# Supplementary material for: Single-cell transcriptomics of leukocyte-enriched human milk reveals a highly diverse and adapted myeloid compartment
Source: PLoS One. 2026 May 11;21(5):e0337883. doi: 10.1371/journal.pone.0337883 (PMC13160348; doi:10.1371/journal.pone.0337883)
Supplement: S1 Data — (XLSX) [file pone.0337883.s001.xlsx]

## Sheet: Monocytes
p_val	avg_log2FC	pct.1	pct.2	p_val_adj	cluster	gene
7.85937e-21	1.86033	1	0.679	1.61872e-16	Monocytes	S100A9
4.2566e-19	-2.31396	0.316	0.7	8.76689e-15	Monocytes	APOE
3.44186e-18	-2.36525	0.298	0.656	7.08885e-14	Monocytes	GPNMB
4.4718e-15	1.90364	0.912	0.461	9.21011e-11	Monocytes	PPIF
4.91018e-15	0.593083	1	0.984	1.0113e-10	Monocytes	ACTB
7.16833e-15	2.05972	0.912	0.37	1.47639e-10	Monocytes	SLC7A5
1.31903e-14	1.62255	0.807	0.451	2.71667e-10	Monocytes	INSIG1
4.59608e-14	1.37195	0.965	0.604	9.46608e-10	Monocytes	DSE
5.52022e-14	-2.52588	0.228	0.635	1.13695e-09	Monocytes	MSR1
1.40331e-13	1.89893	0.737	0.261	2.89025e-09	Monocytes	NIBAN2
1.79332e-13	1.81626	0.719	0.306	3.69351e-09	Monocytes	STK38L
2.40057e-13	2.88858	0.947	0.348	4.94422e-09	Monocytes	S100A8
3.24951e-13	0.573034	1	0.964	6.69268e-09	Monocytes	LYZ
3.25745e-13	3.24345	0.667	0.104	6.70904e-09	Monocytes	ECE1
4.75724e-13	1.08687	1	0.767	9.79802e-09	Monocytes	TPM4
1.26324e-12	1.57026	0.86	0.435	2.60176e-08	Monocytes	QSOX1
1.43168e-12	-0.649975	0.93	0.862	2.94868e-08	Monocytes	CTSD
2.11129e-12	1.04254	0.982	0.754	4.34841e-08	Monocytes	EFHD2
3.07639e-12	1.48247	1	0.684	6.33612e-08	Monocytes	S100A4
3.11116e-12	1.55098	0.982	0.613	6.40775e-08	Monocytes	SERPINA1
3.5848e-12	1.00136	0.982	0.746	7.38325e-08	Monocytes	HNRNPM
3.91009e-12	1.13539	1	0.695	8.05322e-08	Monocytes	LST1
4.12723e-12	2.03092	0.842	0.336	8.50045e-08	Monocytes	EHD1
7.26145e-12	2.40575	0.842	0.27	1.49557e-07	Monocytes	LILRB1
9.84623e-12	1.17953	0.895	0.53	2.02793e-07	Monocytes	EML4
1.26657e-11	1.22144	0.93	0.609	2.60862e-07	Monocytes	PRELID1
2.07292e-11	1.30716	0.86	0.491	4.26939e-07	Monocytes	CYTOR
3.15586e-11	1.25461	0.965	0.589	6.49981e-07	Monocytes	HCLS1
3.30441e-11	1.46102	0.684	0.332	6.80576e-07	Monocytes	DPYD
3.66656e-11	1.37094	0.86	0.537	7.55164e-07	Monocytes	SKIL
5.10545e-11	2.07421	0.649	0.226	1.05152e-06	Monocytes	SKI
5.20011e-11	1.06081	0.982	0.683	1.07102e-06	Monocytes	KDM6B
5.2913e-11	1.0086	0.982	0.718	1.0898e-06	Monocytes	VASP
8.98404e-11	-2.69651	0.158	0.533	1.85035e-06	Monocytes	MGLL
9.6707e-11	1.35893	0.93	0.588	1.99178e-06	Monocytes	OLR1
1.05905e-10	0.369757	1	0.986	2.18121e-06	Monocytes	SRGN
1.21782e-10	0.667671	1	0.908	2.50822e-06	Monocytes	CD44
1.27222e-10	1.49172	0.877	0.475	2.62026e-06	Monocytes	TNIP1
1.87919e-10	1.44066	0.965	0.557	3.87037e-06	Monocytes	SERPINB9
1.93747e-10	2.08956	0.93	0.379	3.99041e-06	Monocytes	TREM1
2.03718e-10	1.48323	0.895	0.468	4.19577e-06	Monocytes	NCOR2
2.95977e-10	1.15711	1	0.822	6.09593e-06	Monocytes	TIMP1
3.37991e-10	1.20662	1	0.676	6.96127e-06	Monocytes	AIF1
3.42773e-10	0.586723	1	0.962	7.05976e-06	Monocytes	NAMPT
3.80636e-10	1.31971	0.684	0.382	7.83957e-06	Monocytes	ITGAV
3.87894e-10	1.61341	0.912	0.434	7.98906e-06	Monocytes	HCK
4.23148e-10	2.31495	0.895	0.271	8.71515e-06	Monocytes	CD93
4.31855e-10	0.898781	0.982	0.809	8.89449e-06	Monocytes	COTL1
4.58107e-10	1.18077	0.912	0.569	9.43517e-06	Monocytes	LCP2
4.98027e-10	0.643774	1	0.926	1.02574e-05	Monocytes	PFN1
5.11152e-10	5.5713	0.456	0.019	1.05277e-05	Monocytes	FOLR3
5.35556e-10	1.01275	0.982	0.753	1.10303e-05	Monocytes	TNFRSF1B
5.38365e-10	-1.75465	0.439	0.794	1.10882e-05	Monocytes	NRP2
6.09142e-10	1.16296	0.982	0.639	1.25459e-05	Monocytes	TGFB1
6.54639e-10	-2.33147	0.211	0.593	1.34829e-05	Monocytes	SLAMF7
6.68589e-10	1.12492	0.93	0.656	1.37703e-05	Monocytes	MAP3K8
1.38442e-09	2.06758	0.86	0.337	2.85136e-05	Monocytes	TLE3
1.41111e-09	0.892195	0.982	0.811	2.90632e-05	Monocytes	AC020656.1
1.46367e-09	0.559901	1	0.915	3.01456e-05	Monocytes	TYMP
1.68075e-09	1.02855	0.93	0.676	3.46168e-05	Monocytes	HMGA1
1.69966e-09	1.88422	0.982	0.481	3.50062e-05	Monocytes	SLC25A37
1.86199e-09	0.503956	1	0.95	3.83496e-05	Monocytes	ACTG1
2.09856e-09	2.25557	0.895	0.352	4.3222e-05	Monocytes	FPR1
2.89611e-09	2.4853	0.982	0.333	5.96483e-05	Monocytes	VCAN
3.94068e-09	5.93549	0.281	0.005	8.11622e-05	Monocytes	VSTM1
4.04067e-09	0.931009	1	0.742	8.32216e-05	Monocytes	MSN
4.33481e-09	1.43283	0.877	0.498	8.92797e-05	Monocytes	RASSF5
4.3978e-09	1.66253	0.947	0.525	9.05771e-05	Monocytes	SLC43A2
5.04311e-09	-3.61538	0.088	0.439	0.000103868	Monocytes	CST7
5.23581e-09	-1.68293	0.439	0.639	0.000107837	Monocytes	LIPA
5.58601e-09	0.710148	0.93	0.797	0.00011505	Monocytes	DDX21
6.37484e-09	3.50797	0.561	0.075	0.000131296	Monocytes	LILRA1
6.38618e-09	1.05881	0.877	0.527	0.00013153	Monocytes	GNG10
6.62265e-09	0.993747	0.965	0.639	0.0001364	Monocytes	NLRP3
6.73719e-09	3.84052	0.368	0.042	0.000138759	Monocytes	NRGN
6.76447e-09	1.29263	0.86	0.552	0.000139321	Monocytes	STXBP2
7.00852e-09	1.99813	0.561	0.208	0.000144347	Monocytes	MIR4435-2HG
7.13425e-09	1.10909	0.947	0.655	0.000146937	Monocytes	MYH9
8.04203e-09	1.86047	0.632	0.223	0.000165634	Monocytes	ELK3
8.33817e-09	-3.13758	0.105	0.471	0.000171733	Monocytes	CCR7
8.98639e-09	1.46318	0.404	0.181	0.000185084	Monocytes	AL109615.2
9.74359e-09	0.982068	0.982	0.802	0.000200679	Monocytes	VEGFA
1.06349e-08	-2.3494	0.193	0.547	0.000219037	Monocytes	TSPAN4
1.26534e-08	1.22943	0.877	0.512	0.000260609	Monocytes	SLC16A3
1.50836e-08	1.35412	0.526	0.283	0.000310661	Monocytes	ERCC1
1.51459e-08	-3.81427	0.035	0.203	0.000311946	Monocytes	FABP4
1.53349e-08	-0.258885	1	0.997	0.000315838	Monocytes	MT2A
1.81836e-08	0.452485	1	0.923	0.00037451	Monocytes	LITAF
1.8573e-08	1.31566	0.93	0.532	0.00038253	Monocytes	ARHGDIB
1.90927e-08	-1.18351	0.561	0.852	0.000393232	Monocytes	FABP5
1.91408e-08	1.2163	0.842	0.457	0.000394225	Monocytes	DOCK2
2.04013e-08	0.96016	1	0.743	0.000420185	Monocytes	CD53
2.11205e-08	1.91251	0.509	0.184	0.000434999	Monocytes	VASH1
2.53657e-08	1.62598	0.754	0.322	0.000522432	Monocytes	ITGA5
2.96898e-08	1.28346	0.719	0.431	0.00061149	Monocytes	LINC00963
3.22448e-08	2.07666	0.667	0.192	0.000664113	Monocytes	PDLIM7
3.55153e-08	-2.0212	0.246	0.604	0.000731472	Monocytes	ARID5B
3.98822e-08	-1.32082	0.474	0.658	0.000821413	Monocytes	GM2A
4.13606e-08	1.67653	0.825	0.397	0.000851863	Monocytes	LILRB2
4.2106e-08	0.80262	0.93	0.751	0.000867215	Monocytes	TAGLN2
4.25464e-08	0.849112	0.947	0.659	0.000876287	Monocytes	AP1S2
4.53357e-08	0.819963	0.965	0.731	0.000933733	Monocytes	CAP1
5.68722e-08	-1.57297	0.368	0.647	0.00117134	Monocytes	ISCU
5.90955e-08	1.14236	0.877	0.6	0.00121713	Monocytes	ZMIZ1
6.31276e-08	0.573593	1	0.895	0.00130018	Monocytes	S100A10
6.31983e-08	-0.998061	0.807	0.831	0.00130163	Monocytes	SPP1
6.71119e-08	1.11271	0.895	0.534	0.00138224	Monocytes	GLIPR1
6.84936e-08	0.57088	0.965	0.844	0.0014107	Monocytes	ACTR2
7.30624e-08	-1.47785	0.298	0.476	0.00150479	Monocytes	CYP27A1
7.6805e-08	1.98238	0.965	0.421	0.00158188	Monocytes	FCN1
7.90379e-08	2.84596	0.614	0.131	0.00162786	Monocytes	SEMA6B
8.70298e-08	1.00767	0.982	0.767	0.00179247	Monocytes	SLC2A3
8.92266e-08	0.795255	0.982	0.767	0.00183771	Monocytes	PGK1
8.926e-08	1.29553	0.877	0.446	0.0018384	Monocytes	ZSWIM6
9.36871e-08	4.56337	0.281	0.014	0.00192958	Monocytes	NLRP12
1.00025e-07	3.06386	0.526	0.102	0.00206012	Monocytes	HIVEP3
1.0389e-07	2.0569	0.439	0.139	0.00213972	Monocytes	C19orf38
1.06281e-07	0.505952	1	0.925	0.00218896	Monocytes	CYBA
1.0867e-07	1.00464	0.789	0.5	0.00223816	Monocytes	ERBIN
1.11661e-07	3.29117	0.088	0.018	0.00229977	Monocytes	RHOBTB1
1.28506e-07	2.16767	0.807	0.225	0.00264671	Monocytes	MYO1G
1.29038e-07	0.92838	0.912	0.556	0.00265767	Monocytes	SKAP2
1.30743e-07	1.20404	0.807	0.477	0.00269278	Monocytes	PURB
1.41551e-07	1.14002	0.947	0.565	0.00291538	Monocytes	GMFG
1.48442e-07	0.477795	1	0.931	0.00305731	Monocytes	PLAUR
1.5044e-07	1.21447	0.947	0.567	0.00309846	Monocytes	ZYX
1.52866e-07	1.2483	0.895	0.554	0.00314843	Monocytes	MARCKSL1
1.55009e-07	1.21821	0.912	0.578	0.00319256	Monocytes	IFNGR2
1.68951e-07	1.11137	0.579	0.311	0.00347972	Monocytes	R3HDM4
1.71066e-07	2.04408	0.526	0.189	0.00352327	Monocytes	RHBDD2
1.75026e-07	-1.34749	0.386	0.582	0.00360483	Monocytes	ACP5
1.85104e-07	0.59896	1	0.865	0.0038124	Monocytes	METRNL
1.9115e-07	0.864342	0.614	0.42	0.00393692	Monocytes	BMP2K
2.11695e-07	0.877026	0.877	0.649	0.00436007	Monocytes	WDR1
2.17223e-07	0.904798	0.544	0.294	0.00447393	Monocytes	NAIP
2.1748e-07	0.775843	0.825	0.582	0.00447921	Monocytes	TET2
2.25138e-07	1.63991	0.93	0.45	0.00463694	Monocytes	CSF3R
2.45349e-07	1.03007	0.965	0.649	0.00505322	Monocytes	PHACTR1
2.47201e-07	-0.365073	0.93	0.918	0.00509134	Monocytes	MT1X
2.51839e-07	2.02225	0.491	0.154	0.00518687	Monocytes	PXN
2.54159e-07	3.20426	0.351	0.056	0.00523466	Monocytes	LILRA6
2.56284e-07	1.19905	0.947	0.544	0.00527843	Monocytes	FERMT3
2.73121e-07	0.745647	0.965	0.734	0.00562519	Monocytes	TSPO
2.77881e-07	-1.01786	0.579	0.781	0.00572323	Monocytes	PDE4DIP
2.84249e-07	1.55611	0.772	0.356	0.00585439	Monocytes	PNP
2.93364e-07	-2.41646	0.123	0.409	0.00604213	Monocytes	OTOA
3.26854e-07	2.09452	0.684	0.211	0.00673188	Monocytes	MAP3K20
3.30398e-07	1.39079	0.825	0.428	0.00680487	Monocytes	ADGRE2
3.38623e-07	0.782643	1	0.834	0.00697429	Monocytes	FLNA
3.63014e-07	2.0727	0.614	0.162	0.00747664	Monocytes	NEDD9
3.6427e-07	-3.00502	0.088	0.563	0.0075025	Monocytes	A2M
3.93151e-07	1.46179	0.947	0.495	0.00809733	Monocytes	HBEGF
4.07642e-07	-1.04052	0.491	0.687	0.0083958	Monocytes	SOAT1
4.34949e-07	2.51281	0.754	0.197	0.00895821	Monocytes	CFP
4.77212e-07	0.55674	1	0.842	0.00982866	Monocytes	GNAI2
4.77516e-07	-1.21739	0.474	0.708	0.00983493	Monocytes	IQGAP2
5.28318e-07	1.58354	0.789	0.319	0.0108812	Monocytes	ALOX5
5.35565e-07	0.972561	0.912	0.594	0.0110305	Monocytes	FLOT1
5.6134e-07	2.33454	0.439	0.123	0.0115614	Monocytes	SIGLEC9
5.74729e-07	0.548127	1	0.915	0.0118371	Monocytes	LAPTM5
5.8361e-07	0.992375	0.93	0.604	0.01202	Monocytes	FKBP1A
6.0184e-07	2.64035	0.737	0.191	0.0123955	Monocytes	CD300E
7.02986e-07	0.676414	1	0.886	0.0144787	Monocytes	LCP1
7.27318e-07	1.12788	0.719	0.421	0.0149798	Monocytes	CAPN2
7.29389e-07	-0.936303	0.456	0.557	0.0150225	Monocytes	IGF2R
7.4165e-07	1.61148	0.877	0.393	0.015275	Monocytes	TLR2
7.67408e-07	1.36081	0.702	0.341	0.0158055	Monocytes	CD163
7.9427e-07	-1.4342	0.351	0.715	0.0163588	Monocytes	APOC1
8.19106e-07	1.27273	0.684	0.36	0.0168703	Monocytes	ALYREF
8.94422e-07	1.21195	0.772	0.459	0.0184215	Monocytes	IRAK1
9.74526e-07	1.19315	0.982	0.585	0.0200713	Monocytes	CYBB
1.00381e-06	1.25739	0.719	0.417	0.0206745	Monocytes	DNM2
1.02006e-06	0.699263	0.789	0.588	0.0210091	Monocytes	SSBP1
1.05512e-06	-2.34945	0.14	0.466	0.0217312	Monocytes	VAT1
1.05685e-06	1.37357	0.544	0.247	0.0217669	Monocytes	BCCIP
1.09127e-06	1.87202	0.474	0.162	0.0224757	Monocytes	SH3BP1
1.12964e-06	1.13866	0.877	0.569	0.023266	Monocytes	PRNP
1.13393e-06	0.368721	1	0.962	0.0233544	Monocytes	MYL6
1.20408e-06	4.34483	0.281	0.014	0.0247992	Monocytes	NRG1
1.23595e-06	0.853995	0.895	0.625	0.0254557	Monocytes	MAP3K2
1.4196e-06	1.22385	0.842	0.447	0.029238	Monocytes	CORO1A
1.43566e-06	0.876312	0.86	0.63	0.0295688	Monocytes	RHOQ
1.48436e-06	1.90551	0.386	0.131	0.0305718	Monocytes	CD300C
1.60393e-06	-0.461454	0.842	0.899	0.0330345	Monocytes	PABPC4
1.62592e-06	0.479928	0.982	0.844	0.0334874	Monocytes	LDHA
1.73056e-06	-0.738138	0.596	0.684	0.0356427	Monocytes	CREG1
1.76714e-06	-2.65362	0.088	0.412	0.0363961	Monocytes	LY9
1.81863e-06	4.26653	0.737	0.064	0.0374566	Monocytes	S100A12
1.87979e-06	0.859347	0.702	0.479	0.0387161	Monocytes	TMEM167A
1.88836e-06	1.3383	0.526	0.254	0.0388927	Monocytes	EMB
1.9721e-06	0.882162	0.86	0.575	0.0406174	Monocytes	CHMP2A
2.12904e-06	0.451864	1	0.871	0.0438497	Monocytes	TMA7
2.14185e-06	0.693583	1	0.818	0.0441135	Monocytes	RBM3
2.18877e-06	0.850248	0.719	0.511	0.0450798	Monocytes	RANBP2
2.235e-06	-1.0182	0.526	0.629	0.046032	Monocytes	PLA2G7
2.26045e-06	1.13584	0.789	0.442	0.0465563	Monocytes	FYB1
2.30084e-06	2.17125	0.456	0.145	0.0473882	Monocytes	LAMB3
2.46048e-06	3.04771	0.789	0.158	0.050676	Monocytes	MCEMP1
2.53342e-06	-2.50744	0.053	0.335	0.0521784	Monocytes	PADI2
2.57505e-06	-1.30557	0.421	0.609	0.0530358	Monocytes	MRPS6
2.88443e-06	1.79012	0.912	0.405	0.0594077	Monocytes	ANPEP
2.94444e-06	0.935175	0.965	0.712	0.0606437	Monocytes	UPP1
2.99812e-06	1.74417	0.754	0.291	0.0617492	Monocytes	ITGAM
3.00302e-06	0.799738	0.947	0.786	0.0618501	Monocytes	SPI1
3.02945e-06	2.55693	0.298	0.06	0.0623946	Monocytes	LINC00937
3.06939e-06	-0.805291	0.667	0.881	0.0632171	Monocytes	BASP1
3.1542e-06	-1.21813	0.316	0.515	0.0649639	Monocytes	NCEH1
3.26353e-06	0.542911	1	0.849	0.0672157	Monocytes	HNRNPA3
3.2889e-06	-2.52356	0.07	0.393	0.0677382	Monocytes	TBC1D8
3.32297e-06	-1.86841	0.158	0.433	0.0684399	Monocytes	SEPHS2
3.32336e-06	0.849883	0.982	0.755	0.0684478	Monocytes	ATP13A3
3.52666e-06	1.05366	0.789	0.483	0.0726351	Monocytes	DBNL
3.55159e-06	1.10528	0.754	0.434	0.0731486	Monocytes	MAT2A
3.55862e-06	1.35274	0.579	0.283	0.0732934	Monocytes	RXRA
3.56181e-06	0.611552	1	0.893	0.073359	Monocytes	S100A6
3.65421e-06	0.439903	0.86	0.743	0.0752621	Monocytes	IL1B
3.74071e-06	0.63553	1	0.852	0.0770436	Monocytes	ITGAX
3.85211e-06	1.03833	0.649	0.418	0.0793381	Monocytes	CD302
4.35426e-06	3.28788	0.246	0.041	0.0896803	Monocytes	RNASE2
4.35863e-06	0.991172	0.579	0.323	0.0897703	Monocytes	MRPL23
4.72295e-06	1.61638	0.561	0.267	0.097274	Monocytes	VPS37B
4.97196e-06	1.256	0.684	0.338	0.102403	Monocytes	PYCARD
5.2241e-06	1.37036	0.895	0.444	0.107596	Monocytes	DENND5A
5.25848e-06	1.10647	0.596	0.36	0.108304	Monocytes	ITPR2
5.44272e-06	0.852623	0.719	0.482	0.112098	Monocytes	DIAPH1
5.65111e-06	0.520618	0.982	0.736	0.11639	Monocytes	COMMD6
6.44493e-06	0.458722	0.982	0.859	0.13274	Monocytes	SERP1
6.68145e-06	3.02218	0.491	0.077	0.137611	Monocytes	LRG1
6.78223e-06	0.435397	1	0.937	0.139687	Monocytes	EMP3
6.90778e-06	1.37037	0.316	0.171	0.142273	Monocytes	NAF1
6.99628e-06	1.27213	0.754	0.426	0.144095	Monocytes	MEF2D
7.08921e-06	0.762503	0.596	0.39	0.146009	Monocytes	IFI27L2
7.84101e-06	1.07279	0.754	0.43	0.161493	Monocytes	GNA15
8.01158e-06	0.58836	0.93	0.757	0.165006	Monocytes	EIF3H
8.06575e-06	0.442626	0.982	0.882	0.166122	Monocytes	PTPRC
8.11841e-06	2.19378	0.579	0.167	0.167207	Monocytes	GK5
8.22194e-06	3.00998	0.667	0.132	0.169339	Monocytes	LILRA5
8.37552e-06	0.883573	0.982	0.702	0.172502	Monocytes	GK
8.50164e-06	-2.55424	0.07	0.344	0.1751	Monocytes	AHI1
8.94168e-06	-2.29881	0.14	0.278	0.184163	Monocytes	CCL22
8.96025e-06	0.51752	0.982	0.875	0.184545	Monocytes	CLIC1
9.34607e-06	-1.29047	0.316	0.578	0.192492	Monocytes	ATP1B1
9.73853e-06	0.620033	0.982	0.747	0.200575	Monocytes	PSME1
9.77748e-06	0.660513	0.947	0.724	0.201377	Monocytes	SFPQ
9.81441e-06	0.861717	0.982	0.738	0.202138	Monocytes	DAZAP2
9.89383e-06	0.748645	0.719	0.478	0.203773	Monocytes	DOCK10
9.96629e-06	0.838697	1	0.843	0.205266	Monocytes	C15orf48
1.0124e-05	1.07636	0.86	0.474	0.208514	Monocytes	SPHK1
1.04025e-05	-1.91268	0.211	0.586	0.214249	Monocytes	DCXR
1.0959e-05	1.16579	0.807	0.446	0.225712	Monocytes	PFDN1
1.12399e-05	2.14066	0.544	0.155	0.231497	Monocytes	KIFC3
1.12814e-05	1.28523	0.421	0.208	0.232352	Monocytes	AL118516.1
1.13009e-05	-1.10294	0.579	0.855	0.232754	Monocytes	TUBA1B
1.14084e-05	1.38752	0.509	0.241	0.234967	Monocytes	SMIM15
1.17806e-05	2.03901	0.298	0.089	0.242634	Monocytes	FLVCR2
1.19778e-05	0.401442	1	0.934	0.246695	Monocytes	ARPC2
1.19896e-05	0.698335	0.877	0.634	0.246938	Monocytes	SYAP1
1.20291e-05	-2.76158	0.035	0.321	0.247751	Monocytes	C1QC
1.2227e-05	1.22813	0.404	0.219	0.251827	Monocytes	TRMT1
1.2613e-05	1.66277	0.702	0.274	0.259778	Monocytes	AMPD2
1.26807e-05	1.38797	0.789	0.384	0.261171	Monocytes	DDX60L
1.26889e-05	-1.20424	0.316	0.476	0.261341	Monocytes	ABHD5
1.31565e-05	1.12582	0.754	0.422	0.270972	Monocytes	AGFG1
1.32867e-05	0.274696	1	0.964	0.273653	Monocytes	PNRC1
1.34394e-05	-1.41589	0.228	0.438	0.276797	Monocytes	TMEM38B
1.36718e-05	1.23054	0.86	0.417	0.281585	Monocytes	PLEC
1.37169e-05	2.15602	0.263	0.065	0.282514	Monocytes	CYB5D1
1.38242e-05	1.0457	0.684	0.409	0.284723	Monocytes	HNRNPH2
1.39263e-05	1.81169	0.544	0.196	0.286826	Monocytes	TBC1D7
1.43453e-05	0.359835	0.667	0.594	0.295456	Monocytes	EIF4E
1.47708e-05	0.347005	0.982	0.933	0.30422	Monocytes	CFL1
1.48017e-05	2.39615	0.632	0.142	0.304856	Monocytes	SYNJ2
1.49344e-05	0.647333	0.965	0.811	0.307588	Monocytes	CTNNB1
1.49393e-05	0.39025	0.965	0.875	0.307689	Monocytes	ENO1
1.60842e-05	0.537804	0.982	0.88	0.33127	Monocytes	LIMS1
1.62501e-05	-1.90645	0.158	0.419	0.334686	Monocytes	SLC5A3
1.71496e-05	0.806331	0.842	0.596	0.353214	Monocytes	ETF1
1.72249e-05	1.52209	0.491	0.218	0.354764	Monocytes	ARHGAP31
1.77677e-05	1.19451	0.789	0.437	0.365945	Monocytes	CKLF
1.82184e-05	2.11765	0.456	0.132	0.375226	Monocytes	SECTM1
1.83252e-05	-0.879615	0.737	0.813	0.377425	Monocytes	H2AFZ
1.84619e-05	0.569467	0.912	0.639	0.380241	Monocytes	ATP2B1-AS1
1.85141e-05	0.204001	1	0.984	0.381316	Monocytes	TMSB10
1.90791e-05	0.647165	0.895	0.707	0.392954	Monocytes	FAM49B
1.99847e-05	1.16249	0.368	0.202	0.411605	Monocytes	FLT1
2.01369e-05	1.06202	0.632	0.355	0.414741	Monocytes	UBE2E1
2.01766e-05	1.09018	0.982	0.641	0.415557	Monocytes	FNDC3B
2.03233e-05	0.890288	0.965	0.723	0.418578	Monocytes	SERPINB1
2.12347e-05	-1.80646	0.123	0.34	0.437349	Monocytes	SCD
2.12356e-05	0.923145	0.965	0.667	0.437369	Monocytes	CLEC7A
2.133e-05	-1.78563	0.316	0.66	0.439313	Monocytes	CD59
2.16253e-05	0.94068	0.596	0.359	0.445395	Monocytes	IL4R
2.19827e-05	0.756142	0.737	0.506	0.452756	Monocytes	MEF2A
2.20828e-05	-0.891631	0.456	0.529	0.454817	Monocytes	HECTD1
2.32764e-05	2.83461	0.281	0.056	0.479401	Monocytes	ARMH1
2.39688e-05	-0.677249	0.614	0.689	0.493662	Monocytes	WIPF1
2.41925e-05	0.767306	0.561	0.423	0.498269	Monocytes	RPS6KA3
2.45102e-05	-1.01364	0.474	0.574	0.504812	Monocytes	PLD3
2.658e-05	0.961009	0.526	0.389	0.547442	Monocytes	SLC4A7
2.72787e-05	1.21572	0.14	0.085	0.561831	Monocytes	GRWD1
2.78711e-05	1.10873	0.509	0.297	0.574034	Monocytes	CMTM3
2.85185e-05	0.818892	0.912	0.699	0.587368	Monocytes	WARS
2.87336e-05	0.566916	1	0.844	0.591797	Monocytes	ARPC1B
3.01766e-05	-1.62531	0.228	0.566	0.621518	Monocytes	RAB11FIP1
3.04488e-05	0.795609	0.789	0.566	0.627124	Monocytes	CUX1
3.12013e-05	0.411224	1	0.927	0.642622	Monocytes	TPM3
3.16353e-05	3.89116	0.298	0.028	0.65156	Monocytes	ADGRE1
3.17494e-05	1.3771	0.281	0.112	0.653912	Monocytes	EBPL
3.33415e-05	0.712332	0.702	0.5	0.686702	Monocytes	EPB41L3
3.42257e-05	3.73934	0.193	0.015	0.704913	Monocytes	CCR2
3.43907e-05	3.47291	0.263	0.032	0.708311	Monocytes	GLT1D1
3.45774e-05	1.36134	0.877	0.475	0.712156	Monocytes	SLA
3.47227e-05	1.36436	0.86	0.501	0.715149	Monocytes	EHD4
3.54658e-05	1.50533	0.579	0.229	0.730453	Monocytes	DIAPH2
3.64585e-05	2.04119	0.737	0.267	0.7509	Monocytes	THBD
3.64649e-05	1.48876	0.509	0.185	0.75103	Monocytes	FHOD1
3.68718e-05	-1.41176	0.175	0.33	0.759412	Monocytes	SEMA3C
3.71463e-05	1.22199	0.614	0.28	0.765065	Monocytes	RASA2
3.82171e-05	0.764336	0.93	0.786	0.787118	Monocytes	IRF2BP2
3.85158e-05	2.81074	0.053	0.01	0.793271	Monocytes	AL589863.2
3.86755e-05	1.72004	0.193	0.075	0.796561	Monocytes	ITGB2-AS1
3.87947e-05	1.02933	0.825	0.56	0.799017	Monocytes	ETV6
3.89237e-05	1.61924	0.754	0.345	0.801672	Monocytes	ADAM8
3.9172e-05	0.25937	0.982	0.942	0.806787	Monocytes	RPL7
3.92312e-05	1.89437	0.368	0.121	0.808005	Monocytes	CAPN15
3.97037e-05	0.622506	0.632	0.451	0.817737	Monocytes	PTGS2
3.9791e-05	-1.69178	0.175	0.403	0.819536	Monocytes	N4BP2L1
3.98495e-05	-0.535584	0.93	0.852	0.82074	Monocytes	TXN
4.00619e-05	1.96479	0.474	0.158	0.825115	Monocytes	NEK6
4.016e-05	1.8021	0.491	0.18	0.827136	Monocytes	PTPN7
4.15257e-05	0.472479	0.772	0.643	0.855263	Monocytes	SEPTIN2
4.16001e-05	0.683497	0.456	0.407	0.856796	Monocytes	SLC39A8
4.18657e-05	0.687099	0.86	0.668	0.862267	Monocytes	GNB2
4.33881e-05	1.67487	0.649	0.258	0.893621	Monocytes	CLEC5A
4.38135e-05	1.24421	0.596	0.323	0.902382	Monocytes	CBFB
4.43461e-05	0.75747	0.719	0.473	0.913353	Monocytes	CD4
4.49135e-05	0.919758	0.632	0.42	0.925039	Monocytes	SMU1
4.53634e-05	1.9221	0.333	0.105	0.934304	Monocytes	ZBTB17
4.71752e-05	-1.4848	0.14	0.418	0.971621	Monocytes	HAGH
4.73608e-05	1.37665	0.421	0.241	0.975443	Monocytes	GNL3L
4.75424e-05	1.16342	0.93	0.599	0.979182	Monocytes	GPCPD1
4.95537e-05	-0.62191	0.579	0.591	1	Monocytes	FDX1
5.02253e-05	-0.45778	0.895	0.888	1	Monocytes	ATP6V0E1
5.20129e-05	0.367348	0.842	0.676	1	Monocytes	APRT
5.26234e-05	0.325374	0.807	0.691	1	Monocytes	NDUFA11
5.30868e-05	0.804699	0.596	0.361	1	Monocytes	FAAP20
5.58185e-05	0.713627	0.702	0.45	1	Monocytes	CSF1R
5.60105e-05	2.84854	0.351	0.069	1	Monocytes	C15orf39
5.6973e-05	0.772967	0.947	0.653	1	Monocytes	RNF149
5.77821e-05	0.560766	0.947	0.814	1	Monocytes	JAK1
5.90606e-05	0.751149	0.93	0.72	1	Monocytes	BID
5.94764e-05	0.784795	0.789	0.587	1	Monocytes	NUMB
5.99844e-05	-1.847	0.263	0.585	1	Monocytes	MPC2
6.10522e-05	0.809782	0.982	0.692	1	Monocytes	ARRB2
6.3152e-05	1.81193	0.596	0.185	1	Monocytes	VDR
6.42882e-05	-1.26515	0.281	0.476	1	Monocytes	MITF
6.61746e-05	1.01034	0.684	0.424	1	Monocytes	SRA1
6.68513e-05	-0.533784	0.912	0.901	1	Monocytes	CTSZ
6.81689e-05	0.419747	0.965	0.853	1	Monocytes	ARPC5
6.93229e-05	0.493196	0.895	0.683	1	Monocytes	UQCRQ
6.9383e-05	0.57525	0.719	0.559	1	Monocytes	GBP2
6.94353e-05	0.759873	0.632	0.395	1	Monocytes	CRTAP
6.95729e-05	3.19543	0.386	0.047	1	Monocytes	TRIB3
7.19184e-05	1.39312	0.86	0.357	1	Monocytes	MPEG1
7.20624e-05	0.926908	0.754	0.463	1	Monocytes	ATXN1
7.42224e-05	0.57228	0.93	0.696	1	Monocytes	XRCC5
7.42627e-05	0.979342	0.316	0.213	1	Monocytes	CACNA2D4
7.7156e-05	1.15577	0.912	0.516	1	Monocytes	CSTA
7.92236e-05	1.04731	0.526	0.287	1	Monocytes	NAGA
7.97014e-05	-1.44534	0.246	0.496	1	Monocytes	NOP56
7.97918e-05	0.577752	0.895	0.733	1	Monocytes	SNRPB
8.00291e-05	0.521737	0.825	0.705	1	Monocytes	ARFGAP3
8.13044e-05	0.856717	0.93	0.712	1	Monocytes	ACSL1
8.35862e-05	1.26963	0.579	0.267	1	Monocytes	AOAH
8.36263e-05	1.15151	0.544	0.247	1	Monocytes	AGTRAP
8.42892e-05	-0.798272	0.509	0.669	1	Monocytes	SBDS
8.48514e-05	-1.75037	0.158	0.314	1	Monocytes	CDKN1C
8.60401e-05	0.523001	0.965	0.855	1	Monocytes	ATP2B1
8.74341e-05	-0.904413	0.561	0.711	1	Monocytes	RABAC1
8.74619e-05	0.586619	0.93	0.709	1	Monocytes	PICALM
8.87392e-05	0.72969	0.561	0.396	1	Monocytes	EFCAB14
9.02231e-05	1.55742	0.702	0.324	1	Monocytes	RARA
9.06608e-05	0.605186	0.719	0.511	1	Monocytes	STMP1
9.11251e-05	1.35701	0.246	0.14	1	Monocytes	BIN2
9.23546e-05	0.675393	0.86	0.612	1	Monocytes	ACSL3
9.24826e-05	1.2524	0.702	0.372	1	Monocytes	RALGDS
9.26294e-05	0.866097	0.421	0.254	1	Monocytes	IFT20
9.69027e-05	1.71737	0.175	0.087	1	Monocytes	HEATR1
9.7241e-05	2.24972	0.684	0.195	1	Monocytes	HPSE
9.74958e-05	1.06547	0.789	0.446	1	Monocytes	ARHGAP30
9.98813e-05	0.841182	0.684	0.477	1	Monocytes	CRIP1
0.00010124	0.357196	0.807	0.669	1	Monocytes	TAF10
0.000101611	1.07648	0.649	0.418	1	Monocytes	ENG
0.000103389	1.46248	0.439	0.195	1	Monocytes	TTC7A
0.000104393	-1.2797	0.158	0.329	1	Monocytes	ALAS1
0.000105219	0.839302	0.895	0.658	1	Monocytes	FMNL1
0.000106394	3.6275	0.018	0.002	1	Monocytes	IL20
0.000107275	-1.26226	0.298	0.601	1	Monocytes	UGCG
0.000107443	2.4013	0.526	0.147	1	Monocytes	FLNB
0.00010842	-1.89053	0.158	0.45	1	Monocytes	FKBP4
0.000108871	0.665553	0.772	0.557	1	Monocytes	ARID5A
0.000112248	1.00063	0.702	0.424	1	Monocytes	STK24
0.000115517	-1.69734	0.158	0.395	1	Monocytes	RASAL2
0.00011596	-1.30926	0.333	0.598	1	Monocytes	IKZF1
0.000116852	3.0552	0.281	0.043	1	Monocytes	CLEC4D
0.000117332	1.17701	0.789	0.456	1	Monocytes	TNFRSF1A
0.000117933	0.643963	0.825	0.594	1	Monocytes	CD37
0.000118623	-1.67154	0.228	0.493	1	Monocytes	FMNL2
0.000122577	0.792732	0.754	0.5	1	Monocytes	CFD
0.00012479	-1.93015	0.053	0.205	1	Monocytes	FAM89A
0.000128667	-2.54406	0.07	0.366	1	Monocytes	PXDC1
0.000129312	0.902778	0.772	0.471	1	Monocytes	SURF4
0.000130012	2.49616	0.351	0.072	1	Monocytes	SIK1B
0.000130512	-1.63984	0.175	0.442	1	Monocytes	RAB9A
0.000132422	0.476572	1	0.891	1	Monocytes	IER3
0.000132436	0.834099	0.895	0.668	1	Monocytes	IVNS1ABP
0.000133239	0.254759	1	0.958	1	Monocytes	RPS13
0.000133374	-2.44454	0.105	0.323	1	Monocytes	C3
0.000137416	0.975472	0.737	0.439	1	Monocytes	ARHGAP26
0.000141358	0.837347	0.912	0.575	1	Monocytes	JOSD1
0.000141595	3.80201	0.246	0.02	1	Monocytes	PTGES
0.00014197	-1.15082	0.211	0.386	1	Monocytes	SNHG12
0.000143682	0.981159	0.772	0.488	1	Monocytes	CASP4
0.000145179	1.16588	0.333	0.196	1	Monocytes	NOLC1
0.000145213	-0.757315	0.596	0.687	1	Monocytes	LRPAP1
0.000147986	1.96693	0.754	0.269	1	Monocytes	OSM
0.00014946	0.753158	0.737	0.526	1	Monocytes	B3GNT5
0.000149798	-0.779898	0.351	0.509	1	Monocytes	TSPAN3
0.000150744	2.92843	0.702	0.155	1	Monocytes	APOBEC3A
0.000151279	-1.45214	0.123	0.29	1	Monocytes	ZYG11B
0.000154777	1.07953	0.351	0.181	1	Monocytes	DGKD
0.000155658	1.69912	0.368	0.142	1	Monocytes	CDCA4
0.000160414	0.90649	0.561	0.373	1	Monocytes	BCKDK
0.000161392	0.422097	0.982	0.923	1	Monocytes	MCL1
0.000162424	2.90456	0.386	0.072	1	Monocytes	TNFSF8
0.000164893	0.743623	0.404	0.236	1	Monocytes	Z93930.2
0.00016701	3.1061	0.053	0.013	1	Monocytes	IQCD
0.000168997	0.672475	0.965	0.744	1	Monocytes	EIF5A
0.000169995	1.02062	0.719	0.407	1	Monocytes	MS4A6A
0.000170706	0.19108	1	0.968	1	Monocytes	RPL34
0.000173129	1.49211	0.579	0.256	1	Monocytes	STARD4
0.000173511	2.16944	0.526	0.142	1	Monocytes	IL1RAP
0.000174922	0.501658	0.912	0.745	1	Monocytes	ICAM1
0.0001752	2.58436	0.263	0.045	1	Monocytes	PVT1
0.000176376	0.184867	0.982	0.926	1	Monocytes	EEF2
0.000177324	0.693631	0.526	0.402	1	Monocytes	PLBD1
0.000178202	-2.74266	0.035	0.294	1	Monocytes	SVIP
0.000178266	0.754493	0.719	0.482	1	Monocytes	EWSR1
0.000178996	4.36042	0.018	0.002	1	Monocytes	AC104113.1
0.000183334	0.675361	0.912	0.704	1	Monocytes	ARHGDIA
0.000186611	0.194714	1	0.954	1	Monocytes	RPL24
0.000187473	0.834544	0.596	0.38	1	Monocytes	SDF2L1
0.000188412	1.38613	0.772	0.364	1	Monocytes	FURIN
0.000189577	1.68486	0.684	0.23	1	Monocytes	PID1
0.000190341	0.944398	0.807	0.579	1	Monocytes	GABARAPL1
0.00019074	1.05549	0.912	0.584	1	Monocytes	FOSB
0.000191222	1.66028	0.298	0.109	1	Monocytes	NFE2L3
0.00019456	-0.458508	0.825	0.829	1	Monocytes	LAPTM4A
0.000195326	1.25838	0.404	0.189	1	Monocytes	YTHDC2
0.000197922	0.730094	0.754	0.512	1	Monocytes	UQCRC1
0.000201531	-1.60585	0.123	0.355	1	Monocytes	MAGED2
0.000207257	0.856935	0.421	0.329	1	Monocytes	GOLPH3
0.000207524	0.512521	0.754	0.583	1	Monocytes	RER1
0.000207953	-1.54155	0.158	0.308	1	Monocytes	PDK4
0.000213241	0.747492	0.86	0.606	1	Monocytes	EIF2S3
0.000215673	0.218646	1	0.96	1	Monocytes	RPL6
0.000216449	0.431317	0.982	0.838	1	Monocytes	MYL12A
0.000218235	0.58018	0.895	0.731	1	Monocytes	HNRNPH1
0.000220644	1.09742	0.404	0.22	1	Monocytes	SBNO2
0.000220823	-0.876934	0.281	0.45	1	Monocytes	CHST7
0.000224412	-1.07032	0.404	0.674	1	Monocytes	WASF2
0.000224983	1.84855	0.404	0.122	1	Monocytes	ADAP1
0.000226877	0.985438	0.298	0.168	1	Monocytes	TMEM87B
0.000227567	2.45461	0.386	0.101	1	Monocytes	JAK3
0.00023101	2.45376	0.298	0.074	1	Monocytes	F13A1
0.000232095	1.14029	0.737	0.389	1	Monocytes	TES
0.00023325	-0.983371	0.246	0.396	1	Monocytes	MSL1
0.000233734	1.10416	0.614	0.33	1	Monocytes	KDM7A
0.000233822	1.65718	0.211	0.084	1	Monocytes	CCDC159
0.000234263	1.84765	0.228	0.061	1	Monocytes	DENND1C
0.000234748	-0.371123	0.86	0.724	1	Monocytes	LAMP1
0.000235317	0.732346	0.947	0.683	1	Monocytes	MXD1
0.000235751	0.258193	1	0.94	1	Monocytes	ATP5F1E
0.000236845	-0.727324	0.737	0.82	1	Monocytes	EIF4A2
0.000240787	0.402982	1	0.925	1	Monocytes	YWHAZ
0.000241543	1.27021	0.474	0.236	1	Monocytes	FUBP1
0.000246874	0.917569	0.509	0.323	1	Monocytes	SF3A3
0.000248684	2.60925	0.246	0.052	1	Monocytes	SIGLEC10
0.000249464	1.05926	0.439	0.249	1	Monocytes	ANKH
0.000250521	1.37119	0.474	0.213	1	Monocytes	LIN7C
0.00025112	-1.09698	0.228	0.459	1	Monocytes	PDE8A
0.000254858	1.67512	0.088	0.049	1	Monocytes	ATP6V1E2
0.000259875	-1.75541	0.105	0.358	1	Monocytes	ENOSF1
0.000259997	0.459529	0.947	0.803	1	Monocytes	SELENOK
0.000260552	1.15513	0.982	0.585	1	Monocytes	SLC11A1
0.000260812	-2.4408	0.053	0.319	1	Monocytes	GALM
0.000264964	1.42124	0.667	0.287	1	Monocytes	FCGR1A
0.000266709	2.4136	0.211	0.064	1	Monocytes	HK3
0.000267539	1.34849	0.316	0.151	1	Monocytes	INPP5D
0.000274366	0.809801	0.807	0.565	1	Monocytes	ELL2
0.00027538	0.116354	1	0.992	1	Monocytes	H3F3B
0.000276014	0.906682	0.702	0.381	1	Monocytes	SHTN1
0.000281028	0.838779	0.807	0.526	1	Monocytes	PTPN12
0.000291379	-0.850501	0.316	0.511	1	Monocytes	IFI6
0.000293875	-0.639783	0.561	0.653	1	Monocytes	POLR2A
0.000294022	0.433888	0.947	0.838	1	Monocytes	YWHAB
0.000295906	1.84704	0.526	0.189	1	Monocytes	ICAM3
0.00029795	4.60643	0.035	0.002	1	Monocytes	AL031056.2
0.000298662	0.968884	0.632	0.346	1	Monocytes	TBXAS1
0.000300027	0.810903	0.404	0.336	1	Monocytes	PMP22
0.000300125	-1.74598	0.316	0.568	1	Monocytes	PELI1
0.000305828	-1.89625	0.07	0.284	1	Monocytes	STAM
0.00030674	3.25022	0.088	0.012	1	Monocytes	RNF217-AS1
0.00031019	-0.968019	0.439	0.676	1	Monocytes	NASP
0.000313304	-2.39342	0.07	0.287	1	Monocytes	CKB
0.00031866	0.189029	1	0.969	1	Monocytes	RPL13A
0.000324299	0.967442	0.684	0.408	1	Monocytes	MCUB
0.000326048	0.852908	0.561	0.34	1	Monocytes	LY86
0.000327292	1.62797	0.789	0.362	1	Monocytes	TMEM176B
0.000335139	0.180081	1	0.965	1	Monocytes	RPL35A
0.000337212	1.26363	0.316	0.164	1	Monocytes	TBL2
0.000338546	0.905386	0.825	0.496	1	Monocytes	CMIP
0.000339109	0.630047	0.807	0.613	1	Monocytes	PEA15
0.000339258	1.00255	0.439	0.206	1	Monocytes	KLHL2
0.000344848	1.52539	0.175	0.082	1	Monocytes	NCOA5
0.000345741	0.604459	0.702	0.511	1	Monocytes	PDCD6IP
0.000355383	-1.14299	0.246	0.422	1	Monocytes	KLHL24
0.000357404	0.871955	0.737	0.472	1	Monocytes	SERINC5
0.000363507	-1.48225	0.088	0.195	1	Monocytes	AL133259.1
0.000365431	-0.9701	0.263	0.41	1	Monocytes	DNAJB9
0.000366454	0.506805	1	0.918	1	Monocytes	SH3BGRL3
0.00036726	0.75716	0.614	0.374	1	Monocytes	LIMD2
0.000368243	0.804797	0.789	0.529	1	Monocytes	BOD1L1
0.000370725	0.637618	0.614	0.42	1	Monocytes	TRIM44
0.00037267	1.25581	0.632	0.366	1	Monocytes	TLNRD1
0.000385489	0.499144	0.789	0.632	1	Monocytes	BACH1
0.000389458	0.856219	0.754	0.447	1	Monocytes	SLC43A3
0.000389859	0.370828	0.93	0.753	1	Monocytes	COX6C
0.000390631	0.226114	1	0.938	1	Monocytes	RPS17
0.000391454	1.51114	0.579	0.259	1	Monocytes	WDFY3
0.000392525	1.10601	0.421	0.203	1	Monocytes	PRPF38A
0.000395483	-2.4751	0.053	0.116	1	Monocytes	MT1H
0.000397766	0.139972	0.982	0.957	1	Monocytes	RPS7
0.000398732	2.68389	0.07	0.016	1	Monocytes	LINC00852
0.000399635	-1.57864	0.175	0.347	1	Monocytes	TNFSF9
0.000405963	0.568209	0.719	0.541	1	Monocytes	PTBP1
0.000407951	1.21799	0.509	0.227	1	Monocytes	AC090559.1
0.000408996	4.90767	0.088	0.005	1	Monocytes	AL592071.1
0.000416284	0.472069	0.947	0.763	1	Monocytes	SRSF2
0.000420087	1.88372	0.474	0.173	1	Monocytes	BST1
0.000420772	-0.515008	0.895	0.963	1	Monocytes	KLF6
0.000422799	-0.541989	0.684	0.719	1	Monocytes	BRD2
0.000429645	-1.01782	0.456	0.68	1	Monocytes	TUBB
0.000435129	1.12472	0.632	0.33	1	Monocytes	SH3BP2
0.000436504	-0.989056	0.544	0.66	1	Monocytes	MGST3
0.000437209	1.47437	0.632	0.288	1	Monocytes	SRC
0.000437479	1.79711	0.474	0.172	1	Monocytes	CD300LB
0.000440399	2.08344	0.316	0.093	1	Monocytes	C6orf223
0.000442432	0.804266	0.526	0.344	1	Monocytes	GLYR1
0.000454566	1.03152	0.877	0.569	1	Monocytes	NRIP1
0.000456455	-2.95133	0.018	0.233	1	Monocytes	NR1H3
0.000458152	-1.27213	0.193	0.391	1	Monocytes	FIP1L1
0.000461103	-0.911798	0.456	0.669	1	Monocytes	TUBA1C
0.000462707	-1.28343	0.14	0.372	1	Monocytes	TEX264
0.000462872	2.02665	0.456	0.143	1	Monocytes	IRF2BPL
0.000464449	2.6112	0.14	0.024	1	Monocytes	GPX7
0.000467269	0.290544	0.982	0.887	1	Monocytes	BTF3
0.000472639	-1.97213	0.123	0.343	1	Monocytes	CCNG2
0.000476057	1.09844	0.684	0.387	1	Monocytes	MYD88
0.00047965	1.89942	0.368	0.086	1	Monocytes	CHN2
0.000482898	0.16437	1	0.947	1	Monocytes	RACK1
0.000494589	0.423482	0.895	0.75	1	Monocytes	SEC61G
0.000497893	0.216124	1	0.957	1	Monocytes	RPL23
0.00049794	1.18594	0.333	0.199	1	Monocytes	FPGS
0.000511069	0.598584	0.667	0.457	1	Monocytes	DOCK8
0.000518024	0.539146	0.825	0.633	1	Monocytes	ARPC4
0.000521222	0.162673	1	0.97	1	Monocytes	RPL8
0.000522078	0.74217	0.579	0.36	1	Monocytes	AP1B1
0.000522821	2.42844	0.281	0.067	1	Monocytes	RAB24
0.000526488	1.63247	0.596	0.272	1	Monocytes	CKAP4
0.000528486	0.538564	0.947	0.757	1	Monocytes	POMP
0.000530494	0.873211	0.982	0.64	1	Monocytes	SH3BP5
0.000539682	1.17741	0.667	0.346	1	Monocytes	SHKBP1
0.000540004	-1.1582	0.333	0.596	1	Monocytes	OPN3
0.000543395	2.14722	0.404	0.111	1	Monocytes	RFX2
0.000543534	1.10765	0.772	0.459	1	Monocytes	LILRB3
0.000543696	-0.768717	0.421	0.504	1	Monocytes	CREBRF
0.000544289	-2.51846	0.018	0.207	1	Monocytes	THRA
0.000546847	-2.03605	0.105	0.398	1	Monocytes	MMD
0.000547464	0.448264	0.807	0.561	1	Monocytes	BST2
0.000551502	0.303686	1	0.894	1	Monocytes	COX4I1
0.000552213	3.85894	0.158	0.016	1	Monocytes	OLIG1
0.000554846	0.70713	0.298	0.206	1	Monocytes	STX8
0.000555547	1.03064	0.649	0.392	1	Monocytes	CNN2
0.000558779	1.34101	0.702	0.468	1	Monocytes	HMOX1
0.00056089	0.144239	1	0.966	1	Monocytes	RPL26
0.000573492	0.250479	1	0.975	1	Monocytes	S100A11
0.000574488	1.06386	0.947	0.616	1	Monocytes	MIDN
0.000576691	2.15668	0.211	0.051	1	Monocytes	LINC01094
0.000581464	0.391709	0.965	0.887	1	Monocytes	DDX3X
0.000583506	0.946268	0.667	0.372	1	Monocytes	LAT2
0.00058579	-1.38517	0.105	0.371	1	Monocytes	CARHSP1
0.000587957	-0.96953	0.246	0.447	1	Monocytes	DDRGK1
0.000589752	0.4482	0.807	0.633	1	Monocytes	PLEKHO1
0.000593681	1.39873	0.86	0.403	1	Monocytes	SMIM25
0.000596166	0.298581	1	0.874	1	Monocytes	ATP5MG
0.000610775	0.20225	1	0.952	1	Monocytes	RPL36A
0.000611881	-0.458626	0.719	0.736	1	Monocytes	RSRC2
0.000612125	1.11006	0.526	0.259	1	Monocytes	MARCO
0.000615238	-2.03763	0.07	0.271	1	Monocytes	HERC5
0.000616542	1.13461	0.333	0.202	1	Monocytes	NAB1
0.000617651	-0.814752	0.351	0.52	1	Monocytes	AMZ2
0.000622389	4.93695	0.035	0.002	1	Monocytes	QRFPR
0.000627141	0.668085	0.737	0.54	1	Monocytes	FAM120A
0.000638715	0.574748	0.632	0.468	1	Monocytes	GSTK1
0.000639125	-1.39859	0.158	0.41	1	Monocytes	ING2
0.000639669	-0.739925	0.263	0.357	1	Monocytes	ARID3A
0.000649477	0.803621	0.86	0.577	1	Monocytes	BNIP2
0.000652046	-1.77197	0.088	0.309	1	Monocytes	FUCA1
0.000652573	-2.56155	0.035	0.262	1	Monocytes	ITSN1
0.000660068	0.479787	0.825	0.657	1	Monocytes	TOMM6
0.000660678	-1.25828	0.193	0.357	1	Monocytes	TRAF5
0.00066207	0.422802	1	0.828	1	Monocytes	COX8A
0.000662795	-1.29834	0.088	0.283	1	Monocytes	SLC17A5
0.000667532	0.144972	1	0.955	1	Monocytes	RPL29
0.000668325	-2.40552	0.035	0.269	1	Monocytes	SEC22C
0.000668748	0.318774	0.982	0.863	1	Monocytes	SRSF3
0.000671204	0.855896	0.702	0.384	1	Monocytes	LUCAT1
0.00068036	0.897459	0.614	0.347	1	Monocytes	CSNK1G2
0.000691456	1.25837	0.474	0.244	1	Monocytes	CLASP2
0.000713588	0.445645	0.86	0.71	1	Monocytes	CIB1
0.000714957	-2.63918	0.053	0.152	1	Monocytes	CCL17
0.000717347	1.0158	0.772	0.473	1	Monocytes	PDE4A
0.000722219	-1.36166	0.158	0.423	1	Monocytes	CTTNBP2NL
0.000736471	-2.28371	0.053	0.227	1	Monocytes	SEL1L3
0.000748183	-0.956396	0.298	0.469	1	Monocytes	APMAP
0.000763399	-0.711406	0.368	0.448	1	Monocytes	RUFY3
0.000765196	0.348313	0.947	0.859	1	Monocytes	ACTR3
0.000771748	1.2012	0.737	0.419	1	Monocytes	MYADM
0.000771975	-0.628642	0.684	0.689	1	Monocytes	HEXB
0.000777636	-1.04252	0.175	0.331	1	Monocytes	APH1B
0.000789501	-0.997227	0.193	0.382	1	Monocytes	MAFG
0.000795112	0.221826	0.965	0.929	1	Monocytes	RPL4
0.000798593	0.599748	0.123	0.102	1	Monocytes	IL15
0.000806447	-0.812349	0.421	0.531	1	Monocytes	ATP6V1D
0.000806474	0.305136	0.719	0.617	1	Monocytes	MRPL20
0.0008078	1.1528	0.07	0.059	1	Monocytes	WDHD1
0.000818921	0.795353	0.737	0.467	1	Monocytes	WAS
0.00081943	0.600154	0.754	0.541	1	Monocytes	ILF3
0.00082405	-1.85371	0.14	0.404	1	Monocytes	TREM2
0.000836742	2.90353	0.07	0.014	1	Monocytes	AL136162.1
0.000839763	-0.68821	0.719	0.775	1	Monocytes	MS4A7
0.000851495	0.882424	0.351	0.213	1	Monocytes	SSRP1
0.000858731	0.308917	0.947	0.824	1	Monocytes	EIF3K
0.000875598	3.04422	0.035	0.008	1	Monocytes	AC026748.3
0.000889097	-0.95064	0.526	0.713	1	Monocytes	REV3L
0.00089268	-0.715288	0.439	0.528	1	Monocytes	NKTR
0.00089631	0.537375	0.982	0.81	1	Monocytes	HSPA5
0.00089652	0.604928	0.439	0.314	1	Monocytes	ACLY
0.000899441	0.606914	0.912	0.654	1	Monocytes	NR4A1
0.000899961	0.546812	0.754	0.571	1	Monocytes	DNAJC7
0.000901243	0.812383	0.737	0.494	1	Monocytes	SH2B3
0.000904579	0.345207	0.86	0.703	1	Monocytes	SEM1
0.000911611	-0.418372	0.702	0.733	1	Monocytes	MAP4K4
0.000913777	1.04286	0.316	0.181	1	Monocytes	ERAP1
0.000913997	0.460766	1	0.886	1	Monocytes	FCER1G
0.000914378	0.597825	0.772	0.551	1	Monocytes	ZNHIT1
0.000914986	-0.753301	0.509	0.694	1	Monocytes	CHST11
0.000917388	-0.955981	0.298	0.526	1	Monocytes	ANP32E
0.000927467	0.268385	0.842	0.709	1	Monocytes	MICOS10
0.000930684	0.637012	0.649	0.466	1	Monocytes	VMA21
0.000935833	0.866167	0.614	0.35	1	Monocytes	SERPINB8
0.000940255	0.15663	1	0.957	1	Monocytes	RPL7A
0.000951025	0.304026	0.982	0.953	1	Monocytes	HNRNPA2B1
0.000952654	2.54229	0.246	0.055	1	Monocytes	RRAD
0.000953467	0.1536	1	0.977	1	Monocytes	RPS24
0.0009539	0.817126	0.895	0.559	1	Monocytes	C1orf162
0.000964701	1.13471	0.175	0.076	1	Monocytes	AC093425.1
0.000965015	2.2804	0.351	0.091	1	Monocytes	RARA-AS1
0.000971365	0.960914	0.667	0.42	1	Monocytes	EHBP1L1
0.000984103	-0.466137	0.351	0.452	1	Monocytes	SNX27
0.00100417	0.779863	0.421	0.284	1	Monocytes	CSRP1
0.00101475	2.37559	0.386	0.082	1	Monocytes	ADAM19
0.00101672	0.123556	1	0.965	1	Monocytes	RPS15A
0.00101787	3.02401	0.158	0.034	1	Monocytes	SNAI3
0.00102	0.110904	1	0.998	1	Monocytes	TPT1
0.00102275	0.140076	1	0.967	1	Monocytes	RPS6
0.00102642	-0.419706	0.474	0.481	1	Monocytes	HEXIM1
0.00102954	0.394991	1	0.9	1	Monocytes	GABARAP
0.00103183	2.87712	0.105	0.016	1	Monocytes	AL355916.1
0.00104099	0.753139	0.281	0.213	1	Monocytes	TPMT
0.00104123	-1.62931	0.088	0.301	1	Monocytes	CD72
0.00104164	0.723117	0.842	0.601	1	Monocytes	RUNX1
0.00104414	2.15984	0.088	0.033	1	Monocytes	AC009403.1
0.00105581	-1.33891	0.123	0.257	1	Monocytes	PLA2G15
0.00105927	-1.0207	0.053	0.074	1	Monocytes	COL4A2-AS2
0.00108031	-0.107674	0.982	0.849	1	Monocytes	ASAH1
0.00108764	0.500891	0.982	0.771	1	Monocytes	PPP1CB
0.00108841	0.626667	0.982	0.762	1	Monocytes	FXYD5
0.00108994	-0.193457	1	0.994	1	Monocytes	UBC
0.00110264	0.776279	0.772	0.49	1	Monocytes	LPXN
0.00110559	0.405373	0.877	0.654	1	Monocytes	LAMTOR4
0.00110807	1.24325	0.491	0.241	1	Monocytes	LTBR
0.00110875	0.345966	0.965	0.892	1	Monocytes	MYL12B
0.00112498	2.14013	0.316	0.082	1	Monocytes	EIF4E3
0.00114509	-1.9298	0.035	0.148	1	Monocytes	FCMR
0.00114632	0.574458	0.912	0.7	1	Monocytes	SPCS3
0.00114666	0.605082	0.947	0.73	1	Monocytes	RAB31
0.00115743	1.21783	0.754	0.388	1	Monocytes	CCNH
0.00116353	0.399687	1	0.9	1	Monocytes	ARPC3
0.00116851	0.235408	1	0.981	1	Monocytes	H3F3A
0.00117634	-1.34465	0.105	0.299	1	Monocytes	NGRN
0.00119469	0.238723	1	0.956	1	Monocytes	RPS11
0.00120099	0.712822	0.737	0.527	1	Monocytes	CD47
0.00120376	1.70604	0.228	0.076	1	Monocytes	HRH2
0.00120611	1.37843	0.491	0.23	1	Monocytes	PSTPIP2
0.00121458	-0.936725	0.474	0.64	1	Monocytes	PPP1R10
0.00121613	0.234063	1	0.938	1	Monocytes	RPL27
0.00121863	-1.53515	0.123	0.329	1	Monocytes	LMBR1L
0.00121872	0.692023	0.386	0.32	1	Monocytes	TRAF3
0.00122055	-1.22771	0.105	0.259	1	Monocytes	ARHGAP25
0.00123527	-1.45774	0.123	0.308	1	Monocytes	HPS5
0.0012364	1.00689	0.526	0.327	1	Monocytes	NDUFAF2
0.00123658	-1.22011	0.158	0.39	1	Monocytes	TESK1
0.00123709	2.7732	0.175	0.035	1	Monocytes	CHI3L2
0.00123733	0.618584	0.877	0.704	1	Monocytes	CAPZA1
0.0012472	0.914209	0.404	0.263	1	Monocytes	PBX2
0.00125348	-1.55176	0.035	0.198	1	Monocytes	TMED8
0.00125805	-0.216747	0.965	0.922	1	Monocytes	CSTB
0.00126426	1.88736	0.228	0.092	1	Monocytes	LINC01943
0.00126509	0.639993	0.825	0.64	1	Monocytes	PSME2
0.00127098	0.132129	1	0.98	1	Monocytes	RPS9
0.00127262	-2.14689	0.035	0.195	1	Monocytes	NET1
0.00129985	0.660198	0.456	0.318	1	Monocytes	ERICH1
0.00130882	0.480698	1	0.841	1	Monocytes	HNRNPK
0.00131896	-0.54764	0.684	0.702	1	Monocytes	SYNGR2
0.00133146	-2.5976	0.105	0.337	1	Monocytes	C1QB
0.00133827	0.174177	1	0.974	1	Monocytes	RPLP2
0.00133855	-0.348612	0.877	0.886	1	Monocytes	EIF5
0.00134855	0.813263	0.982	0.847	1	Monocytes	CEBPB
0.00135194	0.895427	1	0.69	1	Monocytes	ITGB2
0.00135872	0.863587	0.474	0.276	1	Monocytes	SSBP4
0.00136752	1.94407	0.211	0.061	1	Monocytes	IPPK
0.00138369	0.57313	0.614	0.483	1	Monocytes	PARVG
0.00139353	0.441008	0.491	0.406	1	Monocytes	ATP5MC1
0.00139421	1.31977	0.526	0.255	1	Monocytes	SSBP3
0.0013995	0.344542	0.579	0.517	1	Monocytes	C1QBP
0.0014001	1.18765	0.491	0.271	1	Monocytes	INAFM2
0.00140059	0.167199	1	0.973	1	Monocytes	RPL21
0.00140126	-0.57813	0.719	0.793	1	Monocytes	RRBP1
0.00140818	2.91408	0.649	0.102	1	Monocytes	FPR2
0.00142062	-0.977438	0.158	0.285	1	Monocytes	SLC25A25
0.00142792	-0.717277	0.421	0.508	1	Monocytes	TSPAN14
0.00143602	0.104136	1	0.968	1	Monocytes	RPL17
0.00144525	-2.63646	0.053	0.269	1	Monocytes	RCAN1
0.00145354	-0.73832	0.509	0.667	1	Monocytes	DDAH2
0.00145429	-1.08079	0.211	0.356	1	Monocytes	C14orf119
0.00147037	-0.978201	0.228	0.458	1	Monocytes	TMEM134
0.00148851	0.315198	0.228	0.198	1	Monocytes	AL133330.1
0.00149638	1.68959	0.316	0.133	1	Monocytes	LMNB1
0.001515	0.963534	0.421	0.278	1	Monocytes	CPPED1
0.0015221	1.04567	0.404	0.23	1	Monocytes	SENP5
0.00152922	-1.45557	0.053	0.196	1	Monocytes	METTL1
0.00152948	0.722071	0.439	0.309	1	Monocytes	TNIP2
0.00153495	-1.24762	0.193	0.393	1	Monocytes	SRGAP2B
0.00153946	0.144708	1	0.973	1	Monocytes	RPL32
0.00154033	0.132169	1	0.973	1	Monocytes	RPS14
0.00155143	0.388585	0.912	0.721	1	Monocytes	ATP5MF
0.00155875	-1.40383	0.175	0.424	1	Monocytes	ZC3HAV1
0.00156968	2.67748	0.193	0.041	1	Monocytes	RASGRP4
0.00157391	-0.447936	0.579	0.615	1	Monocytes	PIK3R1
0.00157569	0.462628	0.86	0.696	1	Monocytes	EMILIN2
0.00160689	0.564948	0.719	0.573	1	Monocytes	PPP4C
0.00162278	-1.023	0.333	0.504	1	Monocytes	SPTAN1
0.00162796	1.72983	0.404	0.14	1	Monocytes	QPCT
0.00163384	-0.181073	0.456	0.483	1	Monocytes	IFITM10
0.00163524	0.446955	0.93	0.781	1	Monocytes	GNB1
0.00166413	0.281269	0.754	0.649	1	Monocytes	COPS9
0.00168396	0.831732	0.439	0.294	1	Monocytes	ASPH
0.00168872	-0.659132	0.281	0.336	1	Monocytes	TBC1D2
0.00170125	1.09703	0.632	0.277	1	Monocytes	LGALS2
0.0017041	-1.59591	0.105	0.293	1	Monocytes	NAGLU
0.00170863	0.424573	0.772	0.59	1	Monocytes	PTTG1IP
0.00171606	-1.00539	0.333	0.427	1	Monocytes	MT1F
0.00172723	0.159463	1	0.949	1	Monocytes	NACA
0.00173813	-3.1133	0.018	0.172	1	Monocytes	RNASE1
0.00174051	0.609173	0.93	0.655	1	Monocytes	NR4A2
0.00174386	0.466212	0.789	0.611	1	Monocytes	PPP1CA
0.00174475	1.01661	0.807	0.484	1	Monocytes	RABGEF1
0.00175064	1.37322	0.158	0.087	1	Monocytes	MOSMO
0.00175243	-1.8737	0.123	0.282	1	Monocytes	CBLB
0.00175312	0.84013	0.526	0.308	1	Monocytes	FAM102B
0.00175415	0.703079	0.877	0.631	1	Monocytes	LINC-PINT
0.00176549	-1.56132	0.035	0.182	1	Monocytes	SLC7A8
0.00177809	-1.03488	0.158	0.331	1	Monocytes	DCAF5
0.00179623	3.16619	0.018	0.003	1	Monocytes	LIFR-AS1
0.00180157	1.73985	0.544	0.189	1	Monocytes	UBXN11
0.0018022	0.624301	0.772	0.525	1	Monocytes	SNHG16
0.00181372	0.669869	0.807	0.615	1	Monocytes	TM9SF3
0.00182761	1.08308	0.368	0.205	1	Monocytes	HCFC1
0.00183885	1.16755	0.298	0.18	1	Monocytes	RNF139
0.00184022	0.544669	0.474	0.349	1	Monocytes	CCND2
0.00185479	0.715761	0.947	0.703	1	Monocytes	CD14
0.0018818	1.40201	0.14	0.07	1	Monocytes	AC106739.1
0.00188243	-0.647399	0.088	0.177	1	Monocytes	MAPKAPK5-AS1
0.00188393	-0.996458	0.105	0.261	1	Monocytes	NHLRC3
0.00188588	0.538256	0.614	0.5	1	Monocytes	SQOR
0.00188812	0.70154	0.298	0.22	1	Monocytes	TMED3
0.00189333	0.686204	0.509	0.369	1	Monocytes	GNL1
0.00189609	1.51345	0.649	0.228	1	Monocytes	CLEC4E
0.0019091	0.423365	0.825	0.657	1	Monocytes	PTPN2
0.00191387	0.726263	0.474	0.374	1	Monocytes	UBE2G2
0.00191569	0.229791	1	0.942	1	Monocytes	RPL22
0.00191749	2.88952	0.123	0.027	1	Monocytes	MOGAT1
0.00192185	0.919269	0.421	0.219	1	Monocytes	KCNK6
0.00192412	0.561259	0.947	0.735	1	Monocytes	PLSCR1
0.00193302	0.21374	0.982	0.942	1	Monocytes	PFDN5
0.0019492	1.02158	0.509	0.246	1	Monocytes	CD69
0.0019638	1.42277	0.298	0.15	1	Monocytes	FLOT2
0.00200556	0.479603	0.895	0.674	1	Monocytes	C4orf3
0.00204271	2.17681	0.088	0.022	1	Monocytes	IL21R
0.00204578	0.169311	1	0.951	1	Monocytes	RPL5
0.00204725	-1.77112	0.053	0.237	1	Monocytes	SNRNP48
0.00204974	0.692876	0.667	0.5	1	Monocytes	EIF4G1
0.00205534	-1.42772	0.088	0.245	1	Monocytes	MADD
0.00205698	0.543414	1	0.904	1	Monocytes	CTSS
0.00206572	0.883716	0.421	0.283	1	Monocytes	ELOF1
0.00206696	-1.17046	0.316	0.53	1	Monocytes	VEGFB
0.00208123	0.376487	1	0.893	1	Monocytes	EIF4G2
0.0020904	1.59131	0.579	0.26	1	Monocytes	CHST15
0.00209551	-1.19098	0.158	0.338	1	Monocytes	TSHZ1
0.00210085	0.171106	1	0.966	1	Monocytes	UBA52
0.00211448	-0.861243	0.263	0.371	1	Monocytes	RERE
0.00211851	-1.00101	0.386	0.502	1	Monocytes	MDM2
0.00212153	0.418372	0.807	0.648	1	Monocytes	ROMO1
0.00215071	0.664226	0.719	0.566	1	Monocytes	ACSL4
0.00215357	2.27801	0.105	0.023	1	Monocytes	BANK1
0.00216133	0.346334	0.737	0.609	1	Monocytes	RAD23A
0.00216578	0.287863	0.982	0.936	1	Monocytes	CDC42
0.002169	-1.41111	0.105	0.334	1	Monocytes	MXI1
0.00216913	0.44405	0.86	0.697	1	Monocytes	PLXDC2
0.00217338	0.174219	1	0.975	1	Monocytes	RPL30
0.00218691	1.10588	0.684	0.393	1	Monocytes	MYO1F
0.0021904	1.04831	0.596	0.311	1	Monocytes	SEPTIN9
0.0022115	0.790409	0.351	0.219	1	Monocytes	EBNA1BP2
0.00222986	0.736329	0.754	0.421	1	Monocytes	GPR84
0.00223025	-0.799964	0.368	0.529	1	Monocytes	RDX
0.00223658	0.843015	0.456	0.286	1	Monocytes	SRRT
0.00224066	0.532522	0.947	0.73	1	Monocytes	SH3BGRL
0.00225032	1.45379	0.351	0.15	1	Monocytes	LONRF3
0.00225069	2.08901	0.281	0.08	1	Monocytes	DUSP18
0.00229215	1.21374	0.614	0.25	1	Monocytes	CLEC4A
0.00230533	1.28867	0.684	0.367	1	Monocytes	ALDOA
0.00231595	2.27341	0.439	0.114	1	Monocytes	RETN
0.00232265	-0.401303	0.456	0.522	1	Monocytes	PCF11
0.00232415	0.266386	0.895	0.782	1	Monocytes	EIF1AX
0.00233797	1.48362	0.561	0.239	1	Monocytes	GBP1
0.00233864	-1.51452	0.105	0.259	1	Monocytes	WDR91
0.00234346	-0.889541	0.439	0.616	1	Monocytes	GLA
0.00236636	1.2789	0.263	0.119	1	Monocytes	PDLIM2
0.00237731	-1.69206	0.175	0.475	1	Monocytes	STMN1
0.00237811	0.632148	0.614	0.435	1	Monocytes	ABRACL
0.00241062	1.04275	0.281	0.127	1	Monocytes	AL391832.2
0.00243697	1.66217	0.298	0.102	1	Monocytes	RTN1
0.00245519	0.274797	0.439	0.437	1	Monocytes	FPR3
0.00246442	0.370188	0.982	0.852	1	Monocytes	BCL2A1
0.0024699	-2.44443	0.035	0.189	1	Monocytes	SPRY1
0.0024796	2.58796	0.561	0.126	1	Monocytes	LILRA2
0.00248493	0.116204	1	0.974	1	Monocytes	RPL9
0.00248968	2.17233	0.088	0.018	1	Monocytes	AC069368.2
0.00249076	0.89762	0.702	0.429	1	Monocytes	SMAD7
0.00249987	-0.912354	0.228	0.369	1	Monocytes	ESRRA
0.0025054	0.781473	0.509	0.318	1	Monocytes	MARCH2
0.00250938	0.759827	0.719	0.511	1	Monocytes	PITPNA
0.00251551	1.58957	0.281	0.093	1	Monocytes	EXT1
0.00251812	2.84883	0.193	0.041	1	Monocytes	MTMR11
0.00252091	1.41117	0.298	0.131	1	Monocytes	DNASE1L1
0.00260117	0.867826	0.825	0.559	1	Monocytes	SNX9
0.00260476	-1.37403	0.158	0.354	1	Monocytes	EGLN1
0.00262009	0.109798	1	0.979	1	Monocytes	RPS28
0.00263472	-1.30172	0.123	0.266	1	Monocytes	BMI1
0.00264836	3.76446	0.14	0.015	1	Monocytes	SPTBN5
0.00266086	-1.24043	0.281	0.493	1	Monocytes	CCDC107
0.00267138	0.729771	0.246	0.185	1	Monocytes	GBP4
0.00268203	-1.3488	0.07	0.19	1	Monocytes	FAM13A
0.00268748	-0.829958	0.368	0.55	1	Monocytes	NFIC
0.00268961	1.6354	0.175	0.068	1	Monocytes	CRTC1
0.00270937	0.678553	0.719	0.552	1	Monocytes	MAPRE1
0.00271338	0.18623	0.895	0.737	1	Monocytes	NR4A3
0.00271342	1.85907	0.105	0.042	1	Monocytes	PJA1
0.00274606	0.431066	0.895	0.726	1	Monocytes	MOB1A
0.00274743	2.02767	0.316	0.082	1	Monocytes	FGFRL1
0.00275217	1.0278	0.105	0.071	1	Monocytes	TP53TG1
0.0027578	2.88747	0.193	0.028	1	Monocytes	LINC00877
0.00278751	2.33002	0.263	0.064	1	Monocytes	CD226
0.00279133	0.469398	0.632	0.494	1	Monocytes	USP9X
0.00281256	3.40573	0.035	0.006	1	Monocytes	TMCO1-AS1
0.00281599	0.56634	1	0.811	1	Monocytes	CD55
0.00283595	1.0672	0.386	0.21	1	Monocytes	CTNNBIP1
0.00283706	0.543764	0.421	0.302	1	Monocytes	VBP1
0.00284054	1.99109	0.509	0.127	1	Monocytes	SMAD3
0.00286095	0.542677	0.684	0.532	1	Monocytes	UFM1
0.0028856	0.311268	0.754	0.599	1	Monocytes	EID1
0.00289192	0.302082	1	0.965	1	Monocytes	SOD2
0.00289851	0.70688	0.333	0.238	1	Monocytes	MON2
0.00290122	0.593326	0.667	0.509	1	Monocytes	TWF2
0.00291382	-1.079	0.07	0.166	1	Monocytes	COLEC12
0.00294045	-0.607536	0.614	0.739	1	Monocytes	AMD1
0.00296327	-1.52743	0.158	0.329	1	Monocytes	H2AFX
0.00296573	-1.64367	0.123	0.32	1	Monocytes	FGFR1
0.00297127	0.272856	0.649	0.544	1	Monocytes	PHPT1
0.00297641	0.188407	1	0.96	1	Monocytes	RPL38
0.00298111	0.13032	1	0.977	1	Monocytes	RPL11
0.00298372	0.399032	0.965	0.77	1	Monocytes	NDUFA1
0.00298476	0.392043	0.789	0.602	1	Monocytes	NDUFA3
0.00299213	1.18722	0.368	0.178	1	Monocytes	ADCY7
0.00300027	1.72673	0.228	0.073	1	Monocytes	TMEM88
0.00301246	0.656028	0.246	0.178	1	Monocytes	PCED1B-AS1
0.00301336	-0.588422	0.596	0.689	1	Monocytes	N4BP2L2
0.00303851	-2.3763	0.018	0.171	1	Monocytes	TBC1D4
0.00304264	0.930112	0.772	0.532	1	Monocytes	ERGIC1
0.0030493	0.482913	0.596	0.444	1	Monocytes	ERGIC3
0.00306738	-1.18832	0.105	0.289	1	Monocytes	MPHOSPH10
0.00307476	3.96385	0.018	0.002	1	Monocytes	AC131235.2
0.00308409	0.333549	0.877	0.779	1	Monocytes	PAK2
0.00308759	1.19441	0.193	0.103	1	Monocytes	NOC3L
0.00310143	0.349297	0.982	0.878	1	Monocytes	HNRNPA1
0.00310157	0.676336	0.509	0.318	1	Monocytes	FAM89B
0.00310723	1.74465	0.158	0.062	1	Monocytes	ARL11
0.00313147	-0.905776	0.298	0.466	1	Monocytes	NEU1
0.00319182	0.718631	0.544	0.327	1	Monocytes	CTNND1
0.00320922	0.468504	0.596	0.452	1	Monocytes	IL13RA1
0.00321191	0.47439	0.842	0.639	1	Monocytes	UBE2L3
0.00324894	0.251657	0.877	0.805	1	Monocytes	YWHAE
0.00325282	1.35068	0.474	0.208	1	Monocytes	ERVK3-1
0.00326672	-1.57228	0.07	0.237	1	Monocytes	SETD9
0.0032765	1.86794	0.07	0.018	1	Monocytes	SLCO4A1-AS1
0.00328552	0.372087	0.982	0.843	1	Monocytes	FCGR2A
0.00329311	3.71046	0.07	0.009	1	Monocytes	AC027319.1
0.00329433	0.570904	0.825	0.659	1	Monocytes	PAPOLA
0.00332173	0.493885	0.509	0.443	1	Monocytes	FBL
0.00332684	0.523905	0.596	0.462	1	Monocytes	NUP62
0.00333336	0.332068	0.298	0.278	1	Monocytes	MGMT
0.00334107	0.475288	0.877	0.697	1	Monocytes	SRSF9
0.00335249	-0.553397	0.561	0.653	1	Monocytes	FYTTD1
0.00335782	0.447031	0.474	0.412	1	Monocytes	THOC7
0.00336322	0.677801	0.719	0.554	1	Monocytes	ATF5
0.00336957	4.17243	0.018	0.002	1	Monocytes	AC069547.2
0.00336998	3.73631	0.333	0.032	1	Monocytes	S1PR3
0.00338331	1.22017	0.088	0.042	1	Monocytes	SSH3
0.00338792	0.448133	0.912	0.763	1	Monocytes	COPE
0.00339122	0.419805	0.86	0.691	1	Monocytes	EIF3J
0.00340086	1.08425	0.491	0.267	1	Monocytes	LYPLA2
0.00340936	0.126565	1	0.968	1	Monocytes	RPS8
0.00341989	2.22102	0.246	0.072	1	Monocytes	RBP7
0.0034301	0.855073	0.614	0.371	1	Monocytes	GATAD2A
0.00344531	0.138246	0.544	0.491	1	Monocytes	HMGN3
0.00347326	3.13714	0.07	0.011	1	Monocytes	KDM5C-IT1
0.00347908	1.06876	0.877	0.482	1	Monocytes	DDIT4
0.00348105	-0.995393	0.14	0.228	1	Monocytes	ZMYND8
0.00348207	1.60352	0.561	0.216	1	Monocytes	SLC2A6
0.0034824	0.14938	1	0.969	1	Monocytes	FAU
0.00353217	1.12883	0.667	0.341	1	Monocytes	IRAK2
0.00353761	-1.6136	0.035	0.206	1	Monocytes	TMEM11
0.00353792	-1.9658	0.053	0.17	1	Monocytes	CSF1
0.00354522	2.96372	0.053	0.009	1	Monocytes	MIR3936HG
0.00355516	-0.822699	0.175	0.282	1	Monocytes	FAM13B
0.0035713	1.59553	0.246	0.093	1	Monocytes	SIRT6
0.00357504	1.04719	0.456	0.272	1	Monocytes	PTDSS1
0.00357694	-0.973033	0.175	0.307	1	Monocytes	NSF
0.00359477	-0.664314	0.421	0.428	1	Monocytes	IRF8
0.00360382	-0.587366	0.281	0.421	1	Monocytes	SUMF2
0.00360474	2.09193	0.281	0.063	1	Monocytes	KCNMB1
0.00364253	0.392324	0.895	0.686	1	Monocytes	JTB
0.0036455	-0.908548	0.298	0.435	1	Monocytes	NUB1
0.00367916	-0.263307	0.895	0.859	1	Monocytes	PLIN2
0.00368145	0.510605	1	0.832	1	Monocytes	PKM
0.00372068	0.296142	0.895	0.799	1	Monocytes	GSTP1
0.00375425	-1.30048	0.088	0.23	1	Monocytes	ADPRHL2
0.00375874	1.78946	0.298	0.112	1	Monocytes	HS3ST3B1
0.00377714	-1.7925	0.053	0.214	1	Monocytes	ABHD3
0.00380648	-0.86934	0.281	0.466	1	Monocytes	ZBTB10
0.00383225	1.43869	0.14	0.058	1	Monocytes	AGK
0.00383828	2.61354	0.439	0.093	1	Monocytes	SELL
0.00385804	0.602173	0.86	0.63	1	Monocytes	CHD1
0.00390403	0.528306	0.86	0.69	1	Monocytes	TKT
0.00392248	0.13767	0.93	0.82	1	Monocytes	ATP5ME
0.00395087	-0.890008	0.246	0.366	1	Monocytes	GPR65
0.00396834	-2.89316	0.053	0.24	1	Monocytes	RAMP1
0.00396925	0.735416	0.544	0.368	1	Monocytes	HOMER3
0.0039739	0.379999	0.982	0.874	1	Monocytes	ZEB2
0.00397746	1.87408	0.035	0.013	1	Monocytes	CACNA2D1
0.00400669	-0.655034	0.333	0.444	1	Monocytes	CIAO2A
0.00401943	1.34386	0.474	0.254	1	Monocytes	YIPF5
0.00404025	0.638498	0.632	0.506	1	Monocytes	DNAJB11
0.00404948	0.785339	0.368	0.241	1	Monocytes	AKT2
0.00406885	0.914352	0.579	0.345	1	Monocytes	PLXNB2
0.0041204	-1.35788	0.14	0.318	1	Monocytes	LARP1B
0.0041678	-1.47453	0.035	0.161	1	Monocytes	ZNF688
0.00417581	0.217045	1	0.846	1	Monocytes	OST4
0.00419114	-0.723489	0.316	0.446	1	Monocytes	STK17A
0.00430671	0.760971	0.404	0.261	1	Monocytes	COMMD7
0.00433044	-1.19919	0.175	0.369	1	Monocytes	SLC52A2
0.00437844	3.45506	0.07	0.007	1	Monocytes	AC011476.3
0.00439017	0.696128	0.175	0.11	1	Monocytes	KDM7A-DT
0.00440532	0.396047	1	0.855	1	Monocytes	FUS
0.0044062	-0.574488	0.702	0.705	1	Monocytes	TFRC
0.00443184	0.102717	1	0.989	1	Monocytes	RPLP1
0.00443719	0.895388	0.211	0.137	1	Monocytes	HACD4
0.00444478	0.887296	0.456	0.297	1	Monocytes	PPP1R11
0.00447248	0.301995	0.825	0.703	1	Monocytes	LAP3
0.00450693	0.168095	1	0.978	1	Monocytes	RPL37
0.00451911	1.92295	0.088	0.027	1	Monocytes	FCRLB
0.00452495	-1.02715	0.246	0.419	1	Monocytes	ARID4A
0.00452524	0.559818	0.772	0.59	1	Monocytes	GNAI3
0.004528	0.709016	0.982	0.831	1	Monocytes	G0S2
0.00458309	-0.840525	0.088	0.184	1	Monocytes	DSTYK
0.0045958	-1.05054	0.088	0.211	1	Monocytes	PACC1
0.00464136	0.633133	0.456	0.335	1	Monocytes	SRSF1
0.00465213	-1.31052	0.105	0.291	1	Monocytes	RSBN1
0.00465823	-1.12848	0.158	0.306	1	Monocytes	MACO1
0.00468143	-0.831193	0.193	0.315	1	Monocytes	DDHD1
0.00468144	-0.812285	0.228	0.361	1	Monocytes	UPF3A
0.00468343	3.32986	0.035	0.005	1	Monocytes	AC008870.2
0.00468458	0.585674	0.526	0.374	1	Monocytes	TTC19
0.00469652	0.264947	0.965	0.806	1	Monocytes	ATP5MC2
0.00471492	-0.828745	0.14	0.182	1	Monocytes	TNFAIP6
0.00472767	1.954	0.105	0.035	1	Monocytes	AC015819.2
0.00474495	-1.4769	0.421	0.698	1	Monocytes	PEBP1
0.00476533	2.91786	0.018	0.005	1	Monocytes	AC079804.3
0.00477567	0.130519	1	0.97	1	Monocytes	RPL39
0.00478879	0.221232	0.93	0.861	1	Monocytes	CMTM6
0.00485492	1.36851	0.368	0.156	1	Monocytes	TNS1
0.00486388	2.09445	0.263	0.073	1	Monocytes	VENTX
0.00486485	-1.4816	0.105	0.321	1	Monocytes	PAGR1
0.00488847	0.624585	0.333	0.232	1	Monocytes	FMNL3
0.00489055	0.382914	0.965	0.769	1	Monocytes	RGS10
0.00489194	0.841561	0.719	0.453	1	Monocytes	NPTN
0.0049088	0.635528	0.86	0.628	1	Monocytes	PPT1
0.00491104	-0.78433	0.246	0.354	1	Monocytes	RCSD1
0.00491353	-1.35096	0.07	0.205	1	Monocytes	OAS1
0.00491576	1.0087	0.474	0.271	1	Monocytes	PXK
0.00494846	0.156851	1	0.956	1	Monocytes	SERF2
0.00497859	0.261764	1	0.958	1	Monocytes	TYROBP
0.00498853	2.69375	0.053	0.015	1	Monocytes	MAG
0.00499121	-1.27152	0.07	0.216	1	Monocytes	ISOC1
0.00499563	0.516812	1	0.833	1	Monocytes	GSTO1
0.00500014	-0.406148	0.807	0.885	1	Monocytes	TCF25
0.00501256	-1.73604	0.035	0.205	1	Monocytes	ZFYVE21
0.00501643	0.595307	0.544	0.382	1	Monocytes	DCTN3
0.00502536	-0.605063	0.175	0.231	1	Monocytes	ZNF430
0.0050693	0.967665	0.614	0.354	1	Monocytes	RNF19B
0.00508374	3.43379	0.018	0.002	1	Monocytes	KF456478.1
0.00509019	0.480133	0.421	0.361	1	Monocytes	GCA
0.00509362	0.638383	0.614	0.406	1	Monocytes	GPRIN3
0.00510443	4.36643	0.018	0.002	1	Monocytes	KLK1
0.00511449	-0.162017	0.298	0.348	1	Monocytes	NBPF19
0.00511638	1.99882	0.298	0.093	1	Monocytes	TNFAIP8L1
0.00513386	1.57255	0.07	0.042	1	Monocytes	CCDC170
0.0051435	-1.39448	0.035	0.167	1	Monocytes	MS4A14
0.00514458	-0.929115	0.175	0.331	1	Monocytes	MZT1
0.00515441	-1.12636	0.193	0.361	1	Monocytes	CHD6
0.00517075	3.66623	0.053	0.005	1	Monocytes	C17orf100
0.0051721	-1.34208	0.07	0.206	1	Monocytes	HECTD4
0.00517993	-1.51633	0.07	0.24	1	Monocytes	WDR6
0.00518114	1.00519	0.228	0.128	1	Monocytes	ARHGEF6
0.00520138	3.82475	0.035	0.005	1	Monocytes	FOXO3B
0.00520687	1.21162	0.474	0.216	1	Monocytes	PPP1R12C
0.00522812	0.843732	0.491	0.34	1	Monocytes	PLXND1
0.00525392	-0.513863	0.386	0.49	1	Monocytes	CCPG1
0.00527395	0.74582	0.526	0.328	1	Monocytes	MVP
0.00527444	3.25997	0.018	0.004	1	Monocytes	IQANK1
0.00527492	-0.362014	0.561	0.593	1	Monocytes	MT-ND6
0.00528658	0.404087	0.93	0.775	1	Monocytes	HNRNPD
0.00530784	-1.59434	0.07	0.25	1	Monocytes	MIB1
0.00532724	1.17818	0.439	0.222	1	Monocytes	FAM200B
0.00533398	-0.676327	0.333	0.448	1	Monocytes	KPNA2
0.00538663	-1.19782	0.14	0.346	1	Monocytes	SNHG7
0.0053867	0.460169	0.509	0.4	1	Monocytes	TSG101
0.00541579	-3.01205	0.053	0.282	1	Monocytes	GCNT2
0.00542456	0.444442	0.702	0.56	1	Monocytes	COMT
0.00545375	0.988541	0.614	0.297	1	Monocytes	MED15
0.00546466	-0.757651	0.351	0.485	1	Monocytes	WIPI2
0.0054688	1.83392	0.228	0.066	1	Monocytes	GAPT
0.00550819	1.33174	0.281	0.109	1	Monocytes	NCR3LG1
0.00553918	0.727853	0.982	0.769	1	Monocytes	BHLHE40
0.00554206	1.09126	0.491	0.295	1	Monocytes	LRRC25
0.00559267	0.215815	0.965	0.885	1	Monocytes	SLC25A6
0.00560301	0.825925	0.281	0.167	1	Monocytes	NCLN
0.00562225	1.91343	0.316	0.089	1	Monocytes	AC112496.1
0.00564474	3.66891	0.07	0.009	1	Monocytes	TPRG1-AS1
0.00565844	0.540224	0.491	0.402	1	Monocytes	GTF2A2
0.00566668	0.699353	0.649	0.419	1	Monocytes	TPD52L2
0.00568459	3.03323	0.088	0.015	1	Monocytes	ARAP3
0.00568801	0.109222	1	0.982	1	Monocytes	RPL28
0.00568872	-0.68121	0.246	0.416	1	Monocytes	NUDT4
0.00570742	0.736129	0.754	0.502	1	Monocytes	SFT2D1
0.00571312	2.49444	0.123	0.038	1	Monocytes	AC022098.1
0.00575607	-2.07154	0.053	0.225	1	Monocytes	KIAA0319L
0.00576367	-1.88181	0.07	0.258	1	Monocytes	CKS1B
0.00578285	0.377142	0.93	0.754	1	Monocytes	ATP5MPL
0.00579632	1.73244	0.035	0.022	1	Monocytes	AC024909.1
0.00580257	0.919628	0.316	0.193	1	Monocytes	GAR1
0.00581372	1.39986	0.211	0.116	1	Monocytes	SIGLEC7
0.00583537	2.11803	0.228	0.057	1	Monocytes	KBTBD11
0.00589359	4.08995	0.018	0.001	1	Monocytes	PCDHGA8
0.00593085	-2.59927	0.053	0.218	1	Monocytes	IRF4
0.00595075	-0.600832	0.368	0.472	1	Monocytes	ITPR1
0.00595154	0.425009	0.421	0.36	1	Monocytes	LARS
0.00596181	0.447574	0.912	0.766	1	Monocytes	PET100
0.00597009	0.424241	0.789	0.661	1	Monocytes	EIF3I
0.00599391	-1.21681	0.246	0.435	1	Monocytes	MCUR1
0.00601487	2.64174	0.123	0.025	1	Monocytes	AL358472.5
0.0060373	-1.03875	0.386	0.528	1	Monocytes	RAPGEF2
0.00607799	-0.825499	0.368	0.549	1	Monocytes	CAMLG
0.00608461	0.557191	0.649	0.459	1	Monocytes	SH3KBP1
0.00608495	-1.01459	0.386	0.592	1	Monocytes	NENF
0.00608504	-0.523245	0.579	0.664	1	Monocytes	MFSD12
0.00609969	0.873354	0.491	0.293	1	Monocytes	SCYL2
0.00610609	0.406837	0.649	0.516	1	Monocytes	FKBP8
0.00611321	-1.31123	0.193	0.326	1	Monocytes	HSPA1B
0.00613179	0.262955	0.912	0.813	1	Monocytes	TLN1
0.0061473	0.713363	0.281	0.22	1	Monocytes	DTX3L
0.0061712	-1.18954	0.246	0.439	1	Monocytes	NTAN1
0.00617374	0.576311	0.684	0.491	1	Monocytes	SRP9
0.00617994	-0.964194	0.246	0.42	1	Monocytes	KLHL6
0.00619108	0.985432	0.298	0.155	1	Monocytes	LRRC8C
0.00620093	0.914416	0.193	0.133	1	Monocytes	ERI3
0.00620864	0.133084	1	0.96	1	Monocytes	RPS25
0.00627965	0.780704	0.474	0.295	1	Monocytes	PUM2
0.00632298	4.13419	0.018	0.002	1	Monocytes	LINC01063
0.00632541	0.155995	1	0.955	1	Monocytes	RPL27A
0.00634282	-0.736247	0.263	0.398	1	Monocytes	MCRIP2
0.00635352	0.565123	0.614	0.452	1	Monocytes	EIF2A
0.00635958	-0.820257	0.263	0.421	1	Monocytes	ARPC5L
0.00636314	-1.07287	0.211	0.35	1	Monocytes	ALDH9A1
0.00636763	0.104471	1	0.997	1	Monocytes	EIF1
0.00640022	0.735949	0.281	0.172	1	Monocytes	THOC6
0.00640118	0.409289	0.842	0.638	1	Monocytes	ATP5PO
0.00641465	-0.640984	0.491	0.583	1	Monocytes	CD46
0.00642297	2.03478	0.175	0.041	1	Monocytes	RAB3D
0.00642917	1.2787	0.123	0.055	1	Monocytes	AC005674.2
0.00643437	1.06076	0.105	0.048	1	Monocytes	SLC25A25-AS1
0.00644208	0.502413	0.807	0.684	1	Monocytes	ARF4
0.00646752	1.21799	0.825	0.436	1	Monocytes	RAC2
0.00646951	-0.968267	0.193	0.354	1	Monocytes	ISCA1
0.00649533	0.5763	0.965	0.827	1	Monocytes	FOSL2
0.0065015	-1.1553	0.123	0.27	1	Monocytes	POGLUT1
0.00650154	-0.525587	0.281	0.335	1	Monocytes	CDC42EP3
0.00650594	1.8346	0.105	0.03	1	Monocytes	ZNF692
0.00651464	0.497562	0.982	0.906	1	Monocytes	HIF1A
0.00651578	-0.9504	0.053	0.126	1	Monocytes	TMEM140
0.00651755	0.721524	0.596	0.402	1	Monocytes	SLC66A2
0.00652898	-1.01926	0.439	0.738	1	Monocytes	RGS1
0.00656382	4.47269	0.088	0.004	1	Monocytes	LINC02376
0.00660317	-1.15265	0.193	0.46	1	Monocytes	MRPL34
0.00661813	1.78424	0.211	0.08	1	Monocytes	SH3PXD2B
0.00662189	1.08093	0.632	0.39	1	Monocytes	PRKACA
0.00662429	0.655047	0.912	0.746	1	Monocytes	JARID2
0.00663398	0.817097	0.281	0.169	1	Monocytes	TM6SF1
0.00666798	1.49719	0.298	0.117	1	Monocytes	BATF3
0.00670356	-1.25132	0.035	0.132	1	Monocytes	SLC2A5
0.00671313	1.40535	0.491	0.217	1	Monocytes	RASA3
0.00675815	2.85913	0.123	0.023	1	Monocytes	ZC3H11B
0.00677069	-1.35487	0.088	0.205	1	Monocytes	SPECC1
0.00678091	1.59616	0.386	0.143	1	Monocytes	LRRK2
0.00679701	0.322008	0.737	0.655	1	Monocytes	KHDRBS1
0.00679921	1.32258	0.07	0.037	1	Monocytes	AC090517.5
0.00681616	2.20573	0.053	0.022	1	Monocytes	HYDIN
0.00681618	1.17437	0.158	0.082	1	Monocytes	PRR34-AS1
0.00684392	1.75321	0.193	0.064	1	Monocytes	SYNGR1
0.00684911	0.532543	0.316	0.239	1	Monocytes	MSRB2
0.00685647	-1.39086	0.14	0.301	1	Monocytes	HERC2
0.00687155	0.475586	0.561	0.408	1	Monocytes	PDCD5
0.00687571	1.30432	0.93	0.514	1	Monocytes	ZNF331
0.00689029	0.905137	0.614	0.383	1	Monocytes	TOMM22
0.00692156	0.654192	0.228	0.135	1	Monocytes	DLGAP1-AS1
0.00693545	0.471808	0.719	0.539	1	Monocytes	COPB1
0.00693858	0.332033	0.281	0.238	1	Monocytes	ERGIC2
0.00694976	-1.25065	0.088	0.226	1	Monocytes	TWSG1
0.00698195	0.409411	0.947	0.825	1	Monocytes	SPAG9
0.00698231	1.50615	0.07	0.033	1	Monocytes	LINC00243
0.00702225	-0.791863	0.105	0.186	1	Monocytes	SH3D21
0.00709081	-1.57802	0.07	0.185	1	Monocytes	PLEKHA5
0.00709819	0.760125	0.667	0.434	1	Monocytes	TMED7
0.00714644	4.88333	0.053	0.002	1	Monocytes	AL031283.1
0.00716337	0.68105	0.561	0.312	1	Monocytes	DHRS3
0.00717437	0.77999	0.719	0.477	1	Monocytes	LSM14A
0.00719257	-0.18797	0.158	0.208	1	Monocytes	EPG5
0.00719404	0.296232	0.877	0.81	1	Monocytes	SERBP1
0.00726091	-2.72573	0.018	0.171	1	Monocytes	HLA-DQB2
0.00726183	-0.91368	0.246	0.372	1	Monocytes	DMXL1
0.00726419	1.77996	0.246	0.078	1	Monocytes	AC087284.1
0.00728857	-0.567304	0.719	0.647	1	Monocytes	BLVRB
0.00730064	0.54439	0.509	0.377	1	Monocytes	DDX39A
0.00736558	1.18748	0.316	0.186	1	Monocytes	MAP1S
0.00738052	-2.32733	0.035	0.233	1	Monocytes	BHLHE41
0.00744786	-1.37966	0.035	0.141	1	Monocytes	AHDC1
0.00750376	-1.04782	0.123	0.279	1	Monocytes	ZNRF1
0.00750648	-1.72765	0.035	0.201	1	Monocytes	ATP6V0A2
0.00751036	3.64382	0.035	0.004	1	Monocytes	AC132872.2
0.00756005	3.35301	0.123	0.019	1	Monocytes	ZNF674
0.00756602	-0.445659	0.228	0.242	1	Monocytes	TMEM138
0.00757274	0.609213	0.526	0.365	1	Monocytes	FUNDC2
0.00757368	3.03745	0.035	0.007	1	Monocytes	TWNK
0.0075784	0.288535	0.088	0.119	1	Monocytes	HPF1
0.00759679	-1.90542	0.035	0.21	1	Monocytes	SORBS3
0.00760345	4.22519	0.035	0.002	1	Monocytes	Z95114.4
0.00762886	0.417949	0.544	0.389	1	Monocytes	SORL1
0.00762888	0.336735	0.947	0.8	1	Monocytes	UQCRH
0.00766993	2.75994	0.263	0.056	1	Monocytes	LINC01001
0.00767202	-1.44103	0.123	0.319	1	Monocytes	HNRNPLL
0.00769068	2.80305	0.018	0.004	1	Monocytes	LINC02244
0.0076971	2.68704	0.035	0.013	1	Monocytes	AC110620.2
0.00770911	0.380492	0.737	0.603	1	Monocytes	HSBP1
0.00774455	-2.04816	0.053	0.233	1	Monocytes	ZBED3
0.00774624	-1.19383	0.053	0.174	1	Monocytes	YEATS4
0.00775841	-0.641056	0.404	0.532	1	Monocytes	PDXDC1
0.00780234	0.551528	0.825	0.682	1	Monocytes	CHMP1B
0.00781194	-1.23175	0.053	0.192	1	Monocytes	ZDHHC18
0.00782041	0.94233	0.333	0.209	1	Monocytes	RBM15B
0.00782236	-1.16092	0.263	0.482	1	Monocytes	ABHD12
0.00783941	0.304268	1	0.914	1	Monocytes	RAC1
0.00787579	3.07148	0.035	0.006	1	Monocytes	AC084125.2
0.00788692	-1.69212	0.018	0.168	1	Monocytes	TCEAL1
0.00789332	0.355561	0.702	0.537	1	Monocytes	ANAPC11
0.00790663	0.593285	0.789	0.549	1	Monocytes	IDS
0.00791555	0.958378	0.368	0.15	1	Monocytes	STAB1
0.0079192	2.81921	0.035	0.008	1	Monocytes	KLF3-AS1
0.00794289	0.600649	0.667	0.498	1	Monocytes	UCP2
0.00794391	4.1311	0.018	0.002	1	Monocytes	AC106820.2
0.00797566	-0.729004	0.211	0.328	1	Monocytes	SLC26A11
0.00797767	0.399934	0.614	0.485	1	Monocytes	NDUFA12
0.0079942	1.06809	0.386	0.213	1	Monocytes	TRMT6
0.00800074	0.296341	1	0.916	1	Monocytes	RPL31
0.0080018	0.750958	0.474	0.319	1	Monocytes	SFXN3
0.00803946	1.19778	0.281	0.138	1	Monocytes	WASHC5
0.00804947	0.878671	0.579	0.34	1	Monocytes	ZC3H18
0.00806542	0.793808	0.509	0.312	1	Monocytes	SLC7A7
0.00807617	1.35498	0.421	0.199	1	Monocytes	SLC16A6
0.00808623	1.3407	0.368	0.161	1	Monocytes	IGFBP7
0.00809348	-0.989938	0.193	0.317	1	Monocytes	CCSAP
0.00814789	4.58397	0.211	0.015	1	Monocytes	F5
0.00815684	-1.25597	0.123	0.27	1	Monocytes	REPIN1
0.00816958	-1.56188	0.158	0.357	1	Monocytes	PPM1K
0.00817568	0.843103	0.386	0.244	1	Monocytes	ITGB1BP1
0.0081839	-0.828843	0.421	0.559	1	Monocytes	FNBP4
0.00820022	-1.66444	0.105	0.287	1	Monocytes	IL18BP
0.00822089	-0.454909	0.561	0.61	1	Monocytes	AAK1
0.00823897	1.19986	0.298	0.146	1	Monocytes	ARHGEF10L
0.0082502	1.24064	0.298	0.163	1	Monocytes	GZF1
0.00827446	1.63033	0.281	0.124	1	Monocytes	CASP9
0.00828059	-2.05717	0.018	0.13	1	Monocytes	GJB2
0.00829332	-0.307574	0.772	0.836	1	Monocytes	LINC01578
0.00836722	-0.608633	0.526	0.595	1	Monocytes	RASGRP3
0.00837633	0.903512	0.474	0.265	1	Monocytes	ANTXR2
0.00838247	-0.509508	0.632	0.64	1	Monocytes	GNS
0.00841131	-1.19052	0.105	0.265	1	Monocytes	WDR59
0.00843747	0.96674	0.246	0.146	1	Monocytes	ISCA2
0.008444	0.321955	0.386	0.369	1	Monocytes	NHP2
0.00845384	-1.2562	0.053	0.165	1	Monocytes	SYT11
0.00845513	1.08853	0.211	0.117	1	Monocytes	ZNF480
0.00845595	-1.35311	0.088	0.237	1	Monocytes	AC005332.4
0.00852101	-1.35127	0.105	0.31	1	Monocytes	MREG
0.00852757	-0.801337	0.404	0.593	1	Monocytes	P4HA1
0.00854979	-0.522104	0.632	0.66	1	Monocytes	ANXA11
0.00858177	-0.222713	0.719	0.708	1	Monocytes	AC253572.2
0.00859022	-1.90163	0.018	0.144	1	Monocytes	RPS6KA2
0.00860356	-0.270144	0.263	0.312	1	Monocytes	AGO1
0.0086104	-0.83805	0.368	0.479	1	Monocytes	SRGAP2
0.00861566	0.586767	0.947	0.722	1	Monocytes	PSMB3
0.00862395	1.00547	0.667	0.378	1	Monocytes	TMEM127
0.00867536	-1.59087	0.193	0.399	1	Monocytes	EPB41L2
0.00868469	-0.908649	0.158	0.25	1	Monocytes	TRIP10
0.00868925	-0.903791	0.088	0.2	1	Monocytes	FBXO22
0.00869305	-2.05345	0.035	0.18	1	Monocytes	SEMA7A
0.00877914	0.756387	0.228	0.15	1	Monocytes	GPN1
0.00878196	0.465635	0.947	0.811	1	Monocytes	PSMA6
0.00878329	3.12884	0.035	0.006	1	Monocytes	EPGN
0.00880818	-1.24171	0.123	0.312	1	Monocytes	REXO2
0.00880884	0.522618	0.123	0.112	1	Monocytes	MICAL2
0.00882297	-0.728402	0.351	0.441	1	Monocytes	CNIH4
0.00893945	0.144477	0.298	0.312	1	Monocytes	DDX1
0.00894753	0.212089	0.544	0.517	1	Monocytes	ALOX5AP
0.00895851	0.160825	0.877	0.75	1	Monocytes	DUSP2
0.00899208	1.36966	0.351	0.178	1	Monocytes	CNST
0.00903595	1.78681	0.368	0.137	1	Monocytes	CR1
0.0090436	2.13582	0.07	0.021	1	Monocytes	AC064805.1
0.00904739	-0.848834	0.175	0.293	1	Monocytes	HCFC1R1
0.00907525	0.227674	0.825	0.694	1	Monocytes	UXT
0.00907544	-0.750051	0.421	0.546	1	Monocytes	TMEM160
0.00908475	0.249083	0.667	0.606	1	Monocytes	PGLS
0.00912733	0.907466	0.667	0.399	1	Monocytes	PCNX1
0.00918428	-0.33769	0.035	0.071	1	Monocytes	HEY1
0.00920219	1.49135	0.614	0.255	1	Monocytes	TMEM176A
0.00922747	1.30836	0.368	0.17	1	Monocytes	RILP
0.00924783	0.657794	0.649	0.45	1	Monocytes	RBMS1
0.00924868	3.80551	0.018	0.003	1	Monocytes	AC083949.1
0.00927707	1.22257	0.456	0.23	1	Monocytes	CAMKK2
0.0092799	-0.564519	0.561	0.594	1	Monocytes	IFRD1
0.00928535	0.620621	0.526	0.426	1	Monocytes	RYBP
0.00931108	0.522405	0.474	0.379	1	Monocytes	PPP2R1A
0.00931179	-0.490066	0.544	0.599	1	Monocytes	PRDM1
0.00931367	-1.11307	0.07	0.201	1	Monocytes	YDJC
0.00935748	-1.47635	0.105	0.278	1	Monocytes	GSDME
0.00937887	0.414806	0.895	0.669	1	Monocytes	YME1L1
0.0094873	0.142699	1	0.953	1	Monocytes	RPL23A
0.0095157	0.499272	0.193	0.155	1	Monocytes	DIMT1
0.00953585	2.622	0.175	0.03	1	Monocytes	CATIP-AS1
0.0095507	-0.249392	0.702	0.745	1	Monocytes	TXNIP
0.00956589	-0.516843	0.263	0.352	1	Monocytes	PHF1
0.00961125	0.820713	0.684	0.455	1	Monocytes	USP3
0.00961898	-0.759485	0.123	0.203	1	Monocytes	EID2
0.00962195	-1.12493	0.158	0.293	1	Monocytes	NCK1
0.00962783	-0.43581	0.088	0.171	1	Monocytes	STK38
0.0096405	1.05224	0.351	0.219	1	Monocytes	GMIP
0.00967875	1.7203	0.088	0.043	1	Monocytes	AKAP12
0.00969803	0.925535	0.211	0.126	1	Monocytes	MCF2L2
0.00971265	-0.696813	0.298	0.399	1	Monocytes	EVA1B
0.00976861	0.875603	0.281	0.22	1	Monocytes	XPO6
0.00985507	2.33571	0.263	0.061	1	Monocytes	PLPPR2
0.00992004	-1.2064	0.105	0.197	1	Monocytes	PDE3B
0.00992189	4.62357	0.018	0.001	1	Monocytes	AC114763.1
0.00992337	0.112293	1	0.951	1	Monocytes	RPS3
0.00993445	0.508498	0.789	0.621	1	Monocytes	XRN2
0.00995177	-1.57591	0.088	0.292	1	Monocytes	DOP1B
0.00999085	1.09487	0.316	0.164	1	Monocytes	IL16
0.00999624	0.627969	0.386	0.278	1	Monocytes	GPR132
0.00999702	0.711601	0.456	0.318	1	Monocytes	UXS1

## Sheet: M1 macrophages
p_val	avg_log2FC	pct.1	pct.2	p_val_adj	cluster	gene
2.06909e-186	-1.7465	0.617	0.861	4.26151e-182	M1 macrophages	TIMP1
6.79881e-177	-1.51608	0.835	0.986	1.40028e-172	M1 macrophages	LYZ
1.64436e-123	-1.5055	0.673	0.932	3.38673e-119	M1 macrophages	S100A6
5.82105e-119	-1.80208	0.419	0.819	1.1989e-114	M1 macrophages	LSP1
3.30228e-116	-0.975233	0.835	0.934	6.80138e-112	M1 macrophages	SH3BGRL3
8.56116e-114	-2.288	0.337	0.744	1.76326e-109	M1 macrophages	S100A9
1.57754e-103	-3.34849	0.165	0.689	3.24909e-99	M1 macrophages	CD52
1.73201e-99	-2.81777	0.191	0.664	3.56724e-95	M1 macrophages	FBP1
1.40612e-85	-2.88754	0.172	0.61	2.89604e-81	M1 macrophages	MRC1
2.05081e-84	-0.596113	0.954	0.989	4.22384e-80	M1 macrophages	TMSB10
5.108e-84	-0.460897	0.98	0.973	1.05204e-79	M1 macrophages	RPS14
7.35569e-81	-2.76977	0.182	0.57	1.51498e-76	M1 macrophages	EREG
3.82885e-79	-3.64857	0.092	0.656	7.88591e-75	M1 macrophages	ACP5
5.70105e-75	-0.48169	0.96	0.971	1.17419e-70	M1 macrophages	RPL34
1.68467e-74	-0.439755	0.97	0.981	3.46974e-70	M1 macrophages	RPS28
9.51111e-74	-0.871915	0.772	0.924	1.95891e-69	M1 macrophages	GABARAP
9.74544e-74	1.75317	0.68	0.36	2.00717e-69	M1 macrophages	LPL
1.62762e-73	-1.85296	0.366	0.745	3.35224e-69	M1 macrophages	S100A4
4.76996e-73	-0.379514	0.96	0.972	9.82422e-69	M1 macrophages	RPL18A
3.68076e-72	-0.82504	0.842	0.935	7.58088e-68	M1 macrophages	CST3
2.13178e-71	-0.98105	0.805	0.923	4.39061e-67	M1 macrophages	CTSS
3.78833e-71	-0.333766	0.98	0.977	7.80245e-67	M1 macrophages	RPL11
5.19714e-71	-0.639719	0.881	0.951	1.0704e-66	M1 macrophages	ATP5F1E
9.65005e-71	-1.36161	0.508	0.859	1.98752e-66	M1 macrophages	ATP5MC2
9.82028e-71	-1.00404	0.719	0.927	2.02258e-66	M1 macrophages	S100A10
1.26566e-70	-0.366336	0.974	0.979	2.60676e-66	M1 macrophages	RPS24
2.73672e-68	-0.536745	0.937	0.974	5.63654e-64	M1 macrophages	VIM
3.80052e-68	-0.345334	0.957	0.959	7.82755e-64	M1 macrophages	RPS13
6.96604e-68	-0.421036	0.941	0.958	1.43473e-63	M1 macrophages	RPL29
4.89256e-67	-4.02324	0.073	0.598	1.00767e-62	M1 macrophages	AQP9
1.42923e-66	-0.372824	0.97	0.973	2.94365e-62	M1 macrophages	RPS15
8.79797e-66	-2.23118	0.221	0.602	1.81203e-61	M1 macrophages	IFITM3
1.08949e-65	-0.399233	0.967	0.967	2.24392e-61	M1 macrophages	RPL26
9.28559e-65	-0.373182	0.957	0.967	1.91246e-60	M1 macrophages	RPL35A
5.91954e-64	-0.323099	0.977	0.967	1.21919e-59	M1 macrophages	RPS8
2.92588e-63	-1.23986	0.7	0.893	6.02613e-59	M1 macrophages	GRN
6.33202e-63	-0.35973	0.967	0.966	1.30414e-58	M1 macrophages	RPS15A
1.38768e-61	-0.519594	0.733	0.829	2.85806e-57	M1 macrophages	AC020656.1
5.87674e-61	-0.292881	0.974	0.971	1.21037e-56	M1 macrophages	RPL8
1.23449e-60	-1.37686	0.548	0.863	2.54255e-56	M1 macrophages	ELOB
7.3636e-60	-0.39645	0.95	0.954	1.51661e-55	M1 macrophages	RPL36A
3.33537e-59	-0.385879	0.927	0.946	6.86953e-55	M1 macrophages	RPL22
3.52973e-59	-1.62408	0.459	0.751	7.26984e-55	M1 macrophages	CXCL2
6.94362e-59	-0.271663	0.974	0.983	1.43011e-54	M1 macrophages	RPL28
1.31307e-58	-0.299085	0.957	0.956	2.7044e-54	M1 macrophages	RPL27A
2.62838e-58	-0.391176	0.944	0.96	5.41341e-54	M1 macrophages	RPL7A
4.33428e-58	-0.277059	0.98	0.985	8.92688e-54	M1 macrophages	RPL13
2.9519e-57	-3.79387	0.066	0.495	6.07973e-53	M1 macrophages	FCN1
3.8508e-57	-0.857701	0.69	0.854	7.9311e-53	M1 macrophages	CTSH
4.18267e-57	-0.245628	0.987	0.97	8.61462e-53	M1 macrophages	RPS18
5.3468e-57	-2.02044	0.185	0.63	1.10123e-52	M1 macrophages	C1orf162
5.43509e-57	-0.282766	0.96	0.976	1.11941e-52	M1 macrophages	RPL32
8.65302e-57	-0.227456	0.977	0.979	1.78218e-52	M1 macrophages	RPL37
1.23557e-56	-0.732769	0.779	0.907	2.54478e-52	M1 macrophages	LCP1
1.3638e-56	-2.84494	0.119	0.592	2.80889e-52	M1 macrophages	CSTA
2.10837e-56	-0.496681	0.96	0.974	4.34241e-52	M1 macrophages	IFI30
2.40398e-56	-0.270964	0.95	0.958	4.95123e-52	M1 macrophages	RPS11
2.71176e-56	-0.94117	0.749	0.89	5.58514e-52	M1 macrophages	BRI3
2.8874e-56	-2.65867	0.139	0.607	5.94689e-52	M1 macrophages	NCF2
6.69894e-56	-2.56944	0.135	0.401	1.37971e-51	M1 macrophages	S100A8
1.25387e-55	0.409653	0.871	0.824	2.58248e-51	M1 macrophages	SPP1
1.98798e-55	-0.18363	0.977	0.979	4.09444e-51	M1 macrophages	RPS29
9.81272e-55	-0.314392	0.927	0.946	2.02103e-50	M1 macrophages	RPL7
1.11387e-54	-0.316508	0.97	0.977	2.29413e-50	M1 macrophages	RPL30
1.76345e-54	-0.647244	0.835	0.913	3.632e-50	M1 macrophages	ARPC3
6.42988e-54	-0.215103	0.99	0.997	1.3243e-49	M1 macrophages	RPL41
7.77746e-54	-0.726403	0.743	0.896	1.60185e-49	M1 macrophages	TMA7
9.39802e-54	2.63134	0.597	0.183	1.93562e-49	M1 macrophages	SOCS6
1.54519e-53	-0.359589	0.95	0.959	3.18247e-49	M1 macrophages	RPL23
1.66393e-53	2.04864	0.657	0.263	3.42704e-49	M1 macrophages	C3
1.99674e-53	-0.338408	0.927	0.951	4.11248e-49	M1 macrophages	RACK1
2.04532e-53	-0.555572	0.835	0.907	4.21253e-49	M1 macrophages	COX4I1
5.35743e-53	-1.42597	0.452	0.808	1.10342e-48	M1 macrophages	ATP5MPL
8.42837e-53	-0.276651	0.96	0.961	1.73591e-48	M1 macrophages	RPL6
1.8552e-52	-3.83808	0.053	0.398	3.82096e-48	M1 macrophages	VCAN
5.03482e-52	2.75816	0.591	0.124	1.03697e-47	M1 macrophages	MARCH3
6.07933e-52	-2.02915	0.284	0.588	1.2521e-47	M1 macrophages	CXCL3
1.13387e-51	-2.47404	0.191	0.557	2.33533e-47	M1 macrophages	IFI6
3.06083e-51	-0.283336	0.967	0.973	6.30409e-47	M1 macrophages	RPL19
1.11476e-50	-0.273382	0.957	0.968	2.29595e-46	M1 macrophages	UBA52
2.63152e-50	-0.428145	0.914	0.947	5.41987e-46	M1 macrophages	PFDN5
3.18417e-50	-0.510344	0.954	0.957	6.55811e-46	M1 macrophages	SERF2
6.71073e-50	3.31536	0.446	0.06	1.38214e-45	M1 macrophages	NBL1
1.21768e-49	-0.258672	0.96	0.957	2.50794e-45	M1 macrophages	RPS7
1.37635e-49	-0.347563	0.934	0.955	2.83474e-45	M1 macrophages	RPL5
1.55819e-49	-1.32477	0.495	0.779	3.20925e-45	M1 macrophages	TSPO
2.17293e-49	-1.20324	0.406	0.721	4.47538e-45	M1 macrophages	HIGD2A
2.17706e-49	-0.308235	0.931	0.941	4.48387e-45	M1 macrophages	RPL27
2.49388e-49	1.58349	0.898	0.546	5.1364e-45	M1 macrophages	ARID5B
2.61144e-49	-1.44657	0.413	0.788	5.37853e-45	M1 macrophages	TRAPPC5
2.64082e-49	2.11414	0.769	0.333	5.43904e-45	M1 macrophages	EPB41L2
3.50855e-49	-1.4687	0.429	0.788	7.22622e-45	M1 macrophages	AP2S1
4.10263e-49	-1.33048	0.323	0.659	8.44977e-45	M1 macrophages	FKBP1A
4.15041e-49	-0.778744	0.611	0.794	8.54819e-45	M1 macrophages	FXYD5
4.53595e-49	-3.16071	0.112	0.606	9.34225e-45	M1 macrophages	CD36
4.60817e-49	1.33645	0.802	0.56	9.49099e-45	M1 macrophages	HIST1H4C
5.79143e-49	-0.127799	0.901	0.894	1.1928e-44	M1 macrophages	RPS10
1.18902e-48	-0.859115	0.66	0.861	2.4489e-44	M1 macrophages	COX8A
2.04194e-48	-0.563594	0.825	0.921	4.20558e-44	M1 macrophages	EEF1D
2.1418e-48	-0.268512	0.937	0.957	4.41126e-44	M1 macrophages	RPL23A
1.1577e-47	-0.265434	0.98	0.967	2.3844e-43	M1 macrophages	RPS23
2.07215e-47	-2.07626	0.218	0.586	4.26781e-43	M1 macrophages	LTA4H
2.75109e-47	-2.52302	0.129	0.462	5.66615e-43	M1 macrophages	SMIM25
3.12693e-47	-0.175905	0.98	0.974	6.44022e-43	M1 macrophages	RPL37A
3.14017e-47	1.44665	0.878	0.571	6.46748e-43	M1 macrophages	PIK3R1
5.10959e-47	-0.280149	0.974	0.959	1.05237e-42	M1 macrophages	RPL14
8.17992e-47	-0.183619	0.99	0.979	1.68474e-42	M1 macrophages	RPS27
8.21325e-47	-0.260937	0.97	0.969	1.6916e-42	M1 macrophages	RPL36
3.07705e-46	-0.186609	0.97	0.966	6.3375e-42	M1 macrophages	RPS21
8.33956e-46	-1.29923	0.343	0.649	1.71762e-41	M1 macrophages	IL2RG
1.82468e-45	-0.720452	0.762	0.896	3.75812e-41	M1 macrophages	ATP5MG
3.21658e-45	-0.305544	0.941	0.954	6.62487e-41	M1 macrophages	RPS3
5.4279e-45	-0.778937	0.495	0.736	1.11793e-40	M1 macrophages	LST1
5.88266e-45	-0.828653	0.683	0.874	1.21159e-40	M1 macrophages	ARPC1B
1.02205e-44	-2.54222	0.106	0.491	2.10501e-40	M1 macrophages	FPR3
1.73816e-44	-1.87557	0.182	0.452	3.57991e-40	M1 macrophages	IFITM2
1.99133e-44	-0.222649	0.96	0.968	4.10135e-40	M1 macrophages	RPS3A
2.71593e-44	-2.87583	0.066	0.359	5.59372e-40	M1 macrophages	TGM2
2.95538e-44	-0.435411	0.888	0.934	6.08691e-40	M1 macrophages	PFN1
3.27017e-44	1.36967	0.716	0.48	6.73525e-40	M1 macrophages	HSPH1
3.32387e-44	-0.289354	0.957	0.957	6.84584e-40	M1 macrophages	RPL18
4.18817e-44	-0.978939	0.446	0.721	8.62596e-40	M1 macrophages	HMGA1
5.77363e-44	-1.48475	0.475	0.809	1.18914e-39	M1 macrophages	FCGRT
6.07861e-44	-0.173117	0.964	0.976	1.25195e-39	M1 macrophages	RPLP2
6.42551e-44	-0.323141	0.947	0.95	1.3234e-39	M1 macrophages	NACA
2.0059e-43	1.95766	0.677	0.256	4.13134e-39	M1 macrophages	FGFR1
2.22406e-43	-0.184659	0.957	0.962	4.58068e-39	M1 macrophages	RPL38
6.4054e-43	-1.64687	0.264	0.625	1.31926e-38	M1 macrophages	GMFG
6.7239e-43	-1.04453	0.505	0.793	1.38485e-38	M1 macrophages	PSME1
8.6209e-43	-0.218266	0.977	0.97	1.77556e-38	M1 macrophages	RPL39
1.09106e-42	0.503416	0.974	0.96	2.24716e-38	M1 macrophages	HSP90AA1
1.16576e-42	-0.286718	0.97	0.967	2.40099e-38	M1 macrophages	RPL15
1.65535e-42	-0.986782	0.502	0.73	3.40937e-38	M1 macrophages	ITGB2
2.20481e-42	-0.742836	0.729	0.901	4.54104e-38	M1 macrophages	TOMM7
3.26701e-42	0.583396	0.977	0.931	6.72873e-38	M1 macrophages	HSP90AB1
6.85646e-42	-1.131	0.459	0.788	1.41216e-37	M1 macrophages	COMMD6
7.44056e-42	-0.280049	0.957	0.958	1.53246e-37	M1 macrophages	RPL35
7.70238e-42	-0.401357	0.855	0.912	1.58638e-37	M1 macrophages	RPSA
9.40359e-42	1.2196	0.957	0.736	1.93676e-37	M1 macrophages	OGFRL1
1.71873e-41	-0.538977	0.818	0.899	3.53989e-37	M1 macrophages	COX7C
1.73108e-41	1.43407	0.805	0.457	3.56534e-37	M1 macrophages	DOCK4
3.11619e-41	-0.623091	0.733	0.866	6.4181e-37	M1 macrophages	C15orf48
3.62558e-41	2.68509	0.521	0.138	7.46723e-37	M1 macrophages	ST6GAL1
4.53514e-41	-0.245787	0.95	0.956	9.34057e-37	M1 macrophages	RPL24
6.45998e-41	-1.16329	0.432	0.765	1.3305e-36	M1 macrophages	UPP1
1.0769e-40	0.544643	0.947	0.932	2.21799e-36	M1 macrophages	CALM1
1.14336e-40	-0.92925	0.416	0.647	2.35486e-36	M1 macrophages	ALDH2
1.261e-40	-0.857963	0.653	0.848	2.59716e-36	M1 macrophages	COX6B1
2.43684e-40	-0.190436	0.927	0.942	5.01891e-36	M1 macrophages	RPS17
3.17074e-40	-0.267716	0.977	0.985	6.53046e-36	M1 macrophages	ACTB
3.17379e-40	-0.128288	0.964	0.951	6.53673e-36	M1 macrophages	RPS26
5.31416e-40	-0.244289	0.983	0.971	1.0945e-35	M1 macrophages	RPS4X
7.28436e-40	-0.212883	0.944	0.943	1.50029e-35	M1 macrophages	RPL10A
1.11337e-39	-0.200415	0.987	0.971	2.29309e-35	M1 macrophages	RPL21
1.15801e-39	-3.29977	0.106	0.531	2.38503e-35	M1 macrophages	CYP27A1
2.12126e-39	-0.98097	0.607	0.858	4.36894e-35	M1 macrophages	ATP5ME
2.22045e-39	-1.24489	0.442	0.772	4.57325e-35	M1 macrophages	ATP5MF
2.24119e-39	-0.759232	0.647	0.829	4.61596e-35	M1 macrophages	UQCRH
3.85652e-39	-0.657527	0.772	0.932	7.94289e-35	M1 macrophages	CD44
4.46989e-39	-0.192803	0.964	0.961	9.20619e-35	M1 macrophages	RPS25
1.32939e-38	0.719001	0.954	0.647	2.738e-34	M1 macrophages	APOE
1.84037e-38	-0.77005	0.541	0.733	3.79044e-34	M1 macrophages	EIF3F
1.9756e-38	-1.28286	0.343	0.673	4.06894e-34	M1 macrophages	HLA-F
2.64284e-38	5.48857	0.403	0.011	5.44318e-34	M1 macrophages	PLVAP
3.44476e-38	-1.39175	0.317	0.655	7.09482e-34	M1 macrophages	PGLS
3.51334e-38	-1.47552	0.34	0.712	7.23608e-34	M1 macrophages	LAMTOR4
5.15511e-38	3.22069	0.449	0.061	1.06175e-33	M1 macrophages	PDGFA
6.42988e-38	1.71607	0.746	0.417	1.3243e-33	M1 macrophages	KLF2
7.19603e-38	-0.861722	0.462	0.689	1.48209e-33	M1 macrophages	PHACTR1
1.15773e-37	-0.529216	0.881	0.924	2.38447e-33	M1 macrophages	LGALS3
1.3504e-37	-0.228336	0.97	0.98	2.78129e-33	M1 macrophages	RPS12
1.62352e-37	-0.782967	0.723	0.877	3.34381e-33	M1 macrophages	ARPC5
3.37933e-37	-1.42133	0.409	0.773	6.96008e-33	M1 macrophages	VAMP8
4.10229e-37	2.70031	0.637	0.187	8.44907e-33	M1 macrophages	MRC2
5.33982e-37	-0.98063	0.601	0.85	1.09979e-32	M1 macrophages	UQCR11
1.03783e-36	-0.597672	0.716	0.845	2.13751e-32	M1 macrophages	EIF3K
2.28365e-36	-2.6677	0.083	0.459	4.70341e-32	M1 macrophages	BCL11A
4.17168e-36	-0.709857	0.739	0.881	8.59199e-32	M1 macrophages	CALM2
4.6213e-36	1.44279	0.776	0.456	9.51804e-32	M1 macrophages	ARHGAP21
4.62489e-36	-2.10097	0.185	0.631	9.52542e-32	M1 macrophages	BLOC1S1
5.31525e-36	-3.60988	0.04	0.334	1.09473e-31	M1 macrophages	CLEC10A
6.00502e-36	-0.812404	0.627	0.83	1.23679e-31	M1 macrophages	GSTP1
8.25396e-36	-0.249697	0.967	0.969	1.69999e-31	M1 macrophages	RPL17
9.62336e-36	-0.308449	0.878	0.892	1.98203e-31	M1 macrophages	BTF3
1.31713e-35	1.20412	0.838	0.504	2.71276e-31	M1 macrophages	A2M
1.59326e-35	-0.660574	0.782	0.873	3.28147e-31	M1 macrophages	PLIN2
1.96968e-35	-1.00043	0.422	0.683	4.05675e-31	M1 macrophages	ATP2B1-AS1
2.0089e-35	-0.167	0.974	0.974	4.13754e-31	M1 macrophages	RPS2
3.79734e-35	-0.539566	0.644	0.781	7.82101e-31	M1 macrophages	EIF3H
4.45037e-35	-0.331261	0.941	0.966	9.16599e-31	M1 macrophages	MYL6
4.91463e-35	-0.649823	0.568	0.756	1.01222e-30	M1 macrophages	SERPINB1
5.06195e-35	-1.92339	0.188	0.567	1.04256e-30	M1 macrophages	MNDA
9.08793e-35	-1.48298	0.205	0.519	1.87175e-30	M1 macrophages	SULF2
9.67344e-35	1.09844	0.809	0.613	1.99234e-30	M1 macrophages	CPEB4
1.01878e-34	-0.674834	0.762	0.87	2.09827e-30	M1 macrophages	BCL2A1
1.14465e-34	-0.979211	0.531	0.817	2.35752e-30	M1 macrophages	TMEM258
1.14478e-34	-1.25272	0.304	0.598	2.35779e-30	M1 macrophages	RAB11FIP1
1.73868e-34	-1.07818	0.386	0.674	3.58098e-30	M1 macrophages	USF2
1.77952e-34	-0.217824	0.927	0.93	3.66509e-30	M1 macrophages	RPS5
3.08888e-34	-1.76843	0.257	0.611	6.36185e-30	M1 macrophages	ADA2
5.16602e-34	-2.36223	0.116	0.414	1.06399e-29	M1 macrophages	MX2
5.72271e-34	-0.59937	0.795	0.889	1.17865e-29	M1 macrophages	NME2
7.74716e-34	-0.117083	1	0.988	1.59561e-29	M1 macrophages	RPL10
1.53772e-33	-0.117772	0.894	0.879	3.1671e-29	M1 macrophages	HNRNPA1
1.63282e-33	3.00902	0.518	0.109	3.36295e-29	M1 macrophages	HOMER1
1.64166e-33	-0.740109	0.554	0.771	3.38116e-29	M1 macrophages	PLSCR1
2.21433e-33	-0.180681	0.931	0.93	4.56063e-29	M1 macrophages	RPL4
2.59271e-33	-0.384359	0.917	0.966	5.33995e-29	M1 macrophages	TYROBP
2.86627e-33	-2.53726	0.142	0.529	5.90337e-29	M1 macrophages	DMXL2
4.43043e-33	-0.935822	0.475	0.73	9.12492e-29	M1 macrophages	TMEM123
4.92063e-33	-0.168118	0.921	0.956	1.01345e-28	M1 macrophages	ACTG1
9.80843e-33	-0.734021	0.706	0.869	2.02015e-28	M1 macrophages	NDUFA13
1.01633e-32	-2.42455	0.096	0.4	2.09323e-28	M1 macrophages	LY6E
1.06382e-32	-0.176919	0.967	0.97	2.19105e-28	M1 macrophages	FAU
2.11921e-32	-0.143123	0.98	0.974	4.36472e-28	M1 macrophages	RPL9
2.22753e-32	0.988607	0.851	0.725	4.58783e-28	M1 macrophages	HSPB1
2.56995e-32	-0.538335	0.594	0.723	5.29307e-28	M1 macrophages	WARS
2.68851e-32	1.9308	0.541	0.236	5.53726e-28	M1 macrophages	CBLB
2.80859e-32	-0.759726	0.416	0.644	5.78456e-28	M1 macrophages	EIF2S3
2.89353e-32	-0.771391	0.574	0.802	5.95951e-28	M1 macrophages	PET100
3.87123e-32	1.69872	0.746	0.363	7.97318e-28	M1 macrophages	CTTNBP2NL
4.06784e-32	-1.15972	0.413	0.739	8.37811e-28	M1 macrophages	NDUFA11
4.77141e-32	2.35153	0.878	0.273	9.82721e-28	M1 macrophages	PDGFB
5.53627e-32	-1.22439	0.38	0.707	1.14025e-27	M1 macrophages	BRK1
5.85324e-32	-0.700805	0.611	0.792	1.20553e-27	M1 macrophages	SSR2
5.99818e-32	-0.752022	0.578	0.759	1.23539e-27	M1 macrophages	M6PR
6.03018e-32	-1.05801	0.419	0.675	1.24198e-27	M1 macrophages	HLA-DMB
7.39454e-32	-0.588863	0.762	0.883	1.52298e-27	M1 macrophages	SSR4
1.00774e-31	-0.920727	0.594	0.819	2.07554e-27	M1 macrophages	ATP5MD
1.0821e-31	-0.884591	0.482	0.746	2.22869e-27	M1 macrophages	ARL6IP4
1.54097e-31	-2.67236	0.043	0.352	3.17378e-27	M1 macrophages	JAML
1.64662e-31	-0.204776	0.878	0.889	3.39138e-27	M1 macrophages	SLC25A6
1.68882e-31	-1.02417	0.439	0.72	3.4783e-27	M1 macrophages	APRT
1.76669e-31	3.26497	0.409	0.061	3.63868e-27	M1 macrophages	RGS16
1.81793e-31	-0.545069	0.766	0.896	3.74421e-27	M1 macrophages	GNG5
2.03258e-31	-1.32992	0.36	0.659	4.18631e-27	M1 macrophages	PRELID1
2.2348e-31	-0.730084	0.505	0.731	4.6028e-27	M1 macrophages	ARRB2
2.9895e-31	-2.02287	0.125	0.466	6.15718e-27	M1 macrophages	ANPEP
4.37197e-31	5.24495	0.33	0.013	9.00451e-27	M1 macrophages	SMIM24
6.17575e-31	-0.439959	0.881	0.934	1.27196e-26	M1 macrophages	CYBA
6.56145e-31	-1.37853	0.281	0.515	1.3514e-26	M1 macrophages	CRIP1
6.83816e-31	-0.794746	0.545	0.724	1.40839e-26	M1 macrophages	SAMHD1
8.17168e-31	-1.78154	0.185	0.561	1.68304e-26	M1 macrophages	SFT2D1
8.99665e-31	-1.79278	0.129	0.384	1.85295e-26	M1 macrophages	EHD1
1.27311e-30	-0.854388	0.512	0.739	2.6221e-26	M1 macrophages	MZT2B
1.61354e-30	-0.313169	0.99	0.992	3.32324e-26	M1 macrophages	HLA-B
5.96354e-30	-0.160923	0.997	0.988	1.22825e-25	M1 macrophages	RPLP1
6.05807e-30	-0.41481	0.908	0.926	1.24772e-25	M1 macrophages	CSTB
6.17515e-30	-1.16346	0.449	0.745	1.27183e-25	M1 macrophages	CPVL
6.59036e-30	2.31571	0.733	0.209	1.35735e-25	M1 macrophages	CKB
6.92688e-30	-0.422706	0.832	0.903	1.42666e-25	M1 macrophages	UQCRB
7.14339e-30	-0.476103	0.789	0.874	1.47125e-25	M1 macrophages	SERP1
8.32264e-30	4.09418	0.422	0.035	1.71413e-25	M1 macrophages	IFNLR1
9.28642e-30	-0.918764	0.455	0.723	1.91263e-25	M1 macrophages	CD48
1.00112e-29	-1.09233	0.469	0.717	2.06191e-25	M1 macrophages	IGSF6
1.10783e-29	-1.80171	0.155	0.493	2.28169e-25	M1 macrophages	CKLF
1.14038e-29	-0.147617	0.987	0.965	2.34873e-25	M1 macrophages	RPS6
1.36709e-29	-0.912297	0.601	0.823	2.81566e-25	M1 macrophages	RNF130
1.38537e-29	-0.44699	0.898	0.938	2.85332e-25	M1 macrophages	PLAUR
1.44981e-29	-1.87139	0.119	0.439	2.98603e-25	M1 macrophages	MYD88
1.64461e-29	-0.788215	0.574	0.797	3.38723e-25	M1 macrophages	PARK7
1.70638e-29	-1.73627	0.215	0.584	3.51446e-25	M1 macrophages	LY96
1.81665e-29	-1.12706	0.241	0.491	3.74158e-25	M1 macrophages	DENND5A
2.34981e-29	-1.24849	0.3	0.581	4.83967e-25	M1 macrophages	ARHGDIB
3.17631e-29	-1.47414	0.145	0.39	6.54193e-25	M1 macrophages	ADAM8
3.85961e-29	-0.58986	0.743	0.867	7.94925e-25	M1 macrophages	OST4
4.6327e-29	-0.173287	0.983	0.979	9.54151e-25	M1 macrophages	RPS27A
4.92478e-29	4.77133	0.317	0.018	1.01431e-24	M1 macrophages	PDCD1
5.60902e-29	-0.792627	0.446	0.675	1.15523e-24	M1 macrophages	DDT
1.01379e-28	-0.382108	0.69	0.837	2.088e-24	M1 macrophages	CD55
1.18534e-28	-0.282058	0.809	0.86	2.44132e-24	M1 macrophages	HNRNPA3
1.28116e-28	-0.982899	0.439	0.652	2.63868e-24	M1 macrophages	SERPINA1
1.44119e-28	1.21673	0.792	0.526	2.96828e-24	M1 macrophages	GBP2
1.51591e-28	-1.33449	0.257	0.578	3.12217e-24	M1 macrophages	CNPY3
1.63363e-28	-0.211009	0.914	0.933	3.36462e-24	M1 macrophages	EEF1G
1.71754e-28	-1.19664	0.327	0.589	3.53745e-24	M1 macrophages	SPINT2
1.92249e-28	-2.34221	0.092	0.389	3.95955e-24	M1 macrophages	PYCARD
2.16357e-28	-0.191399	1	1	4.45609e-24	M1 macrophages	FTH1
2.21231e-28	-0.709375	0.611	0.793	4.55647e-24	M1 macrophages	COPE
2.31661e-28	-0.683837	0.545	0.737	4.7713e-24	M1 macrophages	NSA2
2.75793e-28	-1.05466	0.323	0.58	5.68022e-24	M1 macrophages	GPSM3
2.92638e-28	-1.14246	0.261	0.507	6.02717e-24	M1 macrophages	IGFLR1
3.52312e-28	-0.757415	0.495	0.669	7.25621e-24	M1 macrophages	PSME2
3.59829e-28	-1.33791	0.224	0.539	7.41103e-24	M1 macrophages	CASP4
3.71426e-28	-0.725446	0.574	0.807	7.64988e-24	M1 macrophages	NDUFA1
3.7446e-28	3.78785	0.416	0.047	7.71238e-24	M1 macrophages	CBARP
4.75707e-28	-0.572972	0.726	0.862	9.79766e-24	M1 macrophages	COX7A2
4.95007e-28	3.80032	0.3	0.022	1.01952e-23	M1 macrophages	KCNQ3
4.98767e-28	-1.09065	0.436	0.76	1.02726e-23	M1 macrophages	KRTCAP2
6.24935e-28	-0.583207	0.601	0.781	1.28712e-23	M1 macrophages	TAGLN2
6.84967e-28	1.05634	0.729	0.447	1.41076e-23	M1 macrophages	FMNL2
7.69735e-28	-4.0311	0.033	0.405	1.58535e-23	M1 macrophages	PLPP3
1.03977e-27	1.9178	0.462	0.176	2.14151e-23	M1 macrophages	CD276
1.07666e-27	-0.498403	0.617	0.76	2.21748e-23	M1 macrophages	TAPBP
1.38191e-27	1.36667	0.733	0.462	2.84617e-23	M1 macrophages	MDM2
1.87563e-27	-0.470427	0.782	0.846	3.86305e-23	M1 macrophages	H2AFY
1.90836e-27	0.718899	0.911	0.802	3.93046e-23	M1 macrophages	EIF4A2
2.69185e-27	-0.493354	0.802	0.89	5.54414e-23	M1 macrophages	ENO1
3.24079e-27	-2.07373	0.135	0.499	6.67473e-23	M1 macrophages	KCNAB2
5.03846e-27	1.2455	0.766	0.51	1.03772e-22	M1 macrophages	NFIC
6.07506e-27	-0.17948	0.993	1	1.25122e-22	M1 macrophages	B2M
7.21459e-27	2.14152	0.525	0.184	1.48592e-22	M1 macrophages	PRKCH
8.03474e-27	-0.797672	0.389	0.599	1.65483e-22	M1 macrophages	ATP5PB
8.2717e-27	-1.0938	0.432	0.721	1.70364e-22	M1 macrophages	ERP29
1.0217e-26	-0.848224	0.518	0.764	2.1043e-22	M1 macrophages	NDUFB1
1.52575e-26	-0.996317	0.347	0.616	3.14244e-22	M1 macrophages	SUPT4H1
1.75005e-26	-0.630438	0.795	0.862	3.60441e-22	M1 macrophages	ASAH1
1.9299e-26	-0.885138	0.386	0.612	3.97482e-22	M1 macrophages	SMDT1
2.07829e-26	1.16317	0.769	0.546	4.28044e-22	M1 macrophages	PRNP
2.09417e-26	-0.472692	0.558	0.689	4.31316e-22	M1 macrophages	EIF3L
2.1977e-26	-0.562445	0.815	0.86	4.52638e-22	M1 macrophages	APLP2
2.65808e-26	6.65597	0.307	0.003	5.47458e-22	M1 macrophages	NUAK1
3.06865e-26	1.99622	0.653	0.258	6.32018e-22	M1 macrophages	LPAR6
3.13078e-26	-0.661584	0.409	0.591	6.44815e-22	M1 macrophages	LGALS9
3.39663e-26	6.62233	0.35	0.005	6.9957e-22	M1 macrophages	PDPN
3.72137e-26	2.05128	0.479	0.164	7.66454e-22	M1 macrophages	SRGAP1
4.46942e-26	-1.75727	0.251	0.552	9.20521e-22	M1 macrophages	NCEH1
5.36415e-26	1.36381	0.627	0.35	1.1048e-21	M1 macrophages	RASAL2
5.40963e-26	-0.293032	0.937	0.961	1.11417e-21	M1 macrophages	RNASEK
5.44506e-26	-0.708566	0.505	0.692	1.12146e-21	M1 macrophages	AP1S2
7.05118e-26	5.45121	0.102	0.005	1.45226e-21	M1 macrophages	MT3
7.45195e-26	-0.806463	0.469	0.677	1.5348e-21	M1 macrophages	NLRP3
8.99818e-26	1.2304	0.683	0.275	1.85326e-21	M1 macrophages	C1QB
1.50137e-25	-0.973975	0.317	0.604	3.09223e-21	M1 macrophages	COMT
1.51495e-25	-0.272715	0.785	0.828	3.12019e-21	M1 macrophages	RBM3
1.57445e-25	-1.0795	0.244	0.511	3.24273e-21	M1 macrophages	WAS
2.20858e-25	-1.07745	0.396	0.692	4.5488e-21	M1 macrophages	LAMTOR1
2.38522e-25	-0.365031	0.785	0.857	4.9126e-21	M1 macrophages	ACTR2
2.6014e-25	-0.930364	0.406	0.682	5.35785e-21	M1 macrophages	ATP5PO
3.52105e-25	-1.33385	0.264	0.604	7.25196e-21	M1 macrophages	ZNHIT1
3.71878e-25	3.48756	0.35	0.05	7.6592e-21	M1 macrophages	LINC01480
3.97917e-25	0.734105	0.947	0.759	8.1955e-21	M1 macrophages	NRP2
4.26888e-25	-3.6606	0.036	0.401	8.79218e-21	M1 macrophages	CD163
5.20812e-25	-0.161705	0.967	0.975	1.07266e-20	M1 macrophages	HLA-C
5.85127e-25	-2.07449	0.106	0.441	1.20513e-20	M1 macrophages	DDX60L
6.15172e-25	-0.469974	0.64	0.777	1.26701e-20	M1 macrophages	EIF3E
8.68971e-25	-1.14063	0.327	0.59	1.78973e-20	M1 macrophages	TNFRSF14
1.02205e-24	2.13306	0.581	0.206	2.10501e-20	M1 macrophages	PAPOLG
1.15958e-24	-1.75846	0.201	0.588	2.38827e-20	M1 macrophages	NDUFB7
1.29457e-24	-0.841467	0.541	0.777	2.66629e-20	M1 macrophages	DAZAP2
1.85149e-24	2.00261	0.558	0.215	3.81333e-20	M1 macrophages	ADAM28
1.86957e-24	-0.663643	0.68	0.86	3.85058e-20	M1 macrophages	NDUFA4
1.87226e-24	-1.77136	0.102	0.295	3.85611e-20	M1 macrophages	CRYBG1
1.88281e-24	-0.732311	0.64	0.804	3.87784e-20	M1 macrophages	NDUFB2
1.99785e-24	-1.33872	0.31	0.679	4.11477e-20	M1 macrophages	TMBIM4
2.01685e-24	2.05825	0.535	0.196	4.15391e-20	M1 macrophages	USP53
2.02756e-24	2.76594	0.475	0.117	4.17597e-20	M1 macrophages	CSF1
2.23257e-24	-1.42718	0.208	0.515	4.59821e-20	M1 macrophages	GSTK1
2.73037e-24	-1.94587	0.158	0.491	5.62347e-20	M1 macrophages	HNMT
2.93701e-24	-0.536013	0.769	0.849	6.04906e-20	M1 macrophages	GSTO1
3.53619e-24	1.33097	0.911	0.597	7.28313e-20	M1 macrophages	RHOB
3.6391e-24	-0.692863	0.515	0.727	7.4951e-20	M1 macrophages	UXT
3.85261e-24	-0.595065	0.455	0.632	7.93483e-20	M1 macrophages	EIF3M
3.88265e-24	-0.561998	0.587	0.751	7.99671e-20	M1 macrophages	PSMB3
4.33507e-24	-1.00956	0.393	0.692	8.92851e-20	M1 macrophages	NEDD8
6.1495e-24	-1.41097	0.297	0.582	1.26655e-19	M1 macrophages	CALM3
6.869e-24	-1.03976	0.264	0.488	1.41474e-19	M1 macrophages	CORO1A
7.36989e-24	-0.550481	0.267	0.42	1.5179e-19	M1 macrophages	CNN2
7.37709e-24	-0.969263	0.561	0.795	1.51939e-19	M1 macrophages	NOP10
7.74185e-24	-0.692145	0.429	0.581	1.59451e-19	M1 macrophages	STXBP2
8.52321e-24	-0.577701	0.518	0.69	1.75544e-19	M1 macrophages	MBD2
9.53685e-24	-0.577937	0.693	0.838	1.96421e-19	M1 macrophages	HCST
1.03348e-23	1.68301	0.568	0.282	2.12855e-19	M1 macrophages	ZFAND2A
1.13472e-23	-1.0308	0.261	0.537	2.33708e-19	M1 macrophages	DNAJC15
1.1909e-23	-1.00428	0.343	0.641	2.45278e-19	M1 macrophages	CD37
1.21726e-23	-0.888358	0.396	0.632	2.50707e-19	M1 macrophages	HCLS1
1.22788e-23	0.87443	0.861	0.741	2.52893e-19	M1 macrophages	HSPD1
1.36234e-23	-3.30868	0.026	0.241	2.80588e-19	M1 macrophages	CFP
2.47903e-23	2.22123	0.551	0.147	5.10582e-19	M1 macrophages	CADM1
2.4957e-23	-0.524546	0.67	0.775	5.14014e-19	M1 macrophages	EFHD2
2.52325e-23	-4.18971	0.017	0.329	5.19689e-19	M1 macrophages	LGALS2
2.58427e-23	-0.818582	0.515	0.745	5.32257e-19	M1 macrophages	TPP1
2.80479e-23	-0.200282	0.848	0.862	5.77675e-19	M1 macrophages	SNHG29
2.92689e-23	-0.882463	0.419	0.671	6.02822e-19	M1 macrophages	ATP5F1C
3.14114e-23	-0.377569	0.851	0.897	6.46949e-19	M1 macrophages	ATP6V1F
3.46038e-23	2.80445	0.393	0.087	7.127e-19	M1 macrophages	SLC2A5
3.55746e-23	-0.229347	0.983	0.994	7.32694e-19	M1 macrophages	TMSB4X
4.15499e-23	-1.29007	0.274	0.598	8.55762e-19	M1 macrophages	TCIRG1
4.36896e-23	1.34154	0.673	0.392	8.99831e-19	M1 macrophages	ING1
4.76087e-23	2.2114	0.634	0.213	9.80549e-19	M1 macrophages	TSPYL2
5.01593e-23	1.36252	0.828	0.526	1.03308e-18	M1 macrophages	FGL2
5.53437e-23	-0.145212	0.957	0.954	1.13986e-18	M1 macrophages	RPLP0
5.5543e-23	-0.194882	0.752	0.824	1.14396e-18	M1 macrophages	COTL1
7.02294e-23	-0.559272	0.561	0.723	1.44644e-18	M1 macrophages	EMILIN2
8.02296e-23	-0.269833	0.795	0.866	1.65241e-18	M1 macrophages	PDIA3
8.07852e-23	-0.737251	0.452	0.659	1.66385e-18	M1 macrophages	OSTC
9.34723e-23	-0.108365	0.987	0.974	1.92515e-18	M1 macrophages	RPL12
9.73497e-23	-1.64744	0.198	0.563	2.00502e-18	M1 macrophages	PSMB8
1.01458e-22	-0.462307	0.409	0.398	2.08962e-18	M1 macrophages	AREG
1.19239e-22	1.2107	0.644	0.261	2.45584e-18	M1 macrophages	C1QC
1.20865e-22	-0.652373	0.617	0.81	2.48934e-18	M1 macrophages	COX7B
1.21904e-22	-1.98328	0.102	0.4	2.51073e-18	M1 macrophages	SMCO4
1.26138e-22	1.59133	0.554	0.273	2.59793e-18	M1 macrophages	PEAK1
1.26334e-22	-1.79826	0.109	0.156	2.60199e-18	M1 macrophages	CCL17
1.38831e-22	-0.414092	0.809	0.891	2.85936e-18	M1 macrophages	IQGAP1
1.3934e-22	-0.920085	0.386	0.638	2.86985e-18	M1 macrophages	EID1
1.40163e-22	1.0092	0.561	0.423	2.88679e-18	M1 macrophages	FKBP4
1.8348e-22	1.61097	0.644	0.311	3.77896e-18	M1 macrophages	TMBIM1
1.85361e-22	-0.666291	0.581	0.762	3.8177e-18	M1 macrophages	ATP5PD
1.88538e-22	1.71809	0.772	0.347	3.88312e-18	M1 macrophages	CREB5
1.91846e-22	-0.700952	0.538	0.768	3.95126e-18	M1 macrophages	SH3BGRL
1.97241e-22	3.72188	0.284	0.038	4.06238e-18	M1 macrophages	HTRA1
1.99628e-22	-0.711693	0.667	0.822	4.11154e-18	M1 macrophages	ANXA1
2.26773e-22	-1.17522	0.158	0.341	4.67062e-18	M1 macrophages	DAPP1
2.31942e-22	-0.569187	0.634	0.77	4.77708e-18	M1 macrophages	ATP5MC3
2.7912e-22	1.23476	0.736	0.416	5.74876e-18	M1 macrophages	SLC1A3
2.98246e-22	-0.703291	0.446	0.601	6.14268e-18	M1 macrophages	FGR
3.4543e-22	-1.00977	0.399	0.67	7.11447e-18	M1 macrophages	SELENOH
3.55546e-22	0.820685	0.746	0.628	7.32283e-18	M1 macrophages	SOD1
4.12682e-22	1.06375	0.861	0.651	8.49959e-18	M1 macrophages	TUBB4B
5.75824e-22	-0.702471	0.584	0.786	1.18597e-17	M1 macrophages	COX6C
6.56613e-22	-0.605187	0.521	0.697	1.35236e-17	M1 macrophages	TAF10
8.46987e-22	1.04917	0.584	0.44	1.74445e-17	M1 macrophages	GLUD1
1.09133e-21	0.997711	0.548	0.351	2.24771e-17	M1 macrophages	DNAJB4
1.13423e-21	1.37249	0.495	0.282	2.33605e-17	M1 macrophages	SMOX
1.13856e-21	1.22053	0.832	0.548	2.34498e-17	M1 macrophages	GPR137B
1.27364e-21	-0.87041	0.432	0.688	2.62319e-17	M1 macrophages	COPS9
1.43083e-21	-0.662584	0.538	0.733	2.94694e-17	M1 macrophages	SPCS3
1.4518e-21	0.829939	0.901	0.749	2.99014e-17	M1 macrophages	ATP1A1
1.49737e-21	-2.34156	0.076	0.262	3.08399e-17	M1 macrophages	FCGR2B
1.59914e-21	-0.212435	0.373	0.455	3.29359e-17	M1 macrophages	SNHG25
1.60437e-21	-0.314507	0.703	0.771	3.30436e-17	M1 macrophages	NOP53
1.85915e-21	-1.55791	0.228	0.556	3.82911e-17	M1 macrophages	GTF3A
1.94994e-21	-0.48121	0.637	0.768	4.0161e-17	M1 macrophages	CD53
2.07451e-21	-2.12878	0.092	0.344	4.27267e-17	M1 macrophages	PECAM1
2.11034e-21	-1.35381	0.337	0.591	4.34647e-17	M1 macrophages	LRP1
2.11571e-21	-0.540859	0.488	0.667	4.35751e-17	M1 macrophages	MAN2B1
2.21874e-21	1.04433	0.845	0.636	4.56971e-17	M1 macrophages	SBDS
2.38873e-21	-0.355297	0.917	0.948	4.91983e-17	M1 macrophages	ANXA2
2.56934e-21	-0.638766	0.459	0.667	5.29182e-17	M1 macrophages	ARPC4
2.86112e-21	-1.4858	0.178	0.455	5.89275e-17	M1 macrophages	PSMB9
2.99758e-21	-1.65464	0.125	0.386	6.17382e-17	M1 macrophages	TNFSF13
3.03393e-21	-0.550729	0.729	0.866	6.24869e-17	M1 macrophages	SRSF5
3.09702e-21	-1.07424	0.251	0.514	6.37862e-17	M1 macrophages	PSMB10
3.35731e-21	-1.14897	0.267	0.54	6.91471e-17	M1 macrophages	SLC6A6
3.38949e-21	-1.3421	0.261	0.617	6.981e-17	M1 macrophages	UFC1
3.44841e-21	-0.185164	0.954	0.986	7.10235e-17	M1 macrophages	H3F3A
3.75626e-21	-0.453615	0.729	0.86	7.73638e-17	M1 macrophages	MYL12A
3.80714e-21	-1.46487	0.218	0.42	7.84119e-17	M1 macrophages	LUCAT1
4.02649e-21	6.19784	0.102	0.004	8.29295e-17	M1 macrophages	NMRK2
4.47273e-21	-1.28079	0.178	0.454	9.21203e-17	M1 macrophages	MCUB
4.66243e-21	-0.327371	0.604	0.699	9.60275e-17	M1 macrophages	CHMP1B
4.70859e-21	-1.86343	0.076	0.292	9.69781e-17	M1 macrophages	CSF2RB
5.04588e-21	-0.66418	0.386	0.567	1.03925e-16	M1 macrophages	C17orf49
5.32997e-21	-1.15347	0.307	0.606	1.09776e-16	M1 macrophages	RNF181
5.38561e-21	-0.937114	0.35	0.59	1.10922e-16	M1 macrophages	COX7A2L
5.85614e-21	-0.321403	0.881	0.915	1.20613e-16	M1 macrophages	MIF
6.29657e-21	-1.03033	0.383	0.68	1.29684e-16	M1 macrophages	NDUFS6
6.39739e-21	0.830346	0.759	0.607	1.31761e-16	M1 macrophages	ABI1
6.62682e-21	-0.884863	0.122	0.174	1.36486e-16	M1 macrophages	SPIB
7.53924e-21	3.03483	0.422	0.077	1.55278e-16	M1 macrophages	NEU4
7.60918e-21	-1.84912	0.092	0.233	1.56719e-16	M1 macrophages	THBS1
7.7993e-21	1.59029	0.696	0.35	1.60634e-16	M1 macrophages	DST
8.46469e-21	-1.16159	0.323	0.624	1.74339e-16	M1 macrophages	CHMP2A
8.76196e-21	2.44627	0.551	0.159	1.80461e-16	M1 macrophages	TUBB2A
8.80124e-21	3.71119	0.323	0.035	1.8127e-16	M1 macrophages	UNC5B
8.96532e-21	-0.299015	0.967	0.989	1.8465e-16	M1 macrophages	HLA-A
9.67869e-21	-1.72913	0.145	0.455	1.99342e-16	M1 macrophages	PDCD5
9.78016e-21	-1.10951	0.175	0.289	2.01432e-16	M1 macrophages	GPR157
9.9712e-21	2.15054	0.644	0.198	2.05367e-16	M1 macrophages	NCS1
1.01168e-20	1.92744	0.518	0.186	2.08366e-16	M1 macrophages	SPATA13
1.03244e-20	-0.676312	0.574	0.756	2.12642e-16	M1 macrophages	ATP5F1D
1.14104e-20	-3.45844	0.026	0.173	2.35008e-16	M1 macrophages	CD1C
1.34057e-20	-0.334607	0.782	0.848	2.76104e-16	M1 macrophages	FLNA
1.37925e-20	-1.76418	0.076	0.268	2.84069e-16	M1 macrophages	PID1
1.38729e-20	-2.23709	0.069	0.186	2.85727e-16	M1 macrophages	APOBEC3A
1.4157e-20	-0.142793	0.964	0.963	2.91577e-16	M1 macrophages	NAMPT
1.50034e-20	-0.57114	0.726	0.85	3.09011e-16	M1 macrophages	COX5B
1.93538e-20	-3.21356	0.023	0.199	3.98611e-16	M1 macrophages	MCEMP1
2.02589e-20	0.88134	0.858	0.64	4.17252e-16	M1 macrophages	DYNC1H1
2.03721e-20	-0.25953	0.977	0.978	4.19584e-16	M1 macrophages	PSAP
2.06983e-20	-1.26465	0.281	0.582	4.26303e-16	M1 macrophages	LSM3
2.43206e-20	4.14646	0.254	0.022	5.00907e-16	M1 macrophages	HECTD2
2.90401e-20	-0.983225	0.274	0.539	5.9811e-16	M1 macrophages	IDH3G
2.93628e-20	-0.810262	0.426	0.709	6.04756e-16	M1 macrophages	CIAO2B
3.18108e-20	2.98559	0.238	0.029	6.55175e-16	M1 macrophages	MLF1
4.24678e-20	-0.263856	0.835	0.876	8.74666e-16	M1 macrophages	SEC61B
5.12634e-20	-0.378384	0.779	0.854	1.05582e-15	M1 macrophages	PPIB
5.5668e-20	-0.542554	0.518	0.671	1.14654e-15	M1 macrophages	FNDC3B
5.62507e-20	-1.14301	0.257	0.501	1.15854e-15	M1 macrophages	LILRB3
6.34706e-20	-1.37759	0.218	0.529	1.30724e-15	M1 macrophages	POLR2J
6.45859e-20	-1.00354	0.35	0.649	1.33021e-15	M1 macrophages	VPS28
6.66916e-20	1.97325	0.512	0.166	1.37358e-15	M1 macrophages	FARP1
7.10961e-20	-1.0109	0.363	0.631	1.4643e-15	M1 macrophages	SSBP1
7.44297e-20	-1.13466	0.35	0.624	1.53295e-15	M1 macrophages	NDUFB9
7.89165e-20	-1.78175	0.165	0.485	1.62536e-15	M1 macrophages	SNX10
8.28972e-20	-0.516716	0.663	0.792	1.70735e-15	M1 macrophages	HLA-DMA
8.67543e-20	1.52047	0.413	0.204	1.78679e-15	M1 macrophages	CDKN2AIP
8.68106e-20	-1.0133	0.34	0.631	1.78795e-15	M1 macrophages	SNRPF
9.47734e-20	1.14255	0.825	0.556	1.95195e-15	M1 macrophages	IFRD1
9.58501e-20	2.26652	0.465	0.14	1.97413e-15	M1 macrophages	SPRY1
1.02912e-19	-0.643767	0.488	0.689	2.11958e-15	M1 macrophages	TOMM6
1.04166e-19	-0.314483	0.911	0.848	2.1454e-15	M1 macrophages	CD68
1.12134e-19	-1.66911	0.165	0.486	2.30952e-15	M1 macrophages	NDUFA7
1.12247e-19	-1.81068	0.119	0.342	2.31184e-15	M1 macrophages	EPSTI1
1.17287e-19	-1.09739	0.248	0.498	2.41565e-15	M1 macrophages	CYB5R4
1.17496e-19	0.94834	0.904	0.68	2.41996e-15	M1 macrophages	OTUD1
1.56714e-19	-1.49153	0.228	0.595	3.22769e-15	M1 macrophages	PRDX3
1.79883e-19	-1.07186	0.396	0.628	3.70488e-15	M1 macrophages	CYBB
1.92366e-19	-2.43911	0.069	0.359	3.96197e-15	M1 macrophages	SEPTIN9
1.9356e-19	-1.36274	0.162	0.366	3.98656e-15	M1 macrophages	PMP22
2.16567e-19	-1.15097	0.284	0.558	4.46041e-15	M1 macrophages	NDUFB3
2.52769e-19	-0.8915	0.541	0.712	5.20603e-15	M1 macrophages	HEXB
2.5365e-19	-1.20174	0.287	0.572	5.22418e-15	M1 macrophages	CD47
2.64042e-19	-0.354664	0.799	0.89	5.43821e-15	M1 macrophages	CLIC1
2.90042e-19	-0.448112	0.568	0.679	5.9737e-15	M1 macrophages	MAP3K8
2.98064e-19	-0.221356	0.901	0.893	6.13892e-15	M1 macrophages	IER3
3.07876e-19	1.66942	0.607	0.279	6.34101e-15	M1 macrophages	H2AFX
3.09479e-19	0.918081	0.538	0.273	6.37403e-15	M1 macrophages	C1QA
3.21255e-19	-0.470054	0.673	0.83	6.61657e-15	M1 macrophages	HMGN2
3.3505e-19	-1.40437	0.248	0.535	6.90068e-15	M1 macrophages	HSD17B4
3.36877e-19	-0.887621	0.274	0.475	6.93831e-15	M1 macrophages	HCK
3.58845e-19	0.836435	0.914	0.753	7.39077e-15	M1 macrophages	PDE4DIP
3.99952e-19	-1.26478	0.215	0.52	8.2374e-15	M1 macrophages	RBIS
4.71169e-19	-1.17499	0.158	0.315	9.7042e-15	M1 macrophages	ARAP2
4.85395e-19	-0.535314	0.62	0.773	9.9972e-15	M1 macrophages	NDUFB11
5.94994e-19	-0.371293	0.772	0.858	1.22545e-14	M1 macrophages	GNAI2
5.99898e-19	4.67739	0.224	0.009	1.23555e-14	M1 macrophages	ENPP1
6.04722e-19	-0.904025	0.218	0.431	1.24549e-14	M1 macrophages	PDCL3
6.80331e-19	2.24526	0.317	0.088	1.40121e-14	M1 macrophages	ARHGEF12
7.11055e-19	-1.21305	0.267	0.558	1.46449e-14	M1 macrophages	SNRPE
7.36448e-19	1.80475	0.432	0.156	1.51679e-14	M1 macrophages	CHD7
8.34781e-19	-0.549556	0.505	0.684	1.71931e-14	M1 macrophages	GNAQ
8.48881e-19	-0.62055	0.548	0.732	1.74836e-14	M1 macrophages	SEM1
9.13448e-19	-1.08825	0.281	0.557	1.88134e-14	M1 macrophages	UQCRC1
9.27415e-19	-0.953148	0.31	0.55	1.9101e-14	M1 macrophages	STMP1
1.08447e-18	1.04905	0.637	0.469	2.23357e-14	M1 macrophages	ARL5A
1.24042e-18	0.993477	0.749	0.511	2.55476e-14	M1 macrophages	IL6R
1.30773e-18	0.695078	0.845	0.66	2.69339e-14	M1 macrophages	MPP1
1.32078e-18	-0.478478	0.617	0.771	2.72027e-14	M1 macrophages	DEK
1.35532e-18	-1.6965	0.106	0.319	2.79142e-14	M1 macrophages	XAF1
1.36125e-18	1.31956	0.693	0.436	2.80363e-14	M1 macrophages	RC3H1
1.46989e-18	-1.45942	0.182	0.465	3.02738e-14	M1 macrophages	CAT
1.47522e-18	-0.689874	0.502	0.711	3.03837e-14	M1 macrophages	HADHA
1.53414e-18	-0.177712	0.855	0.845	3.15972e-14	M1 macrophages	CALR
1.6423e-18	1.25927	0.782	0.514	3.38247e-14	M1 macrophages	DDIT3
1.6683e-18	-1.4634	0.149	0.453	3.43604e-14	M1 macrophages	ESD
1.91221e-18	1.82808	0.693	0.304	3.9384e-14	M1 macrophages	PXDC1
1.96887e-18	-0.124954	0.954	0.954	4.05509e-14	M1 macrophages	HNRNPA2B1
2.04833e-18	2.33941	0.366	0.087	4.21873e-14	M1 macrophages	MXRA7
2.10829e-18	4.34034	0.264	0.015	4.34224e-14	M1 macrophages	FCGBP
2.45555e-18	-2.16784	0.043	0.163	5.05746e-14	M1 macrophages	LILRA5
2.69188e-18	-0.697805	0.419	0.661	5.54419e-14	M1 macrophages	SYF2
3.2514e-18	3.23106	0.244	0.023	6.69659e-14	M1 macrophages	C19orf81
3.70499e-18	1.09658	0.657	0.415	7.6308e-14	M1 macrophages	PTPRJ
4.42483e-18	5.37253	0.244	0.009	9.11339e-14	M1 macrophages	ELAVL4
4.47304e-18	1.41906	0.756	0.431	9.21268e-14	M1 macrophages	SRGAP2
4.50972e-18	-1.48816	0.149	0.415	9.28821e-14	M1 macrophages	ECHDC1
4.62024e-18	0.943285	0.871	0.699	9.51585e-14	M1 macrophages	IER5
4.77173e-18	-0.906507	0.413	0.688	9.82785e-14	M1 macrophages	AP2M1
5.30324e-18	-1.38576	0.257	0.552	1.09226e-13	M1 macrophages	RAB13
5.7232e-18	1.98881	0.634	0.272	1.17875e-13	M1 macrophages	HSPA1B
6.30031e-18	-0.663358	0.479	0.628	1.29761e-13	M1 macrophages	MYDGF
6.69302e-18	-1.15872	0.267	0.56	1.37849e-13	M1 macrophages	FKBP8
6.98563e-18	-0.248613	0.911	0.93	1.43876e-13	M1 macrophages	TMBIM6
7.15526e-18	-1.41069	0.158	0.395	1.4737e-13	M1 macrophages	EIF4G3
8.18072e-18	-0.337677	0.719	0.828	1.6849e-13	M1 macrophages	PPDPF
8.51642e-18	2.35223	0.512	0.148	1.75404e-13	M1 macrophages	BAG3
8.57595e-18	-1.42261	0.195	0.466	1.7663e-13	M1 macrophages	ACAA2
8.68975e-18	0.408954	0.937	0.934	1.78974e-13	M1 macrophages	ZFAS1
9.8233e-18	2.74195	0.264	0.05	2.02321e-13	M1 macrophages	TRIM36
1.01443e-17	-1.09903	0.3	0.598	2.08931e-13	M1 macrophages	MICOS13
1.01874e-17	-0.742117	0.439	0.69	2.09819e-13	M1 macrophages	SPCS1
1.04854e-17	-1.80597	0.158	0.43	2.15957e-13	M1 macrophages	CCR1
1.09028e-17	-1.09116	0.248	0.488	2.24553e-13	M1 macrophages	ARHGAP30
1.13722e-17	-0.866616	0.581	0.81	2.34223e-13	M1 macrophages	UQCR10
1.18832e-17	1.99838	0.568	0.204	2.44747e-13	M1 macrophages	WDR91
1.2252e-17	1.86842	0.409	0.141	2.52341e-13	M1 macrophages	KHDRBS3
1.23119e-17	-1.08539	0.211	0.446	2.53577e-13	M1 macrophages	THOC7
1.23819e-17	1.75355	0.571	0.278	2.55017e-13	M1 macrophages	DHRS3
1.25499e-17	-0.890167	0.257	0.48	2.58477e-13	M1 macrophages	CPQ
1.27575e-17	-2.05395	0.102	0.362	2.62754e-13	M1 macrophages	SEMA3C
1.45003e-17	1.70634	0.459	0.217	2.98649e-13	M1 macrophages	RGS12
1.58238e-17	-0.141979	0.95	0.95	3.25908e-13	M1 macrophages	GPX4
1.58701e-17	-0.706149	0.545	0.754	3.26861e-13	M1 macrophages	NDUFB4
1.60443e-17	2.78955	0.244	0.06	3.30449e-13	M1 macrophages	SLAMF1
1.66753e-17	1.52008	0.531	0.297	3.43444e-13	M1 macrophages	SIPA1L2
1.73214e-17	1.43581	0.647	0.354	3.56752e-13	M1 macrophages	SLC39A10
1.93574e-17	-0.278792	0.67	0.761	3.98686e-13	M1 macrophages	MSN
1.95506e-17	-0.560094	0.597	0.791	4.02664e-13	M1 macrophages	SNRPD2
1.95846e-17	1.77437	0.343	0.162	4.03365e-13	M1 macrophages	ARHGAP24
2.00926e-17	-0.758265	0.465	0.685	4.13827e-13	M1 macrophages	C19orf53
2.17071e-17	-0.869996	0.271	0.503	4.4708e-13	M1 macrophages	VMA21
2.21202e-17	-1.22241	0.215	0.466	4.55588e-13	M1 macrophages	DECR1
2.25249e-17	-0.441858	0.64	0.761	4.63923e-13	M1 macrophages	SEC11A
2.38336e-17	-1.02537	0.3	0.571	4.90876e-13	M1 macrophages	SLIRP
2.71286e-17	-1.62742	0.099	0.302	5.5874e-13	M1 macrophages	SP110
2.72223e-17	-0.288826	0.868	0.899	5.60671e-13	M1 macrophages	CHCHD2
3.05617e-17	-0.451543	0.772	0.852	6.29449e-13	M1 macrophages	YWHAB
3.11938e-17	1.04878	0.498	0.324	6.42467e-13	M1 macrophages	LHFPL2
3.14937e-17	-0.762578	0.323	0.538	6.48645e-13	M1 macrophages	CNIH1
3.16518e-17	4.84677	0.089	0.006	6.51901e-13	M1 macrophages	ZCCHC12
3.18597e-17	-0.646691	0.462	0.662	6.56183e-13	M1 macrophages	SELENOF
3.50508e-17	-0.503876	0.32	0.478	7.21907e-13	M1 macrophages	EIF2A
3.66576e-17	-0.822113	0.541	0.707	7.54999e-13	M1 macrophages	LRPAP1
3.68218e-17	2.10147	0.561	0.174	7.58383e-13	M1 macrophages	BHLHE41
3.98569e-17	-0.336615	0.825	0.858	8.20893e-13	M1 macrophages	SUMO2
4.02104e-17	2.1463	0.182	0.051	8.28173e-13	M1 macrophages	CLDN1
4.35784e-17	-0.442954	0.518	0.667	8.97542e-13	M1 macrophages	SEPTIN2
4.35884e-17	-1.24695	0.264	0.507	8.97748e-13	M1 macrophages	PIK3AP1
4.5768e-17	-0.642703	0.337	0.514	9.42637e-13	M1 macrophages	PLP2
4.63325e-17	-0.190326	0.413	0.49	9.54263e-13	M1 macrophages	NCOR2
4.90386e-17	-1.15591	0.231	0.509	1.01e-12	M1 macrophages	TMEM230
4.94043e-17	1.10116	0.733	0.571	1.01753e-12	M1 macrophages	HSPA1A
4.98405e-17	-0.542517	0.825	0.899	1.02651e-12	M1 macrophages	FCER1G
5.09572e-17	-0.204116	0.924	0.937	1.04951e-12	M1 macrophages	ARPC2
5.15606e-17	-1.25966	0.234	0.533	1.06194e-12	M1 macrophages	SGK3
5.25456e-17	-1.14241	0.366	0.666	1.08223e-12	M1 macrophages	PRDX5
5.33846e-17	1.09493	0.832	0.558	1.09951e-12	M1 macrophages	PHF20
5.48374e-17	2.34022	0.287	0.07	1.12943e-12	M1 macrophages	CCND1
5.67528e-17	0.241683	1	0.999	1.16888e-12	M1 macrophages	MALAT1
5.8369e-17	-1.59206	0.142	0.399	1.20217e-12	M1 macrophages	NUP214
6.10514e-17	-0.331707	0.65	0.719	1.25742e-12	M1 macrophages	GK
6.16767e-17	-1.09895	0.317	0.584	1.27029e-12	M1 macrophages	NDUFS7
6.99215e-17	0.427272	0.937	0.877	1.4401e-12	M1 macrophages	EIF5
7.21845e-17	-1.33291	0.254	0.538	1.48671e-12	M1 macrophages	TRAPPC1
7.26081e-17	-0.584067	0.508	0.655	1.49544e-12	M1 macrophages	PPT1
7.46208e-17	-0.193511	0.868	0.878	1.53689e-12	M1 macrophages	ZEB2
7.65795e-17	-0.383053	0.479	0.607	1.57723e-12	M1 macrophages	OPN3
7.76879e-17	-0.330249	0.703	0.786	1.60006e-12	M1 macrophages	TRIR
8.30679e-17	-0.741419	0.413	0.612	1.71087e-12	M1 macrophages	LSM7
9.14117e-17	-1.25171	0.218	0.475	1.88272e-12	M1 macrophages	ABRACL
9.61815e-17	-2.07225	0.152	0.442	1.98095e-12	M1 macrophages	OTOA
9.78643e-17	-0.854675	0.337	0.598	2.01561e-12	M1 macrophages	OCIAD1
9.81423e-17	1.60928	0.739	0.407	2.02134e-12	M1 macrophages	ADGRE5
1.00129e-16	-0.859628	0.363	0.549	2.06225e-12	M1 macrophages	IL1R1
1.01776e-16	-1.9367	0.059	0.229	2.09618e-12	M1 macrophages	CD300E
1.11797e-16	-0.899016	0.366	0.604	2.30257e-12	M1 macrophages	FIS1
1.16403e-16	1.06704	0.686	0.475	2.39745e-12	M1 macrophages	IL6ST
1.20243e-16	-0.156462	0.987	0.988	2.47653e-12	M1 macrophages	MT-CO2
1.21996e-16	-0.268697	0.683	0.76	2.51263e-12	M1 macrophages	ICAM1
1.22391e-16	-0.872757	0.224	0.415	2.52076e-12	M1 macrophages	TOMM22
1.28418e-16	0.894912	0.822	0.592	2.64489e-12	M1 macrophages	ABL2
1.51979e-16	-2.49612	0.073	0.375	3.13016e-12	M1 macrophages	LSM6
1.62283e-16	1.43457	0.614	0.352	3.34239e-12	M1 macrophages	SRGAP2B
1.66193e-16	-0.413808	0.508	0.624	3.4229e-12	M1 macrophages	GPCPD1
1.68753e-16	1.15805	0.835	0.56	3.47564e-12	M1 macrophages	CLK1
1.69384e-16	-0.76609	0.238	0.431	3.48863e-12	M1 macrophages	IFNAR2
1.8178e-16	-0.355256	0.558	0.701	3.74394e-12	M1 macrophages	GDI2
1.93213e-16	-0.904602	0.406	0.636	3.97941e-12	M1 macrophages	TMEM14C
2.03086e-16	0.99577	0.657	0.462	4.18276e-12	M1 macrophages	NOP56
2.44682e-16	-2.36577	0.04	0.223	5.03946e-12	M1 macrophages	ICAM3
2.45245e-16	-3.10254	0.03	0.169	5.05106e-12	M1 macrophages	CXCL1
2.47291e-16	2.00542	0.779	0.323	5.0932e-12	M1 macrophages	GADD45G
2.49198e-16	-0.20116	0.832	0.866	5.13248e-12	M1 macrophages	ACTR3
2.53671e-16	1.04211	0.528	0.346	5.22461e-12	M1 macrophages	PRKX
2.75045e-16	-0.47239	0.333	0.463	5.66483e-12	M1 macrophages	FBL
2.85914e-16	-0.521753	0.31	0.375	5.88868e-12	M1 macrophages	FPR1
2.90149e-16	-1.03972	0.317	0.571	5.9759e-12	M1 macrophages	GNG10
3.0781e-16	-0.185401	0.908	0.919	6.33964e-12	M1 macrophages	LAPTM5
3.36382e-16	-0.868511	0.475	0.73	6.92812e-12	M1 macrophages	NDUFA2
3.44233e-16	-2.61597	0.033	0.309	7.08983e-12	M1 macrophages	ANTXR2
3.49418e-16	-0.723449	0.34	0.567	7.19661e-12	M1 macrophages	BOD1L1
3.56185e-16	-1.02212	0.224	0.482	7.33598e-12	M1 macrophages	EIF4E2
3.62362e-16	-0.799681	0.257	0.467	7.46322e-12	M1 macrophages	CHML
3.90089e-16	-0.647445	0.264	0.456	8.03428e-12	M1 macrophages	CAPN2
3.93926e-16	-1.54328	0.135	0.381	8.1133e-12	M1 macrophages	SYK
4.01157e-16	-2.07055	0.092	0.333	8.26224e-12	M1 macrophages	LRRC25
4.6046e-16	-0.945723	0.281	0.515	9.48364e-12	M1 macrophages	SLC36A4
4.82163e-16	-1.18465	0.185	0.409	9.93062e-12	M1 macrophages	PTRHD1
5.02009e-16	-0.790386	0.287	0.498	1.03394e-11	M1 macrophages	GRK3
5.67357e-16	-1.32634	0.149	0.404	1.16853e-11	M1 macrophages	GET3
6.01116e-16	1.59605	0.531	0.228	1.23806e-11	M1 macrophages	ABCG1
6.23845e-16	-1.96448	0.043	0.151	1.28487e-11	M1 macrophages	FCER1A
6.4203e-16	-0.493741	0.825	0.91	1.32233e-11	M1 macrophages	NPC2
6.45008e-16	-0.39836	0.591	0.717	1.32846e-11	M1 macrophages	CBX3
6.46106e-16	0.713305	0.914	0.764	1.33072e-11	M1 macrophages	WSB1
6.95216e-16	-1.27522	0.277	0.554	1.43187e-11	M1 macrophages	LEPROT
7.03955e-16	-1.10808	0.228	0.483	1.44987e-11	M1 macrophages	ERGIC3
7.84641e-16	0.652046	0.914	0.814	1.61605e-11	M1 macrophages	SPAG9
8.28269e-16	-0.340573	0.462	0.587	1.7059e-11	M1 macrophages	MED13L
8.82835e-16	-0.33876	0.802	0.737	1.81829e-11	M1 macrophages	IL1B
9.16171e-16	-0.333513	0.693	0.774	1.88695e-11	M1 macrophages	EIF4B
9.4324e-16	0.93763	0.716	0.521	1.9427e-11	M1 macrophages	FGD4
9.658e-16	0.789614	0.818	0.674	1.98916e-11	M1 macrophages	AZIN1
1.02033e-15	-0.786346	0.38	0.589	2.10146e-11	M1 macrophages	RTRAF
1.03066e-15	-0.318244	0.653	0.743	2.12275e-11	M1 macrophages	MOB1A
1.03507e-15	1.48747	0.432	0.188	2.13184e-11	M1 macrophages	EGR3
1.05499e-15	-0.481592	0.568	0.7	2.17285e-11	M1 macrophages	PDIA6
1.07654e-15	-1.4767	0.191	0.49	2.21723e-11	M1 macrophages	IL10RB
1.09508e-15	-0.640472	0.271	0.424	2.25542e-11	M1 macrophages	CBX6
1.14868e-15	-0.95922	0.413	0.609	2.36581e-11	M1 macrophages	CTSA
1.19502e-15	0.825136	0.766	0.593	2.46127e-11	M1 macrophages	GPAT3
1.21769e-15	1.29856	0.71	0.394	2.50795e-11	M1 macrophages	IER5L
1.33735e-15	-0.622968	0.396	0.584	2.7544e-11	M1 macrophages	ATF5
1.39523e-15	-0.668838	0.439	0.655	2.87362e-11	M1 macrophages	XRN2
1.4e-15	-0.259702	0.842	0.902	2.88343e-11	M1 macrophages	MYL12B
1.53994e-15	-0.244605	0.825	0.892	3.17165e-11	M1 macrophages	PCBP1
1.57052e-15	1.18293	0.812	0.527	3.23464e-11	M1 macrophages	LGMN
1.653e-15	-0.325919	0.465	0.553	3.40452e-11	M1 macrophages	BIRC3
1.70839e-15	1.72655	0.667	0.328	3.5186e-11	M1 macrophages	TSC22D3
1.7954e-15	-2.68969	0.03	0.243	3.69781e-11	M1 macrophages	CLEC12A
1.8561e-15	-0.460783	0.538	0.686	3.82283e-11	M1 macrophages	UBE2V1
1.99568e-15	-1.15227	0.208	0.437	4.11031e-11	M1 macrophages	ZDHHC20
1.99695e-15	-0.736303	0.455	0.692	4.11292e-11	M1 macrophages	LAMTOR5
2.09198e-15	-0.817171	0.376	0.583	4.30864e-11	M1 macrophages	MAP2K2
2.11089e-15	0.961306	0.545	0.4	4.34759e-11	M1 macrophages	DYNLT3
2.2651e-15	0.878374	0.769	0.614	4.6652e-11	M1 macrophages	NANS
2.36202e-15	-0.819234	0.257	0.458	4.86482e-11	M1 macrophages	GPR84
2.42958e-15	-1.10556	0.284	0.544	5.00397e-11	M1 macrophages	CHURC1
2.49003e-15	1.16066	0.683	0.474	5.12847e-11	M1 macrophages	LPCAT2
2.75797e-15	-0.597252	0.459	0.666	5.68031e-11	M1 macrophages	ERH
2.94119e-15	-1.49465	0.076	0.248	6.05767e-11	M1 macrophages	IL27RA
3.02796e-15	-5.21458	0.007	0.308	6.23638e-11	M1 macrophages	MARCO
3.06608e-15	-0.888031	0.317	0.542	6.31491e-11	M1 macrophages	SNX2
3.15779e-15	2.82447	0.172	0.031	6.50379e-11	M1 macrophages	HIST1H2BJ
3.17891e-15	-1.57582	0.182	0.455	6.54729e-11	M1 macrophages	POLE4
3.387e-15	-0.247693	0.693	0.795	6.97586e-11	M1 macrophages	RIPK2
3.93104e-15	1.0673	0.815	0.568	8.09638e-11	M1 macrophages	BTG2
3.94444e-15	1.12381	0.462	0.294	8.12398e-11	M1 macrophages	SREBF1
4.01971e-15	-1.23486	0.238	0.481	8.279e-11	M1 macrophages	GAS7
4.02781e-15	-1.29328	0.198	0.495	8.29568e-11	M1 macrophages	TMEM14B
4.0454e-15	-1.16765	0.228	0.487	8.33191e-11	M1 macrophages	MRPS15
4.06254e-15	-1.7917	0.04	0.129	8.36721e-11	M1 macrophages	FPR2
4.26621e-15	-1.41655	0.231	0.568	8.78669e-11	M1 macrophages	TXNDC17
4.44427e-15	-0.974181	0.323	0.583	9.15342e-11	M1 macrophages	PHPT1
4.86482e-15	-0.602925	0.33	0.494	1.00196e-10	M1 macrophages	PIP4K2A
4.88571e-15	-0.4552	0.554	0.722	1.00626e-10	M1 macrophages	RALA
5.0126e-15	3.03391	0.208	0.026	1.0324e-10	M1 macrophages	IPCEF1
5.0217e-15	-0.982614	0.257	0.551	1.03427e-10	M1 macrophages	TMCO1
5.45938e-15	1.29729	0.703	0.4	1.12441e-10	M1 macrophages	STK17A
5.54111e-15	-0.221973	0.492	0.577	1.14125e-10	M1 macrophages	ARF5
5.67218e-15	-1.08268	0.264	0.521	1.16824e-10	M1 macrophages	TMEM167A
6.22469e-15	1.42436	0.634	0.363	1.28204e-10	M1 macrophages	ST3GAL6
6.25981e-15	-1.02363	0.215	0.422	1.28927e-10	M1 macrophages	PDIA4
6.78668e-15	-1.79212	0.102	0.311	1.39779e-10	M1 macrophages	IL18BP
7.31965e-15	-0.266327	0.66	0.736	1.50755e-10	M1 macrophages	VASP
7.36096e-15	-0.797742	0.38	0.595	1.51606e-10	M1 macrophages	SKAP2
7.57657e-15	-0.864647	0.564	0.751	1.56047e-10	M1 macrophages	CAPG
9.20519e-15	-0.897783	0.403	0.64	1.8959e-10	M1 macrophages	NDUFA3
9.63103e-15	0.950761	0.746	0.536	1.98361e-10	M1 macrophages	LAIR1
1.05779e-14	-0.645397	0.663	0.738	2.17862e-10	M1 macrophages	LAMP1
1.18855e-14	-0.786838	0.399	0.639	2.44794e-10	M1 macrophages	HADHB
1.25848e-14	1.75346	0.307	0.104	2.59197e-10	M1 macrophages	FNBP1L
1.2607e-14	-1.10139	0.238	0.49	2.59653e-10	M1 macrophages	RBMS1
1.27193e-14	-1.12306	0.251	0.496	2.61967e-10	M1 macrophages	STAT1
1.27619e-14	-1.53396	0.119	0.32	2.62843e-10	M1 macrophages	VAMP5
1.30644e-14	2.11074	0.264	0.076	2.69074e-10	M1 macrophages	DUSP14
1.32702e-14	-0.396421	0.789	0.857	2.73314e-10	M1 macrophages	UBL5
1.36392e-14	-0.966797	0.277	0.477	2.80913e-10	M1 macrophages	PALM2-AKAP2
1.45679e-14	-1.14639	0.294	0.581	3.0004e-10	M1 macrophages	ANAPC11
1.49953e-14	1.97421	0.31	0.116	3.08844e-10	M1 macrophages	DNAJA4
1.50346e-14	-1.04841	0.182	0.371	3.09653e-10	M1 macrophages	CIR1
1.51444e-14	-1.2969	0.099	0.247	3.11913e-10	M1 macrophages	TMEM273
1.60577e-14	2.10225	0.446	0.139	3.30724e-10	M1 macrophages	SCIN
1.60792e-14	-1.31899	0.172	0.421	3.31167e-10	M1 macrophages	DCTN3
1.7102e-14	-0.619879	0.604	0.752	3.52232e-10	M1 macrophages	DPP7
1.72278e-14	-0.610992	0.515	0.708	3.54824e-10	M1 macrophages	NDUFB8
1.72597e-14	0.530771	0.937	0.708	3.5548e-10	M1 macrophages	CCL4
1.72942e-14	-1.23673	0.145	0.36	3.56191e-10	M1 macrophages	MRPL23
1.76802e-14	1.84353	0.65	0.24	3.6414e-10	M1 macrophages	SRC
1.85009e-14	-1.31783	0.132	0.343	3.81045e-10	M1 macrophages	NMI
1.85323e-14	2.39489	0.386	0.102	3.81692e-10	M1 macrophages	FILIP1L
1.90857e-14	-0.572033	0.538	0.716	3.93089e-10	M1 macrophages	JTB
1.92454e-14	-1.82007	0.102	0.348	3.96378e-10	M1 macrophages	PIN4
1.96935e-14	-0.275103	0.815	0.865	4.05607e-10	M1 macrophages	ATP2B1
2.01241e-14	1.25109	0.449	0.26	4.14475e-10	M1 macrophages	DOP1B
2.05187e-14	-0.850444	0.281	0.473	4.22602e-10	M1 macrophages	QSOX1
2.25654e-14	1.80979	0.587	0.232	4.64758e-10	M1 macrophages	SLC25A25
2.36297e-14	-0.998542	0.314	0.497	4.86677e-10	M1 macrophages	SDC2
2.37281e-14	-0.84947	0.29	0.52	4.88705e-10	M1 macrophages	NDUFA12
2.38092e-14	-1.02071	0.31	0.588	4.90374e-10	M1 macrophages	COX14
2.41538e-14	-0.139813	0.911	0.921	4.97472e-10	M1 macrophages	RPL36AL
2.51254e-14	-0.934038	0.32	0.557	5.17482e-10	M1 macrophages	VEGFB
2.58286e-14	-1.72041	0.096	0.316	5.31965e-10	M1 macrophages	TMEM170B
2.6449e-14	-1.68457	0.102	0.31	5.44744e-10	M1 macrophages	ST14
2.96757e-14	-1.0632	0.215	0.448	6.112e-10	M1 macrophages	HNRNPH2
3.03642e-14	-4.05849	0.017	0.275	6.2538e-10	M1 macrophages	CLEC4E
3.0569e-14	-1.04555	0.228	0.471	6.296e-10	M1 macrophages	MPHOSPH6
3.16322e-14	-0.843437	0.294	0.517	6.51498e-10	M1 macrophages	SP100
3.23845e-14	-0.903773	0.162	0.284	6.66991e-10	M1 macrophages	POGLUT1
3.26121e-14	-0.781594	0.238	0.43	6.7168e-10	M1 macrophages	NDUFS4
3.34479e-14	-1.05071	0.244	0.46	6.88893e-10	M1 macrophages	SLC44A1
3.62537e-14	-0.288436	0.508	0.625	7.4668e-10	M1 macrophages	SDC4
3.64606e-14	0.818533	0.861	0.716	7.50942e-10	M1 macrophages	AMD1
3.79926e-14	1.08083	0.353	0.287	7.82495e-10	M1 macrophages	RRAGA
4.42708e-14	-0.736701	0.297	0.523	9.11802e-10	M1 macrophages	DDOST
4.49978e-14	1.24118	0.627	0.371	9.26775e-10	M1 macrophages	DNAJB9
4.58657e-14	-1.04175	0.248	0.5	9.4465e-10	M1 macrophages	AP3S1
4.59819e-14	0.903224	0.548	0.407	9.47044e-10	M1 macrophages	STOM
4.67355e-14	-0.647426	0.442	0.644	9.62564e-10	M1 macrophages	SF3B6
4.87133e-14	2.93634	0.238	0.038	1.0033e-09	M1 macrophages	HSPA2
5.14439e-14	-0.644309	0.535	0.713	1.05954e-09	M1 macrophages	UQCRQ
5.19e-14	-0.253526	0.789	0.852	1.06893e-09	M1 macrophages	SLC25A5
5.40526e-14	-1.19201	0.149	0.348	1.11327e-09	M1 macrophages	GLO1
5.6186e-14	-0.376665	0.67	0.789	1.15721e-09	M1 macrophages	PGK1
5.7866e-14	0.767445	0.894	0.746	1.19181e-09	M1 macrophages	TACC1
5.84766e-14	2.05267	0.373	0.127	1.20438e-09	M1 macrophages	FRMD4A
6.04922e-14	-0.889095	0.416	0.637	1.2459e-09	M1 macrophages	HSBP1
6.24444e-14	1.2443	0.554	0.334	1.2861e-09	M1 macrophages	IL4R
6.55806e-14	-1.58321	0.069	0.226	1.3507e-09	M1 macrophages	PDLIM7
6.63311e-14	-3.01151	0.036	0.282	1.36616e-09	M1 macrophages	ANXA6
6.67803e-14	-1.15463	0.185	0.403	1.37541e-09	M1 macrophages	PPP1CC
6.84562e-14	-2.70305	0.033	0.29	1.40992e-09	M1 macrophages	VSIG4
6.95319e-14	-0.789324	0.389	0.62	1.43208e-09	M1 macrophages	VPS29
7.03703e-14	4.1698	0.172	0.012	1.44935e-09	M1 macrophages	USP2
7.27527e-14	-0.379283	0.614	0.735	1.49841e-09	M1 macrophages	RAB5C
7.50054e-14	0.278787	0.997	0.997	1.54481e-09	M1 macrophages	SAT1
7.58924e-14	-1.19829	0.188	0.418	1.56308e-09	M1 macrophages	HSD17B11
7.7801e-14	-0.342199	0.545	0.693	1.60239e-09	M1 macrophages	GNB2
7.97306e-14	-2.22882	0.033	0.165	1.64213e-09	M1 macrophages	QPCT
8.4683e-14	-0.107125	0.993	0.985	1.74413e-09	M1 macrophages	SRGN
8.52067e-14	-0.93444	0.205	0.382	1.75492e-09	M1 macrophages	APOBR
8.90537e-14	-0.822199	0.208	0.401	1.83415e-09	M1 macrophages	ELOVL1
8.98609e-14	1.68595	0.69	0.298	1.85077e-09	M1 macrophages	TRAF5
9.22142e-14	1.41049	0.647	0.301	1.89924e-09	M1 macrophages	IRAK2
9.84887e-14	-0.208364	0.861	0.904	2.02847e-09	M1 macrophages	CCNI
9.97498e-14	-0.31956	0.785	0.857	2.05445e-09	M1 macrophages	EDF1
1.00414e-13	1.67004	0.413	0.188	2.06813e-09	M1 macrophages	TBC1D12
1.01426e-13	2.27717	0.294	0.091	2.08897e-09	M1 macrophages	TNFRSF10D
1.02559e-13	-0.235511	0.785	0.858	2.1123e-09	M1 macrophages	COX6A1
1.05214e-13	-1.06916	0.139	0.34	2.16699e-09	M1 macrophages	TNIP2
1.05524e-13	-0.364674	0.561	0.695	2.17338e-09	M1 macrophages	EIF3G
1.1955e-13	0.67246	0.891	0.782	2.46224e-09	M1 macrophages	DNAJA1
1.21046e-13	-0.346537	0.307	0.446	2.49307e-09	M1 macrophages	STAT6
1.2458e-13	0.634368	0.63	0.526	2.56585e-09	M1 macrophages	CD84
1.31628e-13	-0.626076	0.614	0.776	2.71101e-09	M1 macrophages	SEC61G
1.32964e-13	-1.83551	0.046	0.252	2.73853e-09	M1 macrophages	MAP3K20
1.34096e-13	-0.893177	0.376	0.468	2.76184e-09	M1 macrophages	PTGS2
1.37356e-13	-1.77259	0.092	0.335	2.82898e-09	M1 macrophages	ADD3
1.37783e-13	-1.80872	0.079	0.229	2.83778e-09	M1 macrophages	HPSE
1.39521e-13	-1.61266	0.106	0.337	2.87358e-09	M1 macrophages	DNPH1
1.47924e-13	-0.528636	0.535	0.694	3.04664e-09	M1 macrophages	TGOLN2
1.55689e-13	1.19518	0.733	0.478	3.20656e-09	M1 macrophages	BTG3
1.62969e-13	-0.437519	0.571	0.69	3.3565e-09	M1 macrophages	IVNS1ABP
1.68875e-13	-0.286944	0.693	0.793	3.47815e-09	M1 macrophages	HNRNPD
1.7718e-13	-0.988534	0.165	0.325	3.64919e-09	M1 macrophages	ITGAM
1.81469e-13	-1.04408	0.208	0.396	3.73754e-09	M1 macrophages	MPEG1
1.83812e-13	0.850083	0.947	0.764	3.7858e-09	M1 macrophages	GNA13
1.84046e-13	0.921802	0.871	0.683	3.7906e-09	M1 macrophages	TAF1D
1.88704e-13	1.41242	0.469	0.233	3.88655e-09	M1 macrophages	SMURF2
1.88737e-13	1.89395	0.419	0.15	3.88723e-09	M1 macrophages	HIST3H2A
2.08927e-13	-0.54889	0.386	0.539	4.30306e-09	M1 macrophages	APEX1
2.13808e-13	1.17232	0.498	0.266	4.40359e-09	M1 macrophages	ANKRD9
2.26093e-13	-0.575643	0.327	0.489	4.65661e-09	M1 macrophages	DOCK2
2.28213e-13	-0.88062	0.314	0.545	4.70028e-09	M1 macrophages	COX16
2.31898e-13	-0.274211	0.752	0.824	4.77618e-09	M1 macrophages	PSMA6
2.33399e-13	-1.78901	0.119	0.212	4.80709e-09	M1 macrophages	FABP4
2.36586e-13	-1.00606	0.3	0.582	4.87272e-09	M1 macrophages	TMEM160
2.38385e-13	-1.38513	0.327	0.651	4.90978e-09	M1 macrophages	GLRX
2.41346e-13	-0.789849	0.297	0.487	4.97076e-09	M1 macrophages	SPG21
2.47163e-13	2.85739	0.231	0.042	5.09058e-09	M1 macrophages	LBH
2.53443e-13	-0.479464	0.465	0.633	5.21992e-09	M1 macrophages	OSTF1
2.64169e-13	-0.657135	0.436	0.6	5.44082e-09	M1 macrophages	ZYX
2.75491e-13	-0.833387	0.34	0.575	5.67402e-09	M1 macrophages	MRPL54
2.76037e-13	-0.280678	0.64	0.726	5.68526e-09	M1 macrophages	CIB1
2.83334e-13	1.08618	0.611	0.421	5.83555e-09	M1 macrophages	RHOC
2.85989e-13	-0.620005	0.254	0.404	5.89022e-09	M1 macrophages	DENND1B
3.20311e-13	-1.44864	0.116	0.308	6.59713e-09	M1 macrophages	CPPED1
3.27727e-13	1.5577	0.31	0.136	6.74987e-09	M1 macrophages	GATM
3.37484e-13	-0.818819	0.175	0.335	6.95083e-09	M1 macrophages	TMEM109
3.56695e-13	-1.25586	0.145	0.348	7.34648e-09	M1 macrophages	RBCK1
3.73283e-13	2.49097	0.208	0.052	7.68813e-09	M1 macrophages	PLEKHH3
3.88942e-13	-1.46124	0.139	0.396	8.01065e-09	M1 macrophages	ZCRB1
3.97683e-13	-0.615979	0.284	0.455	8.19068e-09	M1 macrophages	DAPK1
4.23967e-13	1.00734	0.779	0.571	8.73201e-09	M1 macrophages	CYLD
4.33829e-13	1.86522	0.234	0.073	8.93515e-09	M1 macrophages	PIK3R3
4.86938e-13	-0.408977	0.617	0.725	1.0029e-08	M1 macrophages	TNFAIP2
4.9161e-13	-1.05101	0.125	0.283	1.01252e-08	M1 macrophages	EMB
5.13737e-13	-1.31095	0.132	0.373	1.05809e-08	M1 macrophages	MDFIC
5.53403e-13	-0.634342	0.31	0.473	1.13979e-08	M1 macrophages	DOK2
6.14393e-13	-1.95332	0.066	0.286	1.2654e-08	M1 macrophages	AGTRAP
6.19378e-13	-0.716074	0.304	0.47	1.27567e-08	M1 macrophages	ERO1A
6.35408e-13	-0.855977	0.241	0.451	1.30869e-08	M1 macrophages	SLC25A24
6.3548e-13	-0.435487	0.475	0.647	1.30884e-08	M1 macrophages	ATG3
6.45102e-13	-1.3227	0.112	0.322	1.32865e-08	M1 macrophages	NAGA
6.49543e-13	2.82025	0.191	0.024	1.3378e-08	M1 macrophages	LINC00472
6.56078e-13	-0.940826	0.29	0.515	1.35126e-08	M1 macrophages	MDH1
6.65901e-13	-1.44651	0.165	0.459	1.37149e-08	M1 macrophages	COPZ1
6.74602e-13	-0.958259	0.139	0.302	1.38941e-08	M1 macrophages	ATXN10
7.08622e-13	-0.638282	0.581	0.745	1.45948e-08	M1 macrophages	RNF13
7.26361e-13	-0.314878	0.406	0.504	1.49601e-08	M1 macrophages	DBNL
7.48649e-13	-1.23221	0.162	0.37	1.54192e-08	M1 macrophages	DPYD
7.71961e-13	2.98621	0.251	0.039	1.58993e-08	M1 macrophages	ZNF618
7.88656e-13	1.39618	0.406	0.215	1.62432e-08	M1 macrophages	TMEM263
7.89661e-13	-1.01319	0.106	0.255	1.62639e-08	M1 macrophages	AC090559.1
7.90419e-13	-0.574661	0.597	0.717	1.62795e-08	M1 macrophages	HM13
7.92532e-13	-0.296787	0.875	0.904	1.6323e-08	M1 macrophages	ATP6V0B
8.21853e-13	-0.557934	0.568	0.731	1.69269e-08	M1 macrophages	AC253572.2
8.32468e-13	-0.428562	0.518	0.646	1.71455e-08	M1 macrophages	CAPZA2
8.4365e-13	-0.151172	0.535	0.413	1.73758e-08	M1 macrophages	CST7
8.49816e-13	-0.954396	0.224	0.458	1.75028e-08	M1 macrophages	LARP7
8.58235e-13	-0.286361	0.363	0.464	1.76762e-08	M1 macrophages	HGSNAT
8.92913e-13	-0.69475	0.29	0.503	1.83904e-08	M1 macrophages	ACAA1
9.29951e-13	-1.25727	0.155	0.397	1.91533e-08	M1 macrophages	GCA
9.364e-13	1.48536	0.347	0.19	1.92861e-08	M1 macrophages	HIST1H2AC
9.51142e-13	-1.27442	0.168	0.432	1.95897e-08	M1 macrophages	IFI27L2
1.043e-12	0.895768	0.917	0.686	2.14817e-08	M1 macrophages	BRD2
1.05508e-12	1.26767	0.482	0.258	2.17304e-08	M1 macrophages	ITPKB
1.09682e-12	-0.453123	0.571	0.722	2.259e-08	M1 macrophages	SRSF9
1.13588e-12	-0.992195	0.066	0.12	2.33945e-08	M1 macrophages	LTB
1.14694e-12	2.45462	0.175	0.033	2.36225e-08	M1 macrophages	SLC25A4
1.18443e-12	5.96956	0.158	0.003	2.43945e-08	M1 macrophages	AC079015.1
1.1993e-12	0.730065	0.594	0.431	2.47008e-08	M1 macrophages	PDE8A
1.257e-12	0.623256	0.891	0.772	2.58893e-08	M1 macrophages	RGCC
1.3312e-12	-0.226933	0.591	0.67	2.74174e-08	M1 macrophages	ANXA11
1.33294e-12	-1.03432	0.578	0.658	2.74533e-08	M1 macrophages	GPNMB
1.39628e-12	0.933457	0.551	0.392	2.87578e-08	M1 macrophages	PSMD12
1.40976e-12	-0.310703	0.551	0.658	2.90354e-08	M1 macrophages	RSL24D1
1.40987e-12	-1.45209	0.125	0.342	2.90377e-08	M1 macrophages	JOSD2
1.44535e-12	-0.675317	0.429	0.646	2.97684e-08	M1 macrophages	PPP1CA
1.52686e-12	-1.92664	0.076	0.336	3.14472e-08	M1 macrophages	MPG
1.62418e-12	-0.399129	0.396	0.568	3.34516e-08	M1 macrophages	HNRNPUL1
1.62771e-12	-0.350198	0.502	0.619	3.35243e-08	M1 macrophages	FLOT1
1.78506e-12	-1.226	0.228	0.476	3.6765e-08	M1 macrophages	PRKCB
1.8155e-12	1.10993	0.531	0.37	3.7392e-08	M1 macrophages	SLC4A7
1.82914e-12	-0.996385	0.208	0.409	3.76729e-08	M1 macrophages	HSD17B10
1.88351e-12	-1.46945	0.139	0.423	3.87927e-08	M1 macrophages	METTL26
1.90509e-12	1.13769	0.538	0.343	3.92371e-08	M1 macrophages	CAMK2D
1.92107e-12	-1.70083	0.116	0.314	3.95664e-08	M1 macrophages	MX1
2.00933e-12	3.53201	0.162	0.021	4.13841e-08	M1 macrophages	BCO2
2.01093e-12	-0.858209	0.37	0.614	4.14171e-08	M1 macrophages	ANAPC16
2.05747e-12	-5.27348	0.007	0.224	4.23757e-08	M1 macrophages	JAKMIP2
2.08304e-12	-0.122385	0.677	0.714	4.29023e-08	M1 macrophages	ARHGDIA
2.08567e-12	-0.233812	0.667	0.743	4.29564e-08	M1 macrophages	MAP4K4
2.12477e-12	-1.29276	0.195	0.443	4.37617e-08	M1 macrophages	ATP5MC1
2.15294e-12	-0.749013	0.208	0.301	4.4342e-08	M1 macrophages	CD93
2.22971e-12	-0.102771	0.802	0.863	4.59232e-08	M1 macrophages	TXN
2.24155e-12	1.877	0.436	0.17	4.6167e-08	M1 macrophages	KBTBD8
2.24662e-12	0.653397	0.878	0.638	4.62713e-08	M1 macrophages	MAFB
2.26033e-12	-0.773099	0.221	0.404	4.65537e-08	M1 macrophages	CASP1
2.32585e-12	0.876217	0.795	0.566	4.79032e-08	M1 macrophages	PLK3
2.3332e-12	-1.47904	0.102	0.314	4.80546e-08	M1 macrophages	VPS41
2.43377e-12	1.07147	0.561	0.366	5.01258e-08	M1 macrophages	SORL1
2.49775e-12	-0.837932	0.317	0.564	5.14436e-08	M1 macrophages	NARS
2.57823e-12	0.984351	0.396	0.239	5.31013e-08	M1 macrophages	ATP8B4
2.62939e-12	-0.557291	0.37	0.543	5.41549e-08	M1 macrophages	C1QBP
2.69386e-12	-0.706709	0.587	0.779	5.54827e-08	M1 macrophages	AC007952.4
2.78858e-12	1.19323	0.545	0.334	5.74336e-08	M1 macrophages	RLF
2.82248e-12	-1.12602	0.175	0.412	5.81317e-08	M1 macrophages	PIN1
2.82454e-12	-2.05794	0.059	0.27	5.81742e-08	M1 macrophages	STX10
2.85877e-12	-0.686936	0.215	0.377	5.88793e-08	M1 macrophages	SHKBP1
2.92678e-12	-1.36016	0.158	0.391	6.02799e-08	M1 macrophages	UTRN
3.1092e-12	-0.877852	0.251	0.416	6.4037e-08	M1 macrophages	TREM1
3.17509e-12	-0.835005	0.413	0.649	6.53942e-08	M1 macrophages	NDUFB10
3.17959e-12	-0.847472	0.185	0.358	6.54868e-08	M1 macrophages	CPT1A
3.32123e-12	-1.26732	0.125	0.313	6.8404e-08	M1 macrophages	MRPS33
3.38019e-12	-1.28909	0.165	0.416	6.96183e-08	M1 macrophages	TMEM179B
3.39508e-12	-1.09901	0.201	0.434	6.9925e-08	M1 macrophages	CRTAP
3.42944e-12	1.25842	0.548	0.365	7.06328e-08	M1 macrophages	HIST1H1C
3.51742e-12	-0.522295	0.244	0.341	7.24449e-08	M1 macrophages	AC104695.4
3.55348e-12	-0.39898	0.469	0.575	7.31875e-08	M1 macrophages	PPP1R14B
3.59461e-12	-0.148575	0.739	0.797	7.40346e-08	M1 macrophages	IRF2BP2
3.61962e-12	-0.497433	0.383	0.534	7.45497e-08	M1 macrophages	TWF2
3.63477e-12	-0.329158	0.541	0.664	7.48618e-08	M1 macrophages	OS9
3.68863e-12	-0.308733	0.799	0.843	7.59709e-08	M1 macrophages	PKM
3.72657e-12	-1.01732	0.211	0.486	7.67525e-08	M1 macrophages	CARD16
3.97405e-12	-0.753862	0.267	0.443	8.18495e-08	M1 macrophages	CMTM7
4.16767e-12	1.18777	0.611	0.388	8.58373e-08	M1 macrophages	SRGAP2C
4.17826e-12	-1.07195	0.224	0.446	8.60554e-08	M1 macrophages	PPP1R7
4.24541e-12	-1.00237	0.165	0.344	8.74385e-08	M1 macrophages	RSU1
4.31042e-12	-0.352293	0.663	0.764	8.87775e-08	M1 macrophages	ACADVL
4.3447e-12	-0.552114	0.333	0.508	8.94834e-08	M1 macrophages	C9orf72
4.64332e-12	-1.49187	0.079	0.279	9.56338e-08	M1 macrophages	VAV3
4.65152e-12	-0.413274	0.284	0.425	9.58027e-08	M1 macrophages	IRAK3
4.67027e-12	-0.424427	0.498	0.683	9.61889e-08	M1 macrophages	PSMA1
4.78112e-12	1.0057	0.525	0.363	9.8472e-08	M1 macrophages	SLC30A1
4.89081e-12	2.18616	0.307	0.095	1.00731e-07	M1 macrophages	TCHH
4.98244e-12	1.21721	0.604	0.353	1.02618e-07	M1 macrophages	MFSD2A
5.0394e-12	0.483044	0.99	0.951	1.03791e-07	M1 macrophages	CFLAR
5.38517e-12	-0.422927	0.63	0.77	1.10913e-07	M1 macrophages	PSMB1
5.42605e-12	-0.498621	0.604	0.763	1.11755e-07	M1 macrophages	SPCS2
5.63145e-12	-1.15472	0.201	0.407	1.15985e-07	M1 macrophages	FKBP15
5.64072e-12	1.85304	0.221	0.077	1.16176e-07	M1 macrophages	TRIM47
5.67152e-12	-0.625752	0.287	0.452	1.16811e-07	M1 macrophages	EMC10
5.69332e-12	-0.388184	0.554	0.722	1.1726e-07	M1 macrophages	TMEM50A
5.71849e-12	3.84682	0.185	0.015	1.17778e-07	M1 macrophages	P3H2
5.73731e-12	1.23528	0.564	0.324	1.18166e-07	M1 macrophages	SEMA4A
5.77739e-12	1.70264	0.386	0.156	1.18991e-07	M1 macrophages	SPSB1
5.78144e-12	-0.196063	0.736	0.803	1.19075e-07	M1 macrophages	RNH1
5.8254e-12	1.78142	0.257	0.084	1.1998e-07	M1 macrophages	RUBCNL
5.88592e-12	-2.58472	0.026	0.205	1.21226e-07	M1 macrophages	CLMN
5.90326e-12	-1.15622	0.287	0.58	1.21584e-07	M1 macrophages	ATP5IF1
5.95705e-12	-1.59227	0.079	0.222	1.22691e-07	M1 macrophages	OAS1
6.05083e-12	-0.620277	0.36	0.54	1.24623e-07	M1 macrophages	RBBP4
6.09056e-12	2.11983	0.261	0.078	1.25441e-07	M1 macrophages	RASSF8
6.16347e-12	-2.01051	0.056	0.223	1.26943e-07	M1 macrophages	OAS2
6.40138e-12	1.68382	0.584	0.233	1.31843e-07	M1 macrophages	PMEPA1
6.50322e-12	-0.183373	0.66	0.735	1.3394e-07	M1 macrophages	STK17B
6.56949e-12	-1.07272	0.218	0.451	1.35305e-07	M1 macrophages	CORO1B
6.61506e-12	-0.613919	0.472	0.674	1.36244e-07	M1 macrophages	SNRPG
7.20835e-12	-0.501903	0.403	0.544	1.48463e-07	M1 macrophages	SNRPD3
7.37214e-12	0.173086	0.977	0.934	1.51837e-07	M1 macrophages	ZFP36
7.64536e-12	-4.37989	0.01	0.28	1.57464e-07	M1 macrophages	SLAMF8
7.65858e-12	1.69826	0.419	0.175	1.57736e-07	M1 macrophages	PDP1
7.66759e-12	-0.622332	0.386	0.571	1.57922e-07	M1 macrophages	FAM120A
7.68669e-12	-0.6077	0.492	0.652	1.58315e-07	M1 macrophages	LMAN2
7.72146e-12	-0.40727	0.508	0.647	1.59031e-07	M1 macrophages	PSMA4
7.75757e-12	1.04479	0.508	0.343	1.59775e-07	M1 macrophages	NRBF2
7.81536e-12	1.06066	0.376	0.213	1.60965e-07	M1 macrophages	H1F0
7.85844e-12	-1.03833	0.221	0.447	1.61852e-07	M1 macrophages	FIBP
8.2238e-12	-4.07075	0.007	0.075	1.69377e-07	M1 macrophages	SERPINB2
8.28158e-12	-3.34587	0.013	0.14	1.70567e-07	M1 macrophages	RETN
8.4579e-12	-0.474255	0.403	0.564	1.74199e-07	M1 macrophages	CTDNEP1
8.48822e-12	1.42705	0.337	0.172	1.74823e-07	M1 macrophages	NAA16
8.48984e-12	-0.883987	0.073	0.156	1.74857e-07	M1 macrophages	CYP2S1
8.52653e-12	-1.46616	0.116	0.357	1.75612e-07	M1 macrophages	C7orf50
8.60576e-12	1.38894	0.538	0.31	1.77244e-07	M1 macrophages	CKS2
8.9008e-12	1.16271	0.746	0.478	1.83321e-07	M1 macrophages	AMZ2
8.93259e-12	1.25121	0.531	0.319	1.83976e-07	M1 macrophages	ABCE1
9.02156e-12	0.983407	0.409	0.298	1.85808e-07	M1 macrophages	CCSAP
9.16551e-12	-0.657216	0.446	0.634	1.88773e-07	M1 macrophages	BANF1
9.41199e-12	-1.09762	0.267	0.557	1.93849e-07	M1 macrophages	KRT10
9.66645e-12	-1.05834	0.132	0.305	1.9909e-07	M1 macrophages	SSBP4
9.92809e-12	-0.833283	0.284	0.497	2.04479e-07	M1 macrophages	EIF4EBP1
1.00241e-11	-1.52827	0.112	0.338	2.06456e-07	M1 macrophages	BLVRA
1.01935e-11	-0.319625	0.35	0.428	2.09946e-07	M1 macrophages	CDK2AP1
1.08964e-11	-0.343102	0.673	0.795	2.24422e-07	M1 macrophages	RBX1
1.18106e-11	-0.865351	0.231	0.431	2.43252e-07	M1 macrophages	ACP1
1.25103e-11	-0.625465	0.462	0.636	2.57663e-07	M1 macrophages	ATP5F1A
1.3032e-11	-0.138305	0.964	0.971	2.68408e-07	M1 macrophages	DDX5
1.36365e-11	-0.72858	0.399	0.604	2.80858e-07	M1 macrophages	GTF3C6
1.37572e-11	-1.16839	0.139	0.353	2.83344e-07	M1 macrophages	HMGN4
1.37741e-11	-1.0862	0.089	0.223	2.83691e-07	M1 macrophages	SLC16A6
1.38555e-11	-0.407531	0.581	0.722	2.85367e-07	M1 macrophages	XRCC5
1.39429e-11	-1.06226	0.165	0.346	2.87169e-07	M1 macrophages	ACSL5
1.40492e-11	-2.26885	0.013	0.063	2.89357e-07	M1 macrophages	IFITM1
1.41097e-11	-1.63668	0.099	0.33	2.90603e-07	M1 macrophages	TMEM205
1.41156e-11	-0.833915	0.129	0.251	2.90724e-07	M1 macrophages	ELK3
1.43164e-11	-1.35545	0.089	0.271	2.9486e-07	M1 macrophages	COMMD8
1.43422e-11	1.68671	0.251	0.089	2.95392e-07	M1 macrophages	CHPF
1.4398e-11	1.49923	0.32	0.171	2.96542e-07	M1 macrophages	FZD1
1.52684e-11	1.13688	0.495	0.315	3.14469e-07	M1 macrophages	MAPRE2
1.53116e-11	-1.00217	0.191	0.394	3.15358e-07	M1 macrophages	DRAM2
1.62192e-11	1.26303	0.568	0.349	3.34051e-07	M1 macrophages	MYOF
1.65334e-11	2.86956	0.271	0.039	3.40522e-07	M1 macrophages	RND3
1.66298e-11	-1.04412	0.198	0.406	3.42507e-07	M1 macrophages	MAN1A2
1.68979e-11	1.40914	0.188	0.095	3.48029e-07	M1 macrophages	DISP1
1.72045e-11	-1.03855	0.116	0.291	3.54343e-07	M1 macrophages	PFDN4
1.72342e-11	1.05929	0.772	0.529	3.54955e-07	M1 macrophages	ARID5A
1.78474e-11	1.07309	0.545	0.35	3.67584e-07	M1 macrophages	MAFG
1.81106e-11	-0.933012	0.244	0.445	3.73006e-07	M1 macrophages	CPD
1.81447e-11	-1.0944	0.132	0.303	3.73709e-07	M1 macrophages	MEGF9
1.86205e-11	-0.893283	0.211	0.395	3.83507e-07	M1 macrophages	NHP2
1.91145e-11	-1.52535	0.125	0.292	3.93682e-07	M1 macrophages	MIR3945HG
1.91233e-11	-0.990216	0.139	0.302	3.93864e-07	M1 macrophages	PSIP1
1.96139e-11	-0.803524	0.294	0.513	4.03969e-07	M1 macrophages	NDUFB5
1.96165e-11	-0.131194	0.789	0.814	4.04021e-07	M1 macrophages	H2AFZ
1.98708e-11	-0.695369	0.34	0.535	4.09259e-07	M1 macrophages	MDH2
2.03649e-11	1.42079	0.508	0.262	4.19435e-07	M1 macrophages	TNFRSF12A
2.11777e-11	-0.499431	0.34	0.427	4.36177e-07	M1 macrophages	MS4A6A
2.12945e-11	0.813321	0.884	0.711	4.38581e-07	M1 macrophages	RSRC2
2.13544e-11	-1.47796	0.125	0.359	4.39816e-07	M1 macrophages	APIP
2.20589e-11	1.29758	0.591	0.346	4.54324e-07	M1 macrophages	LAT2
2.35034e-11	0.625687	0.769	0.654	4.84075e-07	M1 macrophages	NASP
2.35441e-11	-0.118231	0.736	0.764	4.84915e-07	M1 macrophages	MTPN
2.36329e-11	0.94731	0.752	0.564	4.86744e-07	M1 macrophages	SNHG32
2.43788e-11	1.1179	0.459	0.292	5.02106e-07	M1 macrophages	TSPYL1
2.43913e-11	-1.64688	0.05	0.174	5.02363e-07	M1 macrophages	CD300LF
2.55858e-11	0.558176	0.66	0.563	5.26966e-07	M1 macrophages	MPC2
2.56574e-11	0.536279	0.561	0.523	5.28439e-07	M1 macrophages	ATP6V1D
2.59367e-11	-0.455578	0.452	0.605	5.34191e-07	M1 macrophages	ASAP1
2.59702e-11	-0.75766	0.31	0.504	5.34883e-07	M1 macrophages	SND1
2.68488e-11	0.719699	0.528	0.376	5.52978e-07	M1 macrophages	TREM2
2.68667e-11	-0.982766	0.083	0.176	5.53346e-07	M1 macrophages	TMC8
2.70914e-11	-1.38613	0.092	0.256	5.57974e-07	M1 macrophages	SASH3
2.71679e-11	-1.85802	0.086	0.333	5.5955e-07	M1 macrophages	TRAPPC6A
2.82795e-11	-1.58262	0.142	0.417	5.82445e-07	M1 macrophages	UQCC2
2.89048e-11	1.21414	0.581	0.35	5.95322e-07	M1 macrophages	SNHG12
2.96008e-11	-0.543389	0.512	0.609	6.09658e-07	M1 macrophages	SLC11A1
3.0705e-11	-0.350384	0.657	0.802	6.32399e-07	M1 macrophages	TBCA
3.1428e-11	-0.55629	0.455	0.652	6.47292e-07	M1 macrophages	AHNAK
3.20287e-11	-0.378333	0.743	0.85	6.59663e-07	M1 macrophages	G0S2
3.23124e-11	-0.250102	0.482	0.573	6.65505e-07	M1 macrophages	EIF3D
3.24279e-11	0.521812	0.911	0.836	6.67885e-07	M1 macrophages	ARL6IP1
3.33629e-11	-0.150556	0.828	0.87	6.87143e-07	M1 macrophages	ATP1B3
3.37727e-11	-0.259327	0.436	0.538	6.95583e-07	M1 macrophages	PGAM1
3.38682e-11	-0.25108	0.881	0.91	6.97549e-07	M1 macrophages	SRP14
3.44708e-11	-0.254646	0.65	0.715	7.09962e-07	M1 macrophages	LAP3
3.73201e-11	-2.2676	0.023	0.167	7.68644e-07	M1 macrophages	C19orf38
3.74366e-11	-0.427286	0.429	0.614	7.71044e-07	M1 macrophages	RER1
3.75734e-11	-1.15975	0.29	0.591	7.73862e-07	M1 macrophages	TMEM219
3.91082e-11	-0.242668	0.779	0.84	8.05473e-07	M1 macrophages	IFNGR1
3.99056e-11	-0.829005	0.297	0.506	8.21897e-07	M1 macrophages	NUCB1
4.10569e-11	-2.15302	0.053	0.214	8.45608e-07	M1 macrophages	GCHFR
4.24224e-11	-0.105943	0.677	0.714	8.73731e-07	M1 macrophages	CAPZA1
4.52972e-11	1.02313	0.663	0.451	9.32942e-07	M1 macrophages	HEXIM1
4.66635e-11	1.02077	0.802	0.515	9.6108e-07	M1 macrophages	FNBP4
4.90144e-11	-1.31704	0.106	0.257	1.0095e-06	M1 macrophages	YIF1B
5.05534e-11	-1.21149	0.142	0.309	1.0412e-06	M1 macrophages	ZSCAN16-AS1
5.28419e-11	0.681785	0.937	0.818	1.08833e-06	M1 macrophages	LINC01578
5.36697e-11	1.24287	0.99	0.688	1.10538e-06	M1 macrophages	RGS1
5.49285e-11	-1.09633	0.261	0.53	1.13131e-06	M1 macrophages	HMGN3
5.50466e-11	-0.688431	0.446	0.619	1.13374e-06	M1 macrophages	CHMP5
5.57136e-11	3.0599	0.155	0.019	1.14748e-06	M1 macrophages	PGBD5
5.65733e-11	2.85103	0.122	0.016	1.16518e-06	M1 macrophages	CDC14B
5.78872e-11	-1.35011	0.165	0.4	1.19225e-06	M1 macrophages	FAAP20
5.91808e-11	1.51225	0.254	0.109	1.21889e-06	M1 macrophages	SFMBT1
5.93477e-11	-0.787097	0.366	0.609	1.22233e-06	M1 macrophages	MRPS21
6.16291e-11	1.5514	0.815	0.391	1.26931e-06	M1 macrophages	INHBA
6.18843e-11	1.55704	0.314	0.131	1.27457e-06	M1 macrophages	PIK3IP1
6.35757e-11	0.722128	0.67	0.535	1.30941e-06	M1 macrophages	MORF4L2
6.48988e-11	1.6829	0.442	0.203	1.33665e-06	M1 macrophages	BIN1
6.62371e-11	-1.40779	0.109	0.323	1.36422e-06	M1 macrophages	COMMD9
6.65824e-11	-0.402625	0.38	0.516	1.37133e-06	M1 macrophages	LPXN
6.93594e-11	-1.27233	0.145	0.394	1.42853e-06	M1 macrophages	RNPEPL1
6.96658e-11	-3.69494	0.007	0.209	1.43484e-06	M1 macrophages	TNFAIP6
6.9738e-11	-2.13309	0.043	0.218	1.43632e-06	M1 macrophages	TFPI
7.13127e-11	-0.395964	0.406	0.551	1.46876e-06	M1 macrophages	APP
7.90538e-11	0.479729	0.574	0.517	1.62819e-06	M1 macrophages	RDX
8.05275e-11	-0.416773	0.399	0.535	1.65854e-06	M1 macrophages	PDCD6IP
8.12514e-11	-0.278763	0.574	0.707	1.67345e-06	M1 macrophages	PRKAR1A
8.14364e-11	-0.769562	0.29	0.493	1.67726e-06	M1 macrophages	LSM5
8.31008e-11	-0.69166	0.271	0.461	1.71154e-06	M1 macrophages	PRKCSH
8.31566e-11	2.34666	0.215	0.055	1.71269e-06	M1 macrophages	TMEM163
8.55309e-11	0.172499	0.584	0.564	1.7616e-06	M1 macrophages	ETV6
8.63091e-11	2.11851	0.297	0.087	1.77762e-06	M1 macrophages	AEN
8.66305e-11	2.12691	0.188	0.052	1.78424e-06	M1 macrophages	NAV2
8.75431e-11	0.681784	0.927	0.783	1.80304e-06	M1 macrophages	KMT2E
8.94158e-11	3.60722	0.152	0.009	1.84161e-06	M1 macrophages	PLXDC1
9.07557e-11	-1.5105	0.135	0.364	1.86921e-06	M1 macrophages	TRAPPC2L
9.08089e-11	-1.31558	0.089	0.251	1.8703e-06	M1 macrophages	SLC7A11
9.09131e-11	-2.13282	0.036	0.113	1.87245e-06	M1 macrophages	SELL
9.19859e-11	6.07697	0.152	0.003	1.89454e-06	M1 macrophages	AL391807.1
9.41128e-11	-1.62701	0.04	0.188	1.93835e-06	M1 macrophages	SVIL
9.41482e-11	-0.935594	0.502	0.673	1.93908e-06	M1 macrophages	BLVRB
9.44526e-11	-0.427023	0.172	0.252	1.94534e-06	M1 macrophages	MYO1G
9.75436e-11	2.91478	0.132	0.028	2.00901e-06	M1 macrophages	NEIL2
9.95434e-11	-0.775271	0.158	0.317	2.05019e-06	M1 macrophages	CHST2
1.03066e-10	-1.46608	0.053	0.143	2.12275e-06	M1 macrophages	HOMER2
1.06198e-10	-0.869162	0.172	0.352	2.18726e-06	M1 macrophages	RGS19
1.09088e-10	1.22904	0.601	0.379	2.24677e-06	M1 macrophages	APBB1IP
1.10758e-10	-2.66964	0.02	0.19	2.28117e-06	M1 macrophages	IGFBP7
1.1387e-10	0.866007	0.399	0.313	2.34526e-06	M1 macrophages	ALAS1
1.14221e-10	2.04581	0.465	0.164	2.3525e-06	M1 macrophages	FLT1
1.15251e-10	-0.95513	0.155	0.33	2.3737e-06	M1 macrophages	LYSMD2
1.15416e-10	2.29147	0.195	0.049	2.37711e-06	M1 macrophages	GDF11
1.17038e-10	6.73297	0.155	0.002	2.41051e-06	M1 macrophages	NPTX2
1.20436e-10	0.780927	0.551	0.447	2.48051e-06	M1 macrophages	NEU1
1.2119e-10	-1.23503	0.175	0.349	2.49603e-06	M1 macrophages	EIF2AK2
1.23826e-10	-1.88766	0.063	0.281	2.55033e-06	M1 macrophages	CMC1
1.23849e-10	-3.2574	0.017	0.064	2.55078e-06	M1 macrophages	CXCL9
1.24326e-10	-1.13487	0.122	0.268	2.56061e-06	M1 macrophages	GBP1
1.24956e-10	-2.42082	0.043	0.257	2.5736e-06	M1 macrophages	FAM200B
1.25177e-10	0.312028	1	0.994	2.57814e-06	M1 macrophages	UBC
1.27304e-10	-0.989161	0.205	0.44	2.62196e-06	M1 macrophages	TXN2
1.29777e-10	-0.930304	0.198	0.423	2.67288e-06	M1 macrophages	SURF1
1.2996e-10	3.11769	0.215	0.026	2.67666e-06	M1 macrophages	FAM149A
1.33208e-10	1.30793	0.383	0.203	2.74355e-06	M1 macrophages	LRCH1
1.34744e-10	-1.74772	0.05	0.223	2.77519e-06	M1 macrophages	UBXN11
1.38997e-10	0.313187	0.881	0.873	2.86278e-06	M1 macrophages	HSPA8
1.3947e-10	-0.961512	0.139	0.289	2.87252e-06	M1 macrophages	VRK2
1.3997e-10	-0.844611	0.119	0.272	2.88283e-06	M1 macrophages	TRIM22
1.40411e-10	-1.29747	0.155	0.327	2.8919e-06	M1 macrophages	MAP3K13
1.47034e-10	1.26965	0.31	0.186	3.02832e-06	M1 macrophages	PRKCA
1.49853e-10	0.781537	0.904	0.791	3.08638e-06	M1 macrophages	SELENOK
1.51118e-10	1.14672	0.644	0.388	3.11243e-06	M1 macrophages	SIK3
1.51381e-10	-0.236899	0.495	0.514	3.11783e-06	M1 macrophages	FABP3
1.52691e-10	-1.64376	0.109	0.328	3.14483e-06	M1 macrophages	ASPH
1.53028e-10	-0.437467	0.482	0.623	3.15176e-06	M1 macrophages	CHMP2B
1.56623e-10	3.23207	0.142	0.02	3.2258e-06	M1 macrophages	FZD8
1.57421e-10	-2.15901	0.04	0.201	3.24223e-06	M1 macrophages	SGMS2
1.61385e-10	-0.505732	0.469	0.66	3.32389e-06	M1 macrophages	DYNLRB1
1.61986e-10	1.62446	0.234	0.1	3.33627e-06	M1 macrophages	ENDOD1
1.6762e-10	-0.560276	0.089	0.153	3.4523e-06	M1 macrophages	SEMA6B
1.67948e-10	-0.487526	0.165	0.225	3.45907e-06	M1 macrophages	MIR4435-2HG
1.77016e-10	-0.129539	0.604	0.656	3.64583e-06	M1 macrophages	TGFB1
1.78285e-10	-1.19618	0.231	0.437	3.67197e-06	M1 macrophages	SLC39A8
1.79877e-10	-0.507385	0.393	0.544	3.70474e-06	M1 macrophages	SSB
1.8011e-10	-0.330485	0.62	0.764	3.70955e-06	M1 macrophages	C11orf58
1.88883e-10	-0.738199	0.343	0.544	3.89023e-06	M1 macrophages	NCKAP1L
1.8898e-10	-0.620269	0.317	0.504	3.89224e-06	M1 macrophages	TMEM30A
1.9487e-10	-0.775746	0.515	0.737	4.01354e-06	M1 macrophages	UGP2
1.97019e-10	-2.34316	0.053	0.262	4.05779e-06	M1 macrophages	SLC39A11
2.06757e-10	-1.71441	0.066	0.245	4.25837e-06	M1 macrophages	ANAPC15
2.1299e-10	-0.355212	0.455	0.583	4.38673e-06	M1 macrophages	POLR1D
2.17443e-10	-0.891981	0.337	0.563	4.47845e-06	M1 macrophages	ATRAID
2.18522e-10	-0.73575	0.314	0.492	4.50068e-06	M1 macrophages	IRAK1
2.22745e-10	-0.250015	0.564	0.657	4.58765e-06	M1 macrophages	UBE2L3
2.24036e-10	1.8451	0.673	0.272	4.61424e-06	M1 macrophages	PADI2
2.24466e-10	-1.97738	0.04	0.153	4.6231e-06	M1 macrophages	LILRA2
2.30479e-10	-0.415578	0.389	0.536	4.74695e-06	M1 macrophages	PHB2
2.31884e-10	1.59139	0.261	0.114	4.77588e-06	M1 macrophages	MYO10
2.32987e-10	-1.37726	0.086	0.27	4.7986e-06	M1 macrophages	SNRNP25
2.37344e-10	-0.382921	0.446	0.584	4.88834e-06	M1 macrophages	SNRPB2
2.37623e-10	0.731349	0.541	0.476	4.89409e-06	M1 macrophages	GNPTAB
2.38332e-10	-1.04992	0.208	0.419	4.90869e-06	M1 macrophages	FAM174C
2.41507e-10	-0.480518	0.363	0.46	4.97408e-06	M1 macrophages	RAC2
2.42268e-10	-1.05746	0.178	0.325	4.98975e-06	M1 macrophages	MREG
2.47467e-10	-0.402229	0.578	0.736	5.09683e-06	M1 macrophages	TRAM1
2.48987e-10	-1.53169	0.132	0.38	5.12813e-06	M1 macrophages	DUSP23
2.49154e-10	-0.236141	0.683	0.746	5.13158e-06	M1 macrophages	CAP1
2.55573e-10	0.84836	0.541	0.381	5.26378e-06	M1 macrophages	ING2
2.5702e-10	-1.67811	0.102	0.28	5.29359e-06	M1 macrophages	APOL6
2.59651e-10	1.43391	0.594	0.304	5.34778e-06	M1 macrophages	ERF
2.6301e-10	1.23879	0.218	0.112	5.41696e-06	M1 macrophages	SLC29A1
2.65899e-10	-0.446193	0.452	0.632	5.47646e-06	M1 macrophages	SRP72
2.68231e-10	0.392586	0.914	0.861	5.52448e-06	M1 macrophages	GLUL
2.68573e-10	-0.74126	0.228	0.416	5.53153e-06	M1 macrophages	OXA1L
2.7381e-10	-1.89404	0.046	0.222	5.63939e-06	M1 macrophages	DOK3
2.79046e-10	-0.415372	0.502	0.618	5.74724e-06	M1 macrophages	DEGS1
2.79729e-10	-1.09404	0.145	0.306	5.76131e-06	M1 macrophages	DHRSX
2.83922e-10	1.71651	0.238	0.086	5.84765e-06	M1 macrophages	SLCO4A1
2.87228e-10	-3.17137	0.026	0.248	5.91576e-06	M1 macrophages	RGL1
2.88641e-10	-0.856172	0.37	0.597	5.94486e-06	M1 macrophages	LAMTOR2
2.91659e-10	3.7591	0.109	0.009	6.007e-06	M1 macrophages	MICU3
2.97211e-10	-0.224556	0.858	0.885	6.12135e-06	M1 macrophages	HMGN1
2.98782e-10	1.8775	0.446	0.165	6.15371e-06	M1 macrophages	RUNX2
2.99601e-10	-0.150949	0.581	0.655	6.17058e-06	M1 macrophages	UBE2I
3.04793e-10	0.723238	0.977	0.877	6.27751e-06	M1 macrophages	AKAP13
3.05166e-10	1.01669	0.594	0.389	6.28521e-06	M1 macrophages	ARPC5L
3.07119e-10	1.69566	0.353	0.149	6.32542e-06	M1 macrophages	CASP10
3.0746e-10	-0.870021	0.267	0.482	6.33245e-06	M1 macrophages	AIMP1
3.14328e-10	0.843582	0.667	0.485	6.47389e-06	M1 macrophages	ATP6V0A1
3.15657e-10	2.11498	0.152	0.045	6.50127e-06	M1 macrophages	SNX25
3.19563e-10	-1.30004	0.244	0.438	6.58172e-06	M1 macrophages	MMP9
3.21997e-10	-0.776392	0.274	0.48	6.63186e-06	M1 macrophages	IRF2
3.40247e-10	-1.421	0.129	0.339	7.00773e-06	M1 macrophages	MRPL11
3.41609e-10	-0.419066	0.601	0.761	7.03578e-06	M1 macrophages	WDR83OS
3.50783e-10	1.03702	0.505	0.316	7.22473e-06	M1 macrophages	AMFR
3.54202e-10	-0.785039	0.251	0.412	7.29515e-06	M1 macrophages	SHTN1
3.65169e-10	-0.371372	0.432	0.561	7.52102e-06	M1 macrophages	GLIPR1
3.76087e-10	-0.888001	0.327	0.555	7.74589e-06	M1 macrophages	MRPL41
3.79374e-10	1.70888	0.287	0.126	7.8136e-06	M1 macrophages	SELENOI
4.06688e-10	-2.41949	0.013	0.137	8.37614e-06	M1 macrophages	GALNT3
4.20206e-10	-0.62979	0.419	0.591	8.65457e-06	M1 macrophages	ECH1
4.26448e-10	-1.14083	0.198	0.409	8.78312e-06	M1 macrophages	PAPSS1
4.34702e-10	-0.745609	0.257	0.432	8.95312e-06	M1 macrophages	UBAC1
4.34984e-10	-0.832386	0.337	0.577	8.95893e-06	M1 macrophages	NBN
4.47018e-10	2.22789	0.498	0.142	9.20677e-06	M1 macrophages	AL133259.1
4.47364e-10	-0.254789	0.33	0.412	9.2139e-06	M1 macrophages	TRABD
4.51191e-10	1.25644	0.469	0.272	9.29274e-06	M1 macrophages	VPS13D
4.53166e-10	2.09215	0.455	0.139	9.33341e-06	M1 macrophages	GEM
4.54506e-10	-0.339446	0.307	0.424	9.361e-06	M1 macrophages	ST8SIA4
4.5687e-10	1.19745	0.851	0.514	9.4097e-06	M1 macrophages	PELI1
4.63724e-10	-1.10149	0.152	0.351	9.55086e-06	M1 macrophages	MARCH2
4.71748e-10	-0.555866	0.337	0.527	9.71612e-06	M1 macrophages	SNF8
4.78111e-10	0.912489	0.485	0.337	9.84717e-06	M1 macrophages	PURA
4.80076e-10	4.08711	0.109	0.012	9.88765e-06	M1 macrophages	LAMP5
4.84979e-10	-0.78492	0.422	0.626	9.98863e-06	M1 macrophages	IFI16
4.88759e-10	-0.703686	0.271	0.436	1.00665e-05	M1 macrophages	GPI
4.90712e-10	-2.38245	0.023	0.163	1.01067e-05	M1 macrophages	AC096667.1
4.91039e-10	-0.269118	0.7	0.772	1.01134e-05	M1 macrophages	CD164
5.11764e-10	-0.415945	0.422	0.572	1.05403e-05	M1 macrophages	MAGOH
5.3241e-10	-1.70059	0.086	0.33	1.09655e-05	M1 macrophages	COMMD4
5.36954e-10	-0.947417	0.119	0.24	1.10591e-05	M1 macrophages	H6PD
5.52552e-10	-0.918928	0.366	0.615	1.13804e-05	M1 macrophages	MFSD1
5.60548e-10	-0.60041	0.343	0.518	1.1545e-05	M1 macrophages	PSMG2
5.89241e-10	0.89154	0.677	0.471	1.2136e-05	M1 macrophages	SPTAN1
6.22367e-10	-0.759295	0.31	0.512	1.28183e-05	M1 macrophages	TIMM13
6.31278e-10	-0.981646	0.162	0.385	1.30018e-05	M1 macrophages	TPRKB
6.32337e-10	-3.1709	0.013	0.186	1.30236e-05	M1 macrophages	TNS1
6.37058e-10	-0.619206	0.3	0.473	1.31208e-05	M1 macrophages	CYC1
6.38383e-10	1.15837	0.422	0.264	1.31481e-05	M1 macrophages	RSBN1
6.48645e-10	1.65928	0.3	0.117	1.33595e-05	M1 macrophages	ITGA6
6.62359e-10	-0.603636	0.644	0.769	1.36419e-05	M1 macrophages	ATOX1
6.70175e-10	-0.62969	0.413	0.619	1.38029e-05	M1 macrophages	SSR1
6.71335e-10	0.757579	0.373	0.275	1.38268e-05	M1 macrophages	KIAA0232
6.77101e-10	-0.234953	0.31	0.382	1.39456e-05	M1 macrophages	SINHCAF
6.92567e-10	1.67874	0.271	0.117	1.42641e-05	M1 macrophages	SGPP1
7.00306e-10	-0.962247	0.132	0.288	1.44235e-05	M1 macrophages	REPIN1
7.11718e-10	-0.636181	0.264	0.448	1.46586e-05	M1 macrophages	GNPTG
7.14798e-10	0.522948	0.828	0.696	1.4722e-05	M1 macrophages	ATP6V1B2
7.18121e-10	-0.638883	0.459	0.683	1.47904e-05	M1 macrophages	ROMO1
7.25818e-10	0.823922	0.815	0.624	1.4949e-05	M1 macrophages	POLR2A
7.38621e-10	-0.228387	0.69	0.742	1.52126e-05	M1 macrophages	ATP6AP1
7.43539e-10	-1.32061	0.056	0.184	1.53139e-05	M1 macrophages	ROGDI
7.48353e-10	1.2849	0.399	0.232	1.54131e-05	M1 macrophages	ZCCHC8
7.55642e-10	-0.185766	0.208	0.203	1.55632e-05	M1 macrophages	PKIB
7.58859e-10	-0.876699	0.198	0.374	1.56295e-05	M1 macrophages	DOCK5
7.84859e-10	-1.98415	0.059	0.261	1.6165e-05	M1 macrophages	UROS
7.89936e-10	2.20531	0.152	0.05	1.62695e-05	M1 macrophages	SLC40A1
7.95065e-10	-1.37676	0.026	0.133	1.63752e-05	M1 macrophages	S1PR4
8.0943e-10	-0.128828	0.729	0.791	1.6671e-05	M1 macrophages	PAK2
8.17432e-10	-0.611876	0.343	0.51	1.68358e-05	M1 macrophages	SDHB
8.29538e-10	-1.18151	0.195	0.454	1.70852e-05	M1 macrophages	DRAM1
8.58174e-10	0.922764	0.812	0.624	1.7675e-05	M1 macrophages	FYTTD1
8.90924e-10	1.28286	0.251	0.145	1.83495e-05	M1 macrophages	CDC37L1
9.1084e-10	1.71241	0.224	0.091	1.87597e-05	M1 macrophages	PHF13
9.36294e-10	-0.783194	0.389	0.611	1.92839e-05	M1 macrophages	CD46
9.37916e-10	-0.192575	0.624	0.728	1.93173e-05	M1 macrophages	CSNK2B
9.42869e-10	-1.97771	0.023	0.109	1.94193e-05	M1 macrophages	ARNTL2
9.50869e-10	1.34409	0.257	0.141	1.95841e-05	M1 macrophages	UBR7
9.57127e-10	-0.176027	0.66	0.723	1.9713e-05	M1 macrophages	UBE2R2
9.73969e-10	-1.29686	0.152	0.374	2.00599e-05	M1 macrophages	LSM10
1.01688e-09	1.93326	0.274	0.115	2.09436e-05	M1 macrophages	RAD9A
1.02823e-09	-0.396753	0.475	0.592	2.11774e-05	M1 macrophages	BIRC2
1.05018e-09	0.904197	0.825	0.606	2.16295e-05	M1 macrophages	PPP1R10
1.05067e-09	-0.433169	0.267	0.402	2.16396e-05	M1 macrophages	PPHLN1
1.07676e-09	-0.68853	0.383	0.597	2.21769e-05	M1 macrophages	BST2
1.08281e-09	1.06765	0.564	0.387	2.23015e-05	M1 macrophages	NUDT4
1.12489e-09	1.60508	0.284	0.136	2.31683e-05	M1 macrophages	KCTD5
1.12603e-09	1.25157	0.201	0.12	2.31918e-05	M1 macrophages	GCLM
1.13724e-09	-0.608949	0.158	0.284	2.34225e-05	M1 macrophages	ADAMTSL4
1.16089e-09	0.728672	0.789	0.643	2.39098e-05	M1 macrophages	DDAH2
1.163e-09	-1.2602	0.096	0.265	2.39531e-05	M1 macrophages	RBL2
1.16677e-09	-1.49914	0.086	0.19	2.40307e-05	M1 macrophages	LY75
1.17361e-09	-1.07815	0.158	0.348	2.41718e-05	M1 macrophages	UBE2L6
1.18463e-09	-1.08795	0.086	0.229	2.43986e-05	M1 macrophages	KRCC1
1.19587e-09	-3.06404	0.01	0.16	2.46301e-05	M1 macrophages	SIRPB1
1.2231e-09	-0.473902	0.535	0.704	2.5191e-05	M1 macrophages	AURKAIP1
1.24925e-09	0.986729	0.538	0.346	2.57296e-05	M1 macrophages	GNL1
1.27765e-09	2.10728	0.254	0.076	2.63144e-05	M1 macrophages	ZBTB8A
1.29286e-09	-0.170992	0.488	0.495	2.66277e-05	M1 macrophages	SLC25A37
1.38358e-09	-0.84325	0.323	0.566	2.84963e-05	M1 macrophages	PSMC5
1.3865e-09	-1.23996	0.122	0.307	2.85563e-05	M1 macrophages	PTPN18
1.40271e-09	-1.53885	0.089	0.285	2.88903e-05	M1 macrophages	DHRS4L2
1.41686e-09	0.710022	0.795	0.651	2.91817e-05	M1 macrophages	TGIF1
1.45352e-09	0.815277	0.587	0.435	2.99367e-05	M1 macrophages	TUT7
1.45544e-09	2.09902	0.162	0.053	2.99762e-05	M1 macrophages	PLXNA2
1.46586e-09	-0.473952	0.469	0.675	3.01908e-05	M1 macrophages	CYSTM1
1.47482e-09	1.59765	0.284	0.119	3.03754e-05	M1 macrophages	CSRNP2
1.49889e-09	3.72727	0.162	0.017	3.08711e-05	M1 macrophages	MMP2
1.50011e-09	-0.642538	0.267	0.445	3.08962e-05	M1 macrophages	SPNS1
1.50382e-09	-1.64173	0.066	0.238	3.09726e-05	M1 macrophages	CTNNBIP1
1.50434e-09	1.02933	0.373	0.235	3.09835e-05	M1 macrophages	PLA2G15
1.51067e-09	-2.42612	0.02	0.161	3.11137e-05	M1 macrophages	ASGR1
1.51109e-09	-0.868239	0.215	0.431	3.11224e-05	M1 macrophages	MYO1F
1.53164e-09	-2.01333	0.043	0.215	3.15457e-05	M1 macrophages	IMPA2
1.54255e-09	-0.943477	0.208	0.437	3.17703e-05	M1 macrophages	PLBD1
1.55356e-09	-1.27351	0.056	0.151	3.19971e-05	M1 macrophages	LMNB1
1.56447e-09	1.54615	0.373	0.158	3.22218e-05	M1 macrophages	PLD4
1.61137e-09	-0.175486	0.634	0.72	3.31878e-05	M1 macrophages	REV3L
1.63474e-09	1.45877	0.271	0.119	3.3669e-05	M1 macrophages	CDK8
1.65385e-09	-0.250985	0.713	0.778	3.40626e-05	M1 macrophages	MBNL1
1.67173e-09	-0.859982	0.333	0.552	3.44309e-05	M1 macrophages	PARP14
1.68712e-09	-1.74323	0.033	0.149	3.4748e-05	M1 macrophages	FBXO6
1.70301e-09	0.474239	0.917	0.849	3.50753e-05	M1 macrophages	CDV3
1.74715e-09	-0.489225	0.436	0.587	3.59842e-05	M1 macrophages	TXNL4A
1.75453e-09	-0.543988	0.314	0.441	3.61363e-05	M1 macrophages	ENG
1.83863e-09	-1.02525	0.162	0.338	3.78685e-05	M1 macrophages	NDUFAF8
1.84154e-09	-0.410034	0.251	0.391	3.79284e-05	M1 macrophages	PLBD2
1.85571e-09	-0.900897	0.218	0.378	3.82202e-05	M1 macrophages	MSRA
1.87406e-09	3.29462	0.168	0.028	3.85982e-05	M1 macrophages	ABCC4
1.88087e-09	2.29441	0.089	0.035	3.87384e-05	M1 macrophages	BBS5
1.97825e-09	-0.430971	0.294	0.415	4.07441e-05	M1 macrophages	TES
2.09103e-09	-0.699551	0.182	0.307	4.30669e-05	M1 macrophages	ERCC1
2.1116e-09	-0.31628	0.432	0.517	4.34905e-05	M1 macrophages	EPB41L3
2.1335e-09	0.663241	0.769	0.607	4.39415e-05	M1 macrophages	ZBTB7A
2.1608e-09	1.25989	0.521	0.328	4.45038e-05	M1 macrophages	ATP2C1
2.17815e-09	-0.557502	0.353	0.537	4.48611e-05	M1 macrophages	PLIN3
2.22114e-09	-0.728805	0.205	0.378	4.57467e-05	M1 macrophages	MRPL21
2.24335e-09	1.02933	0.512	0.336	4.6204e-05	M1 macrophages	UBE2G1
2.29956e-09	-1.02404	0.257	0.488	4.73618e-05	M1 macrophages	TIMM8B
2.32287e-09	0.614172	0.713	0.617	4.78419e-05	M1 macrophages	MACF1
2.34377e-09	3.05244	0.165	0.021	4.82723e-05	M1 macrophages	ZDBF2
2.38129e-09	-0.329192	0.703	0.771	4.9045e-05	M1 macrophages	P4HB
2.38975e-09	-0.874257	0.238	0.457	4.92193e-05	M1 macrophages	PHB
2.46587e-09	2.65705	0.175	0.036	5.07871e-05	M1 macrophages	ZSCAN18
2.69008e-09	0.612471	0.828	0.696	5.54049e-05	M1 macrophages	CHD4
2.69397e-09	1.29075	0.33	0.168	5.54851e-05	M1 macrophages	SPRY2
2.77138e-09	-0.385817	0.455	0.596	5.70793e-05	M1 macrophages	PPP4C
2.77349e-09	2.82318	0.33	0.071	5.71228e-05	M1 macrophages	CD70
2.78812e-09	3.06276	0.116	0.015	5.74241e-05	M1 macrophages	MCC
2.8324e-09	0.758509	0.373	0.281	5.83361e-05	M1 macrophages	NGRN
2.86023e-09	-0.719835	0.337	0.521	5.89093e-05	M1 macrophages	GUSB
2.93647e-09	-2.97785	0.023	0.195	6.04794e-05	M1 macrophages	ATP2A3
2.96028e-09	0.825621	0.561	0.402	6.097e-05	M1 macrophages	SERTAD1
2.96728e-09	0.237044	1	0.997	6.11142e-05	M1 macrophages	MT2A
3.03774e-09	-0.371234	0.508	0.613	6.25653e-05	M1 macrophages	CCT5
3.06466e-09	-0.360034	0.472	0.614	6.31197e-05	M1 macrophages	GALNT1
3.19286e-09	-0.688601	0.323	0.524	6.57601e-05	M1 macrophages	SRP9
3.29687e-09	-0.487247	0.307	0.458	6.79024e-05	M1 macrophages	TAP1
3.30044e-09	-0.849881	0.178	0.34	6.7976e-05	M1 macrophages	CCDC124
3.39988e-09	-0.646433	0.267	0.451	7.00239e-05	M1 macrophages	TRIM44
3.4354e-09	-1.87073	0.066	0.259	7.07555e-05	M1 macrophages	TNFSF12
3.60577e-09	-0.716271	0.251	0.44	7.42645e-05	M1 macrophages	MIS18BP1
3.61336e-09	-0.893411	0.109	0.259	7.44207e-05	M1 macrophages	CEPT1
3.67599e-09	-0.94584	0.343	0.599	7.57107e-05	M1 macrophages	NDUFC1
3.68034e-09	-0.573172	0.191	0.326	7.58002e-05	M1 macrophages	TRADD
3.71488e-09	-0.99972	0.135	0.312	7.65118e-05	M1 macrophages	CSRP1
3.73618e-09	1.01376	0.683	0.488	7.69503e-05	M1 macrophages	SWAP70
3.73997e-09	-0.858201	0.234	0.434	7.70283e-05	M1 macrophages	MIEN1
3.7852e-09	2.29729	0.149	0.043	7.796e-05	M1 macrophages	RTTN
3.80503e-09	-2.3729	0.04	0.185	7.83684e-05	M1 macrophages	IFIT1
3.81293e-09	-0.634717	0.36	0.545	7.85311e-05	M1 macrophages	PDCD6
3.85538e-09	-0.529703	0.452	0.613	7.94055e-05	M1 macrophages	ACAP2
4.00951e-09	-1.07976	0.155	0.343	8.25799e-05	M1 macrophages	COMMD3
4.02509e-09	-0.605312	0.178	0.321	8.29008e-05	M1 macrophages	CLNS1A
4.04354e-09	-0.746516	0.145	0.273	8.32808e-05	M1 macrophages	HDAC1
4.07224e-09	0.991792	0.314	0.179	8.38718e-05	M1 macrophages	MMP14
4.13606e-09	-1.40637	0.086	0.224	8.51863e-05	M1 macrophages	TBC1D7
4.19054e-09	1.02545	0.545	0.354	8.63084e-05	M1 macrophages	DYNLL2
4.22941e-09	-0.280837	0.604	0.709	8.7109e-05	M1 macrophages	TKT
4.37298e-09	-0.32448	0.274	0.367	9.00658e-05	M1 macrophages	PDE7A
4.37838e-09	2.31955	0.145	0.037	9.01771e-05	M1 macrophages	CEP170B
4.4077e-09	-0.682565	0.413	0.601	9.0781e-05	M1 macrophages	DDX18
4.4492e-09	1.47894	0.218	0.101	9.16358e-05	M1 macrophages	TLN2
4.47282e-09	-0.908679	0.35	0.618	9.21223e-05	M1 macrophages	SCP2
4.51314e-09	1.03639	0.607	0.41	9.29527e-05	M1 macrophages	NCOA3
4.53607e-09	-2.30599	0.036	0.174	9.34249e-05	M1 macrophages	OAS3
4.53919e-09	1.18698	0.413	0.259	9.34892e-05	M1 macrophages	TANC2
4.55477e-09	2.36136	0.155	0.036	9.381e-05	M1 macrophages	TFCP2L1
4.57814e-09	1.60501	0.274	0.116	9.42913e-05	M1 macrophages	AHDC1
4.59969e-09	1.87817	0.182	0.071	9.47352e-05	M1 macrophages	FERMT2
4.63243e-09	-0.270897	0.347	0.482	9.54095e-05	M1 macrophages	SH3KBP1
4.67485e-09	-0.356986	0.281	0.282	9.62833e-05	M1 macrophages	OSM
4.92402e-09	-0.212677	0.383	0.496	0.000101415	M1 macrophages	CYB5R3
4.92491e-09	2.309	0.109	0.03	0.000101434	M1 macrophages	RASSF8-AS1
4.94554e-09	-0.217923	0.696	0.762	0.000101858	M1 macrophages	COX5A
5.01136e-09	1.77497	0.195	0.079	0.000103214	M1 macrophages	USP51
5.21495e-09	-0.664424	0.479	0.662	0.000107407	M1 macrophages	RPN2
5.22627e-09	-0.650756	0.386	0.593	0.00010764	M1 macrophages	SMIM26
5.26196e-09	1.8636	0.208	0.078	0.000108375	M1 macrophages	ZNF579
5.28003e-09	-0.337539	0.68	0.784	0.000108748	M1 macrophages	ZNF706
5.39641e-09	4.61215	0.096	0.006	0.000111144	M1 macrophages	HIST3H2BB
5.4116e-09	-0.387948	0.393	0.502	0.000111457	M1 macrophages	PARVG
5.44084e-09	-1.57754	0.036	0.123	0.00011206	M1 macrophages	FCAR
5.47166e-09	-0.612987	0.356	0.569	0.000112694	M1 macrophages	CUTA
5.52438e-09	-2.65026	0.01	0.056	0.00011378	M1 macrophages	CXCL11
5.59251e-09	-1.1608	0.096	0.243	0.000115183	M1 macrophages	GMIP
5.61452e-09	-0.502167	0.264	0.411	0.000115637	M1 macrophages	CERS2
5.63565e-09	1.5279	0.152	0.068	0.000116072	M1 macrophages	SDC3
5.78765e-09	-1.03287	0.142	0.329	0.000119203	M1 macrophages	COA4
5.78991e-09	-0.910725	0.109	0.21	0.000119249	M1 macrophages	VDR
5.88322e-09	-1.5239	0.086	0.287	0.000121171	M1 macrophages	IFT20
5.96674e-09	0.943424	0.591	0.423	0.000122891	M1 macrophages	RABEP1
5.97997e-09	-0.534235	0.452	0.647	0.000123163	M1 macrophages	MRPL20
6.00259e-09	1.38221	0.422	0.233	0.000123629	M1 macrophages	TOB2
6.1295e-09	-1.56762	0.059	0.259	0.000126243	M1 macrophages	RMDN1
6.34158e-09	-0.313409	0.356	0.48	0.000130611	M1 macrophages	CSF3R
6.44442e-09	0.712023	0.848	0.721	0.000132729	M1 macrophages	ELF1
6.54166e-09	-0.230529	0.535	0.647	0.000134732	M1 macrophages	RAP1A
6.56332e-09	3.19044	0.145	0.019	0.000135178	M1 macrophages	PLAG1
6.68413e-09	-0.556549	0.36	0.472	0.000137666	M1 macrophages	CD82
6.72778e-09	-1.29506	0.099	0.272	0.000138565	M1 macrophages	SMIM15
6.91066e-09	-0.637928	0.449	0.608	0.000142332	M1 macrophages	ISG15
6.97104e-09	-0.485966	0.505	0.655	0.000143576	M1 macrophages	SNU13
7.00959e-09	-0.280405	0.33	0.463	0.000144369	M1 macrophages	OXSR1
7.0557e-09	1.7225	0.185	0.101	0.000145319	M1 macrophages	SERPINH1
7.07991e-09	-2.29799	0.007	0.085	0.000145818	M1 macrophages	FCER2
7.20734e-09	-1.81531	0.063	0.266	0.000148442	M1 macrophages	CCDC28A
7.47426e-09	-0.5876	0.521	0.728	0.00015394	M1 macrophages	C18orf32
7.47689e-09	1.05195	0.683	0.48	0.000153994	M1 macrophages	DNAJB1
7.57272e-09	1.53106	0.314	0.164	0.000155968	M1 macrophages	HAUS8
7.74425e-09	-2.9616	0.023	0.154	0.000159501	M1 macrophages	IFI44L
7.77566e-09	-1.46491	0.083	0.216	0.000160147	M1 macrophages	IFI35
7.86615e-09	1.49008	0.436	0.203	0.000162011	M1 macrophages	FMNL3
7.92161e-09	-1.20128	0.119	0.309	0.000163154	M1 macrophages	LEPROTL1
7.95743e-09	2.12653	0.132	0.036	0.000163891	M1 macrophages	SLC12A5
7.96826e-09	1.11681	0.452	0.309	0.000164114	M1 macrophages	ODC1
8.06207e-09	-0.813947	0.185	0.333	0.000166046	M1 macrophages	PDE4D
8.12348e-09	-0.511224	0.568	0.742	0.000167311	M1 macrophages	ATP5PF
8.21771e-09	1.15674	0.389	0.226	0.000169252	M1 macrophages	SSH1
8.28833e-09	-0.581212	0.65	0.847	0.000170706	M1 macrophages	TAX1BP1
8.46223e-09	-3.77436	0.007	0.176	0.000174288	M1 macrophages	CST6
8.75851e-09	-3.02808	0.026	0.236	0.00018039	M1 macrophages	SLC38A6
8.84862e-09	-0.240909	0.333	0.459	0.000182246	M1 macrophages	DAZAP1
8.96989e-09	-0.139636	0.828	0.879	0.000184744	M1 macrophages	PTP4A2
9.10008e-09	-0.557867	0.558	0.76	0.000187425	M1 macrophages	TMEM59
9.10661e-09	0.54995	0.545	0.463	0.00018756	M1 macrophages	HMOX1
9.11524e-09	-1.59894	0.122	0.36	0.000187738	M1 macrophages	GTF2H5
9.18473e-09	3.10668	0.116	0.017	0.000189169	M1 macrophages	TMEM117
9.20442e-09	0.304686	0.901	0.886	0.000189574	M1 macrophages	ATP6V0E1
9.4546e-09	-0.558067	0.264	0.448	0.000194727	M1 macrophages	FAM204A
9.72656e-09	-0.606675	0.228	0.392	0.000200328	M1 macrophages	IDH3B
9.73663e-09	1.15551	0.366	0.22	0.000200536	M1 macrophages	EEPD1
9.84009e-09	-0.299151	0.446	0.536	0.000202666	M1 macrophages	AUP1
1.00007e-08	2.94942	0.162	0.023	0.000205974	M1 macrophages	NCKAP5
1.0031e-08	-0.664265	0.149	0.264	0.000206598	M1 macrophages	ITGB1BP1
1.00782e-08	-0.557413	0.383	0.587	0.000207571	M1 macrophages	ANP32A
1.00834e-08	-0.25883	0.611	0.667	0.000207678	M1 macrophages	PPP1R15B
1.06769e-08	-1.85017	0.043	0.193	0.000219901	M1 macrophages	LTB4R
1.06917e-08	-2.97739	0.023	0.188	0.000220206	M1 macrophages	PLD1
1.07731e-08	-0.331842	0.558	0.677	0.000221882	M1 macrophages	RNF149
1.09036e-08	2.87282	0.172	0.029	0.00022457	M1 macrophages	ATP8B2
1.09604e-08	0.63684	0.789	0.691	0.00022574	M1 macrophages	MTCH1
1.10735e-08	-0.348227	0.436	0.576	0.00022807	M1 macrophages	VPS35
1.11378e-08	2.23969	0.234	0.066	0.000229395	M1 macrophages	AC097448.1
1.1142e-08	2.03439	0.287	0.08	0.00022948	M1 macrophages	MAP1LC3A
1.11671e-08	1.39661	0.185	0.08	0.000229997	M1 macrophages	SLC41A1
1.14847e-08	-1.00645	0.116	0.229	0.000236539	M1 macrophages	SPRED2
1.15117e-08	-0.562679	0.508	0.675	0.000237095	M1 macrophages	C9orf16
1.17834e-08	1.76535	0.228	0.08	0.000242692	M1 macrophages	FAM110B
1.18106e-08	1.42083	0.267	0.131	0.00024325	M1 macrophages	ARMCX1
1.20349e-08	2.80925	0.142	0.025	0.000247871	M1 macrophages	PPP1R14C
1.22445e-08	-0.561343	0.317	0.485	0.000252187	M1 macrophages	USP3
1.23405e-08	-0.704393	0.112	0.215	0.000254165	M1 macrophages	TTC7A
1.25135e-08	-3.5709	0.01	0.167	0.000257727	M1 macrophages	PSTPIP1
1.25952e-08	0.913661	0.558	0.377	0.000259411	M1 macrophages	TIPARP
1.31766e-08	-1.5751	0.026	0.098	0.000271386	M1 macrophages	LILRA1
1.35186e-08	-0.580037	0.462	0.632	0.000278428	M1 macrophages	EVI2B
1.35559e-08	-0.520733	0.211	0.346	0.000279197	M1 macrophages	CLCN7
1.35564e-08	-0.830201	0.185	0.357	0.000279207	M1 macrophages	COPS5
1.36022e-08	-0.170978	0.97	0.972	0.00028015	M1 macrophages	CD63
1.37757e-08	-0.567558	0.267	0.445	0.000283724	M1 macrophages	RSRC1
1.40275e-08	1.77822	0.502	0.186	0.00028891	M1 macrophages	RHOH
1.41022e-08	2.28975	0.145	0.038	0.000290449	M1 macrophages	GNAI1
1.42001e-08	-0.533874	0.314	0.455	0.000292466	M1 macrophages	PRKDC
1.42833e-08	-1.10906	0.215	0.465	0.000294178	M1 macrophages	DYNLT1
1.43158e-08	-1.74864	0.04	0.175	0.000294847	M1 macrophages	KCNQ1
1.43778e-08	-0.864056	0.116	0.241	0.000296125	M1 macrophages	TRMT1
1.44917e-08	-0.486091	0.386	0.551	0.000298472	M1 macrophages	MRPL33
1.45114e-08	2.22596	0.162	0.042	0.000298877	M1 macrophages	BAG2
1.45965e-08	1.00103	0.389	0.252	0.00030063	M1 macrophages	CAMSAP2
1.49442e-08	0.846775	0.508	0.382	0.000307791	M1 macrophages	FBXW11
1.49948e-08	-1.30308	0.125	0.318	0.000308833	M1 macrophages	RXRA
1.5031e-08	1.63716	0.469	0.211	0.000309579	M1 macrophages	JAZF1
1.53038e-08	-0.345425	0.248	0.285	0.000315197	M1 macrophages	THBD
1.53587e-08	1.5662	0.399	0.178	0.000316328	M1 macrophages	MSI2
1.57029e-08	-1.07733	0.152	0.338	0.000323416	M1 macrophages	NAPRT
1.592e-08	-0.154367	0.396	0.454	0.000327889	M1 macrophages	RUFY3
1.59963e-08	-1.33692	0.109	0.289	0.000329461	M1 macrophages	GBA
1.61144e-08	3.3168	0.251	0.033	0.000331892	M1 macrophages	MIR3142HG
1.62492e-08	2.37796	0.396	0.097	0.000334669	M1 macrophages	GOLGA8A
1.69113e-08	-0.859134	0.221	0.405	0.000348305	M1 macrophages	FAM162A
1.71191e-08	-0.344517	0.376	0.506	0.000352585	M1 macrophages	DIAPH1
1.72691e-08	-0.27438	0.719	0.814	0.000355675	M1 macrophages	CCDC88A
1.7587e-08	6.61551	0.125	0.001	0.000362221	M1 macrophages	IGSF21
1.76106e-08	-0.282119	0.521	0.651	0.000362708	M1 macrophages	AC245014.3
1.77857e-08	-1.20792	0.158	0.372	0.000366314	M1 macrophages	RNPEP
1.81359e-08	0.71136	0.333	0.252	0.000373527	M1 macrophages	RCAN1
1.83544e-08	-1.78368	0.04	0.151	0.000378027	M1 macrophages	CRADD
1.84281e-08	-0.432037	0.363	0.519	0.000379546	M1 macrophages	SRPRA
1.88337e-08	-0.75555	0.264	0.46	0.000387899	M1 macrophages	NDUFAF3
1.90848e-08	-0.630312	0.396	0.582	0.00039307	M1 macrophages	NDUFS8
1.93249e-08	-0.885652	0.343	0.533	0.000398015	M1 macrophages	CFD
1.94855e-08	1.37575	0.254	0.151	0.000401324	M1 macrophages	PDK3
1.9595e-08	-0.63588	0.472	0.719	0.000403578	M1 macrophages	AIF1
1.96123e-08	0.958589	0.479	0.312	0.000403935	M1 macrophages	CRK
1.9783e-08	-1.02536	0.066	0.18	0.00040745	M1 macrophages	IGF2BP2
2.09251e-08	1.06956	0.462	0.283	0.000430973	M1 macrophages	AKAP8L
2.10295e-08	2.21091	0.155	0.041	0.000433124	M1 macrophages	FAM222A
2.1122e-08	1.0791	0.587	0.381	0.000435028	M1 macrophages	PPTC7
2.15124e-08	-0.435304	0.452	0.587	0.000443069	M1 macrophages	CSGALNACT2
2.15125e-08	1.34805	0.558	0.27	0.000443071	M1 macrophages	CDKN1C
2.15974e-08	0.89628	0.376	0.273	0.00044482	M1 macrophages	CREB3L2
2.17573e-08	1.39808	0.531	0.276	0.000448114	M1 macrophages	ERO1B
2.18918e-08	-0.772808	0.224	0.421	0.000450884	M1 macrophages	BCL7C
2.20396e-08	-0.416914	0.502	0.663	0.000453927	M1 macrophages	ALKBH7
2.20804e-08	-0.868743	0.135	0.3	0.000454767	M1 macrophages	NCSTN
2.27903e-08	-0.88295	0.175	0.334	0.000469389	M1 macrophages	MCTS1
2.28401e-08	3.70272	0.142	0.012	0.000470414	M1 macrophages	CAMK2N1
2.30728e-08	-0.249226	0.7	0.772	0.000475208	M1 macrophages	POMP
2.33261e-08	-0.804506	0.241	0.368	0.000480425	M1 macrophages	IL1R2
2.37899e-08	-0.385523	0.241	0.213	0.000489976	M1 macrophages	LAMP3
2.38141e-08	-0.780622	0.208	0.43	0.000490475	M1 macrophages	MICU1
2.41695e-08	-1.80343	0.086	0.253	0.000497795	M1 macrophages	MGST1
2.43945e-08	0.257564	0.353	0.364	0.000502429	M1 macrophages	TCOF1
2.44663e-08	0.524061	0.99	0.953	0.000503908	M1 macrophages	CD83
2.44852e-08	1.88834	0.129	0.055	0.000504297	M1 macrophages	HIST1H4H
2.56658e-08	-0.936236	0.198	0.394	0.000528613	M1 macrophages	NUS1
2.58206e-08	-3.09314	0.013	0.154	0.000531802	M1 macrophages	DYSF
2.7378e-08	-0.766916	0.264	0.464	0.000563877	M1 macrophages	CREBL2
2.76028e-08	0.945071	0.838	0.575	0.000568507	M1 macrophages	PTGER4
2.81452e-08	-1.24684	0.129	0.336	0.000579679	M1 macrophages	SMIM19
2.87289e-08	-1.15129	0.119	0.283	0.0005917	M1 macrophages	PDHB
2.91815e-08	2.13741	0.092	0.024	0.000601023	M1 macrophages	TEAD1
2.92045e-08	-1.64075	0.023	0.079	0.000601495	M1 macrophages	P2RY10
2.95409e-08	-0.1193	0.756	0.776	0.000608424	M1 macrophages	TPM4
3.06841e-08	6.32633	0.119	0.001	0.00063197	M1 macrophages	XIRP1
3.08453e-08	-1.01182	0.215	0.401	0.000635291	M1 macrophages	COLGALT1
3.1147e-08	-0.562824	0.314	0.493	0.000641503	M1 macrophages	IGBP1
3.13336e-08	-2.29562	0.017	0.14	0.000645346	M1 macrophages	SIGLEC14
3.25069e-08	-1.2135	0.023	0.052	0.000669512	M1 macrophages	CD5
3.28815e-08	1.46918	0.323	0.148	0.000677227	M1 macrophages	SLC16A1
3.29885e-08	-0.755676	0.112	0.219	0.000679431	M1 macrophages	CCDC69
3.31205e-08	1.55466	0.224	0.12	0.000682149	M1 macrophages	PANX1
3.31502e-08	-0.803406	0.191	0.377	0.000682761	M1 macrophages	MFSD10
3.34551e-08	-0.754045	0.112	0.212	0.000689041	M1 macrophages	SCLT1
3.39536e-08	-0.733185	0.238	0.41	0.000699309	M1 macrophages	SDF2L1
3.42347e-08	-0.904751	0.211	0.415	0.000705097	M1 macrophages	DPM3
3.44665e-08	2.02436	0.413	0.14	0.000709871	M1 macrophages	CFLAR-AS1
3.45295e-08	-0.64643	0.208	0.373	0.00071117	M1 macrophages	COPS6
3.49141e-08	-1.14384	0.228	0.492	0.000719091	M1 macrophages	HEBP2
3.53485e-08	1.69112	0.175	0.064	0.000728038	M1 macrophages	DONSON
3.59885e-08	-0.603903	0.304	0.483	0.00074122	M1 macrophages	GLG1
3.64139e-08	-0.59476	0.112	0.2	0.00074998	M1 macrophages	AC009093.2
3.75744e-08	-0.775144	0.155	0.287	0.000773882	M1 macrophages	AKT1S1
3.83871e-08	-2.10524	0.046	0.243	0.000790621	M1 macrophages	TCN2
3.90454e-08	1.00037	0.531	0.36	0.000804179	M1 macrophages	TESK1
4.04657e-08	1.05712	0.333	0.229	0.000833432	M1 macrophages	ABHD6
4.06203e-08	-0.285529	0.578	0.68	0.000836616	M1 macrophages	ACTN1
4.17045e-08	2.81817	0.172	0.037	0.000858945	M1 macrophages	AL031595.2
4.17664e-08	-0.632924	0.201	0.345	0.000860221	M1 macrophages	TFDP1
4.20034e-08	-0.336992	0.373	0.496	0.000865103	M1 macrophages	ODF3B
4.25176e-08	-0.72487	0.373	0.583	0.000875692	M1 macrophages	TMEM147
4.26311e-08	-1.32609	0.059	0.128	0.00087803	M1 macrophages	ECE1
4.27682e-08	-0.107645	0.554	0.624	0.000880855	M1 macrophages	POLD4
4.51761e-08	-0.17973	0.337	0.407	0.000930447	M1 macrophages	UVRAG
4.56216e-08	-1.41203	0.079	0.215	0.000939623	M1 macrophages	CD33
4.64764e-08	-0.380043	0.432	0.553	0.000957228	M1 macrophages	N4BP1
4.86023e-08	-2.10639	0.02	0.127	0.00100101	M1 macrophages	LINC01315
4.86383e-08	0.812742	0.241	0.175	0.00100175	M1 macrophages	CYB5R1
4.91469e-08	-0.241892	0.287	0.382	0.00101223	M1 macrophages	TMEM131
5.14577e-08	0.777494	0.495	0.383	0.00105982	M1 macrophages	ZFHX3
5.17131e-08	2.79668	0.198	0.048	0.00106508	M1 macrophages	PTPRM
5.28529e-08	1.21272	0.261	0.138	0.00108856	M1 macrophages	MERTK
5.41254e-08	0.687687	0.733	0.588	0.00111477	M1 macrophages	AAK1
5.44701e-08	-1.28497	0.125	0.306	0.00112187	M1 macrophages	CKAP4
5.45203e-08	-0.916396	0.109	0.159	0.0011229	M1 macrophages	CRYAB
5.45506e-08	3.12675	0.102	0.013	0.00112352	M1 macrophages	MAP3K9
5.50111e-08	1.8876	0.284	0.107	0.00113301	M1 macrophages	SRGAP3
5.55213e-08	0.827739	0.673	0.532	0.00114352	M1 macrophages	KPNA4
5.60972e-08	0.945087	0.284	0.183	0.00115538	M1 macrophages	HEATR5A
5.75986e-08	1.19868	0.512	0.298	0.0011863	M1 macrophages	TUT4
5.78898e-08	-0.586088	0.208	0.34	0.0011923	M1 macrophages	ERICH1
5.82397e-08	4.48611	0.145	0.009	0.00119951	M1 macrophages	OLFM2
5.86228e-08	-0.929311	0.145	0.285	0.0012074	M1 macrophages	DNAJC4
5.9122e-08	-0.272573	0.459	0.569	0.00121768	M1 macrophages	TLE5
6.13642e-08	-0.51383	0.35	0.512	0.00126386	M1 macrophages	MRPS36
6.32313e-08	1.00345	0.564	0.392	0.00130231	M1 macrophages	CCDC85B
6.33412e-08	0.761537	0.653	0.5	0.00130457	M1 macrophages	LUC7L2
6.33721e-08	4.71191	0.102	0.004	0.00130521	M1 macrophages	LINC01268
6.42257e-08	-2.77198	0.01	0.111	0.00132279	M1 macrophages	TM4SF19
6.42774e-08	-0.855678	0.149	0.293	0.00132386	M1 macrophages	CCDC91
6.48633e-08	-0.118599	0.604	0.675	0.00133593	M1 macrophages	DDX17
6.62373e-08	-1.06107	0.152	0.344	0.00136422	M1 macrophages	SLC7A7
6.65402e-08	-1.30437	0.092	0.216	0.00137046	M1 macrophages	GBP5
6.96345e-08	1.06646	0.568	0.37	0.00143419	M1 macrophages	UBE2Q2
7.00055e-08	-0.689918	0.188	0.349	0.00144183	M1 macrophages	MED28
7.34059e-08	1.15062	0.333	0.19	0.00151187	M1 macrophages	PEX13
7.36477e-08	0.529993	0.901	0.78	0.00151685	M1 macrophages	DDX24
7.36848e-08	-1.11237	0.198	0.424	0.00151761	M1 macrophages	DUT
7.37996e-08	-0.977972	0.172	0.352	0.00151998	M1 macrophages	SEC22B
7.39989e-08	-0.58646	0.337	0.503	0.00152408	M1 macrophages	BRD7
7.425e-08	-0.187449	0.607	0.689	0.00152925	M1 macrophages	SF3B5
7.48694e-08	3.55786	0.109	0.012	0.00154201	M1 macrophages	LARGE1
7.51014e-08	0.915894	0.515	0.37	0.00154679	M1 macrophages	MMD
7.64392e-08	-0.210571	0.277	0.376	0.00157434	M1 macrophages	UBE2E1
7.69975e-08	0.997366	0.35	0.192	0.00158584	M1 macrophages	AL118516.1
7.73682e-08	0.870135	0.769	0.558	0.00159347	M1 macrophages	LMNA
7.9124e-08	-0.618068	0.264	0.422	0.00162964	M1 macrophages	EFCAB14
7.92966e-08	1.02818	0.399	0.263	0.00163319	M1 macrophages	TM2D2
8.04205e-08	-1.07005	0.205	0.392	0.00165634	M1 macrophages	EMP1
8.23285e-08	-0.633516	0.294	0.481	0.00169564	M1 macrophages	SLC43A3
8.37193e-08	0.62686	0.917	0.793	0.00172428	M1 macrophages	SRSF7
8.44921e-08	2.67229	0.168	0.037	0.0017402	M1 macrophages	GPR161
8.58556e-08	-1.43131	0.056	0.197	0.00176828	M1 macrophages	SGSM3
8.68859e-08	-0.290104	0.515	0.617	0.0017895	M1 macrophages	CD99
8.78975e-08	-1.82448	0.069	0.27	0.00181034	M1 macrophages	RRAS
8.87639e-08	2.89223	0.109	0.014	0.00182818	M1 macrophages	RGMB
8.92946e-08	-1.32511	0.106	0.294	0.00183911	M1 macrophages	GGCT
9.16984e-08	-1.05585	0.142	0.328	0.00188862	M1 macrophages	BCKDHA
9.23018e-08	5.04426	0.092	0.003	0.00190105	M1 macrophages	KIF26B
9.24766e-08	-0.997168	0.053	0.07	0.00190465	M1 macrophages	CXCL10
9.28869e-08	0.919891	0.383	0.268	0.0019131	M1 macrophages	MPHOSPH10
9.41562e-08	2.77484	0.076	0.02	0.00193924	M1 macrophages	ZFP30
9.49808e-08	-0.452687	0.135	0.239	0.00195622	M1 macrophages	KCNK6
9.52689e-08	1.7004	0.221	0.087	0.00196216	M1 macrophages	SAMD4A
9.5536e-08	2.15364	0.152	0.039	0.00196766	M1 macrophages	OVOL1
9.5606e-08	0.832087	0.66	0.461	0.0019691	M1 macrophages	KIF1B
9.61329e-08	0.551767	0.818	0.593	0.00197995	M1 macrophages	MSR1
9.64808e-08	1.10215	0.396	0.257	0.00198712	M1 macrophages	RAB35
9.65578e-08	-1.62673	0.059	0.197	0.0019887	M1 macrophages	GK5
9.66522e-08	-0.432092	0.459	0.614	0.00199065	M1 macrophages	SPPL2A
9.88454e-08	1.23958	0.254	0.154	0.00203582	M1 macrophages	HEATR5B
9.90577e-08	-1.3063	0.257	0.452	0.00204019	M1 macrophages	MT1F
1.00604e-07	-2.135	0.03	0.166	0.00207203	M1 macrophages	URM1
1.01413e-07	1.14389	0.307	0.19	0.0020887	M1 macrophages	FAM126B
1.02419e-07	-1.11855	0.112	0.289	0.00210941	M1 macrophages	NDUFA9
1.02558e-07	-1.31531	0.089	0.267	0.00211229	M1 macrophages	TADA3
1.02748e-07	-1.52927	0.033	0.133	0.00211619	M1 macrophages	SLAMF9
1.035e-07	-0.340079	0.607	0.739	0.00213169	M1 macrophages	TNFAIP8
1.047e-07	-0.817542	0.182	0.332	0.00215641	M1 macrophages	SYS1
1.04958e-07	-0.487537	0.452	0.501	0.00216171	M1 macrophages	MIR155HG
1.0509e-07	-1.5726	0.046	0.145	0.00216443	M1 macrophages	AL391832.2
1.06369e-07	3.33245	0.116	0.017	0.00219078	M1 macrophages	AL358781.2
1.07633e-07	1.15307	0.277	0.164	0.00221681	M1 macrophages	XPR1
1.09181e-07	0.750378	0.693	0.448	0.0022487	M1 macrophages	IFITM10
1.10173e-07	0.878785	0.38	0.27	0.00226912	M1 macrophages	FEM1B
1.10318e-07	1.19746	0.36	0.213	0.00227211	M1 macrophages	CLK4
1.10732e-07	-0.669793	0.248	0.441	0.00228063	M1 macrophages	FBXW5
1.11718e-07	0.997577	0.356	0.216	0.00230095	M1 macrophages	TARSL2
1.14526e-07	-1.12808	0.149	0.359	0.00235878	M1 macrophages	ZBTB8OS
1.16353e-07	0.384147	0.875	0.821	0.00239641	M1 macrophages	LAPTM4A
1.16442e-07	5.55826	0.086	0.002	0.00239823	M1 macrophages	SYT6
1.16977e-07	-0.328403	0.406	0.526	0.00240926	M1 macrophages	STT3B
1.17699e-07	-0.915173	0.158	0.32	0.00242414	M1 macrophages	HPS1
1.18206e-07	-1.27256	0.129	0.316	0.00243458	M1 macrophages	MRPL43
1.18289e-07	-0.558931	0.396	0.563	0.00243629	M1 macrophages	TNFSF13B
1.18818e-07	1.51915	0.317	0.15	0.00244718	M1 macrophages	DLEU1
1.19026e-07	-0.986592	0.139	0.309	0.00245147	M1 macrophages	PARP4
1.19652e-07	-1.84875	0.046	0.178	0.00246436	M1 macrophages	APOBEC3C
1.19723e-07	-0.183897	0.446	0.546	0.00246581	M1 macrophages	PABPN1
1.22593e-07	0.481544	0.799	0.625	0.00252492	M1 macrophages	ABCA1
1.25777e-07	-0.572979	0.099	0.177	0.0025905	M1 macrophages	TBL1X
1.2749e-07	-1.07841	0.172	0.38	0.00262578	M1 macrophages	ENOSF1
1.2794e-07	1.18757	0.485	0.284	0.00263505	M1 macrophages	SAMD8
1.29687e-07	-0.613186	0.063	0.114	0.00267103	M1 macrophages	SLC38A1
1.29744e-07	2.07653	0.185	0.059	0.00267221	M1 macrophages	GTF2IRD1
1.31068e-07	2.43233	0.119	0.027	0.00269948	M1 macrophages	GLIS3
1.31124e-07	-0.782378	0.185	0.323	0.00270063	M1 macrophages	VPS51
1.31477e-07	-1.37682	0.056	0.196	0.0027079	M1 macrophages	VAC14
1.32153e-07	-1.50956	0.083	0.26	0.00272182	M1 macrophages	METTL5
1.32224e-07	3.97674	0.079	0.007	0.00272328	M1 macrophages	OLFML3
1.34461e-07	-0.705145	0.337	0.508	0.00276936	M1 macrophages	DICER1
1.35868e-07	-0.614052	0.248	0.386	0.00279834	M1 macrophages	ZNF281
1.3653e-07	0.326583	0.04	0.037	0.00281196	M1 macrophages	AL118508.1
1.3658e-07	2.57378	0.069	0.015	0.002813	M1 macrophages	BEX5
1.37271e-07	-0.594182	0.422	0.599	0.00282724	M1 macrophages	MRPL52
1.38712e-07	-0.385432	0.409	0.583	0.00285692	M1 macrophages	NOL7
1.39579e-07	1.55081	0.264	0.121	0.00287477	M1 macrophages	LTC4S
1.4053e-07	-0.108478	0.871	0.887	0.00289436	M1 macrophages	PTPRC
1.41793e-07	-1.94025	0.033	0.158	0.00292036	M1 macrophages	SECTM1
1.42483e-07	-0.513596	0.281	0.471	0.00293458	M1 macrophages	AP3B1
1.42861e-07	1.42004	0.416	0.219	0.00294236	M1 macrophages	CEBPA
1.42955e-07	2.49672	0.152	0.032	0.0029443	M1 macrophages	HIST1H2AG
1.46492e-07	-0.910224	0.096	0.224	0.00301715	M1 macrophages	NAGPA
1.47062e-07	-0.536081	0.149	0.26	0.00302889	M1 macrophages	AKT2
1.49338e-07	-0.882754	0.129	0.254	0.00307577	M1 macrophages	PSTPIP2
1.53308e-07	-0.58348	0.393	0.579	0.00315754	M1 macrophages	RNF7
1.53766e-07	1.80068	0.37	0.136	0.00316695	M1 macrophages	BCL7A
1.54243e-07	-1.2799	0.079	0.23	0.00317679	M1 macrophages	STX8
1.54631e-07	-0.309126	0.482	0.603	0.00318478	M1 macrophages	FAM50A
1.55432e-07	0.91949	0.353	0.247	0.00320127	M1 macrophages	TRIM24
1.56919e-07	0.634691	0.175	0.122	0.00323191	M1 macrophages	ARG2
1.5953e-07	-0.358076	0.376	0.485	0.00328568	M1 macrophages	MMP24OS
1.59658e-07	0.175245	0.792	0.744	0.00328832	M1 macrophages	JARID2
1.59677e-07	-0.575976	0.337	0.506	0.0032887	M1 macrophages	SUMO3
1.60897e-07	-0.768891	0.228	0.42	0.00331384	M1 macrophages	GPR108
1.61572e-07	-0.950704	0.132	0.295	0.00332774	M1 macrophages	ACADM
1.65643e-07	-0.522109	0.337	0.532	0.00341159	M1 macrophages	NIPSNAP2
1.68222e-07	-0.870905	0.224	0.416	0.0034647	M1 macrophages	SUCLG1
1.68557e-07	1.72928	0.182	0.054	0.0034716	M1 macrophages	TJP1
1.68736e-07	1.09994	0.505	0.321	0.00347528	M1 macrophages	LUZP1
1.73159e-07	-0.261929	0.426	0.579	0.00356637	M1 macrophages	RSL1D1
1.74852e-07	1.45329	0.297	0.151	0.00360125	M1 macrophages	PKNOX1
1.7513e-07	-0.380505	0.439	0.567	0.00360698	M1 macrophages	C1orf122
1.77797e-07	-1.22437	0.139	0.373	0.0036619	M1 macrophages	ITGAE
1.79583e-07	-0.517431	0.376	0.566	0.00369869	M1 macrophages	UQCRC2
1.80602e-07	-0.845079	0.033	0.062	0.00371967	M1 macrophages	CD2
1.84032e-07	-0.975974	0.185	0.366	0.00379032	M1 macrophages	BECN1
1.85179e-07	-0.220073	0.317	0.424	0.00381395	M1 macrophages	OTUB1
1.86314e-07	1.12678	0.274	0.161	0.00383731	M1 macrophages	MAMLD1
1.86788e-07	-1.43021	0.053	0.157	0.00384708	M1 macrophages	SLC25A40
1.87026e-07	0.140087	0.974	0.926	0.00385198	M1 macrophages	GPR183
1.8779e-07	-1.0281	0.079	0.175	0.00386772	M1 macrophages	MRPL37
1.97249e-07	-0.588091	0.248	0.392	0.00406254	M1 macrophages	MZT2A
2.01619e-07	1.21729	0.195	0.114	0.00415254	M1 macrophages	OGFOD1
2.04963e-07	-0.22132	0.492	0.583	0.00422142	M1 macrophages	ACSL4
2.05113e-07	-0.68775	0.201	0.341	0.00422451	M1 macrophages	TBL1XR1
2.05133e-07	-0.431226	0.389	0.516	0.00422493	M1 macrophages	NOTCH2
2.06089e-07	-0.463641	0.281	0.389	0.00424461	M1 macrophages	DNAJB12
2.08097e-07	-1.86842	0.083	0.289	0.00428597	M1 macrophages	SCCPDH
2.08143e-07	1.42714	0.254	0.122	0.00428691	M1 macrophages	SLC6A8
2.09008e-07	-0.40214	0.287	0.435	0.00430472	M1 macrophages	USP16
2.11534e-07	-0.4052	0.205	0.19	0.00435676	M1 macrophages	IDO1
2.12605e-07	3.34936	0.063	0.007	0.00437882	M1 macrophages	NECTIN3
2.18684e-07	0.825423	0.531	0.408	0.00450402	M1 macrophages	DNTTIP2
2.21609e-07	2.30494	0.122	0.033	0.00456426	M1 macrophages	CACNA1A
2.2356e-07	2.18235	0.215	0.067	0.00460445	M1 macrophages	GPR34
2.27845e-07	-0.769234	0.073	0.146	0.00469269	M1 macrophages	DNASE1L1
2.30562e-07	-0.181964	0.492	0.598	0.00474865	M1 macrophages	FRG1
2.32749e-07	-1.8279	0.026	0.086	0.00479369	M1 macrophages	TMEM154
2.33146e-07	1.11471	0.502	0.322	0.00480188	M1 macrophages	CHORDC1
2.33573e-07	5.17937	0.096	0.003	0.00481067	M1 macrophages	SLC16A2
2.35128e-07	-1.42599	0.05	0.164	0.00484269	M1 macrophages	SLC27A3
2.3655e-07	-1.06896	0.092	0.209	0.00487198	M1 macrophages	COMMD10
2.4172e-07	-0.101233	0.297	0.34	0.00497847	M1 macrophages	RARA
2.45546e-07	-0.208768	0.188	0.251	0.00505727	M1 macrophages	CDK17
2.49082e-07	1.01358	0.574	0.368	0.0051301	M1 macrophages	USP22
2.50146e-07	-1.06522	0.099	0.265	0.00515201	M1 macrophages	PAM16
2.51677e-07	-0.251402	0.149	0.182	0.00518353	M1 macrophages	CNOT10
2.54954e-07	1.45489	0.653	0.334	0.00525102	M1 macrophages	ABI2
2.55383e-07	-0.319056	0.191	0.249	0.00525987	M1 macrophages	SPN
2.57342e-07	-0.128812	0.739	0.803	0.00530021	M1 macrophages	CD86
2.60983e-07	-0.619817	0.271	0.408	0.00537521	M1 macrophages	CHRAC1
2.62422e-07	0.148459	0.964	0.929	0.00540484	M1 macrophages	JUNB
2.633e-07	-1.04086	0.129	0.278	0.00542292	M1 macrophages	DEF8
2.65038e-07	0.697537	0.974	0.846	0.00545872	M1 macrophages	ETS2
2.68065e-07	0.808299	0.637	0.462	0.00552107	M1 macrophages	IDI1
2.74185e-07	-0.663017	0.228	0.398	0.00564711	M1 macrophages	EIF2AK1
2.75188e-07	-0.651171	0.333	0.498	0.00566778	M1 macrophages	ADAR
2.75256e-07	-0.290953	0.304	0.342	0.00566917	M1 macrophages	SIAH2
2.77306e-07	-0.759869	0.36	0.565	0.00571139	M1 macrophages	NDUFAB1
2.77719e-07	-1.2374	0.165	0.37	0.00571989	M1 macrophages	GLB1
2.80398e-07	3.80629	0.092	0.007	0.00577507	M1 macrophages	SV2C
2.8276e-07	1.04933	0.221	0.146	0.00582373	M1 macrophages	ZC3H8
2.83647e-07	-0.131337	0.683	0.746	0.00584198	M1 macrophages	PRR13
2.86897e-07	-0.601928	0.267	0.425	0.00590892	M1 macrophages	ETFA
2.87245e-07	-1.10571	0.073	0.184	0.00591611	M1 macrophages	VPS13B
2.91153e-07	-1.05357	0.073	0.165	0.00599659	M1 macrophages	HUS1
2.92066e-07	-0.697115	0.248	0.43	0.00601539	M1 macrophages	GTF2A2
2.92728e-07	-2.50862	0.01	0.127	0.00602902	M1 macrophages	CD1D
2.96347e-07	-0.513779	0.366	0.51	0.00610356	M1 macrophages	CISD2
2.98425e-07	0.584674	0.386	0.348	0.00614636	M1 macrophages	TGFBR2
2.98508e-07	1.15429	0.228	0.122	0.00614807	M1 macrophages	LIN54
3.06345e-07	-0.27776	0.558	0.686	0.00630948	M1 macrophages	NDUFV2
3.07307e-07	-0.326295	0.505	0.637	0.0063293	M1 macrophages	TUFM
3.09157e-07	1.18144	0.271	0.162	0.0063674	M1 macrophages	USP6NL
3.1101e-07	2.58519	0.099	0.02	0.00640557	M1 macrophages	HIST1H3H
3.16341e-07	5.37913	0.099	0.002	0.00651536	M1 macrophages	ADGRB3
3.16924e-07	-0.830327	0.277	0.504	0.00652736	M1 macrophages	CNPY2
3.17682e-07	1.15667	0.254	0.13	0.00654298	M1 macrophages	RGS9
3.2213e-07	-0.5094	0.264	0.382	0.00663459	M1 macrophages	FUOM
3.26563e-07	-0.169522	0.706	0.778	0.00672589	M1 macrophages	ARL6IP5
3.27874e-07	-0.890581	0.178	0.373	0.00675289	M1 macrophages	FKBP3
3.28486e-07	1.25392	0.32	0.182	0.0067655	M1 macrophages	HTRA2
3.41105e-07	-2.10849	0.017	0.082	0.00702539	M1 macrophages	FLT3
3.4226e-07	-1.19999	0.036	0.086	0.00704918	M1 macrophages	CYFIP2
3.48837e-07	-0.681952	0.254	0.416	0.00718465	M1 macrophages	GANAB
3.49462e-07	0.574811	0.898	0.838	0.00719752	M1 macrophages	FCGR2A
3.51007e-07	-0.294966	0.518	0.671	0.00722933	M1 macrophages	PSMA2
3.53016e-07	-0.660954	0.508	0.715	0.00727073	M1 macrophages	NDUFC2
3.57262e-07	3.73727	0.096	0.01	0.00735817	M1 macrophages	CDR2L
3.62089e-07	3.15396	0.142	0.022	0.00745758	M1 macrophages	WNT5A
3.62858e-07	-0.290332	0.535	0.661	0.00747343	M1 macrophages	TRMT112
3.65522e-07	1.17399	0.383	0.21	0.00752829	M1 macrophages	SGTA
3.6693e-07	0.95243	0.32	0.222	0.0075573	M1 macrophages	SPRED1
3.711e-07	-0.860761	0.231	0.433	0.00764318	M1 macrophages	POLR2F
3.74874e-07	0.906044	0.779	0.563	0.00772091	M1 macrophages	RASGRP3
3.75119e-07	-2.13778	0.017	0.118	0.00772595	M1 macrophages	FXYD6
3.75286e-07	-2.17721	0.007	0.068	0.0077294	M1 macrophages	CALCRL
3.78458e-07	-0.943139	0.083	0.201	0.00779471	M1 macrophages	ERAP1
3.79291e-07	1.55486	0.584	0.241	0.00781187	M1 macrophages	HES4
3.86892e-07	-0.310518	0.373	0.504	0.00796842	M1 macrophages	TNIP1
4.00498e-07	2.42013	0.132	0.025	0.00824865	M1 macrophages	SMARCA1
4.00749e-07	-0.43769	0.548	0.701	0.00825384	M1 macrophages	C4orf3
4.01229e-07	-0.340214	0.31	0.443	0.00826372	M1 macrophages	ARHGAP10
4.04656e-07	0.760423	0.65	0.516	0.0083343	M1 macrophages	IPO7
4.04997e-07	-0.539064	0.228	0.334	0.00834133	M1 macrophages	PNPLA6
4.05218e-07	-0.411925	0.551	0.699	0.00834587	M1 macrophages	BSG
4.05669e-07	2.19659	0.195	0.052	0.00835517	M1 macrophages	NMT2
4.06369e-07	-0.710785	0.201	0.333	0.00836958	M1 macrophages	ZDHHC3
4.08926e-07	0.838826	0.38	0.279	0.00842223	M1 macrophages	RIPOR1
4.11757e-07	1.99201	0.327	0.105	0.00848055	M1 macrophages	PUS10
4.1264e-07	-1.09831	0.112	0.27	0.00849874	M1 macrophages	BABAM1
4.1408e-07	-0.407811	0.442	0.584	0.0085284	M1 macrophages	AL021155.5
4.15082e-07	-0.620603	0.162	0.275	0.00854902	M1 macrophages	CDK14
4.15146e-07	-0.515204	0.323	0.504	0.00855035	M1 macrophages	SMIM14
4.23733e-07	-0.908256	0.281	0.511	0.0087272	M1 macrophages	ETFB
4.25803e-07	-1.25352	0.116	0.309	0.00876984	M1 macrophages	ZDHHC12
4.31817e-07	-0.653155	0.172	0.292	0.0088937	M1 macrophages	CRELD2
4.32518e-07	-0.153118	0.614	0.682	0.00890814	M1 macrophages	UBXN1
4.43524e-07	-4.10635	0.003	0.094	0.00913482	M1 macrophages	S100A12
4.51733e-07	2.45357	0.092	0.02	0.00930389	M1 macrophages	MAGI3
4.56648e-07	-1.03501	0.076	0.199	0.00940513	M1 macrophages	MED30
4.58349e-07	1.05381	0.766	0.546	0.00944015	M1 macrophages	SNHG15
4.59759e-07	-1.75919	0.188	0.464	0.00946919	M1 macrophages	CYB5A
4.65777e-07	-1.22631	0.086	0.232	0.00959315	M1 macrophages	MRPL19
4.68221e-07	2.51712	0.096	0.02	0.00964347	M1 macrophages	AC093821.1
4.72904e-07	4.03263	0.106	0.01	0.00973994	M1 macrophages	CCNA1
4.74293e-07	-0.384704	0.452	0.583	0.00976853	M1 macrophages	ZNF385A
4.79186e-07	-0.143692	0.33	0.367	0.00986932	M1 macrophages	TRAF1
4.80563e-07	-0.259331	0.505	0.606	0.00989768	M1 macrophages	PRMT2
4.80824e-07	-0.355098	0.238	0.349	0.00990305	M1 macrophages	GRHPR
4.82963e-07	-1.38987	0.076	0.241	0.00994711	M1 macrophages	ZNF524
4.88179e-07	1.54408	0.406	0.163	0.0100545	M1 macrophages	STRBP
4.92586e-07	-0.661529	0.221	0.388	0.0101453	M1 macrophages	RNF5
4.92944e-07	-0.663784	0.092	0.191	0.0101527	M1 macrophages	NBPF10
4.95807e-07	-0.313343	0.472	0.592	0.0102116	M1 macrophages	HDGF
4.96016e-07	-0.702659	0.254	0.44	0.010216	M1 macrophages	SNRPC
4.99644e-07	-0.704405	0.294	0.472	0.0102907	M1 macrophages	TMEM33
5.04372e-07	-0.537008	0.254	0.401	0.010388	M1 macrophages	YIPF3
5.05094e-07	-0.866047	0.208	0.453	0.0104029	M1 macrophages	POLR2K
5.07102e-07	-0.228052	0.3	0.379	0.0104443	M1 macrophages	ALYREF
5.15616e-07	-0.311698	0.396	0.525	0.0106196	M1 macrophages	ERBIN
5.27617e-07	0.8915	0.432	0.302	0.0108668	M1 macrophages	MLXIP
5.37566e-07	-0.86853	0.03	0.063	0.0110717	M1 macrophages	SLC24A4
5.40584e-07	1.04711	0.422	0.283	0.0111339	M1 macrophages	MACO1
5.41512e-07	-1.82148	0.02	0.084	0.011153	M1 macrophages	AC005280.2
5.508e-07	2.05902	0.234	0.068	0.0113443	M1 macrophages	TLCD3A
5.57862e-07	-0.377757	0.373	0.525	0.0114897	M1 macrophages	SMARCE1
5.62617e-07	1.16163	0.677	0.408	0.0115877	M1 macrophages	KPNA2
5.63498e-07	-0.991006	0.215	0.443	0.0116058	M1 macrophages	C1D
5.63949e-07	4.81381	0.112	0.006	0.0116151	M1 macrophages	ARHGAP20
5.65329e-07	0.27064	0.459	0.434	0.0116435	M1 macrophages	SEPTIN6
5.67892e-07	6.39214	0.099	0.001	0.0116963	M1 macrophages	KIF1A
5.74524e-07	0.907307	0.568	0.42	0.0118329	M1 macrophages	GTF2B
5.78016e-07	1.15755	0.307	0.176	0.0119048	M1 macrophages	SART3
5.79898e-07	-0.340877	0.383	0.506	0.0119436	M1 macrophages	SEL1L
5.95297e-07	0.570402	0.733	0.685	0.0122607	M1 macrophages	STX4
6.10326e-07	-0.940371	0.112	0.269	0.0125703	M1 macrophages	CUEDC2
6.1314e-07	3.44169	0.083	0.007	0.0126282	M1 macrophages	MSX1
6.14669e-07	-1.03529	0.099	0.252	0.0126597	M1 macrophages	SLC35C2
6.14742e-07	-1.84176	0.043	0.173	0.0126612	M1 macrophages	FIG4
6.16968e-07	-1.78084	0.069	0.247	0.0127071	M1 macrophages	TMED3
6.18747e-07	1.49728	0.244	0.11	0.0127437	M1 macrophages	DNAJC14
6.20056e-07	-1.16107	0.086	0.238	0.0127707	M1 macrophages	EXOC4
6.33741e-07	0.281474	0.795	0.738	0.0130525	M1 macrophages	CDC37
6.34588e-07	-0.997515	0.112	0.249	0.01307	M1 macrophages	TDP2
6.35082e-07	-0.565506	0.178	0.273	0.0130801	M1 macrophages	CLEC4A
6.47599e-07	2.77756	0.152	0.031	0.0133379	M1 macrophages	ST3GAL6-AS1
6.56351e-07	-0.653278	0.152	0.277	0.0135182	M1 macrophages	DNAJC10
6.58801e-07	3.36925	0.096	0.013	0.0135687	M1 macrophages	SLC35G2
6.59462e-07	-0.197486	0.488	0.57	0.0135823	M1 macrophages	SUMO1
6.59667e-07	-0.731162	0.231	0.419	0.0135865	M1 macrophages	EPRS
6.62311e-07	1.29203	0.508	0.278	0.013641	M1 macrophages	SESN2
6.65008e-07	4.79273	0.079	0.003	0.0136965	M1 macrophages	CCK
6.65956e-07	2.17482	0.185	0.052	0.013716	M1 macrophages	HIST1H2BG
6.71531e-07	-0.656272	0.257	0.441	0.0138308	M1 macrophages	PDAP1
6.7214e-07	-0.465454	0.244	0.37	0.0138434	M1 macrophages	EMC4
6.86664e-07	1.73853	0.109	0.043	0.0141425	M1 macrophages	ZNF440
6.89884e-07	-0.759671	0.109	0.236	0.0142088	M1 macrophages	MPV17
6.90408e-07	0.14354	0.092	0.1	0.0142196	M1 macrophages	C6orf223
6.92975e-07	-1.67817	0.033	0.133	0.0142725	M1 macrophages	PRAM1
7.07338e-07	0.990574	0.782	0.525	0.0145683	M1 macrophages	RHBDF2
7.19268e-07	-0.894377	0.046	0.115	0.014814	M1 macrophages	FAM118A
7.32638e-07	-0.658863	0.089	0.143	0.0150894	M1 macrophages	ITGAL
7.41658e-07	0.748907	0.366	0.272	0.0152752	M1 macrophages	C5orf24
7.45727e-07	-0.662767	0.162	0.295	0.015359	M1 macrophages	BTK
7.4637e-07	-1.72587	0.053	0.193	0.0153722	M1 macrophages	KANSL1-AS1
7.58217e-07	4.52857	0.109	0.006	0.0156162	M1 macrophages	FUT1
7.59055e-07	5.99259	0.096	0.001	0.0156335	M1 macrophages	CNN1
7.66498e-07	-0.453798	0.271	0.364	0.0157868	M1 macrophages	TLE3
7.68854e-07	-1.48404	0.069	0.233	0.0158353	M1 macrophages	TP53I3
7.77858e-07	0.946879	0.409	0.308	0.0160208	M1 macrophages	CREB3
7.81942e-07	0.827126	0.505	0.378	0.0161049	M1 macrophages	CHCHD7
7.85295e-07	-1.38199	0.129	0.324	0.0161739	M1 macrophages	OSBPL1A
7.8967e-07	-0.872897	0.35	0.558	0.016264	M1 macrophages	HEXA
7.99176e-07	1.07255	0.502	0.339	0.0164598	M1 macrophages	SGTB
8.01693e-07	-0.917879	0.182	0.344	0.0165117	M1 macrophages	ZDHHC7
8.11287e-07	-0.516595	0.538	0.721	0.0167093	M1 macrophages	DAD1
8.12558e-07	-0.117264	0.479	0.553	0.0167354	M1 macrophages	MAF1
8.12683e-07	1.03964	0.386	0.245	0.016738	M1 macrophages	SPIRE1
8.16723e-07	0.639252	0.673	0.582	0.0168212	M1 macrophages	PTTG1IP
8.31285e-07	-0.635895	0.119	0.206	0.0171212	M1 macrophages	CLCN5
8.33491e-07	0.971269	0.267	0.198	0.0171666	M1 macrophages	ABCC5
8.42228e-07	-0.283981	0.248	0.322	0.0173465	M1 macrophages	CCZ1
8.47912e-07	4.54941	0.073	0.001	0.0174636	M1 macrophages	SHC3
8.52165e-07	1.46614	0.31	0.141	0.0175512	M1 macrophages	CTNNAL1
8.55677e-07	1.23116	0.284	0.156	0.0176235	M1 macrophages	LINC00467
8.74591e-07	-1.21823	0.043	0.111	0.0180131	M1 macrophages	SNX20
8.76063e-07	2.73799	0.092	0.016	0.0180434	M1 macrophages	AASS
8.80804e-07	0.651173	0.581	0.482	0.018141	M1 macrophages	YWHAG
8.8431e-07	0.537647	0.927	0.822	0.0182132	M1 macrophages	CCNL1
8.8434e-07	-0.787649	0.284	0.482	0.0182139	M1 macrophages	IER3IP1
8.85356e-07	1.43734	0.102	0.046	0.0182348	M1 macrophages	MAOA
8.86615e-07	-0.285971	0.749	0.822	0.0182607	M1 macrophages	POLR2L
8.87671e-07	1.36375	0.386	0.198	0.0182825	M1 macrophages	EPS8
8.90779e-07	1.51833	0.185	0.081	0.0183465	M1 macrophages	OSGIN1
9.03297e-07	-2.40919	0.033	0.207	0.0186043	M1 macrophages	AP1S1
9.36468e-07	-0.835628	0.139	0.295	0.0192875	M1 macrophages	NIBAN2
9.3784e-07	-0.164462	0.485	0.592	0.0193158	M1 macrophages	AHR
9.38408e-07	1.05178	0.37	0.236	0.0193274	M1 macrophages	MTHFR
9.54305e-07	-1.40003	0.036	0.099	0.0196549	M1 macrophages	ADAM19
9.68733e-07	-0.440089	0.224	0.344	0.019952	M1 macrophages	MGAT4B
9.70555e-07	1.0971	0.399	0.26	0.0199895	M1 macrophages	CCDC174
9.77103e-07	1.17628	0.356	0.203	0.0201244	M1 macrophages	RASA3
9.8446e-07	1.32853	0.175	0.101	0.0202759	M1 macrophages	PGM2L1
9.85242e-07	-0.577454	0.31	0.489	0.0202921	M1 macrophages	SEC11C
9.88423e-07	-0.229211	0.719	0.759	0.0203576	M1 macrophages	DUSP2
9.88798e-07	-0.926783	0.162	0.369	0.0203653	M1 macrophages	TSNAX
9.92766e-07	-0.127822	0.244	0.285	0.020447	M1 macrophages	PAN3
9.98105e-07	-0.512989	0.337	0.502	0.020557	M1 macrophages	SERINC3
1.0087e-06	-1.03119	0.152	0.333	0.0207752	M1 macrophages	HSPB11
1.02859e-06	-0.606898	0.422	0.613	0.0211849	M1 macrophages	NENF
1.03686e-06	-0.463084	0.215	0.327	0.0213552	M1 macrophages	ITPA
1.04336e-06	0.77062	0.254	0.193	0.021489	M1 macrophages	PCNA
1.04815e-06	-0.978761	0.152	0.321	0.0215877	M1 macrophages	ADSL
1.07595e-06	0.66794	0.772	0.646	0.0221603	M1 macrophages	HDLBP
1.08911e-06	4.81712	0.079	0.004	0.0224314	M1 macrophages	TUBB2B
1.09216e-06	-0.262625	0.564	0.678	0.0224942	M1 macrophages	ATP6V1E1
1.10553e-06	1.62193	0.125	0.053	0.0227694	M1 macrophages	ZNF10
1.12857e-06	0.765505	0.347	0.249	0.023244	M1 macrophages	MINDY2
1.12895e-06	2.83142	0.089	0.015	0.0232519	M1 macrophages	AC025040.1
1.13356e-06	3.12686	0.208	0.03	0.0233467	M1 macrophages	HAS1
1.14517e-06	2.25152	0.323	0.091	0.0235859	M1 macrophages	EPOP
1.14894e-06	-0.112908	0.766	0.793	0.0236635	M1 macrophages	TOMM20
1.15771e-06	1.81146	0.29	0.103	0.0238443	M1 macrophages	DUSP8
1.16752e-06	-0.701137	0.178	0.328	0.0240462	M1 macrophages	PIGT
1.18194e-06	-0.126245	0.901	0.937	0.0243433	M1 macrophages	ATP6V0C
1.2159e-06	0.764414	0.36	0.262	0.0250427	M1 macrophages	SMAD4
1.22018e-06	-1.2042	0.059	0.13	0.0251308	M1 macrophages	SH3BP4
1.22944e-06	2.24946	0.083	0.022	0.0253215	M1 macrophages	DCBLD2
1.24484e-06	-0.431999	0.238	0.39	0.0256388	M1 macrophages	OLA1
1.25872e-06	-0.775259	0.182	0.333	0.0259245	M1 macrophages	QARS
1.26294e-06	1.4385	0.261	0.133	0.0260116	M1 macrophages	ZBTB11
1.27713e-06	-0.193222	0.472	0.592	0.0263037	M1 macrophages	DNAJC7
1.3052e-06	3.12102	0.129	0.018	0.0268818	M1 macrophages	SORBS1
1.32617e-06	-0.496025	0.356	0.521	0.0273138	M1 macrophages	ARF3
1.32941e-06	4.12681	0.096	0.007	0.0273806	M1 macrophages	AL359636.2
1.34435e-06	1.00369	0.195	0.126	0.0276883	M1 macrophages	SLC2A8
1.34962e-06	-0.486633	0.37	0.505	0.0277967	M1 macrophages	TUBGCP2
1.35103e-06	-0.106182	0.089	0.122	0.0278258	M1 macrophages	CD22
1.36809e-06	2.11822	0.175	0.055	0.0281771	M1 macrophages	HIST1H2AE
1.37877e-06	-0.436347	0.317	0.475	0.0283972	M1 macrophages	SDHD
1.37958e-06	-0.743909	0.228	0.386	0.0284139	M1 macrophages	WSB2
1.39464e-06	0.634212	0.739	0.61	0.028724	M1 macrophages	GOLGA4
1.40756e-06	1.38113	0.211	0.119	0.0289901	M1 macrophages	TTC4
1.42199e-06	0.968159	0.482	0.345	0.0292872	M1 macrophages	CCSER2
1.4255e-06	1.63055	0.574	0.241	0.0293597	M1 macrophages	TNFRSF18
1.42648e-06	-1.1373	0.112	0.272	0.0293798	M1 macrophages	DMAC1
1.43185e-06	-0.443936	0.201	0.327	0.0294904	M1 macrophages	SVBP
1.44492e-06	-0.194933	0.482	0.567	0.0297597	M1 macrophages	IDS
1.45417e-06	-1.93135	0.02	0.076	0.02995	M1 macrophages	CCR6
1.45798e-06	-0.600091	0.053	0.101	0.0300286	M1 macrophages	AC112496.1
1.46478e-06	-0.742068	0.32	0.535	0.0301687	M1 macrophages	ANXA4
1.47111e-06	-4.27924	0.003	0.097	0.030299	M1 macrophages	CD1E
1.48198e-06	-0.242464	0.363	0.471	0.0305229	M1 macrophages	PFKL
1.50165e-06	-0.562437	0.274	0.435	0.0309281	M1 macrophages	MDM4
1.52244e-06	-0.17572	0.455	0.522	0.0313562	M1 macrophages	MAP2K1
1.541e-06	2.93233	0.149	0.03	0.0317385	M1 macrophages	DACT3
1.54439e-06	-0.897195	0.155	0.304	0.0318082	M1 macrophages	MRPS35
1.54639e-06	0.30962	0.419	0.376	0.0318495	M1 macrophages	C12orf45
1.56129e-06	2.33762	0.119	0.037	0.0321563	M1 macrophages	RBM44
1.56679e-06	0.527723	0.848	0.761	0.0322696	M1 macrophages	FNIP2
1.57444e-06	1.58894	0.591	0.247	0.0324272	M1 macrophages	CD80
1.58651e-06	1.18851	0.307	0.174	0.0326757	M1 macrophages	KANSL2
1.59064e-06	-0.541485	0.132	0.219	0.0327608	M1 macrophages	NIPSNAP3A
1.59371e-06	-0.985244	0.132	0.283	0.032824	M1 macrophages	MRPL3
1.5981e-06	-0.566509	0.145	0.267	0.0329145	M1 macrophages	ZNF518A
1.6093e-06	-1.04612	0.096	0.219	0.0331451	M1 macrophages	MAGOHB
1.64039e-06	-0.37482	0.37	0.483	0.0337856	M1 macrophages	FGD5-AS1
1.64805e-06	-0.900433	0.178	0.332	0.0339432	M1 macrophages	WDR11
1.6526e-06	-0.59807	0.241	0.402	0.0340369	M1 macrophages	CNOT7
1.66477e-06	0.395898	0.746	0.7	0.0342875	M1 macrophages	SELENOS
1.67136e-06	0.727232	0.614	0.493	0.0344233	M1 macrophages	ARPP19
1.67345e-06	0.590006	0.538	0.482	0.0344663	M1 macrophages	PSMD11
1.68327e-06	-0.533105	0.215	0.345	0.0346687	M1 macrophages	NAAA
1.71008e-06	1.73118	0.139	0.05	0.0352207	M1 macrophages	NEURL3
1.72454e-06	-0.211108	0.132	0.182	0.0355187	M1 macrophages	CCZ1B
1.7248e-06	-0.218681	0.538	0.617	0.0355239	M1 macrophages	UQCRFS1
1.74037e-06	-2.27061	0.036	0.206	0.0358446	M1 macrophages	NFAM1
1.74347e-06	0.72562	0.426	0.337	0.0359086	M1 macrophages	EGLN1
1.75115e-06	-1.59643	0.066	0.193	0.0360667	M1 macrophages	COQ2
1.76846e-06	-1.38373	0.066	0.191	0.0364231	M1 macrophages	SAMD9
1.78509e-06	-0.762675	0.129	0.278	0.0367657	M1 macrophages	EXOC3
[truncated: 2,748 more rows]

## Sheet: M2 macrophages
p_val	avg_log2FC	pct.1	pct.2	p_val_adj	cluster	gene
3.2556e-290	2.25321	0.873	0.173	6.70523e-286	M2 macrophages	AQP9
3.32728e-258	1.19153	0.984	0.729	6.85287e-254	M2 macrophages	CD68
7.62535e-240	2.13885	0.914	0.377	1.57052e-235	M2 macrophages	GPNMB
1.03356e-238	1.24988	0.982	0.737	2.12871e-234	M2 macrophages	PLIN2
1.05595e-235	3.16515	0.794	0.146	2.17483e-231	M2 macrophages	CYP27A1
8.09182e-226	1.22901	0.986	0.741	1.66659e-221	M2 macrophages	CTSD
1.19387e-224	1.06814	0.972	0.735	2.4589e-220	M2 macrophages	APLP2
9.16038e-220	0.980254	0.988	0.825	1.88667e-215	M2 macrophages	CTSS
4.07034e-218	1.11834	0.984	0.719	8.38326e-214	M2 macrophages	ASAH1
7.40338e-199	1.45956	0.938	0.515	1.5248e-194	M2 macrophages	LAMP1
2.42802e-187	1.08436	0.975	0.755	5.00075e-183	M2 macrophages	GRN
2.10123e-169	2.04529	0.832	0.276	4.32769e-165	M2 macrophages	LRP1
1.15975e-165	2.4273	0.79	0.226	2.38863e-161	M2 macrophages	NCEH1
8.33716e-165	0.554848	0.999	0.956	1.71712e-160	M2 macrophages	PSAP
8.97211e-165	2.24801	0.865	0.286	1.84789e-160	M2 macrophages	ACP5
8.57735e-162	1.55205	0.957	0.56	1.76659e-157	M2 macrophages	CTSL
1.8439e-156	1.45662	0.895	0.479	3.7977e-152	M2 macrophages	HEXB
5.16777e-156	0.758246	0.983	0.863	1.06435e-151	M2 macrophages	CSTB
6.94575e-155	1.72192	0.842	0.424	1.43055e-150	M2 macrophages	LIPA
1.24556e-151	0.368468	1	0.994	2.56536e-147	M2 macrophages	FTL
1.17185e-150	1.80428	0.886	0.364	2.41355e-146	M2 macrophages	PLA2G7
1.02804e-149	2.93563	0.678	0.122	2.11736e-145	M2 macrophages	OTOA
2.10542e-140	2.09331	0.773	0.174	4.33632e-136	M2 macrophages	DMXL2
3.74722e-134	1.3319	0.884	0.483	7.71777e-130	M2 macrophages	TIMP2
9.79729e-129	1.68055	0.809	0.352	2.01785e-124	M2 macrophages	CTSA
1.69159e-128	2.78166	0.613	0.09	3.484e-124	M2 macrophages	PLPP3
1.22491e-125	1.22952	0.954	0.645	2.52282e-121	M2 macrophages	ANXA1
1.77091e-123	1.2607	0.859	0.508	3.64737e-119	M2 macrophages	LRPAP1
1.53179e-122	1.51219	0.84	0.455	3.15487e-118	M2 macrophages	BLVRB
4.66465e-122	0.87424	0.96	0.779	9.60731e-118	M2 macrophages	BRI3
1.032e-121	1.32929	0.87	0.549	2.12551e-117	M2 macrophages	CXCL2
1.87187e-121	1.10286	0.94	0.643	3.85531e-117	M2 macrophages	RNF130
3.57024e-121	1.67587	0.751	0.32	7.35327e-117	M2 macrophages	CD36
5.7825e-118	1.28852	0.829	0.58	1.19096e-113	M2 macrophages	APOC1
1.011e-117	1.68507	0.816	0.414	2.08226e-113	M2 macrophages	CD52
4.23185e-117	-2.06811	0.274	0.587	8.71592e-113	M2 macrophages	CST7
4.44674e-117	0.815755	0.993	0.817	9.1585e-113	M2 macrophages	CTSB
5.83514e-116	1.28262	0.948	0.574	1.20181e-111	M2 macrophages	FCGRT
7.45891e-115	1.49197	0.851	0.337	1.53624e-110	M2 macrophages	SLC11A1
5.02273e-113	0.852253	0.951	0.722	1.03448e-108	M2 macrophages	H2AFY
2.92651e-110	2.05887	0.781	0.307	6.02744e-106	M2 macrophages	CXCL3
6.90671e-109	1.04661	0.893	0.548	1.42251e-104	M2 macrophages	RNF13
9.01989e-108	1.68698	0.794	0.327	1.85774e-103	M2 macrophages	ADA2
6.63417e-107	0.292131	0.996	0.975	1.36637e-102	M2 macrophages	HLA-A
1.41436e-103	1.97027	0.684	0.196	2.91301e-99	M2 macrophages	NPL
1.4497e-103	1.23967	0.837	0.441	2.98579e-99	M2 macrophages	GNS
1.6984e-103	1.11457	0.84	0.534	3.49802e-99	M2 macrophages	BCAP31
2.56999e-102	0.659527	0.964	0.789	5.29315e-98	M2 macrophages	ZEB2
2.6169e-102	0.815952	0.988	0.789	5.38977e-98	M2 macrophages	FCER1G
1.21077e-101	0.397331	0.997	0.946	2.4937e-97	M2 macrophages	CD63
1.44721e-101	1.81197	0.645	0.183	2.98067e-97	M2 macrophages	SMIM25
2.0716e-101	1.21912	0.747	0.433	4.26666e-97	M2 macrophages	FDX1
5.89293e-101	1.39606	0.757	0.348	1.21371e-96	M2 macrophages	IGF2R
3.5399e-100	0.365292	0.99	0.941	7.29077e-96	M2 macrophages	SOD2
6.09361e-100	1.16266	0.877	0.522	1.25504e-95	M2 macrophages	HM13
2.33774e-99	1.64377	0.78	0.301	4.8148e-95	M2 macrophages	NCF2
4.74939e-99	0.505268	0.978	0.864	9.78185e-95	M2 macrophages	SDCBP
7.34228e-98	0.719598	0.983	0.853	1.51222e-93	M2 macrophages	LGALS3
1.10452e-96	0.554326	0.99	0.844	2.27488e-92	M2 macrophages	LAPTM5
1.25377e-96	1.27738	0.772	0.384	2.58227e-92	M2 macrophages	FGR
4.8837e-94	1.75154	0.755	0.312	1.00585e-89	M2 macrophages	LTA4H
2.87573e-93	2.69342	0.598	0.101	5.92285e-89	M2 macrophages	CD163
1.0005e-92	0.498064	0.986	0.876	2.06063e-88	M2 macrophages	ATP6V0C
2.90358e-91	0.6752	0.974	0.805	5.9802e-87	M2 macrophages	ATP6V1F
1.51939e-90	0.866426	0.962	0.712	3.12934e-86	M2 macrophages	GSTO1
6.03377e-90	0.798134	0.994	0.846	1.24272e-85	M2 macrophages	SH3BGRL3
8.70732e-90	1.50879	0.687	0.258	1.79336e-85	M2 macrophages	PIK3AP1
1.10425e-89	2.07114	0.623	0.158	2.2743e-85	M2 macrophages	CCR1
1.34999e-89	1.42071	0.78	0.389	2.78044e-85	M2 macrophages	NDUFB9
2.07259e-89	0.870228	0.791	0.5	4.26871e-85	M2 macrophages	ATP2B1-AS1
1.13888e-87	1.51312	0.75	0.316	2.34564e-83	M2 macrophages	SCARB2
1.91373e-86	1.22062	0.824	0.441	3.94152e-82	M2 macrophages	USF2
8.39949e-84	1.19556	0.832	0.444	1.72996e-79	M2 macrophages	MS4A4A
1.18462e-83	0.7338	0.983	0.813	2.43984e-79	M2 macrophages	NPC2
1.38318e-83	1.40943	0.755	0.384	2.8488e-79	M2 macrophages	PLD3
1.64781e-83	1.01097	0.878	0.547	3.39384e-79	M2 macrophages	TPP1
1.09811e-81	0.748093	0.88	0.642	2.26166e-77	M2 macrophages	CD164
1.60661e-81	1.74265	0.842	0.352	3.30897e-77	M2 macrophages	FBP1
4.06582e-81	1.63653	0.741	0.269	8.37396e-77	M2 macrophages	CFD
8.92986e-81	0.456689	0.991	0.894	1.83919e-76	M2 macrophages	ANXA5
3.20581e-80	0.798016	0.931	0.711	6.60269e-76	M2 macrophages	SEC62
2.42749e-79	1.70436	0.745	0.275	4.99966e-75	M2 macrophages	RAB13
3.62177e-79	1.72491	0.721	0.308	7.4594e-75	M2 macrophages	EREG
7.6822e-79	0.993749	0.912	0.611	1.58223e-74	M2 macrophages	NOP10
1.09433e-78	0.518417	0.98	0.839	2.25388e-74	M2 macrophages	CD44
3.95804e-78	-1.00928	0.687	0.792	8.15197e-74	M2 macrophages	STK4
1.99309e-77	0.761294	0.953	0.63	4.10496e-73	M2 macrophages	C5AR1
2.41674e-77	-3.04094	0.099	0.452	4.97752e-73	M2 macrophages	CCL22
8.27603e-76	1.24659	0.695	0.307	1.70453e-71	M2 macrophages	SLC6A6
1.78111e-75	1.85639	0.601	0.178	3.66836e-71	M2 macrophages	NRP1
1.83077e-75	1.08741	0.913	0.564	3.77065e-71	M2 macrophages	TSPO
2.14131e-75	1.33084	0.797	0.392	4.41024e-71	M2 macrophages	CYBB
6.1211e-75	2.07383	0.507	0.143	1.2607e-70	M2 macrophages	SEMA3C
3.66905e-74	-3.32942	0.085	0.422	7.55677e-70	M2 macrophages	MCOLN2
4.45575e-74	0.453877	0.995	0.95	9.17707e-70	M2 macrophages	IFI30
2.20855e-73	0.754781	0.889	0.612	4.54874e-69	M2 macrophages	PHLDA1
1.39659e-72	-3.26559	0.073	0.362	2.87641e-68	M2 macrophages	LAMP3
6.34585e-72	1.02703	0.801	0.512	1.30699e-67	M2 macrophages	MGST3
1.40122e-71	0.847426	0.838	0.524	2.88596e-67	M2 macrophages	IL1RN
2.97367e-71	0.419621	0.995	0.922	6.12458e-67	M2 macrophages	TYROBP
3.16522e-71	1.56662	0.63	0.248	6.5191e-67	M2 macrophages	SNX10
4.3334e-71	1.71033	0.708	0.302	8.92508e-67	M2 macrophages	IFI6
2.28273e-69	1.05174	0.848	0.513	4.70152e-65	M2 macrophages	CREG1
4.71409e-69	-1.72073	0.339	0.695	9.70913e-65	M2 macrophages	GRASP
5.58167e-69	1.16491	0.692	0.318	1.1496e-64	M2 macrophages	TSPAN14
1.6753e-68	0.741187	0.93	0.705	3.45045e-64	M2 macrophages	HCST
2.13369e-68	1.50393	0.62	0.242	4.39455e-64	M2 macrophages	TMEM38B
4.96011e-68	1.38764	0.687	0.321	1.02158e-63	M2 macrophages	ANXA4
4.28195e-67	0.823551	0.983	0.809	8.8191e-63	M2 macrophages	S100A6
5.83158e-67	0.494938	0.984	0.88	1.20107e-62	M2 macrophages	PLAUR
5.01667e-66	-0.531606	0.901	0.897	1.03323e-61	M2 macrophages	HLA-DQB1
6.89512e-66	0.265333	0.998	0.985	1.42012e-61	M2 macrophages	HLA-B
3.40556e-65	0.754119	0.951	0.686	7.0141e-61	M2 macrophages	ELOB
8.82206e-65	1.51302	0.656	0.256	1.81699e-60	M2 macrophages	VAT1
6.73369e-64	0.892512	0.821	0.521	1.38687e-59	M2 macrophages	TGOLN2
1.02615e-63	1.19381	0.635	0.276	2.11346e-59	M2 macrophages	CD82
1.243e-63	0.630648	0.679	0.435	2.56008e-59	M2 macrophages	CCRL2
2.28552e-63	0.376838	0.818	0.801	4.70727e-59	M2 macrophages	CCL3
4.3148e-63	2.88413	0.313	0.083	8.88677e-59	M2 macrophages	FABP4
9.97078e-63	3.11538	0.346	0.041	2.05358e-58	M2 macrophages	JAKMIP2
1.33512e-62	1.11978	0.713	0.374	2.74981e-58	M2 macrophages	CALU
1.38033e-62	0.513477	0.94	0.776	2.84294e-58	M2 macrophages	ATP2B1
2.639e-62	-1.36722	0.475	0.732	5.43527e-58	M2 macrophages	CSF2RA
2.91827e-62	0.576137	0.915	0.712	6.01048e-58	M2 macrophages	PSMA6
2.94087e-62	1.57076	0.603	0.231	6.05701e-58	M2 macrophages	DRAM1
3.3508e-62	0.811083	0.759	0.488	6.90131e-58	M2 macrophages	MSR1
5.95422e-62	1.37785	0.729	0.326	1.22633e-57	M2 macrophages	HEXA
2.07531e-61	1.0513	0.809	0.495	4.2743e-57	M2 macrophages	GM2A
2.27206e-61	1.12573	0.867	0.55	4.67954e-57	M2 macrophages	CD14
2.79378e-61	0.605005	0.961	0.798	5.75407e-57	M2 macrophages	ITGB1
3.06917e-61	1.15304	0.784	0.407	6.32126e-57	M2 macrophages	KCTD12
5.73421e-61	1.56529	0.661	0.234	1.18102e-56	M2 macrophages	KCNAB2
7.57612e-61	2.35663	0.434	0.096	1.56038e-56	M2 macrophages	MARCO
2.14361e-60	1.59126	0.623	0.211	4.41498e-56	M2 macrophages	ANPEP
4.95279e-60	1.34804	0.659	0.304	1.02008e-55	M2 macrophages	SLC36A4
1.36984e-59	0.623421	0.914	0.721	2.82132e-55	M2 macrophages	ATP6AP2
1.62196e-59	0.482454	0.949	0.809	3.34058e-55	M2 macrophages	IQGAP1
1.98522e-59	1.37214	0.621	0.319	4.08877e-55	M2 macrophages	SDC2
5.04759e-59	-2.79539	0.124	0.441	1.0396e-54	M2 macrophages	CKB
6.29185e-59	1.31504	0.776	0.382	1.29587e-54	M2 macrophages	MFSD1
1.87828e-58	-0.795098	0.91	0.946	3.86851e-54	M2 macrophages	REL
2.73814e-58	0.497272	0.961	0.838	5.63948e-54	M2 macrophages	ATP6V0B
3.25197e-58	1.39252	0.722	0.307	6.69776e-54	M2 macrophages	LEPROT
4.15774e-58	1.39678	0.678	0.31	8.56329e-54	M2 macrophages	HSD17B4
4.93559e-58	0.504993	0.938	0.777	1.01653e-53	M2 macrophages	CANX
6.10493e-58	1.39459	0.641	0.25	1.25737e-53	M2 macrophages	GAS7
6.19761e-58	0.865891	0.875	0.59	1.27646e-53	M2 macrophages	M6PR
3.49424e-57	0.167134	1	1	7.19674e-53	M2 macrophages	FTH1
3.99538e-57	1.15076	0.622	0.247	8.22888e-53	M2 macrophages	TLR4
5.43018e-57	1.2133	0.752	0.352	1.1184e-52	M2 macrophages	TCIRG1
1.88802e-56	-1.65046	0.247	0.384	3.88856e-52	M2 macrophages	DAPP1
1.90452e-56	2.71051	0.438	0.081	3.92256e-52	M2 macrophages	SCCPDH
1.92207e-56	0.743389	0.814	0.483	3.9587e-52	M2 macrophages	ABCA1
2.00952e-56	0.710595	0.79	0.508	4.13882e-52	M2 macrophages	FNDC3B
2.9631e-56	0.680159	0.937	0.735	6.1028e-52	M2 macrophages	PKM
4.19197e-56	1.14058	0.59	0.268	8.63378e-52	M2 macrophages	GPR84
4.36512e-56	1.61059	0.647	0.24	8.99041e-52	M2 macrophages	HNMT
2.07358e-55	0.696113	0.875	0.593	4.27074e-51	M2 macrophages	LAMP2
7.972e-55	0.389769	0.969	0.886	1.64191e-50	M2 macrophages	TMBIM6
8.6988e-55	1.32708	0.616	0.244	1.7916e-50	M2 macrophages	DUSP6
2.95625e-54	2.8675	0.397	0.056	6.08869e-50	M2 macrophages	NR1H3
5.7639e-54	0.360222	0.998	0.94	1.18713e-49	M2 macrophages	VIM
6.59514e-54	1.76507	0.517	0.149	1.35834e-49	M2 macrophages	TBC1D2
7.43711e-54	1.8281	0.391	0.084	1.53175e-49	M2 macrophages	CLEC4E
8.36745e-54	0.824439	0.879	0.592	1.72336e-49	M2 macrophages	TRAPPC5
1.11707e-53	0.512881	0.938	0.763	2.30073e-49	M2 macrophages	CEBPB
2.32e-53	1.70967	0.566	0.188	4.77826e-49	M2 macrophages	FKBP15
2.32716e-53	0.943258	0.755	0.45	4.79302e-49	M2 macrophages	CD99
6.77435e-53	2.22802	0.471	0.111	1.39525e-48	M2 macrophages	ACP2
1.16548e-52	0.594517	0.839	0.687	2.40043e-48	M2 macrophages	CXCL8
1.41392e-52	1.73877	0.568	0.181	2.91211e-48	M2 macrophages	COLGALT1
2.2392e-52	1.37651	0.544	0.276	4.61185e-48	M2 macrophages	MMP9
3.54111e-52	0.708493	0.831	0.572	7.29328e-48	M2 macrophages	PDXK
3.81361e-52	0.66317	0.868	0.708	7.85452e-48	M2 macrophages	ATP6V0D1
4.88684e-52	-0.710116	0.867	0.894	1.00649e-47	M2 macrophages	HLA-DQA1
5.67704e-52	-3.01279	0.067	0.363	1.16924e-47	M2 macrophages	IRF4
6.68961e-52	0.561756	0.998	0.932	1.37779e-47	M2 macrophages	LYZ
1.69293e-51	0.259961	0.703	0.777	3.48675e-47	M2 macrophages	CCL4
3.51343e-51	0.3352	0.995	0.956	7.23627e-47	M2 macrophages	S100A11
4.16784e-51	1.23027	0.712	0.371	8.58408e-47	M2 macrophages	CALM3
5.39258e-51	1.179	0.599	0.233	1.11065e-46	M2 macrophages	CPD
5.7222e-51	1.45337	0.583	0.234	1.17855e-46	M2 macrophages	CPM
6.1289e-51	1.04655	0.732	0.395	1.26231e-46	M2 macrophages	ZNF385A
6.40567e-51	1.35627	0.593	0.194	1.31931e-46	M2 macrophages	DDX60L
6.65842e-51	-2.29719	0.115	0.356	1.37137e-46	M2 macrophages	RAMP1
1.33137e-50	0.784904	0.9	0.626	2.74209e-46	M2 macrophages	LSP1
1.46551e-50	0.813625	0.844	0.497	3.01836e-46	M2 macrophages	MAFB
1.93191e-50	0.787919	0.814	0.541	3.97897e-46	M2 macrophages	BSG
2.72961e-50	0.818324	0.673	0.41	5.6219e-46	M2 macrophages	CITED2
8.51421e-50	-3.78611	0.028	0.245	1.75359e-45	M2 macrophages	FCER1A
1.00291e-49	1.75239	0.484	0.151	2.06559e-45	M2 macrophages	TGM2
1.20671e-49	0.274774	0.989	0.936	2.48535e-45	M2 macrophages	HLA-E
1.24774e-49	0.476925	0.926	0.765	2.56985e-45	M2 macrophages	MGAT1
2.90122e-49	0.952149	0.726	0.408	5.97535e-45	M2 macrophages	CSGALNACT2
6.10777e-49	0.325151	0.992	0.922	1.25796e-44	M2 macrophages	RNASEK
8.24487e-49	-1.80569	0.231	0.493	1.69811e-44	M2 macrophages	RUNX3
1.86442e-48	0.954214	0.866	0.528	3.83996e-44	M2 macrophages	ITGB2
5.34208e-48	-1.87366	0.179	0.368	1.10025e-43	M2 macrophages	GPR157
6.1477e-48	-0.973288	0.599	0.722	1.26618e-43	M2 macrophages	PPA1
8.51556e-48	1.65448	0.486	0.173	1.75386e-43	M2 macrophages	MMP19
1.37451e-47	0.585573	0.843	0.625	2.83093e-43	M2 macrophages	ATP6AP1
3.52364e-47	1.7699	0.488	0.144	7.25729e-43	M2 macrophages	SLC7A7
3.95227e-47	-0.279396	0.962	0.917	8.14009e-43	M2 macrophages	HLA-DPB1
4.18801e-47	1.73488	0.483	0.133	8.62563e-43	M2 macrophages	PECAM1
6.58956e-47	0.729484	0.867	0.595	1.35719e-42	M2 macrophages	DPP7
8.17935e-47	2.87993	0.368	0.044	1.68462e-42	M2 macrophages	SLC38A6
1.55507e-46	1.08414	0.69	0.353	3.20283e-42	M2 macrophages	ATP6V1A
1.6668e-46	1.92699	0.562	0.135	3.43294e-42	M2 macrophages	VCAN
1.97543e-46	-2.31134	0.144	0.447	4.0686e-42	M2 macrophages	CD80
2.35323e-46	1.41702	0.634	0.261	4.84671e-42	M2 macrophages	IL10RB
5.86555e-46	-3.20605	0.056	0.25	1.20807e-41	M2 macrophages	CD1C
7.05572e-46	0.67481	0.808	0.548	1.4532e-41	M2 macrophages	TMED5
8.6472e-46	0.684025	0.864	0.505	1.78098e-41	M2 macrophages	MPP1
9.74363e-46	0.712905	0.503	0.28	2.0068e-41	M2 macrophages	LUCAT1
1.14929e-45	0.935884	0.824	0.539	2.36707e-41	M2 macrophages	IGSF6
2.34128e-45	1.46544	0.578	0.229	4.8221e-41	M2 macrophages	ZDHHC20
2.65872e-45	1.33637	0.7	0.326	5.4759e-41	M2 macrophages	MNDA
3.49791e-45	0.680182	0.947	0.717	7.20429e-41	M2 macrophages	COX8A
4.2369e-45	0.898952	0.858	0.591	8.72632e-41	M2 macrophages	CAPG
7.66694e-45	1.14345	0.632	0.275	1.57908e-40	M2 macrophages	SLC43A3
8.64076e-45	1.01822	0.776	0.425	1.77965e-40	M2 macrophages	DAB2
9.4425e-45	0.187454	0.995	0.954	1.94478e-40	M2 macrophages	HLA-C
1.06659e-44	2.48653	0.425	0.076	2.19676e-40	M2 macrophages	SMPDL3A
1.26623e-44	0.839232	0.639	0.324	2.60792e-40	M2 macrophages	IFITM10
1.60192e-44	2.35859	0.345	0.057	3.29932e-40	M2 macrophages	THRA
1.76751e-44	1.3571	0.464	0.183	3.64036e-40	M2 macrophages	SLC26A11
2.50797e-44	0.443657	0.965	0.8	5.16541e-40	M2 macrophages	LIMS1
4.81555e-44	2.25562	0.383	0.081	9.91811e-40	M2 macrophages	SLC39A11
5.85704e-44	1.22695	0.641	0.307	1.20632e-39	M2 macrophages	PEPD
1.00144e-43	1.04346	0.773	0.442	2.06256e-39	M2 macrophages	EVI2B
1.16172e-43	1.53651	0.541	0.197	2.39268e-39	M2 macrophages	MPEG1
1.88708e-43	1.23466	0.617	0.28	3.88664e-39	M2 macrophages	SNX27
3.02609e-43	1.30395	0.523	0.198	6.23254e-39	M2 macrophages	RIN2
4.43125e-43	0.894426	0.823	0.555	9.1266e-39	M2 macrophages	APOE
8.36462e-43	0.751268	0.688	0.397	1.72278e-38	M2 macrophages	NBN
1.24564e-42	1.15743	0.547	0.233	2.56553e-38	M2 macrophages	CYB561A3
2.7745e-42	0.95867	0.704	0.401	5.71436e-38	M2 macrophages	TMEM147
3.95277e-42	0.854339	0.769	0.488	8.14112e-38	M2 macrophages	LMAN2
5.31278e-42	0.728822	0.727	0.46	1.09422e-37	M2 macrophages	ADAM10
5.80052e-42	2.12398	0.346	0.078	1.19467e-37	M2 macrophages	CLEC12A
7.23813e-42	0.768093	0.829	0.532	1.49077e-37	M2 macrophages	SOAT1
9.71575e-42	1.16132	0.606	0.286	2.00106e-37	M2 macrophages	ERO1A
9.85669e-42	1.05938	0.705	0.374	2.03008e-37	M2 macrophages	PILRA
1.08804e-41	-1.97647	0.234	0.484	2.24093e-37	M2 macrophages	PXDC1
1.96344e-41	0.726567	0.941	0.746	4.0439e-37	M2 macrophages	FABP5
2.07733e-41	0.610398	0.866	0.633	4.27847e-37	M2 macrophages	ACADVL
2.16394e-41	1.90393	0.339	0.075	4.45685e-37	M2 macrophages	HPSE
2.50927e-41	1.90801	0.436	0.109	5.1681e-37	M2 macrophages	GSDME
3.40119e-41	0.867938	0.887	0.611	7.0051e-37	M2 macrophages	CD9
3.53727e-41	0.844166	0.7	0.418	7.28536e-37	M2 macrophages	STXBP2
3.93044e-41	0.922179	0.762	0.447	8.09513e-37	M2 macrophages	HADHB
5.68775e-41	1.15923	0.623	0.301	1.17145e-36	M2 macrophages	CYB5R4
7.7786e-41	0.137734	1	0.998	1.60208e-36	M2 macrophages	B2M
1.08736e-40	1.34536	0.594	0.272	2.23953e-36	M2 macrophages	NTAN1
1.10671e-40	1.39187	0.62	0.261	2.27938e-36	M2 macrophages	PRKCB
1.11146e-40	0.908507	0.687	0.392	2.28916e-36	M2 macrophages	ADAM9
1.60158e-40	1.17921	0.653	0.313	3.29861e-36	M2 macrophages	DICER1
2.36394e-40	0.644253	0.858	0.604	4.86878e-36	M2 macrophages	TMEM59
2.5293e-40	1.39498	0.471	0.171	5.20935e-36	M2 macrophages	TMEM251
2.54854e-40	0.883278	0.769	0.46	5.24898e-36	M2 macrophages	FNDC3A
2.9208e-40	0.621429	0.948	0.763	6.01567e-36	M2 macrophages	ARPC5
3.37258e-40	0.708968	0.944	0.717	6.94617e-36	M2 macrophages	CTSH
5.55493e-40	0.853833	0.836	0.535	1.14409e-35	M2 macrophages	CD48
1.0361e-39	1.47445	0.547	0.21	2.13396e-35	M2 macrophages	PAPSS1
1.17301e-39	0.875478	0.832	0.577	2.41593e-35	M2 macrophages	TFRC
1.31475e-39	1.3469	0.539	0.204	2.70785e-35	M2 macrophages	HOMER3
1.5021e-39	1.31042	0.598	0.258	3.09373e-35	M2 macrophages	ACAA2
1.76982e-39	2.69027	0.244	0.045	3.64513e-35	M2 macrophages	FCMR
1.83554e-39	1.96976	0.474	0.124	3.78047e-35	M2 macrophages	LRRC25
2.5494e-39	0.399525	0.839	0.645	5.25074e-35	M2 macrophages	MYO9B
2.63732e-39	1.70731	0.419	0.12	5.43183e-35	M2 macrophages	GLMP
2.68484e-39	0.901935	0.778	0.492	5.52969e-35	M2 macrophages	RPN2
3.96264e-39	0.704619	0.901	0.633	8.16146e-35	M2 macrophages	FXYD5
4.4267e-39	0.363948	0.957	0.858	9.11723e-35	M2 macrophages	HIF1A
6.98337e-39	0.22465	0.705	0.766	1.4383e-34	M2 macrophages	CCL3L1
8.89729e-39	1.05689	0.679	0.374	1.83249e-34	M2 macrophages	HECTD1
9.51556e-39	1.63176	0.458	0.169	1.95983e-34	M2 macrophages	PAPSS2
9.94645e-39	0.652964	0.835	0.6	2.04857e-34	M2 macrophages	RAB5C
1.79887e-38	0.734628	0.87	0.565	3.70495e-34	M2 macrophages	UPP1
2.65246e-38	-2.39384	0.166	0.551	5.46302e-34	M2 macrophages	PDGFB
4.13067e-38	-3.12005	0.057	0.279	8.50752e-34	M2 macrophages	HLA-DQB2
4.62157e-38	2.36523	0.314	0.046	9.51859e-34	M2 macrophages	BST1
4.65554e-38	0.728373	0.808	0.554	9.58856e-34	M2 macrophages	PDIA6
7.6412e-38	-0.978672	0.631	0.769	1.57378e-33	M2 macrophages	CREM
8.41313e-38	2.26671	0.369	0.077	1.73277e-33	M2 macrophages	CLIP4
1.16085e-37	0.464211	0.926	0.765	2.39088e-33	M2 macrophages	CALR
1.28207e-37	0.451352	0.91	0.752	2.64056e-33	M2 macrophages	IFNGR1
1.45558e-37	1.15235	0.611	0.282	2.99791e-33	M2 macrophages	TMEM33
2.01164e-37	2.14508	0.288	0.063	4.14317e-33	M2 macrophages	PTGER2
2.24567e-37	1.7454	0.226	0.072	4.62517e-33	M2 macrophages	CXCL1
2.51183e-37	0.901844	0.618	0.315	5.17337e-33	M2 macrophages	IRAK1
3.60334e-37	-3.69414	0.033	0.248	7.42144e-33	M2 macrophages	CLECL1
3.75152e-37	1.13495	0.745	0.391	7.72664e-33	M2 macrophages	BLOC1S1
4.78042e-37	1.2578	0.467	0.168	9.84575e-33	M2 macrophages	EAF1
4.93636e-37	-1.5824	0.221	0.44	1.01669e-32	M2 macrophages	CIITA
5.24569e-37	0.459702	0.92	0.756	1.0804e-32	M2 macrophages	FLNA
5.87111e-37	2.6277	0.368	0.065	1.20921e-32	M2 macrophages	RGL1
7.41634e-37	1.29172	0.557	0.239	1.52747e-32	M2 macrophages	FAM20C
8.2253e-37	-3.05583	0.059	0.295	1.69408e-32	M2 macrophages	SEMA7A
9.035e-37	0.563489	0.861	0.661	1.86085e-32	M2 macrophages	P4HB
1.15171e-36	0.51823	0.974	0.83	2.37206e-32	M2 macrophages	ARPC3
1.92348e-36	1.43154	0.432	0.128	3.96161e-32	M2 macrophages	CKAP4
1.93532e-36	0.388073	0.649	0.479	3.98599e-32	M2 macrophages	TAGAP
2.04028e-36	0.955087	0.767	0.443	4.20216e-32	M2 macrophages	HSBP1
2.05508e-36	0.869195	0.629	0.312	4.23265e-32	M2 macrophages	MITF
2.59746e-36	-2.21886	0.091	0.317	5.34973e-32	M2 macrophages	PKIB
2.78799e-36	-3.09701	0.047	0.238	5.74215e-32	M2 macrophages	CD274
3.44628e-36	-2.83502	0.053	0.282	7.09796e-32	M2 macrophages	SPIB
5.49179e-36	0.74354	0.826	0.564	1.13109e-31	M2 macrophages	C4orf48
5.78543e-36	1.51803	0.284	0.099	1.19157e-31	M2 macrophages	GCHFR
5.92604e-36	0.45953	0.447	0.306	1.22053e-31	M2 macrophages	ADM
8.16921e-36	0.506533	0.849	0.638	1.68253e-31	M2 macrophages	DAZAP2
8.45334e-36	0.383672	0.975	0.877	1.74105e-31	M2 macrophages	CYBA
1.02559e-35	1.14858	0.62	0.289	2.11232e-31	M2 macrophages	RBMS1
1.09861e-35	1.63411	0.393	0.115	2.2627e-31	M2 macrophages	AGTRAP
1.16921e-35	1.55239	0.649	0.219	2.40811e-31	M2 macrophages	FCN1
1.2598e-35	0.325654	0.743	0.75	2.59469e-31	M2 macrophages	IL1B
1.38071e-35	2.66927	0.343	0.057	2.8437e-31	M2 macrophages	FAM89A
1.47461e-35	1.26611	0.485	0.199	3.0371e-31	M2 macrophages	AGPAT2
1.59846e-35	0.933896	0.688	0.396	3.29218e-31	M2 macrophages	TMEM160
1.59909e-35	0.481046	0.932	0.76	3.29349e-31	M2 macrophages	NDUFA13
1.63984e-35	1.29704	0.533	0.214	3.3774e-31	M2 macrophages	GASK1B
1.6631e-35	1.11467	0.544	0.246	3.42531e-31	M2 macrophages	SLC31A1
2.34398e-35	1.11173	0.511	0.221	4.82767e-31	M2 macrophages	ZNF281
2.38805e-35	0.866959	0.691	0.406	4.91842e-31	M2 macrophages	C1orf122
2.61756e-35	1.20094	0.541	0.237	5.39113e-31	M2 macrophages	NPC1
2.93225e-35	0.85613	0.733	0.463	6.03927e-31	M2 macrophages	CCT5
3.09036e-35	0.871234	0.629	0.344	6.36491e-31	M2 macrophages	CCPG1
3.95352e-35	3.13471	0.245	0.023	8.14267e-31	M2 macrophages	DYSF
4.41619e-35	0.497859	0.911	0.726	9.09558e-31	M2 macrophages	RPS27L
4.57839e-35	0.788742	0.733	0.441	9.42965e-31	M2 macrophages	UBE2D1
5.32524e-35	0.98129	0.66	0.358	1.09679e-30	M2 macrophages	TMCO1
5.3335e-35	0.469472	0.938	0.78	1.09849e-30	M2 macrophages	PRDX1
6.46834e-35	0.517845	0.632	0.415	1.33222e-30	M2 macrophages	RAPGEF2
9.98848e-35	1.19684	0.505	0.226	2.05723e-30	M2 macrophages	NUS1
1.02093e-34	1.88395	0.342	0.088	2.1027e-30	M2 macrophages	TCN2
1.16239e-34	-1.34422	0.307	0.48	2.39405e-30	M2 macrophages	RFTN1
1.42256e-34	-2.73285	0.068	0.267	2.9299e-30	M2 macrophages	FSCN1
1.48008e-34	1.4121	0.517	0.183	3.04838e-30	M2 macrophages	ENOSF1
1.52056e-34	-1.25369	0.312	0.49	3.13175e-30	M2 macrophages	BCL2L11
1.71991e-34	0.921218	0.633	0.343	3.54233e-30	M2 macrophages	SEL1L
2.20251e-34	1.08687	0.713	0.373	4.5363e-30	M2 macrophages	PRDX3
2.24826e-34	0.3738	0.994	0.92	4.63052e-30	M2 macrophages	SERF2
2.25886e-34	0.742517	0.731	0.471	4.65235e-30	M2 macrophages	DEGS1
2.52655e-34	-1.38072	0.298	0.502	5.20369e-30	M2 macrophages	AREG
2.66592e-34	2.2044	0.281	0.048	5.49072e-30	M2 macrophages	PLD1
3.0815e-34	1.06039	0.508	0.232	6.34666e-30	M2 macrophages	HK2
3.53693e-34	-1.88082	0.257	0.668	7.28466e-30	M2 macrophages	CCR7
3.88648e-34	0.526067	0.735	0.531	8.0046e-30	M2 macrophages	UBE2J1
4.04246e-34	0.958346	0.361	0.179	8.32585e-30	M2 macrophages	AC015912.3
5.4899e-34	1.68264	0.439	0.174	1.1307e-29	M2 macrophages	CCL2
7.51967e-34	0.165262	0.859	0.771	1.54875e-29	M2 macrophages	AC020656.1
7.94464e-34	0.966948	0.686	0.378	1.63628e-29	M2 macrophages	LY96
1.01881e-33	0.746525	0.764	0.491	2.09834e-29	M2 macrophages	CAPZA2
1.2329e-33	1.45324	0.299	0.062	2.53928e-29	M2 macrophages	TNFAIP6
1.38664e-33	-2.14131	0.147	0.438	2.85593e-29	M2 macrophages	TNFRSF4
1.49964e-33	0.517405	0.886	0.653	3.08866e-29	M2 macrophages	PET100
1.72109e-33	0.985532	0.697	0.392	3.54476e-29	M2 macrophages	SLC16A10
1.86072e-33	0.41326	0.986	0.9	3.83233e-29	M2 macrophages	ANXA2
2.12776e-33	1.21207	0.571	0.263	4.38233e-29	M2 macrophages	HIPK2
2.50785e-33	0.26678	0.992	0.906	5.16517e-29	M2 macrophages	YBX1
2.62492e-33	2.39138	0.281	0.042	5.40628e-29	M2 macrophages	TNS1
3.20724e-33	-1.59439	0.286	0.512	6.60563e-29	M2 macrophages	DST
3.24652e-33	0.546349	0.797	0.572	6.68653e-29	M2 macrophages	SERINC1
3.29451e-33	1.27727	0.536	0.218	6.78537e-29	M2 macrophages	ECHDC1
3.9617e-33	0.536599	0.88	0.693	8.15951e-29	M2 macrophages	ZFP36L1
4.43019e-33	-0.684205	0.697	0.705	9.12443e-29	M2 macrophages	SYNGR2
4.51802e-33	0.636518	0.657	0.416	9.30532e-29	M2 macrophages	B4GALT5
5.20948e-33	1.94709	0.339	0.083	1.07294e-28	M2 macrophages	ALDH3B1
6.20342e-33	1.02704	0.703	0.362	1.27766e-28	M2 macrophages	CNPY3
6.87592e-33	0.84295	0.531	0.379	1.41617e-28	M2 macrophages	PTGS2
7.02142e-33	0.535609	0.867	0.665	1.44613e-28	M2 macrophages	SSR2
7.32024e-33	1.15473	0.833	0.45	1.50768e-28	M2 macrophages	SDS
7.44463e-33	-1.78605	0.172	0.354	1.5333e-28	M2 macrophages	AC024560.5
7.72795e-33	-0.241779	0.968	0.912	1.59165e-28	M2 macrophages	HLA-DPA1
8.17233e-33	0.882236	0.685	0.381	1.68317e-28	M2 macrophages	CYFIP1
8.17715e-33	-1.41381	0.264	0.432	1.68417e-28	M2 macrophages	ENTPD1
9.39269e-33	0.474323	0.856	0.666	1.93452e-28	M2 macrophages	ATP13A3
1.25157e-32	1.16731	0.667	0.314	2.57773e-28	M2 macrophages	SGK3
1.25816e-32	0.325265	0.964	0.852	2.5913e-28	M2 macrophages	RHOA
1.27159e-32	0.373239	0.965	0.854	2.61898e-28	M2 macrophages	MIF
1.29172e-32	0.45116	0.947	0.807	2.66042e-28	M2 macrophages	ENO1
1.31524e-32	0.716134	0.823	0.549	2.70886e-28	M2 macrophages	S100A9
1.39703e-32	1.44772	0.502	0.175	2.87732e-28	M2 macrophages	MDFIC
1.65369e-32	0.850213	0.493	0.248	3.40594e-28	M2 macrophages	PLBD2
1.80604e-32	0.903859	0.523	0.302	3.71972e-28	M2 macrophages	SNAPC1
1.86109e-32	-2.32669	0.094	0.289	3.83309e-28	M2 macrophages	NET1
2.20584e-32	0.404635	0.953	0.824	4.54314e-28	M2 macrophages	LCP1
2.5903e-32	4.38878	0.17	0.009	5.33498e-28	M2 macrophages	HS3ST2
2.76737e-32	0.695916	0.828	0.56	5.69967e-28	M2 macrophages	NDUFA2
2.79931e-32	1.77895	0.402	0.122	5.76545e-28	M2 macrophages	EDEM2
3.81508e-32	0.811669	0.789	0.464	7.85754e-28	M2 macrophages	TMBIM4
4.42414e-32	0.42503	0.474	0.333	9.11196e-28	M2 macrophages	AZIN1-AS1
4.79604e-32	0.669225	0.794	0.529	9.87792e-28	M2 macrophages	RTN3
6.26725e-32	0.984408	0.776	0.512	1.2908e-27	M2 macrophages	TGFBI
7.71028e-32	0.443039	0.935	0.785	1.58801e-27	M2 macrophages	PSMA7
1.204e-31	0.235632	0.997	0.932	2.47976e-27	M2 macrophages	OAZ1
1.20415e-31	-2.22398	0.116	0.279	2.48007e-27	M2 macrophages	TCTN3
1.60158e-31	0.815197	0.693	0.402	3.29861e-27	M2 macrophages	ADIPOR1
1.84772e-31	-1.87562	0.14	0.335	3.80555e-27	M2 macrophages	AFDN
2.02146e-31	0.618924	0.755	0.509	4.1634e-27	M2 macrophages	EVI2A
2.15444e-31	1.07945	0.539	0.245	4.43728e-27	M2 macrophages	FCGR3A
2.52485e-31	0.576165	0.765	0.527	5.20018e-27	M2 macrophages	OS9
2.58513e-31	0.898662	0.675	0.387	5.32434e-27	M2 macrophages	ATRAID
2.62885e-31	0.523666	0.91	0.721	5.41437e-27	M2 macrophages	TLN1
2.67479e-31	1.0504	0.709	0.364	5.50901e-27	M2 macrophages	TSPAN4
2.70465e-31	-4.24787	0.018	0.198	5.5705e-27	M2 macrophages	CD70
3.9162e-31	0.710958	0.737	0.459	8.0658e-27	M2 macrophages	RPN1
4.13896e-31	0.287032	0.947	0.851	8.52461e-27	M2 macrophages	MARCKS
4.43082e-31	-1.46844	0.232	0.474	9.12571e-27	M2 macrophages	CCND2
4.44532e-31	0.666153	0.826	0.573	9.15558e-27	M2 macrophages	EMILIN2
4.58972e-31	0.786924	0.698	0.434	9.453e-27	M2 macrophages	ECH1
4.65417e-31	1.51737	0.365	0.117	9.58573e-27	M2 macrophages	TMEM138
4.93691e-31	0.92427	0.583	0.308	1.01681e-26	M2 macrophages	RAC2
5.00665e-31	-1.22303	0.323	0.441	1.03117e-26	M2 macrophages	C12orf45
5.13444e-31	2.12189	0.308	0.078	1.05749e-26	M2 macrophages	TFPI
6.21124e-31	0.371151	0.881	0.711	1.27927e-26	M2 macrophages	RAB7A
6.37037e-31	0.436511	0.852	0.635	1.31204e-26	M2 macrophages	SIRPA
7.07868e-31	1.24828	0.504	0.222	1.45792e-26	M2 macrophages	NUP214
7.98894e-31	1.11508	0.58	0.3	1.6454e-26	M2 macrophages	CIAO2A
8.24115e-31	0.781149	0.724	0.456	1.69735e-26	M2 macrophages	ACAP2
8.2801e-31	0.214798	0.887	0.824	1.70537e-26	M2 macrophages	BCL2A1
9.63903e-31	1.15462	0.388	0.162	1.98526e-26	M2 macrophages	ANKRD28
1.04045e-30	0.886874	0.561	0.288	2.1429e-26	M2 macrophages	CYB5A
1.21726e-30	1.24077	0.571	0.261	2.50707e-26	M2 macrophages	POLE4
1.33928e-30	1.46118	0.443	0.149	2.75839e-26	M2 macrophages	OSBPL1A
1.37597e-30	0.776372	0.772	0.495	2.83395e-26	M2 macrophages	PPT1
1.76994e-30	1.32967	0.433	0.162	3.64538e-26	M2 macrophages	TMEM205
1.83081e-30	1.32441	0.52	0.271	3.77073e-26	M2 macrophages	CCL20
1.85013e-30	0.702627	0.756	0.51	3.81053e-26	M2 macrophages	SELENOF
2.03631e-30	0.589602	0.927	0.703	4.19397e-26	M2 macrophages	UQCR11
2.23551e-30	-1.30615	0.272	0.404	4.60425e-26	M2 macrophages	CCNG2
2.40119e-30	0.583499	0.715	0.413	4.9455e-26	M2 macrophages	LAIR1
2.91101e-30	-0.97136	0.566	0.697	5.99553e-26	M2 macrophages	ETV3
3.4756e-30	0.894544	0.537	0.255	7.15835e-26	M2 macrophages	TREM2
3.8376e-30	-1.40941	0.245	0.403	7.90391e-26	M2 macrophages	LMBR1L
3.93916e-30	0.907618	0.638	0.333	8.1131e-26	M2 macrophages	CERT1
4.05671e-30	1.4257	0.444	0.167	8.3552e-26	M2 macrophages	BLVRA
5.0059e-30	-2.14181	0.1	0.235	1.03101e-25	M2 macrophages	TBC1D4
5.56122e-30	-2.22331	0.178	0.479	1.14539e-25	M2 macrophages	PADI2
5.82695e-30	0.6978	0.894	0.651	1.20012e-25	M2 macrophages	MS4A7
6.03539e-30	1.38493	0.381	0.132	1.24305e-25	M2 macrophages	DEF8
7.45299e-30	0.478094	0.851	0.653	1.53502e-25	M2 macrophages	AC007952.4
7.46595e-30	0.93867	0.665	0.367	1.53769e-25	M2 macrophages	VKORC1
7.94371e-30	0.424827	0.902	0.764	1.63609e-25	M2 macrophages	CD81
8.2149e-30	1.0855	0.56	0.267	1.69194e-25	M2 macrophages	GAA
1.23778e-29	0.495188	0.781	0.535	2.54932e-25	M2 macrophages	CORO1C
1.26224e-29	2.2065	0.282	0.056	2.59971e-25	M2 macrophages	ZFYVE26
1.42519e-29	0.831061	0.882	0.592	2.93532e-25	M2 macrophages	AP2S1
1.67615e-29	1.45277	0.397	0.13	3.4522e-25	M2 macrophages	GBA
1.75321e-29	0.641399	0.854	0.618	3.61091e-25	M2 macrophages	ATP5PD
1.76127e-29	-1.75099	0.148	0.38	3.62751e-25	M2 macrophages	NRARP
2.0413e-29	0.897996	0.439	0.228	4.20425e-25	M2 macrophages	SCD
2.14796e-29	1.15135	0.584	0.261	4.42394e-25	M2 macrophages	ENG
2.21826e-29	-3.87229	0.019	0.215	4.56873e-25	M2 macrophages	ZEB1
2.36847e-29	0.504597	0.88	0.664	4.8781e-25	M2 macrophages	PGK1
2.43015e-29	-0.75107	0.813	0.893	5.00514e-25	M2 macrophages	NFKB1
2.43655e-29	0.724644	0.798	0.527	5.01832e-25	M2 macrophages	AKR1A1
2.45694e-29	0.984187	0.623	0.332	5.0603e-25	M2 macrophages	SCPEP1
2.92027e-29	0.649494	0.814	0.575	6.0146e-25	M2 macrophages	DAD1
3.1628e-29	0.988166	0.458	0.204	6.5141e-25	M2 macrophages	AP5B1
5.39377e-29	0.759335	0.634	0.361	1.1109e-24	M2 macrophages	NOTCH2
5.58344e-29	0.471065	0.874	0.662	1.14997e-24	M2 macrophages	MBNL1
6.05169e-29	0.707096	0.839	0.572	1.24641e-24	M2 macrophages	SPCS3
6.72657e-29	0.812556	0.819	0.499	1.3854e-24	M2 macrophages	LAMTOR4
7.192e-29	0.828613	0.744	0.471	1.48127e-24	M2 macrophages	BANF1
7.37361e-29	0.832151	0.705	0.421	1.51867e-24	M2 macrophages	COMT
7.88245e-29	0.84997	0.658	0.378	1.62347e-24	M2 macrophages	UQCRC1
7.91405e-29	0.748581	0.714	0.446	1.62998e-24	M2 macrophages	CD46
8.58496e-29	0.538348	0.513	0.296	1.76816e-24	M2 macrophages	IRAK3
9.41109e-29	-3.69004	0.021	0.148	1.93831e-24	M2 macrophages	CD1E
1.11249e-28	0.302383	0.953	0.864	2.29129e-24	M2 macrophages	HSP90B1
1.2638e-28	-2.15514	0.076	0.226	2.60293e-24	M2 macrophages	MAP3K14
1.27744e-28	2.59443	0.215	0.038	2.63101e-24	M2 macrophages	GJB2
1.30267e-28	1.15955	0.507	0.224	2.68299e-24	M2 macrophages	MAP4K3-DT
1.5458e-28	0.192898	0.895	0.764	3.18372e-24	M2 macrophages	NINJ1
1.77895e-28	1.98463	0.329	0.064	3.66392e-24	M2 macrophages	DOK3
1.81034e-28	0.36297	0.505	0.506	3.72857e-24	M2 macrophages	TNF
2.56541e-28	0.922618	0.352	0.185	5.28372e-24	M2 macrophages	MIR3945HG
2.7883e-28	0.699081	0.877	0.593	5.74278e-24	M2 macrophages	SH3BGRL
2.9448e-28	0.168742	0.946	0.848	6.06511e-24	M2 macrophages	PABPC4
3.36709e-28	-0.544528	0.568	0.537	6.93487e-24	M2 macrophages	SPINT2
4.19757e-28	0.924903	0.629	0.349	8.64532e-24	M2 macrophages	CISD2
4.41531e-28	3.84315	0.183	0.01	9.09377e-24	M2 macrophages	TM4SF19
4.54156e-28	0.752245	0.661	0.404	9.35379e-24	M2 macrophages	SLIRP
4.92403e-28	0.699908	0.769	0.507	1.01415e-23	M2 macrophages	NDUFS6
5.38503e-28	-1.85565	0.148	0.339	1.1091e-23	M2 macrophages	USP53
5.97013e-28	1.83383	0.231	0.071	1.22961e-23	M2 macrophages	DNAAF1
6.09571e-28	0.542292	0.871	0.647	1.25547e-23	M2 macrophages	EFHD2
6.26359e-28	1.86426	0.141	0.041	1.29005e-23	M2 macrophages	GDF15
6.36763e-28	0.869176	0.525	0.263	1.31148e-23	M2 macrophages	MCRIP2
6.48057e-28	1.3538	0.445	0.177	1.33474e-23	M2 macrophages	PDE4D
8.07769e-28	0.86209	0.445	0.213	1.66368e-23	M2 macrophages	DENND4C
8.35276e-28	0.728513	0.755	0.476	1.72034e-23	M2 macrophages	NDUFB10
8.50771e-28	2.12956	0.205	0.047	1.75225e-23	M2 macrophages	PTX3
1.14941e-27	-3.6539	0.022	0.178	2.36733e-23	M2 macrophages	TVP23A
1.37589e-27	1.07275	0.492	0.221	2.83379e-23	M2 macrophages	SERPINB8
1.40695e-27	1.06601	0.453	0.21	2.89775e-23	M2 macrophages	TRAPPC2L
1.62836e-27	1.88433	0.311	0.091	3.35377e-23	M2 macrophages	OAS1
1.89705e-27	0.842672	0.582	0.314	3.90716e-23	M2 macrophages	CPQ
2.90531e-27	1.26157	0.377	0.144	5.98377e-23	M2 macrophages	MTF1
3.3142e-27	1.2212	0.454	0.187	6.82593e-23	M2 macrophages	AZI2
3.37988e-27	0.990465	0.586	0.302	6.96121e-23	M2 macrophages	OSTM1
3.47572e-27	0.912459	0.688	0.38	7.15859e-23	M2 macrophages	NDUFB7
3.48115e-27	0.393686	0.936	0.772	7.16979e-23	M2 macrophages	PTPRE
3.55374e-27	0.466654	0.931	0.763	7.31928e-23	M2 macrophages	UBL5
3.84629e-27	1.03857	0.563	0.272	7.92182e-23	M2 macrophages	EFR3A
3.8734e-27	0.896947	0.629	0.355	7.97765e-23	M2 macrophages	SLC31A2
4.61826e-27	0.970065	0.674	0.367	9.51178e-23	M2 macrophages	TXNDC17
4.65266e-27	1.93749	0.287	0.063	9.58262e-23	M2 macrophages	ZNF438
4.92044e-27	0.479669	0.711	0.473	1.01341e-22	M2 macrophages	NUMB
4.99274e-27	2.76191	0.223	0.034	1.0283e-22	M2 macrophages	RAD51AP1
5.25835e-27	0.519223	0.819	0.597	1.08301e-22	M2 macrophages	GK
5.56799e-27	0.901582	0.594	0.325	1.14678e-22	M2 macrophages	SPG21
5.90738e-27	-0.890325	0.503	0.624	1.21668e-22	M2 macrophages	MARCKSL1
5.95801e-27	0.526766	0.882	0.68	1.22711e-22	M2 macrophages	NDUFB2
7.18482e-27	1.40849	0.226	0.052	1.47979e-22	M2 macrophages	SIRPB1
7.5233e-27	0.58619	0.761	0.528	1.5495e-22	M2 macrophages	PRKAG2
9.17624e-27	0.612527	0.533	0.309	1.88994e-22	M2 macrophages	P2RX4
9.53221e-27	-4.44687	0.01	0.145	1.96325e-22	M2 macrophages	LAD1
9.9968e-27	0.848209	0.463	0.224	2.05894e-22	M2 macrophages	ATG7
1.00055e-26	1.04538	0.557	0.268	2.06074e-22	M2 macrophages	GPI
1.22412e-26	0.899715	0.609	0.343	2.52119e-22	M2 macrophages	NUCB1
1.25635e-26	2.69537	0.263	0.044	2.58757e-22	M2 macrophages	OLFML2B
1.27641e-26	1.19735	0.438	0.185	2.62889e-22	M2 macrophages	GALM
1.38811e-26	0.182128	0.92	0.83	2.85896e-22	M2 macrophages	BASP1
1.52728e-26	1.37773	0.441	0.158	3.14559e-22	M2 macrophages	PNKD
1.53868e-26	0.141932	0.964	0.886	3.16906e-22	M2 macrophages	MCL1
1.76323e-26	1.32498	0.5	0.196	3.63156e-22	M2 macrophages	TNNI2
1.85268e-26	1.10357	0.661	0.343	3.81578e-22	M2 macrophages	ADSS
1.93474e-26	0.502805	0.866	0.665	3.98479e-22	M2 macrophages	TMED10
1.95437e-26	0.838126	0.561	0.335	4.02523e-22	M2 macrophages	PALM2-AKAP2
1.97236e-26	0.514353	0.847	0.67	4.06227e-22	M2 macrophages	TNFRSF1B
2.08196e-26	1.05036	0.538	0.268	4.28801e-22	M2 macrophages	IFNAR2
2.18236e-26	4.27067	0.126	0.006	4.49479e-22	M2 macrophages	CXCL5
2.2346e-26	0.38408	0.898	0.718	4.60238e-22	M2 macrophages	HMGN2
2.46039e-26	0.913791	0.636	0.354	5.06742e-22	M2 macrophages	GUSB
2.67366e-26	-0.965297	0.404	0.471	5.50668e-22	M2 macrophages	SEPTIN6
2.69272e-26	0.751348	0.738	0.449	5.54592e-22	M2 macrophages	GALNT1
2.74831e-26	1.43396	0.503	0.189	5.66042e-22	M2 macrophages	SYK
2.7551e-26	-0.954116	0.566	0.671	5.6744e-22	M2 macrophages	GLS
2.95669e-26	-1.54765	0.213	0.486	6.08959e-22	M2 macrophages	AXL
3.27263e-26	0.455103	0.933	0.772	6.74032e-22	M2 macrophages	ATP6V1G1
3.40247e-26	3.11367	0.186	0.02	7.00773e-22	M2 macrophages	VWA5A
3.40533e-26	-1.30538	0.251	0.396	7.01361e-22	M2 macrophages	RUBCN
3.51904e-26	0.563019	0.929	0.712	7.24782e-22	M2 macrophages	COX6B1
3.92173e-26	1.23699	0.455	0.202	8.07719e-22	M2 macrophages	FUCA2
3.96503e-26	0.939986	0.547	0.282	8.16637e-22	M2 macrophages	HK1
4.25717e-26	-0.961693	0.441	0.561	8.76807e-22	M2 macrophages	TUBA1A
4.56726e-26	1.06222	0.526	0.258	9.40674e-22	M2 macrophages	PDIA4
4.87123e-26	2.2958	0.233	0.049	1.00328e-21	M2 macrophages	ASGR1
5.42023e-26	0.819168	0.697	0.4	1.11635e-21	M2 macrophages	COX14
5.87654e-26	0.825672	0.748	0.462	1.21033e-21	M2 macrophages	GLRX
6.91917e-26	0.410832	0.819	0.608	1.42507e-21	M2 macrophages	ATP6V1B2
7.34206e-26	1.76998	0.355	0.101	1.51217e-21	M2 macrophages	HDHD5
7.3817e-26	0.537404	0.805	0.592	1.52033e-21	M2 macrophages	C18orf32
8.0814e-26	0.419216	0.861	0.662	1.66445e-21	M2 macrophages	ZFP36L2
8.26595e-26	1.45133	0.443	0.147	1.70246e-21	M2 macrophages	COMMD4
9.31568e-26	1.14072	0.481	0.211	1.91866e-21	M2 macrophages	NBPF19
9.67788e-26	0.918785	0.674	0.372	1.99326e-21	M2 macrophages	VEGFB
9.68445e-26	1.19294	0.46	0.188	1.99461e-21	M2 macrophages	KIAA0930
1.01751e-25	0.566656	0.833	0.594	2.09566e-21	M2 macrophages	TRAM1
1.0878e-25	0.152297	0.789	0.645	2.24044e-21	M2 macrophages	ACSL1
1.1447e-25	0.801025	0.664	0.397	2.35763e-21	M2 macrophages	EMC7
1.18303e-25	1.14174	0.459	0.199	2.43657e-21	M2 macrophages	ZBTB8OS
1.27602e-25	1.09884	0.255	0.124	2.62809e-21	M2 macrophages	ADRB2
1.34155e-25	0.452892	0.788	0.599	2.76307e-21	M2 macrophages	DNAJC3
1.40918e-25	0.620052	0.955	0.739	2.90234e-21	M2 macrophages	ARPC1B
1.42537e-25	1.01141	0.54	0.243	2.93569e-21	M2 macrophages	ARAP1
1.43508e-25	0.758878	0.652	0.407	2.95569e-21	M2 macrophages	NAGK
1.59533e-25	0.694189	0.692	0.413	3.28575e-21	M2 macrophages	TNFRSF14
1.72503e-25	2.02831	0.289	0.066	3.55288e-21	M2 macrophages	DPEP2
1.7687e-25	1.43639	0.457	0.167	3.64282e-21	M2 macrophages	ADH5
1.7873e-25	0.702184	0.861	0.582	3.68113e-21	M2 macrophages	VAMP8
1.80459e-25	0.646048	0.797	0.564	3.71674e-21	M2 macrophages	ERP29
1.82044e-25	0.588141	0.817	0.582	3.74938e-21	M2 macrophages	CBX3
2.21421e-25	1.53281	0.528	0.202	4.56039e-21	M2 macrophages	EMP1
2.38239e-25	0.949512	0.563	0.28	4.90676e-21	M2 macrophages	GNPTG
2.66588e-25	1.21526	0.535	0.218	5.49064e-21	M2 macrophages	CTBS
2.67264e-25	1.17371	0.413	0.161	5.50457e-21	M2 macrophages	NAGLU
2.87223e-25	0.596841	0.854	0.596	5.91564e-21	M2 macrophages	BNIP3L
2.89679e-25	0.481851	0.926	0.754	5.96623e-21	M2 macrophages	YWHAB
3.1153e-25	1.22467	0.351	0.129	6.41628e-21	M2 macrophages	ABCC3
3.24128e-25	0.31727	0.986	0.898	6.67573e-21	M2 macrophages	PFDN5
3.29783e-25	-1.54034	0.167	0.349	6.79222e-21	M2 macrophages	GAS6
3.503e-25	0.438922	0.814	0.586	7.21478e-21	M2 macrophages	RAB1A
3.54535e-25	1.01055	0.536	0.28	7.30201e-21	M2 macrophages	SLC39A8
3.63969e-25	0.872878	0.579	0.329	7.4963e-21	M2 macrophages	IER3IP1
3.67453e-25	0.562958	0.731	0.498	7.56806e-21	M2 macrophages	CXXC5
3.69019e-25	1.45623	0.451	0.142	7.60032e-21	M2 macrophages	ASPH
3.90537e-25	0.571511	0.661	0.413	8.04349e-21	M2 macrophages	ATP6V1H
4.0197e-25	1.39367	0.339	0.12	8.27897e-21	M2 macrophages	TDP2
4.11833e-25	-0.478143	0.766	0.726	8.48211e-21	M2 macrophages	GABARAPL2
4.4822e-25	1.00706	0.656	0.363	9.23153e-21	M2 macrophages	SNX2
4.72174e-25	2.45426	0.209	0.035	9.72491e-21	M2 macrophages	TMEM53
4.83848e-25	2.3616	0.212	0.036	9.96533e-21	M2 macrophages	TNIK
5.27583e-25	0.548615	0.65	0.392	1.08661e-20	M2 macrophages	GGA1
5.80069e-25	0.291167	0.93	0.801	1.19471e-20	M2 macrophages	BZW1
5.9068e-25	1.42801	0.394	0.136	1.21656e-20	M2 macrophages	HERC5
5.99479e-25	0.521243	0.818	0.596	1.23469e-20	M2 macrophages	RABAC1
6.61748e-25	0.773349	0.508	0.283	1.36294e-20	M2 macrophages	SMIM3
6.81207e-25	1.45784	0.403	0.154	1.40301e-20	M2 macrophages	MEGF9
7.11167e-25	0.439852	0.672	0.451	1.46472e-20	M2 macrophages	ADAM17
7.29949e-25	0.209611	0.73	0.587	1.5034e-20	M2 macrophages	PPP1R15B
7.43013e-25	0.522003	0.827	0.54	1.53031e-20	M2 macrophages	RAB20
8.24577e-25	0.765218	0.703	0.438	1.6983e-20	M2 macrophages	FIS1
8.34518e-25	0.592318	0.81	0.572	1.71877e-20	M2 macrophages	JTB
8.49135e-25	0.396579	0.878	0.723	1.74888e-20	M2 macrophages	CCDC88A
9.16072e-25	1.20525	0.439	0.175	1.88674e-20	M2 macrophages	HSD3B7
9.56492e-25	1.15994	0.395	0.162	1.96999e-20	M2 macrophages	PLOD3
1.01908e-24	0.94896	0.56	0.278	2.0989e-20	M2 macrophages	SPNS1
1.14648e-24	0.264796	0.915	0.793	2.36129e-20	M2 macrophages	ARF1
1.14842e-24	1.05946	0.468	0.222	2.36528e-20	M2 macrophages	DUSP23
1.15967e-24	0.748123	0.679	0.414	2.38845e-20	M2 macrophages	NDUFS7
1.19797e-24	1.31783	0.445	0.207	2.46735e-20	M2 macrophages	IFIT3
1.35795e-24	0.842308	0.706	0.406	2.79684e-20	M2 macrophages	ZNHIT1
1.42832e-24	0.695581	0.776	0.467	2.94177e-20	M2 macrophages	SERPINA1
1.43996e-24	2.57272	0.191	0.033	2.96574e-20	M2 macrophages	ALDH1A1
1.54329e-24	2.79171	0.2	0.02	3.17856e-20	M2 macrophages	ZMIZ1-AS1
1.98822e-24	2.08254	0.287	0.054	4.09494e-20	M2 macrophages	ATP2A3
2.13202e-24	0.879231	0.552	0.294	4.39112e-20	M2 macrophages	SNX1
2.34634e-24	-1.43461	0.253	0.45	4.83251e-20	M2 macrophages	IL1R2
2.43462e-24	2.2548	0.245	0.04	5.01434e-20	M2 macrophages	CR1
2.44748e-24	0.599561	0.819	0.583	5.04083e-20	M2 macrophages	IQGAP2
2.44808e-24	-0.871644	0.379	0.456	5.04207e-20	M2 macrophages	CDK2AP1
2.68049e-24	1.45875	0.279	0.083	5.52073e-20	M2 macrophages	SLC49A3
2.85168e-24	0.789032	0.663	0.395	5.87331e-20	M2 macrophages	NARS
3.23261e-24	-1.97818	0.129	0.379	6.65787e-20	M2 macrophages	CD69
3.35782e-24	-1.32224	0.231	0.38	6.91577e-20	M2 macrophages	MTSS1
3.55272e-24	0.64957	0.675	0.455	7.31719e-20	M2 macrophages	LGALS9
3.68115e-24	-1.06633	0.402	0.536	7.58169e-20	M2 macrophages	CD40
3.8363e-24	-0.971419	0.337	0.407	7.90124e-20	M2 macrophages	SINHCAF
3.87093e-24	-0.658687	0.713	0.738	7.97256e-20	M2 macrophages	BID
4.00811e-24	1.09992	0.455	0.198	8.2551e-20	M2 macrophages	SEC22B
4.20753e-24	0.855522	0.849	0.548	8.66583e-20	M2 macrophages	SAMHD1
4.31059e-24	0.780362	0.612	0.32	8.87809e-20	M2 macrophages	LILRB3
4.31333e-24	1.86432	0.315	0.081	8.88374e-20	M2 macrophages	UBXN11
4.39625e-24	0.296506	0.929	0.783	9.05452e-20	M2 macrophages	ITGAX
5.30074e-24	0.330691	0.941	0.791	1.09174e-19	M2 macrophages	SSR4
5.41681e-24	0.298134	0.697	0.486	1.11565e-19	M2 macrophages	MAPK6
6.01418e-24	0.717089	0.769	0.497	1.23868e-19	M2 macrophages	DYNLRB1
6.28089e-24	0.38356	0.832	0.638	1.29361e-19	M2 macrophages	TALDO1
6.85115e-24	0.61799	0.812	0.549	1.41106e-19	M2 macrophages	NDUFB8
6.96993e-24	1.13546	0.408	0.17	1.43553e-19	M2 macrophages	HCFC1R1
7.35981e-24	0.503116	0.736	0.517	1.51583e-19	M2 macrophages	NCOA4
7.85444e-24	1.89869	0.182	0.056	1.6177e-19	M2 macrophages	TNIP3
8.12261e-24	0.680287	0.537	0.316	1.67293e-19	M2 macrophages	MCOLN1
8.52786e-24	2.61608	0.212	0.028	1.7564e-19	M2 macrophages	SNTB1
9.25751e-24	2.67541	0.124	0.015	1.90668e-19	M2 macrophages	HEY1
9.26279e-24	0.638856	0.705	0.46	1.90776e-19	M2 macrophages	FRG1
1.02166e-23	1.11299	0.476	0.221	2.10421e-19	M2 macrophages	STARD3NL
1.05055e-23	0.648734	0.642	0.403	2.16371e-19	M2 macrophages	MGLL
1.06311e-23	0.130637	0.997	0.975	2.18958e-19	M2 macrophages	SRGN
1.11386e-23	1.29032	0.431	0.173	2.29411e-19	M2 macrophages	BCKDHA
1.15405e-23	0.266162	0.894	0.74	2.37687e-19	M2 macrophages	QKI
1.23389e-23	0.82958	0.577	0.314	2.54132e-19	M2 macrophages	TMX1
1.28769e-23	-1.53587	0.223	0.421	2.65213e-19	M2 macrophages	NIBAN1
1.36738e-23	0.802813	0.598	0.342	2.81625e-19	M2 macrophages	VMA21
1.41589e-23	0.140341	0.814	0.685	2.91616e-19	M2 macrophages	WTAP
1.44153e-23	-1.63753	0.197	0.399	2.96898e-19	M2 macrophages	RHOF
1.50761e-23	2.73909	0.193	0.032	3.10507e-19	M2 macrophages	CLDN23
1.58069e-23	1.45481	0.483	0.182	3.25559e-19	M2 macrophages	LSM6
1.65694e-23	1.10042	0.534	0.234	3.41262e-19	M2 macrophages	MRPS18C
1.68903e-23	0.554167	0.623	0.347	3.47873e-19	M2 macrophages	SLA
1.82445e-23	0.702837	0.758	0.489	3.75764e-19	M2 macrophages	PRDX5
1.82555e-23	1.16573	0.539	0.249	3.75991e-19	M2 macrophages	IFI27L2
1.95159e-23	0.760862	0.551	0.303	4.01949e-19	M2 macrophages	AC100810.1
1.96775e-23	1.50104	0.347	0.135	4.05277e-19	M2 macrophages	PID1
2.01849e-23	-0.805957	0.472	0.574	4.15729e-19	M2 macrophages	MALT1
2.03512e-23	-0.997436	0.513	0.641	4.19153e-19	M2 macrophages	SNHG15
2.08445e-23	0.76133	0.832	0.544	4.29313e-19	M2 macrophages	SMS
2.08551e-23	0.49152	0.874	0.659	4.29531e-19	M2 macrophages	COPE
2.0992e-23	0.894422	0.551	0.278	4.32352e-19	M2 macrophages	UNC93B1
2.33723e-23	0.847708	0.604	0.339	4.81377e-19	M2 macrophages	CNPY2
2.50762e-23	1.09582	0.448	0.192	5.1647e-19	M2 macrophages	ACSL5
2.86192e-23	0.384611	0.913	0.751	5.89442e-19	M2 macrophages	COX5B
3.32991e-23	1.0858	0.502	0.233	6.85828e-19	M2 macrophages	GET3
3.715e-23	0.939128	0.505	0.256	7.65141e-19	M2 macrophages	EPAS1
4.0549e-23	0.869108	0.691	0.405	8.35146e-19	M2 macrophages	TMEM219
4.26927e-23	0.503163	0.715	0.5	8.79299e-19	M2 macrophages	GPCPD1
4.45587e-23	1.331	0.459	0.181	9.17731e-19	M2 macrophages	HTATIP2
4.60189e-23	0.941566	0.578	0.3	9.47805e-19	M2 macrophages	ABRACL
4.66625e-23	0.857657	0.718	0.411	9.61062e-19	M2 macrophages	SKAP2
4.97619e-23	0.718651	0.791	0.509	1.0249e-18	M2 macrophages	NEDD8
6.27798e-23	0.542257	0.86	0.64	1.29301e-18	M2 macrophages	ATP5MC3
7.15339e-23	1.03293	0.256	0.092	1.47331e-18	M2 macrophages	MCEMP1
7.28665e-23	0.886738	0.602	0.313	1.50076e-18	M2 macrophages	GLG1
7.74329e-23	1.89593	0.151	0.054	1.59481e-18	M2 macrophages	IL6
8.17514e-23	1.85146	0.411	0.117	1.68375e-18	M2 macrophages	SLC35F6
8.35999e-23	0.46083	0.766	0.531	1.72182e-18	M2 macrophages	SH3BP5
8.95028e-23	0.729993	0.585	0.338	1.8434e-18	M2 macrophages	WDR26
9.24593e-23	0.879666	0.524	0.262	1.90429e-18	M2 macrophages	GANAB
9.25879e-23	0.762947	0.953	0.699	1.90694e-18	M2 macrophages	TIMP1
1.08859e-22	0.429356	0.932	0.753	2.24205e-18	M2 macrophages	COX7A2
1.0942e-22	-3.15502	0.021	0.116	2.25361e-18	M2 macrophages	CCR6
1.11274e-22	-0.705129	0.727	0.794	2.29179e-18	M2 macrophages	EZR
1.20121e-22	-0.321491	0.965	0.95	2.47401e-18	M2 macrophages	JUND
1.24848e-22	0.64314	0.603	0.376	2.57137e-18	M2 macrophages	OAZ2
1.30999e-22	0.614491	0.327	0.199	2.69805e-18	M2 macrophages	RCAN1
1.34333e-22	0.817101	0.547	0.302	2.76673e-18	M2 macrophages	SEPHS2
1.34991e-22	0.694637	0.643	0.388	2.78028e-18	M2 macrophages	PDCD6IP
1.35506e-22	0.900354	0.473	0.235	2.79088e-18	M2 macrophages	SHKBP1
1.42236e-22	0.667153	0.724	0.489	2.9295e-18	M2 macrophages	MYDGF
1.46951e-22	0.632265	0.697	0.453	3.0266e-18	M2 macrophages	GTF3C6
1.54394e-22	1.4765	0.352	0.128	3.1799e-18	M2 macrophages	STX10
1.73653e-22	0.909394	0.605	0.323	3.57655e-18	M2 macrophages	AP3S1
1.7724e-22	0.842827	0.625	0.33	3.65043e-18	M2 macrophages	TMEM30A
1.79008e-22	1.21016	0.475	0.208	3.68685e-18	M2 macrophages	RNPEP
1.80291e-22	1.00038	0.668	0.351	3.71328e-18	M2 macrophages	GTF3A
2.04921e-22	1.38012	0.203	0.059	4.22056e-18	M2 macrophages	HRH1
2.0565e-22	-1.61255	0.134	0.251	4.23556e-18	M2 macrophages	IDO1
2.15013e-22	1.18183	0.445	0.196	4.42841e-18	M2 macrophages	SMIM30
2.29356e-22	0.566568	0.683	0.466	4.72381e-18	M2 macrophages	HDGF
2.4528e-22	0.465183	0.726	0.526	5.05179e-18	M2 macrophages	EIF1B
2.53367e-22	0.35761	0.634	0.494	5.21834e-18	M2 macrophages	AL021155.5
2.58834e-22	0.487486	0.793	0.595	5.33094e-18	M2 macrophages	TKT
2.63987e-22	1.36186	0.439	0.167	5.43709e-18	M2 macrophages	LGALS8
2.78257e-22	0.715303	0.734	0.478	5.73098e-18	M2 macrophages	NDUFA3
2.85905e-22	0.465628	0.572	0.404	5.88851e-18	M2 macrophages	PLEKHF2
2.91124e-22	0.764957	0.64	0.377	5.99599e-18	M2 macrophages	STT3B
2.94789e-22	1.10988	0.378	0.192	6.07148e-18	M2 macrophages	ZSCAN16-AS1
3.1076e-22	-0.587341	0.693	0.697	6.40042e-18	M2 macrophages	YWHAH
3.24579e-22	0.272467	0.876	0.752	6.68502e-18	M2 macrophages	HSPA5
3.37565e-22	1.09709	0.547	0.241	6.95249e-18	M2 macrophages	MYD88
3.55733e-22	0.435334	0.557	0.357	7.32667e-18	M2 macrophages	MAML2
3.69227e-22	1.46163	0.342	0.114	7.6046e-18	M2 macrophages	GRK6
3.84561e-22	-0.9983	0.535	0.679	7.92042e-18	M2 macrophages	NFKBID
3.87804e-22	2.20673	0.224	0.046	7.98722e-18	M2 macrophages	CRADD
4.42718e-22	0.219535	0.938	0.841	9.11823e-18	M2 macrophages	RTN4
4.78763e-22	0.623273	0.7	0.459	9.86061e-18	M2 macrophages	TMED9
4.89462e-22	0.904783	0.656	0.348	1.0081e-17	M2 macrophages	SQOR
4.93216e-22	-1.82468	0.107	0.27	1.01583e-17	M2 macrophages	TSPAN33
4.97847e-22	0.713149	0.59	0.348	1.02537e-17	M2 macrophages	MMP24OS
4.9947e-22	1.90898	0.288	0.071	1.02871e-17	M2 macrophages	CLMN
5.84863e-22	0.448496	0.773	0.558	1.20458e-17	M2 macrophages	ACTN1
5.98407e-22	0.538787	0.819	0.578	1.23248e-17	M2 macrophages	ARRB2
6.12529e-22	-1.05575	0.365	0.468	1.26156e-17	M2 macrophages	CTTNBP2NL
6.90119e-22	0.405537	0.891	0.738	1.42137e-17	M2 macrophages	CTNNB1
7.06694e-22	0.824616	0.63	0.341	1.45551e-17	M2 macrophages	POLR2J
7.14316e-22	-0.594735	0.666	0.715	1.47121e-17	M2 macrophages	GSN
7.32235e-22	1.06585	0.565	0.278	1.50811e-17	M2 macrophages	SLC25A24
7.42564e-22	0.579606	0.844	0.584	1.52938e-17	M2 macrophages	KRTCAP2
7.52521e-22	0.718287	0.79	0.511	1.54989e-17	M2 macrophages	LAMTOR1
7.9081e-22	0.249662	0.916	0.806	1.62875e-17	M2 macrophages	ACTR3
8.52985e-22	-0.736146	0.727	0.849	1.75681e-17	M2 macrophages	CDKN1A
8.89591e-22	1.4427	0.305	0.104	1.8322e-17	M2 macrophages	CD300E
9.68382e-22	0.741568	0.523	0.29	1.99448e-17	M2 macrophages	BCL11A
1.15632e-21	-1.33525	0.247	0.459	2.38156e-17	M2 macrophages	TRAF5
1.2076e-21	1.03302	0.419	0.194	2.48716e-17	M2 macrophages	PIGT
1.21865e-21	-0.587251	0.391	0.414	2.50993e-17	M2 macrophages	CBX6
1.21989e-21	0.470992	0.55	0.404	2.51249e-17	M2 macrophages	EGR1
1.33761e-21	-1.78951	0.112	0.267	2.75495e-17	M2 macrophages	TOMM34
1.35335e-21	0.404118	0.978	0.826	2.78736e-17	M2 macrophages	GABARAP
1.37591e-21	0.492698	0.792	0.579	2.83382e-17	M2 macrophages	CHMP1B
1.40967e-21	1.36946	0.182	0.045	2.90336e-17	M2 macrophages	KCNE1
1.41161e-21	0.857213	0.5	0.271	2.90735e-17	M2 macrophages	DPM3
1.49956e-21	0.405279	0.922	0.771	3.08848e-17	M2 macrophages	ACTR2
1.72953e-21	0.759922	0.651	0.393	3.56214e-17	M2 macrophages	TM9SF2
1.83188e-21	0.904801	0.589	0.291	3.77293e-17	M2 macrophages	SYPL1
1.83753e-21	-0.664488	0.724	0.762	3.78459e-17	M2 macrophages	GPBP1
1.95126e-21	0.820754	0.742	0.406	4.01881e-17	M2 macrophages	GMFG
1.99417e-21	0.733696	0.606	0.359	4.10719e-17	M2 macrophages	NDUFB6
2.20312e-21	0.877262	0.582	0.319	4.53754e-17	M2 macrophages	MRPS15
2.22368e-21	0.550406	0.8	0.575	4.57989e-17	M2 macrophages	UQCRQ
2.2556e-21	-1.70063	0.183	0.396	4.64563e-17	M2 macrophages	HES4
2.55e-21	-2.57983	0.057	0.221	5.25199e-17	M2 macrophages	GOLGA8A
2.61073e-21	1.04958	0.561	0.268	5.37705e-17	M2 macrophages	MCUB
2.85238e-21	-1.19279	0.205	0.327	5.87475e-17	M2 macrophages	TTYH2
3.52916e-21	0.851779	0.581	0.325	7.26867e-17	M2 macrophages	OSBPL11
3.64313e-21	0.614037	0.651	0.416	7.50338e-17	M2 macrophages	PGD
3.97691e-21	-1.78232	0.11	0.254	8.19085e-17	M2 macrophages	PLEKHA5
4.09162e-21	0.576808	0.548	0.313	8.42711e-17	M2 macrophages	DAPK1
4.46389e-21	0.303968	0.559	0.361	9.19383e-17	M2 macrophages	SLC1A3
4.58428e-21	0.873261	0.554	0.298	9.44178e-17	M2 macrophages	PHB
4.76195e-21	-1.00234	0.314	0.392	9.80771e-17	M2 macrophages	ITGA4
4.90148e-21	0.484568	0.946	0.745	1.00951e-16	M2 macrophages	GNAI2
5.01412e-21	0.436162	0.863	0.635	1.03271e-16	M2 macrophages	CD53
5.02798e-21	1.65603	0.225	0.06	1.03556e-16	M2 macrophages	AC096667.1
5.4513e-21	-3.25584	0.023	0.104	1.12275e-16	M2 macrophages	IL2RA
5.61662e-21	-0.710162	0.461	0.504	1.1568e-16	M2 macrophages	CRIP1
6.91709e-21	0.808463	0.557	0.293	1.42464e-16	M2 macrophages	TPD52L2
7.44093e-21	0.298478	0.927	0.785	1.53253e-16	M2 macrophages	PDIA3
7.59367e-21	-1.15053	0.452	0.686	1.56399e-16	M2 macrophages	SERPINB9
8.11232e-21	1.07819	0.558	0.262	1.67081e-16	M2 macrophages	C1D
8.11342e-21	-1.75951	0.175	0.401	1.67104e-16	M2 macrophages	TNFRSF18
8.15056e-21	0.246983	0.741	0.566	1.67869e-16	M2 macrophages	LILRB4
8.19319e-21	0.487787	0.592	0.391	1.68747e-16	M2 macrophages	STK10
8.32663e-21	0.80017	0.653	0.385	1.71495e-16	M2 macrophages	NDUFB3
8.59959e-21	0.903839	0.622	0.33	1.77117e-16	M2 macrophages	SDSL
8.72725e-21	0.396265	0.72	0.497	1.79746e-16	M2 macrophages	SDC4
8.81758e-21	-0.740112	0.547	0.665	1.81607e-16	M2 macrophages	SIPA1L1
8.95381e-21	0.643814	0.739	0.491	1.84413e-16	M2 macrophages	PPP1CA
9.5735e-21	-3.01396	0.025	0.15	1.97176e-16	M2 macrophages	IL18R1
1.00234e-20	-1.53648	0.132	0.286	2.06442e-16	M2 macrophages	TGFA
1.02126e-20	0.622072	0.611	0.398	2.10338e-16	M2 macrophages	TSPAN3
1.0813e-20	-4.48146	0.007	0.137	2.22705e-16	M2 macrophages	P2RY10
1.15297e-20	0.438929	0.774	0.567	2.37466e-16	M2 macrophages	RBM47
1.22431e-20	0.613413	0.811	0.56	2.5216e-16	M2 macrophages	NDUFC2
1.2339e-20	0.388184	0.953	0.801	2.54135e-16	M2 macrophages	GNG5
1.24712e-20	0.33228	0.55	0.361	2.56856e-16	M2 macrophages	DENND5A
1.26485e-20	0.450065	0.676	0.469	2.6051e-16	M2 macrophages	NAA50
1.3747e-20	0.49698	0.885	0.692	2.83133e-16	M2 macrophages	MTDH
1.47487e-20	1.67032	0.235	0.059	3.03764e-16	M2 macrophages	SLC27A3
1.63326e-20	0.595937	0.662	0.397	3.36387e-16	M2 macrophages	ATP6V1C1
1.65817e-20	0.961993	0.549	0.251	3.41517e-16	M2 macrophages	MYO1F
1.84607e-20	1.32542	0.38	0.14	3.80216e-16	M2 macrophages	DGCR6L
1.90844e-20	1.82448	0.383	0.101	3.93062e-16	M2 macrophages	SLAMF8
1.97601e-20	0.809762	0.711	0.416	4.06979e-16	M2 macrophages	RNF181
2.06148e-20	0.993448	0.561	0.273	4.24582e-16	M2 macrophages	FBXL5
2.24654e-20	0.550132	0.846	0.657	4.62697e-16	M2 macrophages	ATOX1
2.26084e-20	0.926198	0.549	0.307	4.65643e-16	M2 macrophages	EMC10
2.31357e-20	1.32828	0.437	0.155	4.76502e-16	M2 macrophages	FCGR1A
2.63432e-20	1.0329	0.536	0.265	5.42565e-16	M2 macrophages	CRTAP
2.82548e-20	0.564243	0.762	0.541	5.81935e-16	M2 macrophages	C9orf16
2.8381e-20	-0.920647	0.307	0.362	5.84535e-16	M2 macrophages	RASSF4
2.85451e-20	0.838853	0.615	0.341	5.87914e-16	M2 macrophages	ETFB
2.88101e-20	0.965539	0.543	0.265	5.93372e-16	M2 macrophages	POLR2F
2.90391e-20	2.14037	0.109	0.021	5.98089e-16	M2 macrophages	SERPINB2
2.98829e-20	1.47153	0.424	0.145	6.15468e-16	M2 macrophages	TMEM170B
3.16137e-20	0.539837	0.695	0.452	6.51117e-16	M2 macrophages	CARD19
3.24753e-20	0.481382	0.849	0.626	6.68862e-16	M2 macrophages	GLIPR2
3.39037e-20	0.506991	0.649	0.416	6.98281e-16	M2 macrophages	PTPN12
3.41296e-20	0.620639	0.733	0.496	7.02933e-16	M2 macrophages	IFNAR1
3.54504e-20	-3.07765	0.036	0.192	7.30136e-16	M2 macrophages	NBL1
3.59604e-20	-2.17571	0.06	0.191	7.4064e-16	M2 macrophages	AL451123.1
3.83357e-20	0.36461	0.917	0.769	7.89563e-16	M2 macrophages	PPIB
3.95695e-20	0.753462	0.404	0.227	8.14974e-16	M2 macrophages	ADIPOR2
4.09615e-20	0.379944	0.824	0.649	8.43644e-16	M2 macrophages	PRR13
4.23845e-20	0.902406	0.501	0.243	8.72951e-16	M2 macrophages	NRIP3
4.4147e-20	0.307467	0.92	0.776	9.09253e-16	M2 macrophages	COX6A1
4.46034e-20	0.940045	0.515	0.263	9.18652e-16	M2 macrophages	FAM174C
4.46468e-20	0.207933	0.944	0.87	9.19545e-16	M2 macrophages	SGK1
4.80772e-20	0.563573	0.776	0.542	9.90198e-16	M2 macrophages	LAMTOR5
4.86019e-20	-0.733219	0.568	0.613	1.001e-15	M2 macrophages	IKZF1
5.81657e-20	0.974059	0.519	0.263	1.19798e-15	M2 macrophages	SURF1
5.89109e-20	0.569986	0.88	0.634	1.21333e-15	M2 macrophages	ATP5MPL
6.04804e-20	2.3897	0.195	0.042	1.24565e-15	M2 macrophages	SLAMF9
6.3043e-20	-0.606525	0.818	0.861	1.29843e-15	M2 macrophages	ID2
6.70662e-20	-1.18292	0.62	0.841	1.38129e-15	M2 macrophages	RGS1
6.7563e-20	0.678744	0.636	0.385	1.39153e-15	M2 macrophages	PLIN3
6.97521e-20	-0.864122	0.423	0.539	1.43661e-15	M2 macrophages	PDE4A
7.4716e-20	-0.164584	0.987	0.934	1.53885e-15	M2 macrophages	HLA-DRB1
7.59191e-20	0.909838	0.548	0.276	1.56363e-15	M2 macrophages	MCFD2
7.61882e-20	1.24859	0.383	0.147	1.56917e-15	M2 macrophages	COA3
7.63966e-20	0.889521	0.657	0.358	1.57346e-15	M2 macrophages	SFT2D1
8.29592e-20	0.852079	0.504	0.261	1.70863e-15	M2 macrophages	DEDD2
8.40184e-20	0.737023	0.63	0.34	1.73044e-15	M2 macrophages	SP100
9.02558e-20	0.504376	0.84	0.618	1.85891e-15	M2 macrophages	NDUFB1
9.1307e-20	0.993635	0.424	0.203	1.88056e-15	M2 macrophages	ZDHHC3
9.67907e-20	0.856506	0.491	0.264	1.9935e-15	M2 macrophages	CASP1
9.8171e-20	0.606347	0.573	0.398	2.02193e-15	M2 macrophages	IL18
1.01552e-19	0.410245	0.915	0.729	2.09156e-15	M2 macrophages	ATP5ME
1.08476e-19	1.15135	0.472	0.208	2.23416e-15	M2 macrophages	ITGAE
1.1206e-19	-2.16891	0.062	0.2	2.308e-15	M2 macrophages	HOMER2
1.13136e-19	-0.699571	0.474	0.504	2.33015e-15	M2 macrophages	CLDN4
1.13953e-19	0.966963	0.506	0.265	2.34697e-15	M2 macrophages	HSD17B11
1.17935e-19	1.2192	0.482	0.197	2.42899e-15	M2 macrophages	TSNAX
1.22111e-19	1.23137	0.413	0.172	2.515e-15	M2 macrophages	COMMD9
1.26638e-19	-0.922101	0.634	0.849	2.60825e-15	M2 macrophages	NR4A3
1.32829e-19	0.326205	0.728	0.567	2.73574e-15	M2 macrophages	NLRP3
1.34286e-19	1.36446	0.404	0.156	2.76575e-15	M2 macrophages	ST14
1.34568e-19	-3.03538	0.027	0.156	2.77156e-15	M2 macrophages	TLCD3A
1.34829e-19	-0.852008	0.385	0.426	2.77693e-15	M2 macrophages	CERS6
1.36832e-19	0.596497	0.539	0.336	2.81819e-15	M2 macrophages	MAPKAP1
1.37909e-19	0.611871	0.595	0.371	2.84038e-15	M2 macrophages	GYPC
1.41331e-19	-1.0222	0.287	0.432	2.91085e-15	M2 macrophages	VMO1
1.4451e-19	0.687024	0.714	0.476	2.97633e-15	M2 macrophages	CHMP5
1.45996e-19	-0.958389	0.386	0.524	3.00694e-15	M2 macrophages	MKNK2
1.47157e-19	-1.13167	0.35	0.537	3.03085e-15	M2 macrophages	DUSP5
1.53654e-19	-2.76374	0.03	0.15	3.16467e-15	M2 macrophages	CTLA4
1.56347e-19	0.316637	0.705	0.45	3.22012e-15	M2 macrophages	LCP2
1.58707e-19	0.693131	0.548	0.327	3.26874e-15	M2 macrophages	CNIH4
1.61206e-19	0.909117	0.546	0.291	3.32021e-15	M2 macrophages	CORO1B
1.61552e-19	0.759634	0.697	0.432	3.32733e-15	M2 macrophages	LAMTOR2
1.63422e-19	1.06779	0.513	0.244	3.36584e-15	M2 macrophages	UQCC2
1.65442e-19	0.165171	0.848	0.705	3.40744e-15	M2 macrophages	ARL8B
1.71301e-19	-1.70073	0.077	0.206	3.52812e-15	M2 macrophages	LTC4S
1.87166e-19	0.87602	0.541	0.293	3.85488e-15	M2 macrophages	SUMF2
1.88355e-19	0.417922	0.475	0.28	3.87937e-15	M2 macrophages	ITPRIP
1.8954e-19	0.876715	0.661	0.37	3.90376e-15	M2 macrophages	NCKAP1L
2.05676e-19	0.275517	0.87	0.799	4.2361e-15	M2 macrophages	G0S2
2.19964e-19	-0.678481	0.456	0.498	4.53038e-15	M2 macrophages	CYTIP
2.3839e-19	1.23471	0.437	0.183	4.90989e-15	M2 macrophages	WDR11
2.49993e-19	0.876681	0.436	0.217	5.14885e-15	M2 macrophages	APH1B
2.61187e-19	0.639776	0.672	0.458	5.37942e-15	M2 macrophages	CTNNBL1
2.62664e-19	0.70746	0.672	0.428	5.40982e-15	M2 macrophages	MRPL51
2.85039e-19	0.574483	0.758	0.524	5.87066e-15	M2 macrophages	LACTB
2.95057e-19	1.01081	0.486	0.229	6.07699e-15	M2 macrophages	SMCO4
2.96194e-19	0.719968	0.598	0.335	6.10041e-15	M2 macrophages	EIF4EBP1
2.97693e-19	0.953378	0.482	0.248	6.13128e-15	M2 macrophages	DRAM2
3.11544e-19	0.456605	0.838	0.617	6.41655e-15	M2 macrophages	PSMB3
3.27336e-19	0.811383	0.661	0.362	6.74182e-15	M2 macrophages	PSMB8
3.32918e-19	0.593348	0.75	0.529	6.85678e-15	M2 macrophages	KDELR1
3.63884e-19	-0.941261	0.224	0.295	7.49455e-15	M2 macrophages	CLEC4A
3.63888e-19	1.29972	0.124	0.054	7.49463e-15	M2 macrophages	CHI3L1
3.66819e-19	0.602902	0.804	0.558	7.555e-15	M2 macrophages	HADHA
4.05811e-19	0.643244	0.591	0.376	8.35808e-15	M2 macrophages	TIMM13
4.28264e-19	-1.06751	0.537	0.785	8.82052e-15	M2 macrophages	NR4A1
4.37465e-19	1.25449	0.213	0.089	9.01003e-15	M2 macrophages	ZNF577
4.68678e-19	-1.18605	0.162	0.265	9.65289e-15	M2 macrophages	PPP1R16A
4.79486e-19	0.485093	0.819	0.596	9.8755e-15	M2 macrophages	CAPZA1
4.80139e-19	-1.72996	0.053	0.141	9.88893e-15	M2 macrophages	ZBTB46
4.82065e-19	0.60932	0.628	0.419	9.92861e-15	M2 macrophages	PGAM1
4.89262e-19	0.794608	0.591	0.328	1.00768e-14	M2 macrophages	NPTN
4.95875e-19	0.116848	0.983	0.925	1.0213e-14	M2 macrophages	HNRNPA2B1
4.97047e-19	0.401031	0.872	0.693	1.02372e-14	M2 macrophages	COX7B
5.17294e-19	-3.3831	0.023	0.178	1.06542e-14	M2 macrophages	EMP2
5.67806e-19	0.745689	0.695	0.43	1.16945e-14	M2 macrophages	NDUFC1
5.81715e-19	1.09983	0.472	0.211	1.1981e-14	M2 macrophages	GLB1
5.86909e-19	-0.915911	0.407	0.508	1.2088e-14	M2 macrophages	FOXP1
5.91192e-19	0.860993	0.447	0.267	1.21762e-14	M2 macrophages	LY6E
5.93045e-19	0.786781	0.605	0.334	1.22143e-14	M2 macrophages	TMEM230
6.04905e-19	1.60207	0.328	0.091	1.24586e-14	M2 macrophages	CPNE8
6.34529e-19	-1.25274	0.176	0.321	1.30688e-14	M2 macrophages	AC008105.3
6.37597e-19	0.957353	0.365	0.163	1.3132e-14	M2 macrophages	GPD2
6.59185e-19	-1.39784	0.194	0.328	1.35766e-14	M2 macrophages	TLE1
7.3454e-19	-2.54411	0.03	0.151	1.51286e-14	M2 macrophages	ADAM19
7.38207e-19	0.821032	0.599	0.348	1.52041e-14	M2 macrophages	TXNDC12
7.58777e-19	0.856862	0.374	0.176	1.56278e-14	M2 macrophages	SORT1
7.87511e-19	0.553082	0.513	0.272	1.62196e-14	M2 macrophages	TREM1
8.30271e-19	-0.709124	0.679	0.789	1.71003e-14	M2 macrophages	RGS2
8.30774e-19	1.82833	0.224	0.06	1.71106e-14	M2 macrophages	SLC25A40
8.43577e-19	0.392868	0.806	0.621	1.73743e-14	M2 macrophages	UBE2R2
8.7051e-19	0.607804	0.738	0.511	1.7929e-14	M2 macrophages	AHNAK
9.73663e-19	0.815831	0.582	0.328	2.00536e-14	M2 macrophages	TIMM8B
1.07028e-18	-1.72168	0.115	0.259	2.20436e-14	M2 macrophages	HDGFL3
1.0751e-18	0.302978	0.952	0.813	2.21427e-14	M2 macrophages	PCBP1
1.07961e-18	1.05669	0.346	0.153	2.22356e-14	M2 macrophages	ANAPC13
1.09356e-18	0.694144	0.681	0.416	2.2523e-14	M2 macrophages	CHMP3
1.17326e-18	0.509682	0.719	0.5	2.41645e-14	M2 macrophages	C1orf43
1.27251e-18	1.09453	0.545	0.26	2.62086e-14	M2 macrophages	LY9
1.29007e-18	1.14635	0.346	0.135	2.65702e-14	M2 macrophages	TNS3
1.4673e-18	-2.27118	0.099	0.281	3.02205e-14	M2 macrophages	MARCH3
1.58016e-18	-2.69371	0.026	0.12	3.25449e-14	M2 macrophages	FLT3
1.60665e-18	0.697457	0.435	0.265	3.30906e-14	M2 macrophages	OASL
1.6196e-18	1.04051	0.498	0.224	3.33572e-14	M2 macrophages	EIF4G3
1.6248e-18	1.26422	0.423	0.17	3.34643e-14	M2 macrophages	SHISA5
1.74142e-18	1.41552	0.372	0.128	3.58663e-14	M2 macrophages	CMC1
1.81269e-18	2.28201	0.164	0.031	3.73341e-14	M2 macrophages	C2
1.82663e-18	0.368927	0.293	0.173	3.76212e-14	M2 macrophages	HIF1A-AS3
1.86997e-18	0.782996	0.645	0.387	3.85139e-14	M2 macrophages	STMP1
2.07894e-18	-0.209539	0.909	0.8	4.28179e-14	M2 macrophages	TXN
2.22224e-18	0.497368	0.761	0.56	4.57693e-14	M2 macrophages	ZFYVE16
2.30918e-18	-1.54748	0.144	0.302	4.75599e-14	M2 macrophages	SEL1L3
2.41149e-18	0.819916	0.721	0.431	4.9667e-14	M2 macrophages	ZYX
2.52879e-18	0.937877	0.481	0.224	5.20829e-14	M2 macrophages	TBXAS1
2.57335e-18	0.574771	0.404	0.262	5.30008e-14	M2 macrophages	CDC42EP3
2.66539e-18	-1.62104	0.191	0.354	5.48964e-14	M2 macrophages	TSPYL2
3.16978e-18	0.618905	0.74	0.474	6.52849e-14	M2 macrophages	VPS28
3.23943e-18	1.23028	0.296	0.114	6.67192e-14	M2 macrophages	SORBS3
3.25462e-18	1.03475	0.59	0.283	6.70322e-14	M2 macrophages	MPHOSPH6
3.2641e-18	0.64827	0.786	0.512	6.72273e-14	M2 macrophages	AP2M1
3.48974e-18	0.759814	0.512	0.284	7.18746e-14	M2 macrophages	MICU1
3.49177e-18	0.530782	0.786	0.536	7.19164e-14	M2 macrophages	ATP6V1E1
3.51671e-18	-2.94188	0.044	0.187	7.24301e-14	M2 macrophages	PDGFA
3.64035e-18	0.457701	0.841	0.64	7.49766e-14	M2 macrophages	SPCS2
3.64166e-18	0.750267	0.633	0.375	7.50036e-14	M2 macrophages	NIPSNAP2
3.64576e-18	2.62092	0.222	0.037	7.5088e-14	M2 macrophages	NLRC4
3.72209e-18	0.880082	0.318	0.14	7.66601e-14	M2 macrophages	MGST1
3.87164e-18	1.74511	0.248	0.078	7.97403e-14	M2 macrophages	HDDC2
3.96676e-18	0.769007	0.767	0.456	8.16994e-14	M2 macrophages	FKBP1A
3.96859e-18	0.480342	0.745	0.557	8.17372e-14	M2 macrophages	CHCHD10
4.18173e-18	1.64124	0.158	0.06	8.61268e-14	M2 macrophages	IFNB1
4.2015e-18	0.203804	0.727	0.63	8.6534e-14	M2 macrophages	C12orf57
4.26858e-18	3.0142	0.111	0.015	8.79157e-14	M2 macrophages	MAP3K7CL
4.30051e-18	0.50144	0.63	0.383	8.85733e-14	M2 macrophages	ERBIN
4.31851e-18	0.788793	0.432	0.222	8.89441e-14	M2 macrophages	CLCN7
4.47279e-18	1.10385	0.393	0.155	9.21216e-14	M2 macrophages	ARRB1
4.48144e-18	1.13936	0.447	0.194	9.22997e-14	M2 macrophages	ZDHHC7
4.48588e-18	0.589196	0.698	0.465	9.23913e-14	M2 macrophages	NCOR1
4.86655e-18	1.24428	0.581	0.262	1.00232e-13	M2 macrophages	ZNF106
5.18455e-18	0.887802	0.498	0.246	1.06781e-13	M2 macrophages	PPP1CC
5.22892e-18	0.989639	0.394	0.187	1.07695e-13	M2 macrophages	LYAR
5.24976e-18	-1.68003	0.137	0.307	1.08124e-13	M2 macrophages	AP1S3
5.25887e-18	0.455421	0.814	0.586	1.08312e-13	M2 macrophages	PLXDC2
5.38531e-18	1.5129	0.203	0.07	1.10916e-13	M2 macrophages	ASRGL1
5.50466e-18	0.620653	0.653	0.401	1.13374e-13	M2 macrophages	BCAT1
5.90014e-18	-0.51236	0.734	0.783	1.21519e-13	M2 macrophages	HERPUD1
6.20664e-18	-0.640895	0.572	0.693	1.27832e-13	M2 macrophages	ARL4C
6.6228e-18	0.820132	0.598	0.343	1.36403e-13	M2 macrophages	TBRG1
6.95051e-18	0.813247	0.552	0.303	1.43153e-13	M2 macrophages	C3AR1
7.17547e-18	1.78347	0.168	0.035	1.47786e-13	M2 macrophages	SASH1
7.26505e-18	0.489664	0.859	0.644	1.49631e-13	M2 macrophages	NDUFB11
7.31216e-18	0.818152	0.519	0.284	1.50601e-13	M2 macrophages	SCAMP2
7.45061e-18	-0.627294	0.745	0.829	1.53453e-13	M2 macrophages	CXCR4
7.80114e-18	0.43888	0.423	0.273	1.60672e-13	M2 macrophages	EHD1
8.02575e-18	1.2949	0.368	0.146	1.65298e-13	M2 macrophages	DHRS4L2
8.20539e-18	0.772486	0.65	0.394	1.68998e-13	M2 macrophages	SSB
8.55394e-18	0.513907	0.888	0.667	1.76177e-13	M2 macrophages	UQCR10
8.58583e-18	-1.71045	0.11	0.198	1.76834e-13	M2 macrophages	SOCS2
8.70112e-18	0.874151	0.567	0.298	1.79208e-13	M2 macrophages	NAA20
8.73615e-18	-1.19909	0.269	0.438	1.7993e-13	M2 macrophages	BCL3
8.90853e-18	1.93478	0.114	0.033	1.8348e-13	M2 macrophages	COL4A2-AS2
8.96104e-18	0.901858	0.504	0.257	1.84562e-13	M2 macrophages	TMEM179B
9.50251e-18	0.6371	0.808	0.529	1.95714e-13	M2 macrophages	CIAO2B
1.05867e-17	0.553842	0.853	0.597	2.18044e-13	M2 macrophages	ATP5MF
1.06229e-17	1.55742	0.24	0.072	2.1879e-13	M2 macrophages	CD300LF
1.13066e-17	0.77151	0.512	0.267	2.32871e-13	M2 macrophages	RPS6KA1
1.13759e-17	0.469219	0.883	0.665	2.34298e-13	M2 macrophages	NDUFA1
1.25776e-17	0.687719	0.679	0.428	2.59049e-13	M2 macrophages	MAP2K2
1.27693e-17	0.651684	0.52	0.291	2.62997e-13	M2 macrophages	MIEN1
1.31162e-17	0.733789	0.763	0.488	2.70141e-13	M2 macrophages	CTSC
1.31756e-17	0.52148	0.815	0.572	2.71365e-13	M2 macrophages	TMEM123
1.33225e-17	0.495373	0.617	0.429	2.74391e-13	M2 macrophages	AUP1
1.37958e-17	0.371985	0.533	0.371	2.84138e-13	M2 macrophages	ZFX
1.39437e-17	1.00142	0.421	0.189	2.87184e-13	M2 macrophages	MRPL40
1.39616e-17	-3.43788	0.034	0.267	2.87554e-13	M2 macrophages	CCL17
1.46703e-17	0.842113	0.162	0.059	3.02149e-13	M2 macrophages	FCAR
1.50068e-17	-1.30438	0.191	0.342	3.09079e-13	M2 macrophages	CLIC2
1.50144e-17	1.24845	0.476	0.204	3.09237e-13	M2 macrophages	POLR3GL
1.52226e-17	1.38049	0.287	0.112	3.13525e-13	M2 macrophages	OAS2
1.58508e-17	1.02926	0.551	0.272	3.26462e-13	M2 macrophages	WIPI1
1.77377e-17	-0.639608	0.428	0.401	3.65327e-13	M2 macrophages	IFITM2
1.85693e-17	-1.35192	0.193	0.371	3.82453e-13	M2 macrophages	PMEPA1
1.99712e-17	0.703889	0.494	0.277	4.11327e-13	M2 macrophages	TMEM127
2.07825e-17	0.73599	0.396	0.209	4.28036e-13	M2 macrophages	G6PD
2.07999e-17	1.09157	0.388	0.181	4.28395e-13	M2 macrophages	VPS41
2.09072e-17	0.708117	0.69	0.421	4.30605e-13	M2 macrophages	NDUFS8
2.10782e-17	1.15456	0.314	0.12	4.34126e-13	M2 macrophages	DDX41
2.30952e-17	0.664513	0.554	0.328	4.75668e-13	M2 macrophages	DDRGK1
2.35539e-17	-3.17007	0.021	0.149	4.85115e-13	M2 macrophages	TLR3
2.76787e-17	0.436853	0.932	0.736	5.7007e-13	M2 macrophages	NDUFA4
2.85108e-17	-1.04624	0.274	0.319	5.87209e-13	M2 macrophages	TNFRSF12A
2.86432e-17	0.990664	0.465	0.225	5.89936e-13	M2 macrophages	IARS2
2.92384e-17	-0.369683	0.716	0.681	6.02194e-13	M2 macrophages	IL4I1
2.97502e-17	0.686797	0.593	0.374	6.12736e-13	M2 macrophages	MDH1
3.044e-17	1.13606	0.328	0.135	6.26943e-13	M2 macrophages	MTX1
3.18124e-17	2.349	0.129	0.02	6.55208e-13	M2 macrophages	FAR2
3.4811e-17	0.62896	0.46	0.274	7.16968e-13	M2 macrophages	IMPAD1
4.0048e-17	0.438358	0.864	0.659	8.24829e-13	M2 macrophages	POMP
4.03302e-17	1.37869	0.285	0.102	8.3064e-13	M2 macrophages	TMED8
4.10123e-17	0.780785	0.369	0.191	8.44689e-13	M2 macrophages	NCF4
4.19537e-17	1.1419	0.397	0.164	8.64079e-13	M2 macrophages	CPPED1
4.28633e-17	1.18111	0.341	0.139	8.82813e-13	M2 macrophages	CYB561D2
4.40496e-17	1.24007	0.296	0.115	9.07245e-13	M2 macrophages	GON7
4.62083e-17	0.75242	0.486	0.277	9.51706e-13	M2 macrophages	TECR
4.79936e-17	0.57462	0.276	0.183	9.88475e-13	M2 macrophages	AC002456.1
5.65984e-17	2.11149	0.272	0.064	1.1657e-12	M2 macrophages	RNASE1
5.73174e-17	-1.49224	0.288	0.525	1.18051e-12	M2 macrophages	CREB5
5.74201e-17	0.534828	0.731	0.513	1.18263e-12	M2 macrophages	CLTC
5.87597e-17	-0.423955	0.79	0.777	1.21021e-12	M2 macrophages	GAS5
5.90829e-17	0.642284	0.664	0.414	1.21687e-12	M2 macrophages	ATP5IF1
5.97375e-17	0.875371	0.522	0.273	1.23035e-12	M2 macrophages	IL17RA
6.19469e-17	0.471297	0.816	0.619	1.27586e-12	M2 macrophages	ATP5PF
6.42651e-17	0.512444	0.656	0.427	1.3236e-12	M2 macrophages	MIER1
6.77214e-17	-1.19166	0.266	0.383	1.39479e-12	M2 macrophages	H2AFX
6.83939e-17	0.450704	0.807	0.59	1.40864e-12	M2 macrophages	TMEM50A
7.01648e-17	0.643813	0.589	0.383	1.44511e-12	M2 macrophages	SDHB
7.09622e-17	1.25977	0.414	0.174	1.46154e-12	M2 macrophages	TMEM35B
7.35133e-17	-0.930632	0.214	0.337	1.51408e-12	M2 macrophages	HLA-DOA
7.359e-17	1.07092	0.436	0.204	1.51566e-12	M2 macrophages	AL133453.1
7.62349e-17	0.53995	0.552	0.37	1.57013e-12	M2 macrophages	B3GNT2
7.83864e-17	0.843396	0.54	0.3	1.61445e-12	M2 macrophages	HPCAL1
8.12573e-17	0.713925	0.713	0.436	1.67357e-12	M2 macrophages	DDX18
8.51426e-17	0.698379	0.489	0.237	1.7536e-12	M2 macrophages	S100A8
8.65587e-17	-0.572343	0.666	0.686	1.78276e-12	M2 macrophages	SMAP2
9.60878e-17	1.25302	0.418	0.168	1.97902e-12	M2 macrophages	GNPDA1
9.97175e-17	1.12585	0.485	0.22	2.05378e-12	M2 macrophages	NBPF14
1.02259e-16	5.54674	0.143	0.004	2.10613e-12	M2 macrophages	AGRP
1.02965e-16	2.16223	0.208	0.037	2.12066e-12	M2 macrophages	SIGLEC14
1.0311e-16	-1.38661	0.314	0.475	2.12366e-12	M2 macrophages	EPB41L2
1.15574e-16	-3.12113	0.019	0.11	2.38036e-12	M2 macrophages	RAB30
1.1568e-16	-1.69645	0.094	0.245	2.38254e-12	M2 macrophages	BCL7A
1.16115e-16	-1.50268	0.257	0.389	2.3915e-12	M2 macrophages	HSPA1B
1.17737e-16	1.98277	0.194	0.049	2.42492e-12	M2 macrophages	RETN
1.20874e-16	1.5299	0.271	0.081	2.48953e-12	M2 macrophages	VAC14
1.22708e-16	0.578303	0.697	0.463	2.5273e-12	M2 macrophages	SCP2
1.26094e-16	-1.44239	0.167	0.306	2.59704e-12	M2 macrophages	BIN1
1.29945e-16	1.34362	0.276	0.084	2.67635e-12	M2 macrophages	GALNT6
1.40299e-16	0.354751	0.627	0.437	2.8896e-12	M2 macrophages	PLEKHM2
1.40384e-16	-1.93247	0.071	0.154	2.89134e-12	M2 macrophages	LTB
1.4435e-16	0.582417	0.691	0.485	2.97303e-12	M2 macrophages	P4HA1
1.54617e-16	0.490236	0.671	0.446	3.18449e-12	M2 macrophages	TMEM165
1.54643e-16	1.38471	0.359	0.14	3.18503e-12	M2 macrophages	SLC66A3
1.59195e-16	0.374121	0.952	0.802	3.27879e-12	M2 macrophages	CLIC1
1.63029e-16	0.377703	0.869	0.686	3.35775e-12	M2 macrophages	RBX1
1.67119e-16	-0.141511	0.991	0.948	3.44199e-12	M2 macrophages	CD74
1.69845e-16	1.96655	0.18	0.043	3.49813e-12	M2 macrophages	RAB42
1.87544e-16	0.862499	0.499	0.281	3.86267e-12	M2 macrophages	RNASEH2B
1.9295e-16	2.13418	0.193	0.035	3.97399e-12	M2 macrophages	KCNE3
1.99696e-16	0.372626	0.819	0.646	4.11294e-12	M2 macrophages	PSMD8
2.01305e-16	1.71439	0.257	0.067	4.14608e-12	M2 macrophages	ERLIN2
2.01989e-16	1.01667	0.464	0.223	4.16016e-12	M2 macrophages	PLXND1
2.05426e-16	0.493782	0.855	0.651	4.23096e-12	M2 macrophages	SEC61G
2.10217e-16	1.7156	0.218	0.06	4.32963e-12	M2 macrophages	ARL15
2.13957e-16	0.510334	0.734	0.504	4.40666e-12	M2 macrophages	TM9SF3
2.28367e-16	0.57573	0.581	0.372	4.70346e-12	M2 macrophages	SND1
2.35303e-16	0.948002	0.419	0.188	4.84629e-12	M2 macrophages	PIK3CB
2.433e-16	1.89035	0.214	0.052	5.011e-12	M2 macrophages	C2CD5
2.54043e-16	0.665542	0.667	0.414	5.23227e-12	M2 macrophages	ANAPC11
2.58018e-16	1.32597	0.162	0.062	5.31415e-12	M2 macrophages	MBNL1-AS1
2.77103e-16	-0.701417	0.313	0.321	5.70722e-12	M2 macrophages	KRT19
2.77161e-16	0.636739	0.429	0.265	5.70842e-12	M2 macrophages	SMIM4
2.85103e-16	-1.42786	0.083	0.188	5.87198e-12	M2 macrophages	NDRG2
2.95693e-16	0.384883	0.733	0.539	6.0901e-12	M2 macrophages	BACH1
2.98352e-16	0.520006	0.656	0.427	6.14485e-12	M2 macrophages	PSMB7
2.99604e-16	0.44097	0.391	0.226	6.17065e-12	M2 macrophages	ATP9B
3.34515e-16	-5.78872	0.002	0.102	6.88967e-12	M2 macrophages	PPP1R14A
3.38968e-16	-1.28747	0.231	0.321	6.98139e-12	M2 macrophages	GCNT2
3.42626e-16	-1.10369	0.203	0.265	7.05673e-12	M2 macrophages	TACSTD2
3.62102e-16	1.16161	0.369	0.162	7.45785e-12	M2 macrophages	AHCY
3.62227e-16	0.581123	0.718	0.472	7.46044e-12	M2 macrophages	SERPINB6
3.81201e-16	0.832359	0.579	0.326	7.85122e-12	M2 macrophages	MRPL34
3.82026e-16	0.775101	0.48	0.253	7.86821e-12	M2 macrophages	WDFY1
3.87645e-16	0.421719	0.786	0.574	7.98394e-12	M2 macrophages	AURKAIP1
4.00527e-16	0.73708	0.349	0.161	8.24926e-12	M2 macrophages	FMN1
4.0672e-16	1.11622	0.547	0.256	8.3768e-12	M2 macrophages	CDC40
4.24314e-16	1.03312	0.316	0.139	8.73917e-12	M2 macrophages	SPTBN1
4.24808e-16	-0.888863	0.272	0.314	8.74935e-12	M2 macrophages	CLEC10A
4.25741e-16	-2.84155	0.039	0.159	8.76857e-12	M2 macrophages	CBARP
4.28903e-16	1.12282	0.32	0.132	8.83369e-12	M2 macrophages	LNPK
4.51538e-16	0.763202	0.617	0.352	9.29988e-12	M2 macrophages	TMEM167A
4.52732e-16	1.24907	0.262	0.095	9.32446e-12	M2 macrophages	SGMS2
4.66584e-16	0.660146	0.601	0.35	9.60977e-12	M2 macrophages	LASP1
4.69971e-16	0.73692	0.61	0.367	9.67951e-12	M2 macrophages	MRPS36
4.92656e-16	0.932559	0.442	0.217	1.01467e-11	M2 macrophages	MAPKAPK3
5.32718e-16	1.14112	0.297	0.113	1.09719e-11	M2 macrophages	GFOD1
5.36538e-16	1.07998	0.388	0.152	1.10505e-11	M2 macrophages	IDH1
5.37228e-16	0.112926	0.938	0.852	1.10647e-11	M2 macrophages	EIF4G2
5.82673e-16	2.38932	0.155	0.03	1.20007e-11	M2 macrophages	CATSPER1
6.05979e-16	1.5811	0.269	0.081	1.24807e-11	M2 macrophages	COQ2
6.13334e-16	-0.535752	0.498	0.518	1.26322e-11	M2 macrophages	UBE2F
6.13589e-16	0.84233	0.438	0.217	1.26375e-11	M2 macrophages	MXI1
6.44988e-16	1.12803	0.347	0.153	1.32842e-11	M2 macrophages	GDE1
6.54115e-16	0.61234	0.5	0.292	1.34722e-11	M2 macrophages	EVA1B
6.87264e-16	0.646681	0.764	0.485	1.41549e-11	M2 macrophages	XRN2
6.90695e-16	-3.02022	0.034	0.15	1.42256e-11	M2 macrophages	LINC01480
6.97884e-16	0.237721	0.984	0.885	1.43736e-11	M2 macrophages	CFL1
7.27696e-16	1.40916	0.338	0.118	1.49876e-11	M2 macrophages	ZBED3
7.52191e-16	0.876028	0.192	0.079	1.54921e-11	M2 macrophages	ZNF697
7.83717e-16	0.655315	0.62	0.38	1.61414e-11	M2 macrophages	SNF8
7.9682e-16	0.47004	0.887	0.667	1.64113e-11	M2 macrophages	TMEM258
8.56612e-16	0.60145	0.637	0.417	1.76428e-11	M2 macrophages	REX1BD
8.56774e-16	-0.966991	0.221	0.273	1.76461e-11	M2 macrophages	CLDN3
8.58472e-16	1.00488	0.308	0.137	1.76811e-11	M2 macrophages	GSR
8.70314e-16	1.42537	0.297	0.102	1.7925e-11	M2 macrophages	ARHGEF11
8.74527e-16	0.563897	0.818	0.568	1.80118e-11	M2 macrophages	NDUFA11
8.8527e-16	1.06812	0.276	0.111	1.8233e-11	M2 macrophages	PDE3B
8.96174e-16	-2.18838	0.078	0.207	1.84576e-11	M2 macrophages	FILIP1L
9.30149e-16	-0.684604	0.72	0.765	1.91573e-11	M2 macrophages	HSPB1
1.01291e-15	-2.93043	0.026	0.153	2.0862e-11	M2 macrophages	C12orf75
1.09688e-15	-2.45094	0.036	0.165	2.25913e-11	M2 macrophages	TENT5C
1.1868e-15	0.728062	0.66	0.388	2.44434e-11	M2 macrophages	MYCBP2
1.21407e-15	0.780622	0.586	0.336	2.50049e-11	M2 macrophages	STAT1
1.2652e-15	0.22696	0.942	0.831	2.60582e-11	M2 macrophages	TPI1
1.35099e-15	-1.48058	0.175	0.319	2.78249e-11	M2 macrophages	JAZF1
1.35519e-15	-1.51763	0.171	0.284	2.79114e-11	M2 macrophages	MARCH9
1.4131e-15	0.713677	0.586	0.347	2.91043e-11	M2 macrophages	FGD5-AS1
1.41598e-15	0.832654	0.178	0.086	2.91636e-11	M2 macrophages	LINC00309
1.42193e-15	-0.69333	0.49	0.541	2.92861e-11	M2 macrophages	CDC42SE2
1.44709e-15	-1.46495	0.148	0.302	2.98042e-11	M2 macrophages	SLC41A2
1.45502e-15	1.04354	0.471	0.213	2.99677e-11	M2 macrophages	LSM10
1.49048e-15	0.640005	0.626	0.392	3.06979e-11	M2 macrophages	RAB32
1.53133e-15	-0.753527	0.402	0.466	3.15393e-11	M2 macrophages	ARHGAP5
1.54965e-15	0.724863	0.389	0.221	3.19165e-11	M2 macrophages	SLC29A3
1.56834e-15	0.491933	0.486	0.293	3.23015e-11	M2 macrophages	PSEN1
1.66587e-15	0.831402	0.516	0.267	3.43102e-11	M2 macrophages	ABHD2
1.79915e-15	-1.0241	0.492	0.652	3.70553e-11	M2 macrophages	ATP1B1
1.8252e-15	0.690813	0.557	0.33	3.75917e-11	M2 macrophages	AP3B1
1.84718e-15	0.926378	0.41	0.211	3.80445e-11	M2 macrophages	SYS1
1.91018e-15	0.585858	0.658	0.431	3.93421e-11	M2 macrophages	FAM120A
1.93356e-15	-0.792572	0.42	0.492	3.98236e-11	M2 macrophages	IL13RA1
2.02272e-15	0.925093	0.517	0.268	4.16599e-11	M2 macrophages	SREK1IP1
2.02621e-15	0.51469	0.901	0.673	4.17319e-11	M2 macrophages	ATP5MD
2.03191e-15	0.810938	0.492	0.273	4.18492e-11	M2 macrophages	MTCH2
2.07103e-15	0.777174	0.394	0.228	4.26549e-11	M2 macrophages	ITPA
2.15102e-15	-2.0559	0.068	0.134	4.43025e-11	M2 macrophages	ACOT7
2.21108e-15	-2.83022	0.042	0.177	4.55393e-11	M2 macrophages	RGS16
2.38985e-15	-0.688687	0.47	0.539	4.92213e-11	M2 macrophages	NECTIN2
2.41157e-15	1.21056	0.27	0.1	4.96688e-11	M2 macrophages	GMPPA
2.45971e-15	0.288419	0.29	0.187	5.06601e-11	M2 macrophages	MIR222HG
2.48271e-15	-3.096	0.017	0.102	5.11339e-11	M2 macrophages	TRABD2A
2.53781e-15	0.178722	0.853	0.699	5.22687e-11	M2 macrophages	NDUFS5
2.80851e-15	1.10532	0.307	0.126	5.7844e-11	M2 macrophages	DNASE2
2.85018e-15	1.06443	0.42	0.161	5.87023e-11	M2 macrophages	RXRA
2.99563e-15	1.78741	0.238	0.071	6.1698e-11	M2 macrophages	GHDC
3.12267e-15	0.888217	0.553	0.299	6.43145e-11	M2 macrophages	LBR
3.26722e-15	0.354239	0.397	0.3	6.72916e-11	M2 macrophages	THAP2
3.29609e-15	0.58452	0.531	0.296	6.78863e-11	M2 macrophages	MCTP1
3.38547e-15	-1.55903	0.166	0.333	6.9727e-11	M2 macrophages	TMEM120B
3.39479e-15	0.651439	0.693	0.453	6.99191e-11	M2 macrophages	MRPL52
3.54899e-15	0.580421	0.742	0.487	7.3095e-11	M2 macrophages	CLEC2B
3.59782e-15	1.05043	0.464	0.216	7.41008e-11	M2 macrophages	DPYD
3.70661e-15	-1.26908	0.152	0.202	7.63414e-11	M2 macrophages	CNOT10
3.73406e-15	1.54064	0.213	0.067	7.69068e-11	M2 macrophages	RPS6KA2
3.78806e-15	-0.518149	0.526	0.5	7.80189e-11	M2 macrophages	HSPH1
3.93773e-15	-3.99325	0.007	0.098	8.11015e-11	M2 macrophages	LOR
4.06271e-15	-0.569511	0.59	0.597	8.36756e-11	M2 macrophages	HIST1H4C
4.40897e-15	-1.17242	0.256	0.37	9.08072e-11	M2 macrophages	LPAR6
4.52571e-15	1.96823	0.294	0.07	9.32116e-11	M2 macrophages	NFAM1
4.5446e-15	-0.199893	0.899	0.826	9.36006e-11	M2 macrophages	CMTM6
4.55611e-15	0.236896	0.974	0.897	9.38377e-11	M2 macrophages	ARPC2
4.60839e-15	0.452396	0.549	0.338	9.49143e-11	M2 macrophages	TOM1
4.65033e-15	0.710947	0.61	0.346	9.57783e-11	M2 macrophages	SERINC3
4.81036e-15	-1.00126	0.462	0.628	9.90743e-11	M2 macrophages	TRIB1
5.2491e-15	0.426712	0.466	0.315	1.08111e-10	M2 macrophages	DUSP10
5.25524e-15	-2.70742	0.032	0.106	1.08237e-10	M2 macrophages	CLDN1
5.25972e-15	2.3678	0.172	0.055	1.08329e-10	M2 macrophages	MT1H
5.36309e-15	-2.12162	0.11	0.274	1.10458e-10	M2 macrophages	AL133259.1
5.65195e-15	0.764509	0.655	0.382	1.16408e-10	M2 macrophages	FKBP8
5.71208e-15	0.620255	0.553	0.347	1.17646e-10	M2 macrophages	TMEM208
5.91189e-15	-0.918232	0.393	0.52	1.21761e-10	M2 macrophages	IL7R
5.93578e-15	-0.950599	0.523	0.665	1.22253e-10	M2 macrophages	BCL2
5.98707e-15	0.122983	0.996	0.951	1.2331e-10	M2 macrophages	GAPDH
6.10935e-15	0.771536	0.2	0.114	1.25828e-10	M2 macrophages	KCNMA1
6.22168e-15	1.1359	0.32	0.134	1.28142e-10	M2 macrophages	FAM200B
6.39043e-15	0.880051	0.492	0.239	1.31617e-10	M2 macrophages	TEX264
6.44743e-15	0.567659	0.657	0.42	1.32791e-10	M2 macrophages	CUTA
6.49097e-15	1.18179	0.223	0.081	1.33688e-10	M2 macrophages	ALG3
6.5623e-15	0.965751	0.347	0.164	1.35157e-10	M2 macrophages	HAMP
7.53655e-15	-2.33186	0.039	0.138	1.55223e-10	M2 macrophages	PLPP1
7.67589e-15	-2.4784	0.028	0.129	1.58093e-10	M2 macrophages	ALPK3
7.88383e-15	0.595427	0.732	0.488	1.62375e-10	M2 macrophages	SF3B2
8.28779e-15	1.04635	0.441	0.199	1.70695e-10	M2 macrophages	SLC25A11
8.78344e-15	0.678245	0.448	0.218	1.80904e-10	M2 macrophages	ITGA5
8.83082e-15	0.401565	0.772	0.583	1.8188e-10	M2 macrophages	SELENOT
8.84926e-15	0.531468	0.806	0.558	1.82259e-10	M2 macrophages	HMGA1
8.88029e-15	0.952298	0.333	0.135	1.82898e-10	M2 macrophages	TRIM25
8.92522e-15	0.386729	0.773	0.582	1.83824e-10	M2 macrophages	SF3B5
8.96824e-15	0.325833	0.902	0.722	1.8471e-10	M2 macrophages	CSDE1
9.15853e-15	1.25569	0.25	0.097	1.88629e-10	M2 macrophages	KANSL1-AS1
9.43711e-15	0.617648	0.678	0.427	1.94367e-10	M2 macrophages	CFDP1
9.45309e-15	-2.1	0.038	0.111	1.94696e-10	M2 macrophages	EBI3
9.61681e-15	-1.46665	0.195	0.321	1.98068e-10	M2 macrophages	PAPOLG
9.78377e-15	2.01597	0.172	0.043	2.01507e-10	M2 macrophages	LINC01503
9.86443e-15	0.956939	0.405	0.201	2.03168e-10	M2 macrophages	TASOR
9.88062e-15	0.576283	0.642	0.406	2.03501e-10	M2 macrophages	RDX
1.00291e-14	1.07602	0.267	0.103	2.0656e-10	M2 macrophages	GSTZ1
1.0034e-14	0.624848	0.66	0.404	2.06659e-10	M2 macrophages	PSMC5
1.0273e-14	0.767793	0.587	0.314	2.11582e-10	M2 macrophages	FYB1
1.03822e-14	0.680425	0.532	0.323	2.13832e-10	M2 macrophages	RNASEH2C
1.08082e-14	0.352633	0.897	0.727	2.22606e-10	M2 macrophages	POLR2L
1.12952e-14	0.973399	0.362	0.151	2.32635e-10	M2 macrophages	NHLRC3
1.20964e-14	0.309822	0.988	0.895	2.49137e-10	M2 macrophages	ATP5F1E
1.22998e-14	0.847776	0.63	0.365	2.53327e-10	M2 macrophages	TRAPPC1
1.23357e-14	0.473332	0.783	0.57	2.54065e-10	M2 macrophages	DNAJC8
1.30226e-14	0.788882	0.526	0.283	2.68213e-10	M2 macrophages	PLBD1
1.3028e-14	0.975135	0.419	0.187	2.68324e-10	M2 macrophages	FUCA1
1.3385e-14	0.917047	0.462	0.231	2.75677e-10	M2 macrophages	ALG5
1.39998e-14	1.74001	0.143	0.027	2.88341e-10	M2 macrophages	CDA
1.45681e-14	0.120536	0.781	0.639	3.00045e-10	M2 macrophages	TNFAIP2
1.53686e-14	1.08678	0.433	0.204	3.16531e-10	M2 macrophages	AGGF1
1.55073e-14	0.717437	0.516	0.252	3.19388e-10	M2 macrophages	TFEC
1.59627e-14	0.305835	0.807	0.637	3.28768e-10	M2 macrophages	PLEKHB2
1.69477e-14	1.15147	0.18	0.069	3.49056e-10	M2 macrophages	VIM-AS1
1.71974e-14	1.13333	0.379	0.157	3.54197e-10	M2 macrophages	CHST15
1.72562e-14	0.849623	0.384	0.199	3.55409e-10	M2 macrophages	CDK4
1.80915e-14	0.655492	0.693	0.428	3.72613e-10	M2 macrophages	OCIAD1
1.9332e-14	1.39647	0.175	0.051	3.98162e-10	M2 macrophages	HTRA4
2.02819e-14	1.34868	0.294	0.096	4.17726e-10	M2 macrophages	GALC
2.21203e-14	0.459084	0.694	0.488	4.5559e-10	M2 macrophages	SPPL2A
2.35473e-14	1.43453	0.241	0.085	4.84981e-10	M2 macrophages	CETN2
2.40224e-14	0.365632	0.828	0.649	4.94765e-10	M2 macrophages	WDR83OS
2.45183e-14	1.3708	0.322	0.109	5.0498e-10	M2 macrophages	CACNA2D4
2.4642e-14	-2.27358	0.043	0.158	5.07527e-10	M2 macrophages	CCND1
2.54643e-14	1.06494	0.342	0.136	5.24462e-10	M2 macrophages	PYGL
2.57136e-14	0.470728	0.772	0.557	5.29598e-10	M2 macrophages	BAX
2.86888e-14	1.07071	0.319	0.137	5.90875e-10	M2 macrophages	CCDC43
2.87053e-14	3.36715	0.088	0.005	5.91215e-10	M2 macrophages	MME
2.90768e-14	1.72449	0.206	0.049	5.98866e-10	M2 macrophages	DENND2D
2.92775e-14	0.828687	0.174	0.07	6.02999e-10	M2 macrophages	HCAR3
3.21506e-14	0.555339	0.804	0.549	6.62175e-10	M2 macrophages	HIGD2A
3.23004e-14	2.11939	0.177	0.032	6.65259e-10	M2 macrophages	SLC22A18AS
3.2308e-14	0.89706	0.458	0.239	6.65416e-10	M2 macrophages	CXorf38
3.3001e-14	0.397598	0.718	0.545	6.79689e-10	M2 macrophages	ELOC
3.30197e-14	-0.751519	0.685	0.762	6.80073e-10	M2 macrophages	IER5
3.39545e-14	0.572248	0.637	0.421	6.99327e-10	M2 macrophages	VAMP3
3.4215e-14	-1.51709	0.068	0.114	7.04693e-10	M2 macrophages	TNFRSF11B
3.4976e-14	0.551644	0.731	0.489	7.20365e-10	M2 macrophages	DDX46
3.51246e-14	0.121511	0.816	0.729	7.23425e-10	M2 macrophages	SLC2A3
3.62488e-14	0.418097	0.674	0.452	7.4658e-10	M2 macrophages	AHCYL1
3.64168e-14	0.753019	0.342	0.175	7.5004e-10	M2 macrophages	CDK14
3.64249e-14	0.711024	0.57	0.331	7.50207e-10	M2 macrophages	TMEM134
3.67042e-14	0.511727	0.509	0.32	7.5596e-10	M2 macrophages	ABR
3.8103e-14	0.4143	0.937	0.785	7.8477e-10	M2 macrophages	CALM2
3.89086e-14	1.68618	0.145	0.03	8.01362e-10	M2 macrophages	CCDC88C
3.89427e-14	0.626749	0.543	0.331	8.02064e-10	M2 macrophages	CALCOCO2
3.9248e-14	2.05717	0.126	0.027	8.08351e-10	M2 macrophages	RBP7
4.18524e-14	0.209552	0.844	0.688	8.61992e-10	M2 macrophages	HLA-DRB5
4.41758e-14	0.377524	0.511	0.376	9.09845e-10	M2 macrophages	SNHG25
4.43126e-14	-1.12234	0.345	0.529	9.12663e-10	M2 macrophages	SMAD7
4.43368e-14	0.345662	0.856	0.663	9.1316e-10	M2 macrophages	SAP18
4.56969e-14	0.346975	0.838	0.668	9.41173e-10	M2 macrophages	COX5A
4.65995e-14	0.854618	0.418	0.204	9.59763e-10	M2 macrophages	DDHD1
4.67267e-14	0.228278	0.627	0.452	9.62384e-10	M2 macrophages	EML4
4.67402e-14	0.899956	0.546	0.288	9.62662e-10	M2 macrophages	NDUFS2
4.69192e-14	0.630287	0.69	0.449	9.66348e-10	M2 macrophages	ACSL4
4.88473e-14	0.291623	0.709	0.538	1.00606e-09	M2 macrophages	NAPA
5.56317e-14	1.28048	0.297	0.113	1.14579e-09	M2 macrophages	KLHL8
5.73336e-14	0.810566	0.338	0.161	1.18084e-09	M2 macrophages	SLC37A2
5.79858e-14	0.46155	0.74	0.538	1.19427e-09	M2 macrophages	DYNC1I2
6.05366e-14	2.8035	0.103	0.012	1.24681e-09	M2 macrophages	CCL7
6.11807e-14	-2.18867	0.018	0.083	1.26008e-09	M2 macrophages	AC092809.2
6.23134e-14	0.448148	0.204	0.121	1.28341e-09	M2 macrophages	LINC00884
6.92687e-14	1.0939	0.384	0.169	1.42666e-09	M2 macrophages	NCSTN
6.94405e-14	0.479748	0.426	0.26	1.4302e-09	M2 macrophages	KMO
6.94596e-14	1.44413	0.291	0.095	1.43059e-09	M2 macrophages	SLCO2B1
6.98255e-14	-1.45844	0.104	0.196	1.43813e-09	M2 macrophages	TSEN54
7.10387e-14	1.13094	0.293	0.118	1.46311e-09	M2 macrophages	NAGPA
7.34576e-14	0.492091	0.619	0.406	1.51293e-09	M2 macrophages	PPFIA1
7.56323e-14	2.53227	0.137	0.025	1.55772e-09	M2 macrophages	MET
7.83452e-14	0.772917	0.406	0.228	1.6136e-09	M2 macrophages	CCDC124
7.92826e-14	0.821528	0.375	0.187	1.6329e-09	M2 macrophages	CLPTM1
8.35731e-14	0.576034	0.661	0.417	1.72127e-09	M2 macrophages	LSM3
8.42317e-14	1.31415	0.294	0.099	1.73484e-09	M2 macrophages	RNF220
8.51482e-14	0.245229	0.916	0.783	1.75371e-09	M2 macrophages	CAST
8.6745e-14	-0.616967	0.622	0.658	1.7866e-09	M2 macrophages	SYAP1
9.08012e-14	0.630216	0.63	0.416	1.87014e-09	M2 macrophages	SNRPD3
9.17077e-14	1.42121	0.112	0.038	1.88881e-09	M2 macrophages	AC005280.2
9.181e-14	-0.528471	0.658	0.643	1.89092e-09	M2 macrophages	FYTTD1
1.00854e-13	0.614985	0.759	0.488	2.07719e-09	M2 macrophages	RNASET2
1.01276e-13	-4.60176	0.005	0.091	2.08589e-09	M2 macrophages	CD5
1.01478e-13	1.1606	0.241	0.097	2.09004e-09	M2 macrophages	G6PC3
1.11982e-13	-0.509254	0.638	0.681	2.30638e-09	M2 macrophages	CD24
1.18982e-13	-0.752671	0.445	0.502	2.45056e-09	M2 macrophages	RELB
1.21491e-13	-1.13604	0.382	0.524	2.50222e-09	M2 macrophages	ADGRE5
1.22053e-13	0.985828	0.391	0.172	2.5138e-09	M2 macrophages	IL18BP
1.22253e-13	0.689914	0.438	0.22	2.51791e-09	M2 macrophages	SESTD1
1.22932e-13	0.670642	0.591	0.38	2.53192e-09	M2 macrophages	TUBGCP2
1.26959e-13	0.160322	0.683	0.553	2.61485e-09	M2 macrophages	MECP2
1.28671e-13	-0.840588	0.265	0.322	2.65011e-09	M2 macrophages	ARAP2
1.29209e-13	1.04107	0.498	0.245	2.66119e-09	M2 macrophages	MX2
1.30993e-13	0.909345	0.459	0.222	2.69792e-09	M2 macrophages	MGAT4A
1.36088e-13	0.975134	0.289	0.247	2.80286e-09	M2 macrophages	CCL5
1.37054e-13	0.432955	0.474	0.31	2.82276e-09	M2 macrophages	SNX18
1.41979e-13	0.769389	0.424	0.229	2.92419e-09	M2 macrophages	MGAT4B
1.44131e-13	0.585278	0.538	0.333	2.96851e-09	M2 macrophages	GGA2
1.46478e-13	-0.679052	0.571	0.666	3.01686e-09	M2 macrophages	PEA15
1.51052e-13	0.42124	0.771	0.56	3.11108e-09	M2 macrophages	MBD2
1.52844e-13	0.115076	0.876	0.735	3.14797e-09	M2 macrophages	RILPL2
1.54149e-13	-0.287952	0.87	0.807	3.17485e-09	M2 macrophages	HINT1
1.56577e-13	0.134877	0.839	0.722	3.22485e-09	M2 macrophages	RIPK2
1.67336e-13	0.941957	0.387	0.184	3.44645e-09	M2 macrophages	ZYG11B
1.67489e-13	0.582876	0.348	0.192	3.4496e-09	M2 macrophages	LINC01010
1.74766e-13	0.334206	0.767	0.597	3.59949e-09	M2 macrophages	REEP5
1.83378e-13	1.37936	0.161	0.05	3.77686e-09	M2 macrophages	CORO2A
1.84217e-13	0.105225	0.675	0.571	3.79413e-09	M2 macrophages	PFKFB3
1.86376e-13	0.960446	0.419	0.205	3.83861e-09	M2 macrophages	NAPRT
1.89952e-13	-1.09112	0.407	0.546	3.91226e-09	M2 macrophages	SRGAP2
1.93065e-13	1.14864	0.301	0.139	3.97637e-09	M2 macrophages	ANAPC15
1.95989e-13	0.50582	0.677	0.461	4.0366e-09	M2 macrophages	ATP5PB
1.96784e-13	0.584764	0.113	0.05	4.05295e-09	M2 macrophages	S100A12
1.96884e-13	0.932831	0.559	0.291	4.05503e-09	M2 macrophages	CAT
1.97835e-13	1.99942	0.156	0.037	4.07461e-09	M2 macrophages	ADORA2B
2.00631e-13	0.324283	0.757	0.569	4.13219e-09	M2 macrophages	RAB5IF
2.02517e-13	1.65625	0.187	0.05	4.17104e-09	M2 macrophages	PRAM1
2.02718e-13	2.49991	0.161	0.029	4.17518e-09	M2 macrophages	ACOT2
2.05329e-13	0.613987	0.643	0.389	4.22896e-09	M2 macrophages	KRT10
2.05684e-13	0.852887	0.328	0.157	4.23627e-09	M2 macrophages	GBE1
2.08474e-13	1.01356	0.366	0.162	4.29373e-09	M2 macrophages	NDUFA9
2.29171e-13	0.534902	0.448	0.26	4.72e-09	M2 macrophages	RDH11
2.39245e-13	0.178267	0.759	0.657	4.92749e-09	M2 macrophages	AC253572.2
2.41467e-13	0.527431	0.69	0.477	4.97325e-09	M2 macrophages	BNIP2
2.42548e-13	0.462445	0.456	0.293	4.99553e-09	M2 macrophages	ALDOA
2.57384e-13	0.480917	0.659	0.453	5.30109e-09	M2 macrophages	MICOS13
2.63705e-13	0.653193	0.722	0.458	5.43126e-09	M2 macrophages	SSR1
2.6532e-13	0.670861	0.569	0.325	5.46453e-09	M2 macrophages	CARD16
2.80266e-13	0.448071	0.599	0.393	5.77236e-09	M2 macrophages	LPXN
2.81355e-13	-0.827638	0.272	0.335	5.79478e-09	M2 macrophages	MAP3K13
2.87236e-13	0.733	0.522	0.306	5.91591e-09	M2 macrophages	SNRPC
2.93934e-13	0.751352	0.401	0.217	6.05385e-09	M2 macrophages	FCHO2
3.04558e-13	0.827523	0.392	0.198	6.27267e-09	M2 macrophages	UROD
3.13054e-13	-1.25254	0.15	0.218	6.44766e-09	M2 macrophages	PERP
3.26654e-13	0.23297	0.976	0.912	6.72778e-09	M2 macrophages	HMGB1
3.33528e-13	-0.381977	0.626	0.65	6.86934e-09	M2 macrophages	PLEKHO1
3.33608e-13	1.92646	0.146	0.029	6.87098e-09	M2 macrophages	AC083855.2
3.35399e-13	0.398958	0.738	0.514	6.90787e-09	M2 macrophages	HLA-F
3.36747e-13	0.504562	0.646	0.437	6.93564e-09	M2 macrophages	CTDNEP1
3.38125e-13	1.09667	0.325	0.145	6.96402e-09	M2 macrophages	CBR1
3.44783e-13	0.76645	0.64	0.385	7.10114e-09	M2 macrophages	COX16
3.55278e-13	0.658432	0.545	0.323	7.3173e-09	M2 macrophages	PRKCSH
3.57505e-13	-1.13694	0.134	0.242	7.36317e-09	M2 macrophages	PLD4
3.59361e-13	-0.327064	0.593	0.521	7.4014e-09	M2 macrophages	RAB11FIP1
3.77509e-13	0.402834	0.746	0.539	7.77517e-09	M2 macrophages	DDT
3.83414e-13	0.300472	0.609	0.448	7.89679e-09	M2 macrophages	ST3GAL1
3.91196e-13	0.267903	0.927	0.778	8.05708e-09	M2 macrophages	MORF4L1
3.97512e-13	0.524177	0.437	0.269	8.18717e-09	M2 macrophages	SETDB2
4.00222e-13	0.678934	0.393	0.214	8.24298e-09	M2 macrophages	SLC39A7
4.18757e-13	0.83658	0.502	0.266	8.62472e-09	M2 macrophages	PCBD1
4.18933e-13	-1.56333	0.054	0.111	8.62834e-09	M2 macrophages	GOLGA8B
4.44259e-13	-3.33367	0.013	0.109	9.14996e-09	M2 macrophages	KCNQ3
4.5536e-13	0.401102	0.7	0.495	9.37859e-09	M2 macrophages	WBP2
4.5968e-13	0.696419	0.647	0.398	9.46757e-09	M2 macrophages	MRPL41
4.6052e-13	0.16211	0.888	0.744	9.48486e-09	M2 macrophages	CD55
4.66976e-13	0.34339	0.918	0.77	9.61783e-09	M2 macrophages	DBI
4.82891e-13	0.866816	0.596	0.312	9.94562e-09	M2 macrophages	ARHGAP30
4.99406e-13	0.588353	0.76	0.503	1.02858e-08	M2 macrophages	SELENOH
5.06149e-13	1.16302	0.397	0.166	1.04246e-08	M2 macrophages	EDEM3
5.11052e-13	0.418247	0.976	0.819	1.05256e-08	M2 macrophages	S100A10
5.16242e-13	0.637188	0.567	0.367	1.06325e-08	M2 macrophages	SMC1A
5.35789e-13	0.938181	0.25	0.116	1.10351e-08	M2 macrophages	AC244090.1
5.58998e-13	1.1979	0.297	0.129	1.15131e-08	M2 macrophages	TRAK2
5.70073e-13	0.578203	0.608	0.408	1.17412e-08	M2 macrophages	CNIH1
5.85787e-13	0.983188	0.385	0.173	1.20649e-08	M2 macrophages	TMEM126B
5.9185e-13	0.875759	0.178	0.092	1.21897e-08	M2 macrophages	FAIM
5.94243e-13	2.5099	0.14	0.016	1.2239e-08	M2 macrophages	AC087741.1
6.01418e-13	3.96553	0.126	0.008	1.23868e-08	M2 macrophages	AC009974.1
6.45573e-13	-0.464296	0.721	0.723	1.32962e-08	M2 macrophages	ANKRD11
6.55502e-13	0.292715	0.709	0.563	1.35007e-08	M2 macrophages	CNDP2
6.5862e-13	1.84058	0.172	0.035	1.35649e-08	M2 macrophages	FXYD6
6.77808e-13	-2.84863	0.015	0.11	1.39601e-08	M2 macrophages	NFATC2
6.9016e-13	0.921205	0.32	0.152	1.42145e-08	M2 macrophages	NAXE
6.91656e-13	0.9946	0.386	0.178	1.42454e-08	M2 macrophages	LEPROTL1
7.28477e-13	1.16504	0.234	0.081	1.50037e-08	M2 macrophages	CLN6
7.35762e-13	0.601393	0.568	0.364	1.51537e-08	M2 macrophages	SEC63
7.39731e-13	-1.6395	0.094	0.198	1.52355e-08	M2 macrophages	TRAF4
7.51109e-13	0.733714	0.487	0.27	1.54698e-08	M2 macrophages	PIN1
7.55597e-13	0.426026	0.454	0.278	1.55623e-08	M2 macrophages	MRAS
7.60536e-13	-0.926849	0.423	0.55	1.5664e-08	M2 macrophages	TOB1
7.74506e-13	0.389908	0.733	0.549	1.59517e-08	M2 macrophages	ERP44
8.2734e-13	-3.40245	0.006	0.072	1.70399e-08	M2 macrophages	HLA-DOB
8.58198e-13	-3.62969	0.01	0.121	1.76754e-08	M2 macrophages	PLVAP
8.66375e-13	0.269779	0.793	0.654	1.78439e-08	M2 macrophages	RHEB
8.73247e-13	0.613835	0.797	0.524	1.79854e-08	M2 macrophages	BRK1
8.81418e-13	0.547243	0.51	0.299	1.81537e-08	M2 macrophages	TLR2
8.95059e-13	-1.69827	0.176	0.324	1.84346e-08	M2 macrophages	MRC2
9.05263e-13	0.690691	0.534	0.301	1.86448e-08	M2 macrophages	COPZ1
9.11371e-13	-0.67575	0.554	0.621	1.87706e-08	M2 macrophages	GPR137B
9.30368e-13	0.456929	0.821	0.645	1.91619e-08	M2 macrophages	CLTA
9.50359e-13	0.462415	0.742	0.519	1.95736e-08	M2 macrophages	RAP1A
9.52433e-13	0.425001	0.842	0.632	1.96163e-08	M2 macrophages	CAP1
9.54142e-13	0.981705	0.185	0.078	1.96515e-08	M2 macrophages	AL161421.1
9.93323e-13	1.39544	0.208	0.061	2.04585e-08	M2 macrophages	SGSH
1.01878e-12	0.978229	0.309	0.126	2.09828e-08	M2 macrophages	LAT
1.02695e-12	-1.96182	0.041	0.136	2.1151e-08	M2 macrophages	BMP6
1.03402e-12	0.732508	0.305	0.16	2.12967e-08	M2 macrophages	PPIE
1.04222e-12	0.676065	0.422	0.231	2.14656e-08	M2 macrophages	APIP
1.05867e-12	0.467706	0.532	0.335	2.18043e-08	M2 macrophages	PI4K2A
1.06915e-12	0.572872	0.627	0.425	2.20202e-08	M2 macrophages	LMAN1
1.12237e-12	1.09771	0.358	0.166	2.31163e-08	M2 macrophages	RHOT1
1.15173e-12	0.963666	0.399	0.195	2.37211e-08	M2 macrophages	HPS1
1.1597e-12	-0.523421	0.62	0.567	2.38853e-08	M2 macrophages	HSPA1A
1.16912e-12	1.15466	0.268	0.111	2.40792e-08	M2 macrophages	B3GAT3
1.18915e-12	0.768092	0.458	0.24	2.44917e-08	M2 macrophages	DOCK5
1.21103e-12	1.04064	0.359	0.155	2.49424e-08	M2 macrophages	VPS25
1.21878e-12	0.663942	0.563	0.342	2.51019e-08	M2 macrophages	SDHD
1.25246e-12	0.369343	0.817	0.62	2.57957e-08	M2 macrophages	GHITM
1.36471e-12	0.982062	0.375	0.187	2.81076e-08	M2 macrophages	MRPS28
1.4054e-12	0.580685	0.485	0.299	2.89457e-08	M2 macrophages	GPR108
1.44908e-12	0.541951	0.533	0.351	2.98453e-08	M2 macrophages	MAGT1
1.45459e-12	0.77887	0.357	0.177	2.99588e-08	M2 macrophages	AMDHD2
1.5168e-12	-0.729964	0.5	0.517	3.12401e-08	M2 macrophages	DNAJB1
1.52131e-12	-0.782978	0.218	0.237	3.13328e-08	M2 macrophages	KRT18
1.57542e-12	-0.633958	0.354	0.359	3.24473e-08	M2 macrophages	EIF2AK4
1.63726e-12	0.106733	0.83	0.715	3.3721e-08	M2 macrophages	FNIP2
1.69698e-12	1.10164	0.268	0.117	3.4951e-08	M2 macrophages	DDI2
1.75716e-12	0.759113	0.522	0.294	3.61904e-08	M2 macrophages	ATP5MC1
1.81e-12	0.606319	0.448	0.257	3.72787e-08	M2 macrophages	EMC4
1.94135e-12	0.837009	0.452	0.233	3.99841e-08	M2 macrophages	MRPS5
1.98557e-12	1.24966	0.192	0.065	4.08947e-08	M2 macrophages	SLC27A1
2.01986e-12	0.393857	0.608	0.43	4.16011e-08	M2 macrophages	PPP4R2
2.02944e-12	0.65508	0.456	0.273	4.17984e-08	M2 macrophages	GSAP
2.03577e-12	0.673376	0.532	0.311	4.19287e-08	M2 macrophages	FAM204A
2.20318e-12	-0.525739	0.583	0.557	4.53766e-08	M2 macrophages	MED13L
2.2368e-12	1.09765	0.266	0.103	4.60692e-08	M2 macrophages	HS2ST1
2.26555e-12	-0.782995	0.183	0.168	4.66612e-08	M2 macrophages	LY75
2.27736e-12	0.820165	0.25	0.113	4.69044e-08	M2 macrophages	PGS1
2.27997e-12	0.39655	0.8	0.581	4.69582e-08	M2 macrophages	KYNU
2.30107e-12	0.945679	0.374	0.176	4.73928e-08	M2 macrophages	C12orf10
2.32649e-12	0.993244	0.193	0.081	4.79164e-08	M2 macrophages	LILRA2
2.38239e-12	-0.727622	0.267	0.266	4.90678e-08	M2 macrophages	POGLUT1
2.54737e-12	0.863968	0.308	0.158	5.24656e-08	M2 macrophages	RRP1
2.66402e-12	1.0188	0.445	0.207	5.48681e-08	M2 macrophages	RGS19
2.66876e-12	-1.37965	0.198	0.283	5.49658e-08	M2 macrophages	SOCS6
2.76883e-12	-1.11378	0.461	0.663	5.70269e-08	M2 macrophages	PELI1
2.776e-12	0.667462	0.55	0.331	5.71744e-08	M2 macrophages	NDUFA7
2.81766e-12	0.595704	0.461	0.235	5.80325e-08	M2 macrophages	LHFPL2
3.00207e-12	0.700172	0.383	0.226	6.18307e-08	M2 macrophages	DNPH1
3.05064e-12	0.911464	0.418	0.206	6.28309e-08	M2 macrophages	ANO6
3.102e-12	1.57444	0.069	0.015	6.38888e-08	M2 macrophages	LINC01093
3.32772e-12	0.436027	0.586	0.409	6.85378e-08	M2 macrophages	BLOC1S2
3.4596e-12	0.93372	0.34	0.163	7.12538e-08	M2 macrophages	SUCLG2
3.48128e-12	0.811892	0.538	0.284	7.17005e-08	M2 macrophages	PPCS
3.49249e-12	0.426295	0.354	0.221	7.19313e-08	M2 macrophages	CD93
3.52713e-12	-3.19402	0.009	0.078	7.26447e-08	M2 macrophages	PDLIM1
3.54148e-12	-1.11812	0.149	0.251	7.29403e-08	M2 macrophages	DGKA
3.55357e-12	0.988992	0.246	0.108	7.31893e-08	M2 macrophages	NBPF10
3.62317e-12	-1.32704	0.293	0.458	7.46229e-08	M2 macrophages	TSC22D3
3.62821e-12	0.219685	0.901	0.769	7.47266e-08	M2 macrophages	GRB2
3.6594e-12	-1.60244	0.065	0.165	7.5369e-08	M2 macrophages	SERPINF1
3.66306e-12	0.940332	0.341	0.169	7.54444e-08	M2 macrophages	APOL6
3.72023e-12	1.47953	0.231	0.073	7.66218e-08	M2 macrophages	CST6
3.73537e-12	0.656455	0.334	0.173	7.69337e-08	M2 macrophages	PLA2G15
3.75249e-12	1.19835	0.27	0.1	7.72863e-08	M2 macrophages	MR1
3.93542e-12	0.776224	0.49	0.279	8.10539e-08	M2 macrophages	PARL
3.94355e-12	0.693088	0.402	0.228	8.12214e-08	M2 macrophages	DBF4
3.97426e-12	-1.14083	0.334	0.5	8.18539e-08	M2 macrophages	PER1
4.04867e-12	0.233842	0.863	0.713	8.33864e-08	M2 macrophages	RGCC
4.04967e-12	1.08022	0.329	0.144	8.34071e-08	M2 macrophages	PSMD10
4.10828e-12	1.12549	0.38	0.152	8.4614e-08	M2 macrophages	LZIC
4.10955e-12	0.984618	0.327	0.135	8.46404e-08	M2 macrophages	PTAFR
4.14362e-12	0.47647	0.444	0.283	8.53421e-08	M2 macrophages	SNX29
4.17437e-12	0.887085	0.446	0.22	8.59752e-08	M2 macrophages	CPT1A
4.23246e-12	0.884796	0.411	0.201	8.71717e-08	M2 macrophages	WASHC3
4.32011e-12	1.15543	0.26	0.1	8.89769e-08	M2 macrophages	TM7SF3
4.32584e-12	0.432479	0.692	0.483	8.90949e-08	M2 macrophages	RER1
4.36857e-12	0.396158	0.511	0.353	8.9975e-08	M2 macrophages	SLC12A6
4.41583e-12	0.545862	0.604	0.379	9.09484e-08	M2 macrophages	DDOST
4.41944e-12	0.636813	0.646	0.426	9.10228e-08	M2 macrophages	NDUFAB1
4.47998e-12	1.62755	0.23	0.064	9.22697e-08	M2 macrophages	C11orf54
4.52894e-12	0.498172	0.682	0.476	9.3278e-08	M2 macrophages	ANAPC16
4.56397e-12	-1.08278	0.211	0.319	9.39995e-08	M2 macrophages	STARD4
4.6658e-12	1.02828	0.355	0.135	9.60969e-08	M2 macrophages	GAS2L3
4.783e-12	0.731	0.497	0.283	9.85106e-08	M2 macrophages	CERS2
4.83872e-12	0.232175	0.941	0.828	9.96583e-08	M2 macrophages	PTPRC
4.90883e-12	-0.740922	0.411	0.479	1.01102e-07	M2 macrophages	KPNA2
4.94237e-12	1.18443	0.344	0.147	1.01793e-07	M2 macrophages	COMMD8
4.95304e-12	0.71149	0.514	0.299	1.02013e-07	M2 macrophages	TXN2
5.0189e-12	-0.768884	0.443	0.593	1.03369e-07	M2 macrophages	DUSP4
5.06102e-12	0.582229	0.488	0.265	1.04237e-07	M2 macrophages	PTK2B
5.30093e-12	0.617464	0.338	0.197	1.09178e-07	M2 macrophages	NOCT
5.3445e-12	-3.62303	0.007	0.078	1.10075e-07	M2 macrophages	LINC02381
5.5651e-12	0.39026	0.593	0.415	1.14619e-07	M2 macrophages	ETNK1
5.64303e-12	1.17102	0.219	0.077	1.16224e-07	M2 macrophages	HSD17B14
5.90124e-12	0.88464	0.387	0.19	1.21542e-07	M2 macrophages	CCDC25
5.92393e-12	-1.08909	0.108	0.185	1.22009e-07	M2 macrophages	PHLDB3
6.02302e-12	-1.86366	0.059	0.156	1.2405e-07	M2 macrophages	CRLF2
6.09218e-12	0.504114	0.573	0.395	1.25474e-07	M2 macrophages	SP3
6.10676e-12	0.52507	0.533	0.337	1.25775e-07	M2 macrophages	PSMD14
6.4264e-12	0.477072	0.771	0.538	1.32358e-07	M2 macrophages	SPCS1
6.55481e-12	0.433499	0.618	0.413	1.35003e-07	M2 macrophages	MRPS24
6.58542e-12	0.622836	0.127	0.075	1.35633e-07	M2 macrophages	ABCG2
6.75321e-12	0.863967	0.432	0.222	1.39089e-07	M2 macrophages	NDUFS3
6.9565e-12	0.665569	0.414	0.216	1.43276e-07	M2 macrophages	MKNK1
7.08459e-12	-2.00844	0.1	0.232	1.45914e-07	M2 macrophages	HOMER1
7.17675e-12	-2.02124	0.053	0.162	1.47812e-07	M2 macrophages	SLC38A1
7.17739e-12	0.882063	0.412	0.225	1.47826e-07	M2 macrophages	RSU1
7.31778e-12	-1.9931	0.073	0.192	1.50717e-07	M2 macrophages	SLC25A45
7.33172e-12	0.57387	0.611	0.385	1.51004e-07	M2 macrophages	DNAJC15
7.57721e-12	0.820538	0.361	0.184	1.5606e-07	M2 macrophages	UGGT1
8.0585e-12	0.339637	0.806	0.63	1.65973e-07	M2 macrophages	RAB10
8.51068e-12	0.374149	0.614	0.419	1.75286e-07	M2 macrophages	ATP2A2
8.70012e-12	0.224817	0.886	0.756	1.79188e-07	M2 macrophages	VDAC1
8.84486e-12	0.37795	0.903	0.703	1.82169e-07	M2 macrophages	UQCRH
8.97928e-12	0.556977	0.607	0.4	1.84937e-07	M2 macrophages	ACIN1
9.20146e-12	-1.76779	0.059	0.164	1.89513e-07	M2 macrophages	AUTS2
9.31763e-12	-0.823859	0.463	0.554	1.91906e-07	M2 macrophages	RASSF5
9.53538e-12	0.812405	0.384	0.197	1.96391e-07	M2 macrophages	CHM
9.63745e-12	0.776167	0.484	0.269	1.98493e-07	M2 macrophages	NAA38
9.71327e-12	0.428395	0.828	0.62	2.00054e-07	M2 macrophages	NDUFB4
9.82838e-12	1.28464	0.209	0.07	2.02425e-07	M2 macrophages	PC
9.98042e-12	-1.88272	0.078	0.188	2.05557e-07	M2 macrophages	LGALSL
9.98296e-12	1.40503	0.228	0.08	2.05609e-07	M2 macrophages	OAS3
1.00944e-11	0.731274	0.38	0.206	2.07904e-07	M2 macrophages	TOR1A
1.01699e-11	0.649143	0.511	0.303	2.0946e-07	M2 macrophages	MLX
1.03297e-11	0.768555	0.257	0.109	2.12751e-07	M2 macrophages	SH3D21
1.03389e-11	-0.151729	0.854	0.767	2.12941e-07	M2 macrophages	H2AFZ
1.0457e-11	-1.79383	0.069	0.157	2.15372e-07	M2 macrophages	HIVEP3
1.09436e-11	1.08742	0.446	0.255	2.25394e-07	M2 macrophages	IFIT2
1.11745e-11	-1.90541	0.065	0.181	2.30151e-07	M2 macrophages	ETS1
1.13684e-11	-1.04148	0.204	0.3	2.34144e-07	M2 macrophages	MB21D2
1.15799e-11	0.956652	0.295	0.139	2.38499e-07	M2 macrophages	CLPB
1.17829e-11	1.54326	0.255	0.089	2.42681e-07	M2 macrophages	LTB4R
1.18327e-11	-1.57322	0.126	0.268	2.43707e-07	M2 macrophages	STRBP
1.22404e-11	0.398283	0.607	0.418	2.52103e-07	M2 macrophages	RB1CC1
1.22543e-11	-1.26839	0.172	0.252	2.52389e-07	M2 macrophages	HIST1H2AC
1.27948e-11	0.7734	0.314	0.148	2.63522e-07	M2 macrophages	TCEAL9
1.30455e-11	0.799683	0.46	0.27	2.68685e-07	M2 macrophages	FUOM
1.32275e-11	0.906508	0.357	0.178	2.72433e-07	M2 macrophages	MRPL13
1.33392e-11	0.42233	0.856	0.658	2.74733e-07	M2 macrophages	COX6C
1.33797e-11	0.972228	0.442	0.211	2.75568e-07	M2 macrophages	GTF2H5
1.35087e-11	0.44382	0.736	0.517	2.78226e-07	M2 macrophages	PSMA4
1.35423e-11	0.279407	0.569	0.355	2.78918e-07	M2 macrophages	CSF3R
1.3548e-11	-1.11904	0.097	0.151	2.79035e-07	M2 macrophages	CASS4
1.35509e-11	0.212467	0.828	0.673	2.79094e-07	M2 macrophages	FAM107B
1.38899e-11	0.41477	0.677	0.468	2.86076e-07	M2 macrophages	ADPGK
1.41446e-11	1.0629	0.448	0.199	2.91323e-07	M2 macrophages	HS3ST1
1.42548e-11	0.973832	0.276	0.107	2.93592e-07	M2 macrophages	KIF13A
1.4533e-11	0.290364	0.837	0.683	2.99321e-07	M2 macrophages	MTPN
1.46849e-11	0.430936	0.608	0.393	3.0245e-07	M2 macrophages	PSENEN
1.55628e-11	0.893336	0.391	0.192	3.20531e-07	M2 macrophages	DNAJC13
1.55823e-11	0.955533	0.318	0.144	3.20932e-07	M2 macrophages	CFAP298
1.55955e-11	0.651439	0.432	0.243	3.21204e-07	M2 macrophages	AP1AR
1.56786e-11	0.574218	0.729	0.494	3.22916e-07	M2 macrophages	ATP5F1A
1.57505e-11	0.687305	0.488	0.283	3.24397e-07	M2 macrophages	DCTN3
1.5773e-11	1.11099	0.299	0.118	3.24861e-07	M2 macrophages	RNF135
1.62594e-11	-0.842075	0.402	0.492	3.34879e-07	M2 macrophages	RHOC
1.65926e-11	-0.455973	0.568	0.574	3.4174e-07	M2 macrophages	SEC14L1
1.69529e-11	1.06844	0.308	0.125	3.49162e-07	M2 macrophages	JKAMP
1.69597e-11	0.188352	0.989	0.936	3.49302e-07	M2 macrophages	MYL6
1.70168e-11	0.530902	0.478	0.282	3.50477e-07	M2 macrophages	YIPF3
1.74145e-11	-0.191823	0.976	0.947	3.58668e-07	M2 macrophages	HSP90AA1
1.81246e-11	0.947689	0.279	0.129	3.73295e-07	M2 macrophages	SLC16A6
1.83138e-11	-0.662931	0.568	0.632	3.77191e-07	M2 macrophages	CYLD
1.85585e-11	-3.53727	0.005	0.051	3.8223e-07	M2 macrophages	ENHO
1.88084e-11	0.230685	0.953	0.848	3.87377e-07	M2 macrophages	CTSZ
1.90104e-11	0.657238	0.543	0.321	3.91538e-07	M2 macrophages	NDUFAF3
1.94345e-11	0.298122	0.901	0.753	4.00274e-07	M2 macrophages	CNBP
1.96488e-11	0.325712	0.798	0.626	4.04686e-07	M2 macrophages	MICOS10
1.9923e-11	1.25831	0.236	0.088	4.10333e-07	M2 macrophages	TEX2
2.04347e-11	-1.09929	0.3	0.435	4.20872e-07	M2 macrophages	FKBP5
2.05582e-11	0.404686	0.829	0.641	4.23417e-07	M2 macrophages	RAB31
2.14262e-11	-2.5347	0.021	0.096	4.41293e-07	M2 macrophages	CD2
2.1638e-11	0.378353	0.75	0.565	4.45655e-07	M2 macrophages	PSMB6
2.22554e-11	-1.0327	0.272	0.4	4.58372e-07	M2 macrophages	TOR3A
2.25049e-11	-1.01449	0.334	0.456	4.63511e-07	M2 macrophages	SLC39A10
2.31047e-11	0.705789	0.539	0.321	4.75864e-07	M2 macrophages	DECR1
2.35391e-11	0.371183	0.858	0.681	4.84811e-07	M2 macrophages	ZNF706
2.51921e-11	0.389602	0.764	0.55	5.18856e-07	M2 macrophages	PSMA1
2.64084e-11	0.505845	0.935	0.683	5.43908e-07	M2 macrophages	ATP5MC2
2.65838e-11	0.46364	0.437	0.27	5.4752e-07	M2 macrophages	ZNF622
2.6597e-11	0.632294	0.696	0.437	5.47792e-07	M2 macrophages	UFC1
2.70585e-11	0.812118	0.081	0.03	5.57298e-07	M2 macrophages	AC005280.1
2.712e-11	-2.77768	0.017	0.088	5.58564e-07	M2 macrophages	MYEF2
2.72082e-11	1.79133	0.179	0.044	5.60379e-07	M2 macrophages	MFSD13A
2.77142e-11	0.388703	0.824	0.636	5.70802e-07	M2 macrophages	ATP5F1D
2.77803e-11	0.674295	0.501	0.283	5.72163e-07	M2 macrophages	SMAD2
2.82408e-11	1.1207	0.389	0.155	5.81647e-07	M2 macrophages	CARD8
2.82647e-11	0.532368	0.755	0.518	5.8214e-07	M2 macrophages	ERH
2.82903e-11	-1.75055	0.042	0.116	5.82667e-07	M2 macrophages	HAPLN3
2.84872e-11	0.521121	0.699	0.464	5.86723e-07	M2 macrophages	CHMP2A
2.85652e-11	0.540906	0.556	0.356	5.88328e-07	M2 macrophages	COPB2
2.95349e-11	0.835692	0.505	0.261	6.083e-07	M2 macrophages	METTL26
2.99619e-11	-1.21374	0.047	0.098	6.17096e-07	M2 macrophages	MAGEF1
3.03294e-11	1.26233	0.271	0.093	6.24664e-07	M2 macrophages	AP1S1
3.04299e-11	0.935695	0.258	0.111	6.26734e-07	M2 macrophages	ERAP1
3.06552e-11	1.13262	0.269	0.111	6.31374e-07	M2 macrophages	INO80C
3.15778e-11	0.657164	0.468	0.27	6.50376e-07	M2 macrophages	IDH3B
3.1949e-11	1.00844	0.317	0.153	6.58023e-07	M2 macrophages	C22orf39
3.2981e-11	2.07428	0.103	0.017	6.79277e-07	M2 macrophages	DCSTAMP
3.30828e-11	-0.811552	0.248	0.288	6.81373e-07	M2 macrophages	CRYBG1
3.32497e-11	0.681043	0.41	0.23	6.84811e-07	M2 macrophages	STOML2
3.41916e-11	1.53234	0.151	0.045	7.0421e-07	M2 macrophages	AL359762.1
3.42887e-11	-0.48713	0.856	0.865	7.0621e-07	M2 macrophages	NFE2L2
3.4915e-11	0.416904	0.784	0.593	7.1911e-07	M2 macrophages	PRKAR1A
3.53658e-11	0.468912	0.791	0.569	7.28394e-07	M2 macrophages	APRT
3.54767e-11	-1.37366	0.151	0.259	7.30677e-07	M2 macrophages	RUNX2
3.62182e-11	0.942518	0.193	0.087	7.45951e-07	M2 macrophages	AL392172.1
3.62581e-11	0.963692	0.342	0.153	7.46772e-07	M2 macrophages	SMIM15
3.73211e-11	0.20321	0.923	0.813	7.68665e-07	M2 macrophages	GLUL
3.74603e-11	0.591726	0.397	0.233	7.71532e-07	M2 macrophages	TMEM8A
3.82596e-11	1.24662	0.349	0.132	7.87994e-07	M2 macrophages	NBR1
3.88506e-11	0.919965	0.398	0.189	8.00168e-07	M2 macrophages	DERA
3.96519e-11	0.734085	0.252	0.132	8.16671e-07	M2 macrophages	RMDN3
3.97371e-11	1.07279	0.23	0.105	8.18425e-07	M2 macrophages	GFM1
4.06651e-11	0.709409	0.449	0.252	8.37538e-07	M2 macrophages	MFSD10
4.29937e-11	0.52791	0.601	0.39	8.85499e-07	M2 macrophages	RALBP1
4.31677e-11	0.778422	0.422	0.237	8.89082e-07	M2 macrophages	EVI5
4.32599e-11	0.881384	0.446	0.227	8.90981e-07	M2 macrophages	PMP22
4.36827e-11	0.677173	0.402	0.202	8.99688e-07	M2 macrophages	ITGAM
4.50967e-11	0.177083	0.39	0.264	9.28812e-07	M2 macrophages	AC104695.4
4.54156e-11	0.265404	0.895	0.756	9.3538e-07	M2 macrophages	ST13
4.55324e-11	0.886801	0.368	0.166	9.37785e-07	M2 macrophages	WDFY3
4.56339e-11	2.27719	0.108	0.014	9.39875e-07	M2 macrophages	B3GNT8
4.59224e-11	-2.04707	0.037	0.103	9.45817e-07	M2 macrophages	ARMCX2
4.6014e-11	1.45766	0.242	0.071	9.47704e-07	M2 macrophages	STARD13
4.74407e-11	-0.43103	0.814	0.821	9.77088e-07	M2 macrophages	EIF4A2
4.75321e-11	1.12705	0.208	0.074	9.78972e-07	M2 macrophages	RNF14
4.76856e-11	0.44316	0.658	0.451	9.82133e-07	M2 macrophages	IDS
4.80457e-11	-0.499799	0.243	0.244	9.89549e-07	M2 macrophages	KRT7
4.80544e-11	-1.13611	0.213	0.314	9.89729e-07	M2 macrophages	ADAM28
4.84044e-11	0.458092	0.745	0.541	9.96937e-07	M2 macrophages	TRMT112
4.86351e-11	0.798057	0.514	0.295	1.00169e-06	M2 macrophages	CTDSP1
4.87562e-11	0.208348	0.747	0.601	1.00418e-06	M2 macrophages	TUBB
4.87908e-11	0.261323	0.335	0.265	1.0049e-06	M2 macrophages	Z93241.1
4.88084e-11	1.51371	0.19	0.056	1.00526e-06	M2 macrophages	SERPING1
4.89456e-11	1.05964	0.288	0.116	1.00808e-06	M2 macrophages	BSCL2
4.89692e-11	-2.04689	0.01	0.042	1.00857e-06	M2 macrophages	PARM1
4.9783e-11	0.812267	0.329	0.168	1.02533e-06	M2 macrophages	HSDL2
5.11766e-11	0.721658	0.519	0.3	1.05403e-06	M2 macrophages	ESD
5.19878e-11	3.72373	0.112	0.007	1.07074e-06	M2 macrophages	ACOX2
5.24455e-11	0.98186	0.307	0.132	1.08017e-06	M2 macrophages	ZDHHC4
5.29442e-11	0.890883	0.341	0.159	1.09044e-06	M2 macrophages	PITPNC1
5.32678e-11	0.563061	0.66	0.433	1.0971e-06	M2 macrophages	PHPT1
5.32683e-11	0.926838	0.453	0.225	1.09711e-06	M2 macrophages	RNF187
5.47269e-11	1.0284	0.432	0.204	1.12715e-06	M2 macrophages	SEPTIN9
5.66408e-11	-0.419923	0.503	0.501	1.16657e-06	M2 macrophages	MEF2C
6.3148e-11	0.764938	0.29	0.145	1.3006e-06	M2 macrophages	SGMS1
6.31564e-11	2.32156	0.087	0.008	1.30077e-06	M2 macrophages	AC119674.1
6.32787e-11	0.7678	0.425	0.215	1.30329e-06	M2 macrophages	MRPL27
6.57789e-11	0.180895	0.951	0.861	1.35478e-06	M2 macrophages	SRP14
6.80108e-11	0.643489	0.147	0.071	1.40075e-06	M2 macrophages	PRLR
6.80128e-11	0.970867	0.304	0.135	1.40079e-06	M2 macrophages	CALCOCO1
7.01446e-11	-4.14019	0.011	0.109	1.4447e-06	M2 macrophages	PDCD1
7.06836e-11	0.318521	0.571	0.412	1.4558e-06	M2 macrophages	HIPK3
7.15815e-11	0.818923	0.276	0.11	1.47429e-06	M2 macrophages	AC015871.1
7.25632e-11	0.656284	0.488	0.291	1.49451e-06	M2 macrophages	OXA1L
7.26129e-11	2.34686	0.146	0.023	1.49553e-06	M2 macrophages	MANEA
7.36588e-11	0.205941	0.682	0.523	1.51708e-06	M2 macrophages	FLOT1
7.43512e-11	0.841557	0.302	0.158	1.53134e-06	M2 macrophages	DCAF13
7.51321e-11	0.849468	0.392	0.202	1.54742e-06	M2 macrophages	ADSL
7.69117e-11	0.230046	0.838	0.707	1.58407e-06	M2 macrophages	TPM4
7.84956e-11	0.466202	0.694	0.477	1.6167e-06	M2 macrophages	NENF
7.90479e-11	0.318109	0.922	0.783	1.62807e-06	M2 macrophages	SUMO2
7.91461e-11	0.599046	0.6	0.384	1.63009e-06	M2 macrophages	MRPL57
8.17031e-11	1.45335	0.281	0.1	1.68276e-06	M2 macrophages	IMPA2
8.17067e-11	0.646016	0.362	0.204	1.68283e-06	M2 macrophages	WASHC2A
8.28603e-11	0.365684	0.414	0.274	1.70659e-06	M2 macrophages	CIR1
8.32322e-11	0.539884	0.489	0.303	1.71425e-06	M2 macrophages	FAM3C
8.68309e-11	0.877732	0.348	0.172	1.78837e-06	M2 macrophages	ARMC10
8.71853e-11	0.604985	0.358	0.175	1.79567e-06	M2 macrophages	MAPK14
8.89814e-11	0.561252	0.512	0.319	1.83266e-06	M2 macrophages	HNRNPH2
9.00924e-11	0.63566	0.63	0.387	1.85554e-06	M2 macrophages	BTF3L4
9.14541e-11	0.348501	0.577	0.427	1.88359e-06	M2 macrophages	UCP2
9.25703e-11	0.493356	0.464	0.3	1.90658e-06	M2 macrophages	ACER3
9.4398e-11	-3.03136	0.01	0.044	1.94422e-06	M2 macrophages	AL138899.1
9.49777e-11	0.609729	0.525	0.314	1.95616e-06	M2 macrophages	RSRC1
9.51792e-11	-1.59267	0.076	0.166	1.96031e-06	M2 macrophages	PRKAB1
9.53924e-11	-0.458277	0.902	0.879	1.9647e-06	M2 macrophages	AKAP13
9.71144e-11	-1.36851	0.074	0.137	2.00017e-06	M2 macrophages	FAM118A
9.73855e-11	0.303696	0.84	0.656	2.00575e-06	M2 macrophages	MSN
9.82139e-11	0.846751	0.262	0.119	2.02281e-06	M2 macrophages	MFHAS1
1.00613e-10	0.977733	0.255	0.092	2.07223e-06	M2 macrophages	NPEPL1
1.03167e-10	1.12745	0.157	0.054	2.12484e-06	M2 macrophages	SLC22A4
1.03515e-10	-0.803113	0.289	0.341	2.13199e-06	M2 macrophages	CHD3
1.04577e-10	1.20597	0.274	0.102	2.15387e-06	M2 macrophages	RASA1
1.05658e-10	1.07384	0.257	0.1	2.17612e-06	M2 macrophages	MOSPD2
1.07697e-10	-2.13341	0.033	0.093	2.21812e-06	M2 macrophages	TSPAN13
1.08022e-10	0.417442	0.716	0.507	2.22482e-06	M2 macrophages	RAD23A
1.12165e-10	1.10762	0.209	0.071	2.31015e-06	M2 macrophages	ERLIN1
1.13045e-10	0.816524	0.241	0.115	2.32827e-06	M2 macrophages	SLC7A8
1.18274e-10	-3.14535	0.007	0.07	2.43598e-06	M2 macrophages	TNFSF4
1.19709e-10	-1.48749	0.084	0.151	2.46552e-06	M2 macrophages	PPFIBP1
1.20783e-10	0.497665	0.401	0.26	2.48765e-06	M2 macrophages	FKBP2
1.23322e-10	0.23807	0.948	0.84	2.53994e-06	M2 macrophages	CHCHD2
1.28204e-10	0.571331	0.525	0.337	2.64049e-06	M2 macrophages	ME2
1.32385e-10	0.921104	0.234	0.105	2.72661e-06	M2 macrophages	NCLN
1.32615e-10	0.738851	0.432	0.249	2.73133e-06	M2 macrophages	BECN1
1.36891e-10	1.20123	0.244	0.099	2.8194e-06	M2 macrophages	CFAP410
1.38683e-10	0.510934	0.747	0.53	2.85632e-06	M2 macrophages	HLA-DMB
1.39488e-10	-2.04709	0.031	0.108	2.87289e-06	M2 macrophages	CD226
1.39509e-10	0.766862	0.42	0.222	2.87333e-06	M2 macrophages	UXS1
1.42338e-10	-0.924212	0.214	0.281	2.9316e-06	M2 macrophages	CITED4
1.46265e-10	-1.90221	0.039	0.104	3.01247e-06	M2 macrophages	DIPK1A
1.46965e-10	-3.65318	0.012	0.102	3.0269e-06	M2 macrophages	SMIM24
1.50098e-10	-0.88847	0.532	0.674	3.09142e-06	M2 macrophages	BTG2
1.51453e-10	1.15601	0.337	0.146	3.11933e-06	M2 macrophages	TADA3
1.51992e-10	-2.54668	0.028	0.109	3.13043e-06	M2 macrophages	ZNF618
1.53622e-10	0.16449	0.778	0.625	3.16399e-06	M2 macrophages	SLC15A3
1.53797e-10	0.566583	0.518	0.319	3.1676e-06	M2 macrophages	BAG6
1.5892e-10	1.22362	0.155	0.055	3.27312e-06	M2 macrophages	HS1BP3
1.63004e-10	1.59226	0.163	0.047	3.35723e-06	M2 macrophages	SNX24
1.6493e-10	0.535658	0.495	0.293	3.3969e-06	M2 macrophages	CD109
1.67254e-10	0.490509	0.696	0.472	3.44476e-06	M2 macrophages	LSM7
1.69988e-10	0.768155	0.85	0.533	3.50107e-06	M2 macrophages	S100A4
1.70389e-10	1.43557	0.125	0.034	3.50933e-06	M2 macrophages	AC093627.4
1.71696e-10	0.251863	0.743	0.548	3.53624e-06	M2 macrophages	CYSTM1
1.79821e-10	-0.601434	0.535	0.557	3.70359e-06	M2 macrophages	SKIL
1.79845e-10	-1.71883	0.135	0.295	3.70409e-06	M2 macrophages	FARP1
1.83284e-10	0.875412	0.407	0.206	3.77493e-06	M2 macrophages	SMIM19
1.91181e-10	0.848123	0.354	0.179	3.93757e-06	M2 macrophages	BX284668.5
1.92021e-10	0.188338	0.767	0.612	3.95487e-06	M2 macrophages	MXD1
1.95511e-10	0.709631	0.527	0.308	4.02674e-06	M2 macrophages	POLR2K
1.96404e-10	-0.933421	0.304	0.38	4.04515e-06	M2 macrophages	CKS2
1.97337e-10	0.632431	0.367	0.203	4.06435e-06	M2 macrophages	CENPX
1.97575e-10	-2.03552	0.016	0.076	4.06925e-06	M2 macrophages	RASAL1
1.98231e-10	0.399056	0.267	0.171	4.08277e-06	M2 macrophages	ZEB2-AS1
1.98391e-10	-0.638368	0.484	0.539	4.08606e-06	M2 macrophages	FABP3
2.0019e-10	0.53912	0.649	0.428	4.12311e-06	M2 macrophages	UQCRC2
2.03663e-10	-1.00443	0.133	0.152	4.19463e-06	M2 macrophages	ELF3
2.08088e-10	0.619871	0.497	0.303	4.28579e-06	M2 macrophages	TIPRL
2.10046e-10	0.457579	0.757	0.55	4.32611e-06	M2 macrophages	C19orf53
2.13105e-10	0.634659	0.196	0.094	4.3891e-06	M2 macrophages	DAPK1-IT1
2.17594e-10	-3.05135	0.013	0.088	4.48156e-06	M2 macrophages	GNG4
2.21659e-10	-0.820288	0.124	0.164	4.56529e-06	M2 macrophages	CYP2S1
2.22595e-10	0.678211	0.443	0.259	4.58456e-06	M2 macrophages	SLC35B1
2.28321e-10	0.645979	0.234	0.121	4.70251e-06	M2 macrophages	ARSA
2.33992e-10	0.857499	0.382	0.197	4.8193e-06	M2 macrophages	MRPL43
2.34982e-10	0.419073	0.505	0.352	4.83969e-06	M2 macrophages	GLTP
2.38166e-10	-1.1745	0.223	0.342	4.90528e-06	M2 macrophages	SLC25A25
2.41046e-10	1.01483	0.321	0.137	4.96459e-06	M2 macrophages	TMCO3
2.41648e-10	0.837221	0.296	0.146	4.97699e-06	M2 macrophages	IMPA1
2.43144e-10	-1.9155	0.063	0.171	5.0078e-06	M2 macrophages	ANKRD33B
2.43858e-10	0.911272	0.427	0.202	5.02251e-06	M2 macrophages	HEBP1
2.44433e-10	-1.56189	0.103	0.183	5.03434e-06	M2 macrophages	DNAJA4
2.45001e-10	0.955862	0.405	0.195	5.04603e-06	M2 macrophages	LYRM2
2.52359e-10	-1.41403	0.286	0.488	5.19759e-06	M2 macrophages	GADD45G
2.53929e-10	1.04443	0.272	0.121	5.22991e-06	M2 macrophages	CHID1
2.58192e-10	0.5296	0.558	0.367	5.31773e-06	M2 macrophages	SMAP1
2.5847e-10	0.933348	0.259	0.113	5.32345e-06	M2 macrophages	FAM111A
2.61423e-10	0.72665	0.543	0.307	5.38426e-06	M2 macrophages	LARP7
2.63278e-10	0.408407	0.632	0.43	5.42248e-06	M2 macrophages	PSMC1
2.65282e-10	1.03192	0.32	0.14	5.46376e-06	M2 macrophages	RMDN1
2.68515e-10	0.356143	0.729	0.557	5.53034e-06	M2 macrophages	ATP5PO
2.698e-10	0.407069	0.647	0.47	5.5568e-06	M2 macrophages	PCM1
2.73383e-10	0.865779	0.187	0.091	5.63061e-06	M2 macrophages	PHC1
2.74049e-10	0.623338	0.585	0.374	5.64432e-06	M2 macrophages	BRD7
2.75668e-10	0.983644	0.307	0.134	5.67765e-06	M2 macrophages	KIAA0319L
2.78272e-10	0.47237	0.568	0.378	5.7313e-06	M2 macrophages	PRPF6
2.83872e-10	0.653475	0.478	0.283	5.84663e-06	M2 macrophages	HSD17B10
2.83899e-10	0.344509	0.603	0.417	5.84718e-06	M2 macrophages	EMC3
2.88272e-10	0.489636	0.312	0.167	5.93725e-06	M2 macrophages	EEPD1
2.91762e-10	0.105784	0.996	0.967	6.00913e-06	M2 macrophages	H3F3A
2.94619e-10	0.276585	0.732	0.585	6.06798e-06	M2 macrophages	WNK1
2.9752e-10	-1.54693	0.06	0.134	6.12772e-06	M2 macrophages	ARNTL2
2.99523e-10	0.56474	0.495	0.286	6.16897e-06	M2 macrophages	MAF
3.04211e-10	-1.00879	0.127	0.178	6.26552e-06	M2 macrophages	CRYAB
3.14576e-10	-1.49531	0.141	0.272	6.479e-06	M2 macrophages	KBTBD8
3.16339e-10	1.03921	0.258	0.109	6.51533e-06	M2 macrophages	CDIPT
3.17558e-10	0.652766	0.448	0.25	6.54043e-06	M2 macrophages	COPS6
3.19394e-10	0.685913	0.416	0.232	6.57825e-06	M2 macrophages	NT5C3A
3.24107e-10	-0.460981	0.434	0.428	6.67531e-06	M2 macrophages	NUB1
3.28094e-10	0.200773	0.609	0.483	6.75743e-06	M2 macrophages	RBBP6
3.30868e-10	0.302306	0.709	0.561	6.81455e-06	M2 macrophages	RHOQ
3.32888e-10	0.937008	0.322	0.154	6.85616e-06	M2 macrophages	SLC38A10
3.32898e-10	-1.87805	0.049	0.156	6.85637e-06	M2 macrophages	TGFB2
3.36787e-10	0.742524	0.385	0.205	6.93646e-06	M2 macrophages	MBTPS1
3.38022e-10	0.600855	0.626	0.408	6.9619e-06	M2 macrophages	SNRPE
3.3894e-10	0.384785	0.801	0.602	6.98081e-06	M2 macrophages	XRCC5
3.40276e-10	0.536174	0.425	0.265	7.00832e-06	M2 macrophages	PFDN6
3.43608e-10	0.567818	0.49	0.295	7.07694e-06	M2 macrophages	SLFN5
3.53331e-10	0.842554	0.328	0.171	7.27721e-06	M2 macrophages	DPM2
3.60199e-10	0.452367	0.603	0.41	7.41865e-06	M2 macrophages	UBE3A
3.68506e-10	0.517108	0.57	0.351	7.58975e-06	M2 macrophages	USP3
3.75215e-10	0.46423	0.493	0.313	7.72794e-06	M2 macrophages	NUP58
3.85741e-10	1.00508	0.278	0.123	7.94471e-06	M2 macrophages	MRPL42
3.93091e-10	0.52913	0.592	0.375	8.0961e-06	M2 macrophages	STX7
4.01449e-10	0.701762	0.436	0.242	8.26825e-06	M2 macrophages	SLC39A6
4.07904e-10	0.388279	0.647	0.462	8.40118e-06	M2 macrophages	FERMT3
4.0806e-10	1.06355	0.243	0.094	8.40441e-06	M2 macrophages	SELENON
4.10887e-10	3.07758	0.056	0.006	8.46263e-06	M2 macrophages	CYP1B1
4.12089e-10	-0.863001	0.313	0.381	8.48739e-06	M2 macrophages	LUZP1
4.16164e-10	0.165556	0.667	0.514	8.57132e-06	M2 macrophages	ARHGEF2
4.46839e-10	-1.05434	0.412	0.514	9.20311e-06	M2 macrophages	KLF2
4.52841e-10	-0.173039	0.998	1	9.3267e-06	M2 macrophages	MALAT1
4.60517e-10	0.165422	0.723	0.603	9.4848e-06	M2 macrophages	MAP3K8
4.68595e-10	0.21042	0.843	0.686	9.65118e-06	M2 macrophages	SAMSN1
4.69952e-10	0.226067	0.862	0.707	9.67914e-06	M2 macrophages	GNB1
4.70588e-10	0.975691	0.232	0.096	9.69222e-06	M2 macrophages	LCMT1
4.73724e-10	0.896253	0.315	0.147	9.75681e-06	M2 macrophages	MVB12A
4.78198e-10	0.610478	0.481	0.29	9.84896e-06	M2 macrophages	SDF2L1
4.96916e-10	1.48764	0.151	0.04	1.02345e-05	M2 macrophages	KIAA0513
4.97168e-10	1.2338	0.265	0.104	1.02397e-05	M2 macrophages	POP7
4.99714e-10	0.338561	0.669	0.502	1.02921e-05	M2 macrophages	FAM50A
5.11154e-10	-3.97813	0.006	0.079	1.05277e-05	M2 macrophages	NCKAP5
5.11389e-10	0.372397	0.883	0.679	1.05326e-05	M2 macrophages	TBCA
5.21061e-10	0.626236	0.291	0.149	1.07318e-05	M2 macrophages	CARS2
5.25781e-10	0.610259	0.361	0.204	1.0829e-05	M2 macrophages	CUL4A
5.28455e-10	-0.24457	0.964	0.906	1.08841e-05	M2 macrophages	ZFAS1
5.30981e-10	-0.93213	0.222	0.311	1.09361e-05	M2 macrophages	ASMTL
5.31782e-10	1.13182	0.249	0.093	1.09526e-05	M2 macrophages	ALDH3A2
5.39586e-10	0.414282	0.75	0.554	1.11133e-05	M2 macrophages	PA2G4
5.40981e-10	0.526347	0.762	0.529	1.1142e-05	M2 macrophages	SNRPG
5.51382e-10	0.706494	0.473	0.263	1.13563e-05	M2 macrophages	MEA1
5.52966e-10	0.727496	0.308	0.154	1.13889e-05	M2 macrophages	UBXN2B
5.65202e-10	-1.60718	0.106	0.243	1.16409e-05	M2 macrophages	NEDD9
5.7489e-10	0.649431	0.101	0.069	1.18404e-05	M2 macrophages	AL031590.1
5.79385e-10	0.746256	0.41	0.23	1.1933e-05	M2 macrophages	GLO1
5.80823e-10	0.707192	0.413	0.209	1.19626e-05	M2 macrophages	DDX1
5.82253e-10	0.421289	0.48	0.317	1.19921e-05	M2 macrophages	PSMF1
5.83467e-10	0.428275	0.843	0.644	1.20171e-05	M2 macrophages	SNX3
5.84906e-10	0.738697	0.439	0.245	1.20467e-05	M2 macrophages	NDUFS1
5.91641e-10	0.897049	0.355	0.168	1.21854e-05	M2 macrophages	AGO4
5.96356e-10	3.04304	0.133	0.018	1.22825e-05	M2 macrophages	DNAH17-AS1
6.0348e-10	0.715643	0.566	0.34	1.24293e-05	M2 macrophages	TMEM14B
6.10542e-10	0.647278	0.524	0.305	1.25747e-05	M2 macrophages	PPP1R7
6.1767e-10	0.65706	0.307	0.151	1.27215e-05	M2 macrophages	LMF2
6.2622e-10	0.448004	0.328	0.23	1.28976e-05	M2 macrophages	THBD
6.27991e-10	-0.6004	0.43	0.445	1.29341e-05	M2 macrophages	RCC2
6.39895e-10	0.96207	0.423	0.225	1.31793e-05	M2 macrophages	EIF2AK2
6.43418e-10	0.267816	0.621	0.45	1.32518e-05	M2 macrophages	SLC43A2
6.54212e-10	0.665443	0.392	0.22	1.34742e-05	M2 macrophages	HIKESHI
6.55591e-10	0.953425	0.129	0.049	1.35025e-05	M2 macrophages	ADA
6.57143e-10	0.559373	0.486	0.319	1.35345e-05	M2 macrophages	ETFA
6.61549e-10	1.09446	0.33	0.143	1.36253e-05	M2 macrophages	MRPS23
6.98027e-10	0.852381	0.432	0.242	1.43766e-05	M2 macrophages	GLOD4
7.00198e-10	0.404986	0.844	0.655	1.44213e-05	M2 macrophages	DEK
7.17621e-10	0.981939	0.38	0.175	1.47801e-05	M2 macrophages	SLC17A5
7.42624e-10	0.447407	0.433	0.271	1.52951e-05	M2 macrophages	LRRC59
7.5546e-10	-0.865529	0.19	0.237	1.55595e-05	M2 macrophages	SPRED2
7.78195e-10	0.488747	0.459	0.3	1.60277e-05	M2 macrophages	MRPL47
7.91279e-10	-1.74943	0.038	0.095	1.62972e-05	M2 macrophages	CASZ1
7.9182e-10	0.266909	0.278	0.177	1.63083e-05	M2 macrophages	TCF7L2
8.07777e-10	1.58341	0.209	0.057	1.6637e-05	M2 macrophages	DCAF12
8.10915e-10	1.15875	0.281	0.114	1.67016e-05	M2 macrophages	IFI44
8.14648e-10	-0.574692	0.224	0.224	1.67785e-05	M2 macrophages	KCNK6
8.26338e-10	0.496987	0.796	0.562	1.70193e-05	M2 macrophages	C4orf3
8.36384e-10	-3.0075	0.009	0.064	1.72262e-05	M2 macrophages	PPP1R16B
8.36799e-10	1.42719	0.209	0.07	1.72347e-05	M2 macrophages	OAF
8.44755e-10	0.643698	0.359	0.204	1.73986e-05	M2 macrophages	RNF167
8.45482e-10	2.3712	0.067	0.006	1.74135e-05	M2 macrophages	AC004988.1
8.49664e-10	1.5491	0.148	0.036	1.74997e-05	M2 macrophages	SLC36A1
8.50905e-10	0.600722	0.6	0.371	1.75252e-05	M2 macrophages	PARVG
8.64504e-10	0.37247	0.599	0.437	1.78053e-05	M2 macrophages	GPS2
8.72457e-10	0.713226	0.443	0.248	1.79691e-05	M2 macrophages	ALDH9A1
8.81876e-10	1.03044	0.152	0.055	1.81631e-05	M2 macrophages	RPARP-AS1
8.8728e-10	1.17702	0.252	0.097	1.82744e-05	M2 macrophages	AGA
8.93471e-10	0.536717	0.615	0.4	1.84019e-05	M2 macrophages	MDH2
8.94097e-10	0.629257	0.516	0.294	1.84148e-05	M2 macrophages	PCNX1
9.01634e-10	-1.21296	0.266	0.42	1.85701e-05	M2 macrophages	TNFSF9
9.0976e-10	0.941128	0.257	0.124	1.87374e-05	M2 macrophages	RRP1B
9.14936e-10	-0.450693	0.605	0.645	1.8844e-05	M2 macrophages	MIDN
9.44015e-10	0.489947	0.505	0.334	1.94429e-05	M2 macrophages	HNRNPUL2
9.77773e-10	0.204335	0.936	0.807	2.01382e-05	M2 macrophages	PTP4A2
9.91741e-10	0.306195	0.922	0.764	2.04259e-05	M2 macrophages	SLC25A5
1.0089e-09	0.724801	0.352	0.184	2.07792e-05	M2 macrophages	ACOX1
1.01427e-09	1.57732	0.168	0.054	2.08899e-05	M2 macrophages	CALHM2
1.01948e-09	0.576033	0.556	0.349	2.09971e-05	M2 macrophages	XIAP
1.02491e-09	0.489758	0.693	0.476	2.1109e-05	M2 macrophages	SDCCAG8
1.02856e-09	-2.99228	0.016	0.079	2.11843e-05	M2 macrophages	IGFBP4
1.03281e-09	-4.09599	0.005	0.059	2.12718e-05	M2 macrophages	IDO2
1.03973e-09	0.81013	0.421	0.206	2.14143e-05	M2 macrophages	FBXO9
1.05416e-09	0.269747	0.215	0.152	2.17115e-05	M2 macrophages	GCH1
1.06845e-09	0.416768	0.743	0.54	2.20057e-05	M2 macrophages	MAN2B1
1.07417e-09	0.583359	0.332	0.2	2.21237e-05	M2 macrophages	TNFRSF21
1.07586e-09	0.405662	0.493	0.311	2.21585e-05	M2 macrophages	RRAGD
1.08163e-09	0.645822	0.352	0.189	2.22772e-05	M2 macrophages	TPST2
1.08174e-09	0.796153	0.432	0.218	2.22796e-05	M2 macrophages	DPY30
1.09819e-09	-0.29185	0.793	0.754	2.26182e-05	M2 macrophages	RGS10
1.10572e-09	-1.36175	0.109	0.187	2.27734e-05	M2 macrophages	CHAF1A
1.11072e-09	0.547689	0.569	0.381	2.28763e-05	M2 macrophages	PSMD9
1.11145e-09	0.77294	0.334	0.171	2.28913e-05	M2 macrophages	TUSC2
1.1282e-09	-0.455648	0.293	0.258	2.32364e-05	M2 macrophages	DSC2
1.14839e-09	0.489273	0.597	0.406	2.36523e-05	M2 macrophages	IDH3G
1.16088e-09	0.93062	0.235	0.104	2.39096e-05	M2 macrophages	NLN
1.16494e-09	0.991338	0.245	0.107	2.3993e-05	M2 macrophages	VPS26B
1.16888e-09	0.359918	0.531	0.359	2.40743e-05	M2 macrophages	CHST7
1.17659e-09	0.345133	0.59	0.442	2.4233e-05	M2 macrophages	RAD23B
1.18966e-09	1.03808	0.166	0.073	2.45023e-05	M2 macrophages	MAPK7
1.2079e-09	0.818774	0.452	0.24	2.48779e-05	M2 macrophages	MRPS34
1.21822e-09	0.532791	0.588	0.391	2.50905e-05	M2 macrophages	PLP2
1.23606e-09	1.47098	0.17	0.054	2.54579e-05	M2 macrophages	SLC35A5
1.243e-09	1.41017	0.117	0.035	2.56009e-05	M2 macrophages	TCTEX1D2
1.24938e-09	-2.46925	0.016	0.059	2.57322e-05	M2 macrophages	MYH11
1.25359e-09	-0.631072	0.36	0.406	2.5819e-05	M2 macrophages	BZW2
1.26363e-09	-1.89452	0.039	0.118	2.60256e-05	M2 macrophages	ITGB2-AS1
1.27815e-09	1.06078	0.235	0.094	2.63248e-05	M2 macrophages	TTLL4
1.27877e-09	0.419676	0.802	0.61	2.63375e-05	M2 macrophages	SEM1
1.28031e-09	0.517271	0.504	0.331	2.63693e-05	M2 macrophages	SNX17
1.30599e-09	0.760572	0.323	0.172	2.68982e-05	M2 macrophages	GATAD1
1.31251e-09	0.352099	0.491	0.307	2.70325e-05	M2 macrophages	TRIO
1.32567e-09	0.208354	0.62	0.47	2.73036e-05	M2 macrophages	ACBD3
1.33224e-09	0.147039	0.66	0.533	2.74389e-05	M2 macrophages	H2AFJ
1.33726e-09	0.528614	0.45	0.278	2.75421e-05	M2 macrophages	SLC52A2
1.36326e-09	1.39926	0.114	0.038	2.80778e-05	M2 macrophages	TBC1D10C
1.3756e-09	-0.571082	0.71	0.715	2.83319e-05	M2 macrophages	FNBP1
1.38112e-09	-1.15546	0.25	0.438	2.84455e-05	M2 macrophages	IL3RA
1.39818e-09	-0.652732	0.296	0.34	2.87968e-05	M2 macrophages	CCDC50
1.40055e-09	0.773334	0.448	0.256	2.88458e-05	M2 macrophages	PHC2
1.43604e-09	-3.1015	0.01	0.099	2.95766e-05	M2 macrophages	C19orf81
1.44607e-09	-2.93049	0.02	0.085	2.97833e-05	M2 macrophages	TFCP2L1
1.44661e-09	0.55365	0.529	0.327	2.97945e-05	M2 macrophages	SDHC
1.46345e-09	0.291706	0.959	0.816	3.01413e-05	M2 macrophages	COX7C
1.46774e-09	-1.03698	0.266	0.369	3.02297e-05	M2 macrophages	STK38L
1.4696e-09	0.674375	0.411	0.227	3.02679e-05	M2 macrophages	SLC39A1
1.48246e-09	1.1825	0.3	0.116	3.05327e-05	M2 macrophages	TMEM150A
1.50315e-09	0.535909	0.328	0.199	3.09589e-05	M2 macrophages	DTNBP1
1.50326e-09	0.210799	0.54	0.383	3.09612e-05	M2 macrophages	PIK3R5
1.52253e-09	0.67699	0.464	0.253	3.1358e-05	M2 macrophages	POLR2G
1.52367e-09	-0.705366	0.242	0.268	3.13815e-05	M2 macrophages	MTHFR
1.54294e-09	0.677736	0.597	0.349	3.17784e-05	M2 macrophages	WAS
1.56745e-09	0.819525	0.411	0.222	3.22833e-05	M2 macrophages	COMMD3
1.57377e-09	0.469331	0.714	0.499	3.24133e-05	M2 macrophages	SRP72
1.576e-09	0.68627	0.521	0.301	3.24594e-05	M2 macrophages	PDCD5
1.58779e-09	1.32809	0.173	0.065	3.27021e-05	M2 macrophages	FOLR2
1.6031e-09	1.13138	0.381	0.159	3.30175e-05	M2 macrophages	ANTXR2
1.61776e-09	0.628193	0.76	0.473	3.33194e-05	M2 macrophages	PRELID1
1.62873e-09	2.96923	0.112	0.012	3.35454e-05	M2 macrophages	SLC22A15
1.6601e-09	0.281587	0.867	0.698	3.41915e-05	M2 macrophages	KIF5B
1.66292e-09	0.279022	0.665	0.49	3.42496e-05	M2 macrophages	PHACTR4
1.67739e-09	1.06784	0.304	0.139	3.45475e-05	M2 macrophages	COA6
1.683e-09	0.949503	0.193	0.093	3.46631e-05	M2 macrophages	PLTP
1.72078e-09	0.223162	0.863	0.724	3.54411e-05	M2 macrophages	RNH1
1.72185e-09	-4.20779	0.006	0.098	3.54632e-05	M2 macrophages	FAM149A
1.74786e-09	0.607529	0.425	0.254	3.59989e-05	M2 macrophages	SEC61A1
1.75265e-09	-1.60471	0.157	0.271	3.60976e-05	M2 macrophages	TUBB2A
1.76199e-09	0.308968	0.762	0.583	3.629e-05	M2 macrophages	GNB2
1.79523e-09	0.577576	0.401	0.22	3.69745e-05	M2 macrophages	STARD3
1.79744e-09	0.51721	0.724	0.48	3.70201e-05	M2 macrophages	CHMP2B
1.79967e-09	0.231105	0.778	0.639	3.7066e-05	M2 macrophages	ARHGDIA
1.81185e-09	4.65976	0.063	0.002	3.73168e-05	M2 macrophages	MFAP5
1.83159e-09	0.451813	0.762	0.572	3.77233e-05	M2 macrophages	WASF2
1.83481e-09	0.830486	0.39	0.201	3.77898e-05	M2 macrophages	PPP1R9B
1.86418e-09	0.312061	0.768	0.551	3.83946e-05	M2 macrophages	RNF149
1.86968e-09	0.445935	0.532	0.347	3.85078e-05	M2 macrophages	ABHD17A
1.94333e-09	0.458972	0.556	0.374	4.00249e-05	M2 macrophages	PCMT1
1.96361e-09	1.00994	0.224	0.102	4.04425e-05	M2 macrophages	COLEC12
1.97778e-09	-1.68772	0.052	0.143	4.07344e-05	M2 macrophages	SLC30A4
1.9833e-09	0.750176	0.36	0.18	4.0848e-05	M2 macrophages	TESK2
1.99436e-09	-3.20637	0.017	0.113	4.10759e-05	M2 macrophages	AL136987.1
2.01216e-09	-0.460038	0.714	0.712	4.14424e-05	M2 macrophages	RNF145
2.02798e-09	0.406666	0.428	0.283	4.17684e-05	M2 macrophages	RAP2C
2.05409e-09	-0.580318	0.307	0.339	4.23059e-05	M2 macrophages	FAM89B
2.05538e-09	0.569216	0.318	0.201	4.23326e-05	M2 macrophages	MATK
2.05646e-09	-2.02539	0.041	0.124	4.23549e-05	M2 macrophages	AC137932.3
2.09787e-09	0.514234	0.587	0.377	4.32078e-05	M2 macrophages	GINM1
2.10868e-09	0.876613	0.326	0.155	4.34304e-05	M2 macrophages	ARSD
2.11599e-09	1.3034	0.231	0.078	4.3581e-05	M2 macrophages	FIG4
2.19089e-09	0.599611	0.491	0.311	4.51237e-05	M2 macrophages	PYURF
2.21561e-09	-0.980892	0.332	0.426	4.56326e-05	M2 macrophages	ABI2
2.23485e-09	0.443084	0.48	0.294	4.60289e-05	M2 macrophages	CCDC82
2.29905e-09	-0.452828	0.547	0.536	4.73512e-05	M2 macrophages	C17orf49
2.32985e-09	0.592083	0.434	0.255	4.79855e-05	M2 macrophages	MRPS16
2.36059e-09	-3.32922	0.009	0.078	4.86188e-05	M2 macrophages	RGS13
2.37278e-09	-4.42722	0.005	0.102	4.88697e-05	M2 macrophages	PDPN
2.37783e-09	0.658969	0.682	0.401	4.89738e-05	M2 macrophages	ARHGDIB
2.40238e-09	0.174782	0.751	0.611	4.94794e-05	M2 macrophages	SDF4
2.41384e-09	-3.77652	0.004	0.034	4.97155e-05	M2 macrophages	MT3
2.46158e-09	-0.725161	0.286	0.346	5.06987e-05	M2 macrophages	KDM2B
2.4811e-09	0.879741	0.344	0.173	5.11008e-05	M2 macrophages	POP4
2.50947e-09	0.721801	0.317	0.153	5.1685e-05	M2 macrophages	CAMKK2
2.5249e-09	-2.76758	0.032	0.146	5.20028e-05	M2 macrophages	IFNLR1
2.52892e-09	0.652017	0.563	0.359	5.20856e-05	M2 macrophages	ERLEC1
2.53454e-09	1.18466	0.325	0.139	5.22014e-05	M2 macrophages	UROS
2.53483e-09	-2.51507	0.02	0.066	5.22073e-05	M2 macrophages	TRH
2.54601e-09	1.76208	0.087	0.019	5.24376e-05	M2 macrophages	TPRG1
2.57049e-09	1.12883	0.165	0.074	5.29419e-05	M2 macrophages	AC073332.1
2.59355e-09	1.54043	0.264	0.084	5.34168e-05	M2 macrophages	FLI1
2.60778e-09	1.03946	0.317	0.141	5.37099e-05	M2 macrophages	C6orf89
[truncated: 3,949 more rows]

## Sheet: DC
p_val	avg_log2FC	pct.1	pct.2	p_val_adj	cluster	gene
6.91156e-247	-2.16743	0.56	0.945	1.42351e-242	DC	CTSD
2.33505e-242	-3.11224	0.309	0.791	4.80928e-238	DC	APOE
8.61791e-202	-2.58091	0.372	0.862	1.77495e-197	DC	CTSL
1.41875e-191	2.6093	0.897	0.305	2.92205e-187	DC	CST7
1.56347e-174	-3.00016	0.206	0.764	3.22011e-170	DC	GPNMB
3.17164e-153	3.37374	0.635	0.106	6.53231e-149	DC	LAMP3
1.38952e-151	-1.61495	0.674	0.909	2.86186e-147	DC	PLIN2
1.12124e-150	-0.951267	0.895	0.984	2.30931e-146	DC	SOD2
1.18194e-144	1.23558	0.897	0.649	2.43433e-140	DC	SYNGR2
4.26801e-139	0.730138	0.996	0.925	8.79039e-135	DC	HLA-DPB1
9.62731e-139	2.42783	0.667	0.222	1.98284e-134	DC	DAPP1
7.0242e-134	2.70802	0.654	0.172	1.4467e-129	DC	GPR157
6.58506e-131	0.980195	0.919	0.692	1.35626e-126	DC	STK4
4.29833e-130	-4.10251	0.114	0.724	8.85284e-126	DC	SLC11A1
5.55618e-127	0.821932	0.989	0.875	1.14435e-122	DC	HLA-DQB1
1.32529e-125	-0.821125	0.803	0.838	2.72956e-121	DC	SPP1
1.584e-124	-0.46117	0.998	0.997	3.26241e-120	DC	FTL
5.7362e-117	-2.73394	0.219	0.792	1.18143e-112	DC	MAFB
5.28427e-115	2.78656	0.702	0.161	1.08835e-110	DC	CCL22
9.59366e-112	3.40435	0.54	0.067	1.97591e-107	DC	SPIB
7.70265e-111	-1.76908	0.442	0.833	1.58644e-106	DC	PHLDA1
1.96622e-109	2.50748	0.65	0.147	4.04963e-105	DC	MCOLN2
8.16779e-109	-2.13188	0.398	0.792	1.68224e-104	DC	CD14
1.04568e-107	0.901679	0.998	0.849	2.15367e-103	DC	HLA-DQA1
1.99963e-107	1.17535	0.858	0.535	4.11845e-103	DC	CSF2RA
2.36243e-106	-1.27523	0.711	0.892	4.86566e-102	DC	APLP2
1.18659e-105	-2.37743	0.28	0.793	2.44391e-101	DC	MPP1
3.17368e-105	-4.64606	0.057	0.649	6.53651e-101	DC	AQP9
5.72504e-103	0.458709	0.996	0.962	1.17913e-98	DC	RPS23
2.55324e-102	-1.26092	0.65	0.764	5.25865e-98	DC	CCL4
3.78485e-101	3.88535	0.501	0.06	7.79527e-97	DC	CD1C
2.56947e-100	4.02143	0.495	0.041	5.29208e-96	DC	FCER1A
5.15495e-97	-1.14195	0.775	0.94	1.06171e-92	DC	CTSB
4.45918e-96	0.618373	0.996	0.926	9.18413e-92	DC	HLA-DPA1
1.96905e-94	-2.36162	0.254	0.754	4.05546e-90	DC	ABCA1
2.89056e-94	1.42105	0.661	0.334	5.9534e-90	DC	CBX6
4.71278e-94	1.33998	0.847	0.428	9.70645e-90	DC	GRASP
5.28514e-93	0.425763	0.996	0.959	1.08853e-88	DC	RPS21
1.44059e-91	1.59197	0.707	0.34	2.96704e-87	DC	CDK2AP1
4.3705e-91	-1.25484	0.685	0.902	9.00149e-87	DC	CD68
4.49485e-91	1.2941	0.772	0.494	9.25759e-87	DC	SPINT2
6.92169e-91	-1.90718	0.385	0.901	1.42559e-86	DC	C5AR1
1.19253e-90	2.62224	0.589	0.114	2.45613e-86	DC	IRF4
3.33334e-90	-1.41329	0.573	0.74	6.86535e-86	DC	APOC1
3.88022e-90	-2.00747	0.337	0.774	7.9917e-86	DC	IL1RN
2.06224e-89	2.67919	0.549	0.111	4.24739e-85	DC	PKIB
3.44288e-86	0.400702	0.993	0.974	7.09096e-82	DC	RPS29
4.4094e-86	0.373488	0.991	0.975	9.0816e-82	DC	RPL37
1.01054e-85	-1.29525	0.54	0.726	2.08132e-81	DC	S100A9
1.58914e-85	-1.80546	0.394	0.816	3.27299e-81	DC	LAMP1
3.74796e-85	1.15745	0.853	0.551	7.71929e-81	DC	ALDH2
7.62835e-83	0.65086	0.915	0.839	1.57114e-78	DC	TXN
7.9205e-83	1.64447	0.619	0.306	1.63131e-78	DC	SINHCAF
2.13704e-82	0.398698	0.996	0.967	4.40145e-78	DC	HLA-DRA
1.31162e-81	0.55442	0.967	0.873	2.70141e-77	DC	NAP1L1
6.96158e-81	1.57121	0.681	0.326	1.43381e-76	DC	BCL2L11
1.18234e-80	0.426919	0.996	0.959	2.43515e-76	DC	RPS3A
2.12688e-80	0.941888	0.915	0.675	4.38052e-76	DC	BID
3.81699e-80	-2.27587	0.269	0.619	7.86148e-76	DC	CXCL3
3.90738e-80	0.730716	0.93	0.779	8.04764e-76	DC	H2AFZ
1.68522e-79	0.575489	0.991	0.911	3.47089e-75	DC	REL
2.09954e-79	-1.09015	0.685	0.843	4.32421e-75	DC	CCL3
3.84679e-78	4.59582	0.326	0.02	7.92285e-74	DC	CD1E
1.26923e-77	-1.94811	0.341	0.712	2.6141e-73	DC	LIPA
2.00734e-77	0.419816	0.991	0.95	4.13432e-73	DC	RPS13
2.31177e-77	1.35613	0.646	0.382	4.76133e-73	DC	SEPTIN6
5.04944e-77	0.505276	0.917	0.848	1.03998e-72	DC	CMTM6
5.79938e-77	-2.31664	0.271	0.65	1.19444e-72	DC	PLD3
6.25885e-77	1.60276	0.617	0.319	1.28907e-72	DC	C12orf45
9.46861e-77	-2.23933	0.241	0.729	1.95016e-72	DC	PLA2G7
1.20183e-76	-1.4364	0.525	0.76	2.47528e-72	DC	CXCL2
1.50821e-76	0.96039	0.735	0.577	3.1063e-72	DC	HLA-DQA2
1.75258e-76	0.424806	0.993	0.96	3.60962e-72	DC	RPL26
2.71018e-76	0.424214	0.993	0.966	5.58189e-72	DC	RPS18
1.89477e-75	0.439851	0.991	0.948	3.90247e-71	DC	RPS11
3.63513e-74	0.428478	0.996	0.951	7.48691e-70	DC	HLA-DRB1
4.72698e-74	-3.00447	0.131	0.562	9.7357e-70	DC	CYP27A1
4.8249e-74	4.04791	0.514	0.053	9.93736e-70	DC	CCL17
9.89278e-73	0.391083	0.991	0.968	2.03752e-68	DC	RPS4X
1.27711e-72	1.12555	0.74	0.489	2.63033e-68	DC	C17orf49
1.28758e-72	0.322261	0.993	0.977	2.65191e-68	DC	RPS27
1.76958e-72	0.397924	0.993	0.963	3.64463e-68	DC	RPL34
3.49879e-72	1.4916	0.681	0.317	7.2061e-68	DC	RFTN1
5.28537e-72	1.52323	0.632	0.345	1.08857e-67	DC	CERS6
3.22441e-71	0.428072	0.993	0.959	6.641e-67	DC	RPS15A
9.12859e-71	1.09786	0.816	0.531	1.88012e-66	DC	IKZF1
7.86279e-70	0.377439	0.991	0.972	1.61942e-65	DC	RPL30
7.86702e-70	1.91917	0.525	0.2	1.62029e-65	DC	CRYBG1
2.97741e-69	0.385585	0.989	0.97	6.13227e-65	DC	RPS14
3.29409e-69	-1.72049	0.396	0.761	6.78451e-65	DC	TIMP2
9.69411e-69	-4.21672	0.053	0.587	1.9966e-64	DC	DMXL2
1.16063e-68	0.351741	0.996	0.973	2.39042e-64	DC	RPS24
1.32519e-68	1.72015	0.81	0.395	2.72937e-64	DC	CRIP1
1.32708e-68	0.689593	0.976	0.82	2.73326e-64	DC	NFKB1
1.56415e-68	0.7875	0.869	0.713	3.22152e-64	DC	GABARAPL2
4.63982e-68	-0.866348	0.856	0.935	9.55617e-64	DC	MT1X
7.61639e-68	0.388223	0.987	0.96	1.56867e-63	DC	RPL35A
1.0348e-67	-1.83344	0.324	0.704	2.13127e-63	DC	MSR1
1.15992e-67	2.05599	0.742	0.309	2.38897e-63	DC	AREG
1.37831e-67	1.10002	0.873	0.604	2.83877e-63	DC	PPA1
1.60499e-67	-2.619	0.195	0.652	3.30564e-63	DC	LRP1
2.33102e-67	1.14481	0.726	0.409	4.80096e-63	DC	SULF2
2.66738e-67	0.518359	0.86	0.742	5.49373e-63	DC	HLA-DRB5
3.65218e-67	0.37826	0.998	0.972	7.52203e-63	DC	RPL11
5.67434e-67	2.35451	0.639	0.201	1.16869e-62	DC	CLEC10A
1.3588e-66	0.408027	0.982	0.944	2.79859e-62	DC	RPS3
2.52759e-66	0.342517	0.989	0.97	5.20583e-62	DC	RPL32
2.54807e-66	-2.9578	0.107	0.517	5.24799e-62	DC	DUSP6
2.97809e-66	0.420502	1	0.962	6.13368e-62	DC	CD74
2.5234e-65	1.55547	0.558	0.279	5.1972e-61	DC	CCNG2
3.74976e-65	1.08028	0.764	0.502	7.72301e-61	DC	RAB11FIP1
4.10727e-65	0.39139	0.998	0.963	8.45933e-61	DC	RPL18A
4.13611e-65	2.5502	0.562	0.148	8.51873e-61	DC	RAMP1
6.17526e-65	0.668066	0.932	0.814	1.27186e-60	DC	HINT1
8.65404e-65	0.3521	0.996	0.974	1.78239e-60	DC	RPS12
2.93155e-64	-3.25944	0.09	0.587	6.03782e-60	DC	IFITM10
8.77162e-64	-1.25616	0.646	0.841	1.8066e-59	DC	ANXA1
1.0923e-63	0.413165	0.991	0.944	2.24969e-59	DC	RPL23A
1.20282e-63	0.331105	0.996	0.975	2.47732e-59	DC	RPS27A
1.61679e-63	0.440809	0.987	0.931	3.32995e-59	DC	RPL22
4.5798e-63	0.384551	0.987	0.948	9.43256e-59	DC	RPL27A
1.84538e-62	0.383037	0.982	0.95	3.80075e-58	DC	RPL18
2.84536e-62	0.3956	0.993	0.948	5.8603e-58	DC	RPS7
5.12303e-62	1.75244	0.591	0.22	1.05514e-57	DC	RHOF
1.35498e-61	-1.1473	0.674	0.9	2.79071e-57	DC	ASAH1
1.59326e-61	0.342551	0.996	0.967	3.28148e-57	DC	RPS15
1.94811e-61	1.55227	0.63	0.25	4.01234e-57	DC	CIITA
4.0831e-61	0.48942	0.967	0.92	8.40955e-57	DC	RPS5
4.89006e-61	0.298688	0.996	0.981	1.00716e-56	DC	RPL13
6.00166e-61	-1.55456	0.427	0.708	1.2361e-56	DC	BLVRB
9.0206e-61	0.308098	0.998	0.978	1.85788e-56	DC	RPL28
1.01745e-60	0.385037	0.987	0.963	2.09554e-56	DC	RPS6
1.07171e-60	0.340038	0.989	0.964	2.2073e-56	DC	RPL36
1.15324e-60	0.358485	0.996	0.965	2.3752e-56	DC	RPL8
1.21545e-60	0.448659	0.987	0.944	2.50333e-56	DC	RPL36A
1.37027e-60	0.392765	0.982	0.948	2.82221e-56	DC	RPL24
3.24293e-60	1.61401	0.51	0.236	6.67914e-56	DC	ARAP2
6.14015e-60	0.93554	0.825	0.58	1.26463e-55	DC	ETV3
7.4231e-60	1.58598	0.431	0.223	1.52886e-55	DC	POGLUT1
1.96632e-59	0.328994	0.993	0.963	4.04983e-55	DC	RPS19
2.01459e-59	0.401162	0.991	0.949	4.14924e-55	DC	RPL7A
2.55679e-59	-1.6153	0.429	0.749	5.26597e-55	DC	CREG1
2.62132e-59	-2.66492	0.131	0.548	5.39887e-55	DC	SLC1A3
2.64006e-59	0.29434	0.989	0.965	5.43747e-55	DC	FAU
4.64665e-59	0.42989	0.982	0.917	9.57024e-55	DC	EEF1G
6.50828e-59	0.336709	0.95	0.881	1.34045e-54	DC	RPS10
9.43136e-59	-1.29665	0.606	0.916	1.94248e-54	DC	CEBPB
1.00016e-58	2.49148	0.416	0.101	2.05994e-54	DC	FSCN1
1.08037e-58	1.43246	0.571	0.3	2.22514e-54	DC	EIF2AK4
2.19277e-58	0.230052	1	0.995	4.51624e-54	DC	RPL41
2.24374e-58	-1.71258	0.306	0.679	4.62121e-54	DC	DAB2
3.30123e-58	4.72723	0.298	0.012	6.79921e-54	DC	P2RY10
5.54144e-58	0.327656	0.993	0.968	1.14131e-53	DC	RPL21
6.54399e-58	0.702736	0.899	0.74	1.3478e-53	DC	RGS10
7.2851e-58	-3.18723	0.085	0.485	1.50044e-53	DC	OTOA
8.49385e-58	0.925564	0.888	0.648	1.74939e-53	DC	IL4I1
9.93292e-58	0.365944	0.991	0.954	2.04579e-53	DC	RPS25
1.02877e-57	-2.04751	0.239	0.652	2.11886e-53	DC	LAIR1
1.03045e-57	1.56959	0.656	0.271	2.12231e-53	DC	CCND2
1.1927e-57	0.410592	0.985	0.927	2.45648e-53	DC	RPL27
1.40602e-57	0.368909	0.985	0.955	2.89584e-53	DC	RPL14
1.61651e-57	-3.07359	0.09	0.479	3.32936e-53	DC	TREM2
1.72908e-57	0.536644	0.956	0.847	3.56122e-53	DC	SEC61B
2.29078e-57	0.379239	0.947	0.915	4.71808e-53	DC	CST3
4.54477e-57	0.461095	0.98	0.916	9.36042e-53	DC	EEF1B2
2.4007e-56	-1.29606	0.565	0.814	4.94447e-52	DC	ATP13A3
2.8218e-56	0.409265	0.982	0.949	5.81178e-52	DC	RPL29
2.96451e-56	0.33516	0.996	0.966	6.10569e-52	DC	RPL19
3.58139e-56	0.325549	0.985	0.967	7.37623e-52	DC	RPS16
3.71341e-56	0.276883	1	0.987	7.64814e-52	DC	RPL10
9.63208e-56	-2.42031	0.21	0.589	1.98382e-51	DC	NCEH1
1.88633e-55	1.53341	0.519	0.253	3.88509e-51	DC	JAML
2.16192e-55	0.410532	0.965	0.92	4.45269e-51	DC	RPL4
2.44271e-55	-2.21809	0.184	0.592	5.03101e-51	DC	CFD
2.64758e-55	-2.15069	0.158	0.459	5.45296e-51	DC	CCL20
2.89085e-55	0.366036	0.991	0.949	5.95399e-51	DC	RPL35
3.00244e-55	0.9983	0.748	0.514	6.18383e-51	DC	MARCKSL1
1.11835e-54	0.300105	0.996	0.969	2.30335e-50	DC	RPL9
1.35286e-54	-0.756379	0.86	0.938	2.78635e-50	DC	SDCBP
2.30227e-54	-2.37326	0.171	0.415	4.74176e-50	DC	S100A8
8.09777e-54	1.94978	0.306	0.101	1.66782e-49	DC	CYP2S1
8.35834e-54	1.38796	0.639	0.287	1.72148e-49	DC	RUNX3
9.47043e-54	0.328348	0.998	0.968	1.95053e-49	DC	RPLP2
9.76784e-54	0.830584	0.709	0.533	2.01178e-49	DC	MED13L
1.16912e-53	1.97134	0.335	0.135	2.40791e-49	DC	CNOT10
1.98225e-53	0.212866	1	0.996	4.08265e-49	DC	EEF1A1
4.65365e-53	1.03544	0.674	0.425	9.58465e-49	DC	CYTIP
5.45174e-53	0.906077	0.681	0.472	1.12284e-48	DC	CDC42SE2
7.23603e-53	0.511171	0.972	0.886	1.49033e-48	DC	RPSA
7.25436e-53	0.656463	0.956	0.808	1.49411e-48	DC	ID2
8.4099e-53	1.24438	0.637	0.336	1.7321e-48	DC	CNN2
1.50925e-52	0.347141	0.993	0.962	3.10846e-48	DC	RPS8
3.45192e-52	0.28417	0.998	0.971	7.10958e-48	DC	PABPC1
6.71017e-52	0.288204	0.996	0.969	1.38203e-47	DC	RPS2
1.0722e-51	3.94731	0.249	0.02	2.20829e-47	DC	CCR6
1.33014e-51	0.294665	0.987	0.954	2.73956e-47	DC	RPL38
1.56739e-51	-0.551427	0.967	0.98	3.2282e-47	DC	PSAP
2.72524e-51	1.57902	0.488	0.196	5.61291e-47	DC	GAS6
3.46108e-51	0.39255	0.989	0.943	7.12844e-47	DC	RPL5
3.54301e-51	0.758227	0.926	0.734	7.29718e-47	DC	HLA-DMA
3.90825e-51	0.478498	0.972	0.904	8.04944e-47	DC	RPL31
7.71297e-51	2.96115	0.276	0.037	1.58856e-46	DC	IL18R1
9.5078e-51	-3.77443	0.063	0.479	1.95823e-46	DC	CCR1
9.69578e-51	-4.10751	0.046	0.546	1.99694e-46	DC	NPL
1.08243e-50	0.26097	0.996	0.977	2.22938e-46	DC	RPS9
3.40513e-50	0.294794	0.991	0.965	7.01321e-46	DC	RPL39
3.45177e-50	-2.92882	0.103	0.361	7.10926e-46	DC	CCL2
4.83414e-50	2.49534	0.354	0.071	9.9564e-46	DC	HOMER2
8.46092e-50	3.91403	0.26	0.023	1.74261e-45	DC	FLT3
8.7195e-50	-1.57957	0.361	0.714	1.79587e-45	DC	GNS
1.59286e-49	-1.87185	0.263	0.631	3.28066e-45	DC	IGF2R
2.3172e-49	0.73888	0.821	0.684	4.77251e-45	DC	FNBP1
4.28466e-49	1.40407	0.442	0.211	8.82468e-45	DC	CLEC4A
4.37396e-49	1.70066	0.516	0.178	9.0086e-45	DC	TMEM120B
7.85595e-49	-0.666045	0.902	0.908	1.61801e-44	DC	CTSS
1.25981e-48	3.51598	0.263	0.028	2.59471e-44	DC	LAD1
1.99748e-48	2.08383	0.352	0.097	4.114e-44	DC	MAP3K14
2.35173e-48	0.307466	0.993	0.97	4.84362e-44	DC	RPL37A
3.48396e-48	-2.6963	0.12	0.494	7.17556e-44	DC	SMIM25
5.47054e-48	6.46365	0.232	0.003	1.12671e-43	DC	PPP1R14A
9.59707e-48	0.412076	0.976	0.935	1.97661e-43	DC	RPL10A
1.13087e-47	-3.01076	0.081	0.473	2.32913e-43	DC	NRP1
1.4671e-47	-3.5064	0.068	0.426	3.02164e-43	DC	CD163
1.61593e-47	0.366145	0.991	0.937	3.32816e-43	DC	RACK1
8.65833e-47	0.333525	0.976	0.943	1.78327e-42	DC	NACA
1.76642e-46	1.00927	0.722	0.451	3.63811e-42	DC	UBE2F
2.09643e-46	0.436211	0.967	0.891	4.31781e-42	DC	EEF1D
3.13704e-46	-1.88028	0.245	0.611	6.46104e-42	DC	SCARB2
5.62093e-46	0.286238	0.985	0.962	1.15769e-41	DC	UBA52
8.29182e-46	-0.978367	0.606	0.804	1.70778e-41	DC	ZFP36L2
1.17152e-45	0.321841	0.989	0.965	2.41287e-41	DC	RPL13A
1.50741e-45	-0.902756	0.777	0.904	3.10467e-41	DC	ZEB2
1.83551e-45	-4.03368	0.035	0.437	3.78041e-41	DC	PLPP3
1.91372e-45	-1.79068	0.33	0.666	3.94151e-41	DC	CYBB
2.63012e-45	-0.506794	0.904	0.945	5.41699e-41	DC	MT1G
3.21468e-45	-1.45956	0.379	0.708	6.62096e-41	DC	MS4A4A
3.29884e-45	1.32828	0.536	0.304	6.79428e-41	DC	ITGA4
3.94799e-45	1.00533	0.575	0.372	8.13129e-41	DC	IFITM2
4.63627e-45	2.10048	0.302	0.131	9.54885e-41	DC	TBC1D4
6.85205e-45	-2.51839	0.109	0.468	1.41125e-40	DC	FCGR3A
8.76369e-45	0.849247	0.818	0.55	1.80497e-40	DC	IL2RG
1.14109e-44	0.272378	0.998	0.98	2.3502e-40	DC	TMSB10
2.23991e-44	0.448303	0.956	0.861	4.61332e-40	DC	HNRNPA1
2.36448e-44	1.79141	0.398	0.164	4.86989e-40	DC	SPRED2
3.68016e-44	1.74196	0.514	0.225	7.57967e-40	DC	LGALS2
3.74878e-44	0.381773	0.98	0.933	7.721e-40	DC	RPL7
4.25444e-44	1.64273	0.532	0.195	8.76244e-40	DC	CLIC2
4.3121e-44	-2.04439	0.179	0.567	8.8812e-40	DC	SLA
5.56461e-44	1.04437	0.652	0.404	1.14609e-39	DC	IL13RA1
9.34384e-44	1.13348	0.705	0.447	1.92446e-39	DC	TUBA1A
1.15212e-43	-1.911	0.184	0.447	2.37291e-39	DC	LUCAT1
1.66061e-43	0.299008	0.998	0.963	3.4202e-39	DC	RPL3
1.66702e-43	-1.63339	0.263	0.562	3.43338e-39	DC	MDM2
2.42596e-43	0.65336	0.904	0.756	4.9965e-39	DC	CXCR4
2.78065e-43	1.71874	0.683	0.262	5.72702e-39	DC	IL1R2
4.83252e-43	0.300405	0.989	0.963	9.95305e-39	DC	RPL17
7.47553e-43	-3.53217	0.057	0.403	1.53966e-38	DC	MMP19
7.48808e-43	-1.03419	0.637	0.797	1.54225e-38	DC	CXCL8
7.59696e-43	0.692457	0.796	0.638	1.56467e-38	DC	EIF3L
8.81083e-43	-1.24776	0.49	0.774	1.81468e-38	DC	ATP6V1B2
1.16174e-42	0.311361	0.987	0.954	2.39272e-38	DC	RPL6
1.6014e-42	2.14653	0.309	0.077	3.29824e-38	DC	AL451123.1
1.81064e-42	0.655311	0.705	0.564	3.7292e-38	DC	CEP350
1.8224e-42	0.95071	0.586	0.39	3.75341e-38	DC	NUB1
2.10559e-42	-2.03903	0.177	0.549	4.33667e-38	DC	MITF
2.52607e-42	-1.61888	0.335	0.648	5.2027e-38	DC	CTSA
3.08972e-42	0.409111	0.93	0.847	6.36359e-38	DC	ATP1B3
4.68636e-42	1.14811	0.683	0.397	9.65203e-38	DC	FOXP1
4.80447e-42	-1.43431	0.385	0.677	9.89528e-38	DC	FNDC3A
5.69905e-42	1.84193	0.387	0.146	1.17378e-37	DC	TCTN3
5.71172e-42	0.536526	0.827	0.694	1.17639e-37	DC	ANKRD11
6.3653e-42	-1.18731	0.527	0.731	1.311e-37	DC	BCAP31
8.81103e-42	-0.673639	0.829	0.893	1.81472e-37	DC	ITGB1
9.08359e-42	0.762067	0.823	0.655	1.87086e-37	DC	GSN
3.20357e-41	-2.27493	0.188	0.549	6.59807e-37	DC	PIK3AP1
3.59026e-41	2.27061	0.361	0.084	7.39449e-37	DC	CD274
4.12659e-41	0.759785	0.937	0.689	8.49912e-37	DC	NR4A3
9.98188e-41	1.25701	0.451	0.195	2.05587e-36	DC	AC008105.3
2.05164e-40	1.71806	0.269	0.151	4.22555e-36	DC	LY75
2.96958e-40	1.89601	0.4	0.131	6.11615e-36	DC	TSPAN33
3.05961e-40	0.902005	0.54	0.363	6.30157e-36	DC	TRABD
3.0788e-40	-2.11677	0.175	0.532	6.34109e-36	DC	VAT1
4.11291e-40	-1.53773	0.328	0.668	8.47096e-36	DC	KCTD12
4.36627e-40	0.854435	0.718	0.505	8.99277e-36	DC	IFITM3
7.85712e-40	0.18387	1	0.998	1.61825e-35	DC	TPT1
8.44451e-40	2.25772	0.258	0.074	1.73923e-35	DC	LTB
8.70405e-40	0.499907	0.836	0.718	1.79269e-35	DC	GPBP1
9.14491e-40	0.660926	0.788	0.628	1.88349e-35	DC	PTPN2
1.25258e-39	4.78434	0.195	0.009	2.57982e-35	DC	CD5
2.54817e-39	-1.30404	0.361	0.584	5.2482e-35	DC	CD36
2.815e-39	2.46754	0.26	0.045	5.79778e-35	DC	ADAM19
3.04141e-39	1.17355	0.532	0.265	6.26408e-35	DC	NIBAN1
5.30197e-39	3.15578	0.204	0.027	1.09199e-34	DC	RAB30
5.32847e-39	-2.44662	0.136	0.506	1.09745e-34	DC	C3AR1
7.34295e-39	-2.49252	0.105	0.369	1.51235e-34	DC	C1QC
8.55579e-39	-1.29898	0.49	0.756	1.76215e-34	DC	HM13
1.07287e-38	2.50434	0.201	0.074	2.20968e-34	DC	ACOT7
1.35765e-38	0.573565	0.871	0.728	2.79622e-34	DC	EIF3E
1.82149e-38	0.427766	0.794	0.677	3.75153e-34	DC	GRINA
1.93707e-38	0.609599	0.873	0.707	3.9896e-34	DC	COMMD6
2.14852e-38	2.56023	0.278	0.052	4.42508e-34	DC	TVP23A
2.49443e-38	0.447921	0.958	0.855	5.13753e-34	DC	TOMM7
3.586e-38	-1.09944	0.486	0.682	7.38572e-34	DC	RHOB
6.45838e-38	1.12484	0.735	0.388	1.33017e-33	DC	ZBTB10
8.36349e-38	2.0016	0.352	0.15	1.72254e-33	DC	IDO1
1.00098e-37	-2.1999	0.168	0.533	2.06161e-33	DC	CD82
1.24833e-37	0.266107	0.993	0.971	2.57106e-33	DC	RPL12
3.35913e-37	2.00808	0.4	0.124	6.91847e-33	DC	PLEKHA5
3.50836e-37	0.840376	0.687	0.479	7.22583e-33	DC	MALT1
3.5969e-37	0.530264	0.902	0.766	7.40817e-33	DC	CD86
4.5758e-37	1.53098	0.748	0.379	9.42432e-33	DC	IL7R
5.08705e-37	1.65264	0.306	0.125	1.04773e-32	DC	TMC8
9.4868e-37	1.74927	0.477	0.222	1.9539e-32	DC	GCNT2
1.11756e-36	0.527386	0.877	0.731	2.30172e-32	DC	NOP53
1.37223e-36	0.385916	0.937	0.877	2.82624e-32	DC	BTF3
1.90732e-36	1.08184	0.475	0.287	3.92831e-32	DC	NAAA
2.47077e-36	1.60132	0.319	0.125	5.08879e-32	DC	TBL1X
2.71115e-36	1.09466	0.676	0.414	5.58388e-32	DC	CD40
3.89197e-36	1.638	0.383	0.14	8.01591e-32	DC	NET1
4.25397e-36	0.960224	0.751	0.485	8.76148e-32	DC	BIRC3
4.67121e-36	1.09819	0.453	0.267	9.62082e-32	DC	LYSMD2
5.4695e-36	1.30712	0.374	0.188	1.1265e-31	DC	TMEM273
7.05767e-36	-1.80182	0.232	0.461	1.4536e-31	DC	SNAPC1
7.54099e-36	-1.0648	0.554	0.761	1.55314e-31	DC	ACSL1
7.55488e-36	0.595834	0.836	0.672	1.556e-31	DC	EIF3F
8.53278e-36	0.682429	0.794	0.645	1.75741e-31	DC	SMAP2
8.62949e-36	2.06202	0.298	0.116	1.77733e-31	DC	SOCS2
1.07008e-35	0.66567	0.711	0.534	2.20394e-31	DC	SEC14L1
1.56927e-35	-1.26467	0.486	0.687	3.23208e-31	DC	TGFBI
1.86259e-35	1.66544	0.291	0.107	3.83618e-31	DC	PHLDB3
1.86355e-35	1.85389	0.324	0.091	3.83818e-31	DC	CLECL1
2.75208e-35	-1.08807	0.3	0.432	5.66818e-31	DC	LPL
2.98075e-35	1.09349	0.696	0.376	6.13916e-31	DC	DUSP5
3.17951e-35	0.693269	0.864	0.655	6.54852e-31	DC	RALA
4.07911e-35	-1.50621	0.322	0.603	8.40133e-31	DC	CALU
4.12816e-35	-3.24534	0.068	0.454	8.50236e-31	DC	HOMER3
7.55079e-35	0.43803	0.794	0.713	1.55516e-30	DC	SERPINB1
8.32395e-35	0.270184	1	0.974	1.7144e-30	DC	RPS28
1.1536e-34	-1.23411	0.438	0.632	2.37596e-30	DC	FDX1
1.58612e-34	-2.58746	0.083	0.419	3.26677e-30	DC	LHFPL2
1.69431e-34	3.13244	0.177	0.028	3.48961e-30	DC	CALCRL
2.63419e-34	0.382095	0.982	0.945	5.42538e-30	DC	RPS26
2.88882e-34	1.99733	0.252	0.066	5.9498e-30	DC	FAM118A
3.29268e-34	2.183	0.245	0.057	6.7816e-30	DC	ARNTL2
3.57744e-34	-1.07041	0.514	0.735	7.3681e-30	DC	HEXB
3.73403e-34	0.750712	0.858	0.658	7.69061e-30	DC	CREM
4.61352e-34	0.864075	0.56	0.412	9.502e-30	DC	SMNDC1
4.66317e-34	-0.65396	0.705	0.742	9.60428e-30	DC	CCL4L2
4.87109e-34	1.22812	0.521	0.235	1.00325e-29	DC	CD80
5.17011e-34	0.342791	0.967	0.933	1.06484e-29	DC	RPS17
5.40295e-34	-1.9483	0.232	0.578	1.11279e-29	DC	TSPAN14
5.5441e-34	-1.08644	0.562	0.79	1.14186e-29	DC	MYO9B
7.50489e-34	-0.559351	0.845	0.91	1.54571e-29	DC	MT1E
7.82406e-34	1.33385	0.376	0.167	1.61144e-29	DC	CFP
8.38989e-34	-2.00308	0.201	0.476	1.72798e-29	DC	ANPEP
1.60933e-33	0.737603	0.654	0.465	3.31458e-29	DC	NECTIN2
1.67522e-33	0.196987	0.998	0.987	3.45027e-29	DC	RPLP1
1.9677e-33	0.550342	0.816	0.672	4.05268e-29	DC	LST1
1.98317e-33	1.01992	0.593	0.346	4.08455e-29	DC	TES
2.07966e-33	-2.13237	0.149	0.465	4.28326e-29	DC	FAM20C
2.15288e-33	0.304182	0.989	0.95	4.43408e-29	DC	RPL23
2.5305e-33	-0.511056	0.91	0.927	5.21181e-29	DC	CSTB
2.63712e-33	-1.00051	0.495	0.687	5.43142e-29	DC	ATP2B1-AS1
2.70542e-33	-1.6306	0.282	0.657	5.57207e-29	DC	LCP2
3.18687e-33	0.540517	0.91	0.756	6.56367e-29	DC	CDKN1A
3.2778e-33	0.657937	0.759	0.565	6.75096e-29	DC	SIPA1L1
3.65065e-33	-2.25816	0.131	0.459	7.51888e-29	DC	NPC1
4.96402e-33	1.11471	0.457	0.268	1.02239e-28	DC	TRADD
6.2157e-33	0.423421	0.93	0.841	1.28019e-28	DC	SNHG29
7.65551e-33	0.251363	0.989	0.962	1.57673e-28	DC	RPL15
8.28093e-33	0.610866	0.696	0.533	1.70554e-28	DC	ETV6
9.09369e-33	0.963827	0.543	0.341	1.87294e-28	DC	BZW2
1.31933e-32	0.562631	0.91	0.738	2.7173e-28	DC	BHLHE40
1.5042e-32	1.23799	0.431	0.217	3.09805e-28	DC	AC024560.5
1.64048e-32	0.598726	0.84	0.672	3.37874e-28	DC	MZT2B
1.66644e-32	0.973831	0.547	0.333	3.4322e-28	DC	PTRHD1
1.78621e-32	-1.64601	0.256	0.571	3.67888e-28	DC	DOCK4
3.51281e-32	-1.73875	0.186	0.502	7.23499e-28	DC	TLR4
3.7792e-32	1.37605	0.836	0.362	7.78364e-28	DC	CCR7
3.86077e-32	0.801273	0.842	0.577	7.95165e-28	DC	ARL4C
5.71628e-32	-1.31985	0.335	0.598	1.17732e-27	DC	CITED2
6.02361e-32	1.02089	0.527	0.3	1.24062e-27	DC	ENTPD1
7.28189e-32	-2.68127	0.114	0.412	1.49978e-27	DC	VCAN
7.55087e-32	0.583776	0.643	0.574	1.55518e-27	DC	OPN3
8.41556e-32	-2.08729	0.118	0.37	1.73327e-27	DC	C3
8.74127e-32	-0.3335	0.991	0.999	1.80035e-27	DC	MT2A
9.29035e-32	0.468252	0.851	0.738	1.91344e-27	DC	EIF3H
1.28329e-31	1.0139	0.431	0.309	2.64306e-27	DC	RASSF4
1.34511e-31	0.88481	0.525	0.342	2.7704e-27	DC	LIMD2
1.39817e-31	1.7169	0.389	0.12	2.87968e-27	DC	SEMA7A
1.43856e-31	0.84895	0.53	0.362	2.96285e-27	DC	UVRAG
1.82265e-31	0.757182	0.72	0.515	3.75394e-27	DC	ATF5
2.00294e-31	0.758714	0.674	0.43	4.12525e-27	DC	PDE4A
2.08898e-31	-0.727496	0.779	0.918	4.30246e-27	DC	FCER1G
2.88992e-31	1.58063	0.521	0.195	5.95207e-27	DC	NRARP
3.4779e-31	0.326948	0.867	0.842	7.16308e-27	DC	C15orf48
4.37492e-31	0.954394	0.565	0.297	9.01059e-27	DC	BCL3
4.81362e-31	-1.3384	0.42	0.619	9.91413e-27	DC	ACP5
5.87674e-31	1.00924	0.475	0.272	1.21037e-26	DC	CHD3
7.4779e-31	-0.805128	0.746	0.919	1.54015e-26	DC	LIMS1
7.98047e-31	-2.26298	0.149	0.46	1.64366e-26	DC	DDX60L
1.0861e-30	0.318997	0.74	0.645	2.23694e-26	DC	FMNL1
1.46195e-30	0.356032	0.982	0.943	3.01103e-26	DC	ACTG1
3.63818e-30	0.881269	0.768	0.519	7.4932e-26	DC	ATP1B1
3.95257e-30	3.40726	0.193	0.029	8.14072e-26	DC	IL2RA
4.86688e-30	1.53394	0.282	0.109	1.00238e-25	DC	MARCH8
4.98756e-30	1.27501	0.416	0.174	1.02724e-25	DC	SLC41A2
5.48636e-30	-2.62981	0.072	0.232	1.12997e-25	DC	FABP4
7.48369e-30	0.432388	0.926	0.843	1.54134e-25	DC	NFE2L2
7.71706e-30	0.700471	0.615	0.436	1.5894e-25	DC	RELB
8.3075e-30	-1.53335	0.333	0.645	1.71101e-25	DC	FGR
8.4151e-30	1.00174	0.516	0.287	1.73317e-25	DC	TOR3A
1.17805e-29	-1.59478	0.284	0.462	2.42632e-25	DC	MT1F
1.27275e-29	-1.15011	0.387	0.646	2.62136e-25	DC	MAPK6
1.4351e-29	-0.997165	0.558	0.765	2.95573e-25	DC	RNF13
1.71611e-29	0.267378	0.985	0.951	3.5345e-25	DC	JUND
1.74645e-29	-1.2688	0.344	0.573	3.59699e-25	DC	RDX
1.88343e-29	1.27686	0.519	0.231	3.87911e-25	DC	TNFRSF4
2.80916e-29	1.22054	0.44	0.22	5.78574e-25	DC	TTYH2
3.07764e-29	0.769213	0.632	0.43	6.3387e-25	DC	IGFLR1
3.51475e-29	0.351041	0.945	0.872	7.23897e-25	DC	SLC25A6
4.00057e-29	0.54624	0.897	0.753	8.23958e-25	DC	GAS5
4.1491e-29	0.31042	0.967	0.907	8.54548e-25	DC	SNHG5
4.95497e-29	0.513691	0.792	0.684	1.02053e-24	DC	LAP3
5.93271e-29	1.49444	0.416	0.171	1.2219e-24	DC	SEL1L3
7.17268e-29	1.99708	0.289	0.075	1.47729e-24	DC	GALNT3
7.2308e-29	1.2432	0.374	0.19	1.48926e-24	DC	GNG2
9.15852e-29	-1.31059	0.368	0.555	1.88629e-24	DC	EREG
9.22492e-29	0.395438	0.891	0.811	1.89997e-24	DC	EIF3K
1.10305e-28	-1.26616	0.392	0.646	2.27184e-24	DC	NUMB
1.31138e-28	0.47717	0.836	0.75	2.70091e-24	DC	ARL6IP5
1.54243e-28	-0.582563	0.856	0.869	3.17679e-24	DC	GRN
1.65373e-28	0.734863	0.665	0.507	3.40601e-24	DC	TNFSF13B
1.75313e-28	-0.730575	0.753	0.9	3.61075e-24	DC	GLUL
1.79271e-28	0.745955	0.595	0.411	3.69227e-24	DC	HGSNAT
3.2236e-28	-1.14073	0.4	0.65	6.63932e-24	DC	PLK3
3.7261e-28	0.778267	0.508	0.373	7.67427e-24	DC	PDCL3
4.0714e-28	-0.679586	0.661	0.756	8.38545e-24	DC	CCL3L1
4.44875e-28	-2.3285	0.09	0.313	9.16264e-24	DC	MARCO
5.27145e-28	1.02966	0.49	0.279	1.08571e-23	DC	LMBR1L
5.28684e-28	-3.02589	0.037	0.179	1.08888e-23	DC	CXCL1
5.64595e-28	0.516827	0.733	0.62	1.16284e-23	DC	RSL24D1
5.68411e-28	-0.757043	0.733	0.845	1.1707e-23	DC	SEC62
5.72364e-28	0.603263	0.705	0.569	1.17884e-23	DC	MTHFD2
5.74319e-28	1.23097	0.317	0.154	1.18287e-23	DC	ZDHHC18
5.85349e-28	-2.14069	0.164	0.469	1.20558e-23	DC	TLR2
5.97541e-28	2.43401	0.236	0.05	1.2307e-23	DC	C12orf75
6.73181e-28	2.22298	0.258	0.059	1.38648e-23	DC	TENT5C
6.76473e-28	-0.596177	0.847	0.936	1.39326e-23	DC	LAPTM5
7.18558e-28	1.1643	0.473	0.258	1.47994e-23	DC	MAP3K13
7.52076e-28	-1.58272	0.269	0.618	1.54898e-23	DC	SLC16A10
8.44145e-28	1.23589	0.4	0.2	1.7386e-23	DC	CDK17
9.15383e-28	0.398972	0.812	0.721	1.88532e-23	DC	TAPBP
9.16799e-28	0.376896	0.847	0.787	1.88824e-23	DC	PRDX6
1.12222e-27	-2.83281	0.068	0.351	2.31133e-23	DC	ACP2
1.25222e-27	1.37937	0.361	0.168	2.57908e-23	DC	TGFA
1.40208e-27	0.972836	0.492	0.265	2.88773e-23	DC	MOB3B
1.50604e-27	-1.90442	0.171	0.483	3.10183e-23	DC	CPD
1.76918e-27	0.58741	0.689	0.517	3.64381e-23	DC	TLE5
1.97394e-27	2.6527	0.175	0.028	4.06553e-23	DC	TRABD2A
2.10122e-27	-2.56668	0.098	0.397	4.32768e-23	DC	TBC1D2
3.34735e-27	2.30264	0.28	0.061	6.8942e-23	DC	SLC38A1
3.53477e-27	3.30798	0.153	0.014	7.28022e-23	DC	PDLIM1
3.61935e-27	0.296684	0.943	0.876	7.45442e-23	DC	SUB1
4.46539e-27	0.92561	0.56	0.336	9.19692e-23	DC	DENND1B
5.48414e-27	-1.98489	0.158	0.459	1.12951e-22	DC	SLC31A1
5.74435e-27	0.92158	0.392	0.235	1.18311e-22	DC	FBRSL1
5.8638e-27	3.61835	0.151	0.009	1.20771e-22	DC	HLA-DOB
8.33771e-27	-1.41384	0.298	0.592	1.71724e-22	DC	ATP6V1C1
8.6812e-27	1.22734	0.492	0.217	1.78798e-22	DC	HLA-DOA
8.9789e-27	1.29984	0.389	0.167	1.84929e-22	DC	PPP1R16A
1.91007e-26	0.626024	0.619	0.443	3.93398e-22	DC	NCOR2
2.03976e-26	1.56014	0.309	0.11	4.20108e-22	DC	PIM2
2.04768e-26	-0.638949	0.838	0.926	4.2174e-22	DC	HIF1A
3.0725e-26	3.28458	0.136	0.013	6.32812e-22	DC	TNFSF4
3.46375e-26	0.313592	0.958	0.88	7.13394e-22	DC	LRRFIP1
3.52959e-26	2.22428	0.186	0.042	7.26955e-22	DC	MAGEF1
4.09164e-26	0.285907	0.84	0.807	8.42713e-22	DC	COTL1
4.51729e-26	-1.50919	0.287	0.577	9.30382e-22	DC	LEPROT
4.69854e-26	-2.09246	0.142	0.436	9.67712e-22	DC	GASK1B
5.5e-26	-2.40624	0.092	0.386	1.13278e-21	DC	HS3ST1
6.94878e-26	-1.27221	0.394	0.648	1.43117e-21	DC	ADAM10
8.53239e-26	0.458777	0.768	0.658	1.75733e-21	DC	GDI2
9.51082e-26	1.69723	0.271	0.075	1.95885e-21	DC	ZEB1
9.57776e-26	-1.90595	0.16	0.421	1.97264e-21	DC	EMP1
1.22903e-25	0.287082	0.915	0.848	2.53131e-21	DC	SERP1
1.3749e-25	-1.63777	0.206	0.49	2.83174e-21	DC	GPR84
1.58955e-25	-0.710642	0.744	0.838	3.27384e-21	DC	ATP6AP2
1.59717e-25	1.5854	0.346	0.12	3.28953e-21	DC	HLA-DQB2
1.70636e-25	-0.65485	0.453	0.52	3.51443e-21	DC	TNF
2.018e-25	-2.00985	0.144	0.431	4.15627e-21	DC	HK2
2.02392e-25	-0.890012	0.56	0.717	4.16846e-21	DC	LRPAP1
2.03807e-25	1.09353	0.58	0.287	4.19761e-21	DC	AXL
2.36282e-25	-3.31216	0.042	0.335	4.86646e-21	DC	GSDME
2.59462e-25	-1.29816	0.214	0.387	5.34388e-21	DC	OASL
4.05685e-25	-1.46366	0.193	0.44	8.3555e-21	DC	MFSD2A
4.21275e-25	0.387704	0.908	0.798	8.67658e-21	DC	SNHG6
5.09349e-25	0.248801	0.982	0.947	1.04906e-20	DC	RPLP0
5.20031e-25	0.266799	0.98	0.948	1.07106e-20	DC	RPS20
5.21234e-25	2.55568	0.151	0.039	1.07353e-20	DC	TSPAN13
5.34218e-25	0.528024	0.847	0.674	1.10028e-20	DC	NSA2
5.4443e-25	-2.34191	0.092	0.379	1.12131e-20	DC	EAF1
5.53262e-25	-1.39193	0.313	0.6	1.1395e-20	DC	ADAM9
5.79386e-25	0.318915	0.956	0.876	1.1933e-20	DC	UQCRB
5.97807e-25	0.69235	0.74	0.533	1.23124e-20	DC	SNHG15
6.32482e-25	-0.369676	0.972	0.977	1.30266e-20	DC	S100A11
7.51091e-25	0.970065	0.475	0.3	1.54695e-20	DC	SIAH2
8.43163e-25	0.667694	0.646	0.466	1.73658e-20	DC	SMARCE1
8.57429e-25	-2.60634	0.077	0.355	1.76596e-20	DC	FCGR1A
1.02827e-24	0.765656	0.479	0.339	2.11783e-20	DC	TMEM131
1.06161e-24	4.03196	0.109	0.006	2.18649e-20	DC	ENHO
1.08686e-24	0.933581	0.716	0.505	2.23849e-20	DC	MRC1
1.19384e-24	0.498037	0.716	0.626	2.45882e-20	DC	PSME2
1.3523e-24	1.6084	0.201	0.069	2.7852e-20	DC	ZBTB46
1.75585e-24	0.846016	0.453	0.299	3.61634e-20	DC	PAK1
1.78009e-24	-1.79626	0.142	0.361	3.66627e-20	DC	FGFR1
1.82575e-24	-0.759497	0.65	0.825	3.76031e-20	DC	RGCC
1.87126e-24	2.12079	0.256	0.08	3.85404e-20	DC	PPFIBP1
2.06784e-24	0.479933	0.886	0.734	4.25893e-20	DC	PARK7
2.97119e-24	0.420505	0.996	0.916	6.11947e-20	DC	GPR183
2.99746e-24	-1.90654	0.14	0.42	6.17357e-20	DC	RIN2
3.00276e-24	1.20638	0.249	0.108	6.18448e-20	DC	LMNB1
3.19108e-24	0.924612	0.488	0.329	6.57234e-20	DC	TCOF1
3.20689e-24	0.419864	0.744	0.661	6.6049e-20	DC	YPEL5
3.38358e-24	1.07456	0.376	0.213	6.96882e-20	DC	TRIP10
3.78051e-24	1.17733	0.304	0.165	7.78633e-20	DC	CLCN5
3.80158e-24	-0.303359	0.972	0.972	7.82973e-20	DC	CD63
3.95949e-24	-1.35389	0.335	0.578	8.15496e-20	DC	HECTD1
4.04999e-24	-0.561535	0.873	0.92	8.34136e-20	DC	CD44
4.25837e-24	0.791534	0.363	0.235	8.77053e-20	DC	CSF2RB
4.27821e-24	-0.874934	0.534	0.747	8.8114e-20	DC	PDXK
5.94025e-24	0.394944	0.621	0.534	1.22345e-19	DC	SMCHD1
6.2277e-24	-2.07545	0.118	0.389	1.28266e-19	DC	AP5B1
6.31602e-24	0.286864	0.792	0.734	1.30085e-19	DC	CDC37
7.71986e-24	0.317678	0.945	0.884	1.58998e-19	DC	COX4I1
8.33529e-24	-1.08103	0.457	0.712	1.71674e-19	DC	CORO1C
1.24067e-23	0.288343	0.934	0.862	2.55528e-19	DC	ATP5MG
1.36813e-23	-2.04378	0.129	0.389	2.8178e-19	DC	SCD
1.43267e-23	0.321445	0.917	0.828	2.95072e-19	DC	EDF1
1.45748e-23	0.59545	0.538	0.422	3.00182e-19	DC	RUFY3
1.69638e-23	0.41717	0.945	0.822	3.49387e-19	DC	TUBA1B
1.92357e-23	-1.96121	0.151	0.435	3.96179e-19	DC	COLGALT1
1.96458e-23	-0.811643	0.565	0.682	4.04625e-19	DC	MGST3
1.9995e-23	-1.34135	0.326	0.598	4.11817e-19	DC	PILRA
2.41272e-23	0.489539	0.667	0.533	4.96923e-19	DC	EDEM1
2.5518e-23	0.249745	0.856	0.807	5.25569e-19	DC	JAK1
2.5662e-23	1.08824	0.551	0.287	5.28535e-19	DC	TNFSF9
3.03816e-23	-1.95297	0.142	0.434	6.25739e-19	DC	NRIP3
3.21859e-23	1.9118	0.186	0.051	6.629e-19	DC	CYFIP2
3.50719e-23	0.752736	0.532	0.375	7.22341e-19	DC	ST8SIA4
3.91662e-23	3.01047	0.151	0.025	8.06668e-19	DC	S1PR1
4.18429e-23	-0.498694	0.674	0.754	8.61796e-19	DC	MT1M
5.28002e-23	2.8704	0.175	0.027	1.08747e-18	DC	CD2
5.96204e-23	-1.62416	0.241	0.493	1.22794e-18	DC	SNX10
6.92146e-23	-1.63528	0.168	0.375	1.42554e-18	DC	C1QB
8.8277e-23	-1.64188	0.199	0.465	1.81815e-18	DC	CPM
1.08026e-22	-1.49457	0.23	0.515	2.2249e-18	DC	SLC43A3
1.17472e-22	-0.781782	0.661	0.789	2.41946e-18	DC	CD164
1.18913e-22	3.19166	0.12	0.015	2.44913e-18	DC	AFF3
1.19153e-22	0.884653	0.394	0.249	2.45408e-18	DC	PSIP1
1.27643e-22	-1.11395	0.274	0.439	2.62893e-18	DC	AZIN1-AS1
1.31919e-22	0.505473	0.654	0.525	2.717e-18	DC	ARID1B
1.32649e-22	-3.56073	0.031	0.28	2.73204e-18	DC	NR1H3
1.35565e-22	-0.48389	0.91	0.951	2.79209e-18	DC	ANXA5
1.38997e-22	-3.12984	0.042	0.246	2.86279e-18	DC	CADM1
1.39141e-22	2.45848	0.149	0.024	2.86575e-18	DC	AC092809.2
1.45665e-22	-1.23205	0.324	0.602	3.00011e-18	DC	IL6R
1.73428e-22	1.27021	0.435	0.193	3.57193e-18	DC	STAT4
1.84943e-22	0.887162	0.652	0.452	3.80909e-18	DC	MIR155HG
2.04452e-22	-2.01399	0.142	0.43	4.2109e-18	DC	MPEG1
2.14065e-22	-2.07306	0.085	0.272	4.40889e-18	DC	HIF1A-AS3
2.28667e-22	0.438569	0.661	0.557	4.70962e-18	DC	SUPT4H1
2.62479e-22	-1.20764	0.263	0.51	5.40603e-18	DC	MAML2
2.69709e-22	0.343962	0.799	0.693	5.55493e-18	DC	RAPGEF1
2.75591e-22	-0.943261	0.621	0.796	5.67607e-18	DC	TNFRSF1B
2.76644e-22	0.147291	1	0.996	5.69776e-18	DC	EIF1
2.7698e-22	-1.22718	0.346	0.548	5.70468e-18	DC	ANXA4
2.88291e-22	3.9567	0.094	0.009	5.93764e-18	DC	AL138899.1
2.9266e-22	-2.09634	0.118	0.376	6.02762e-18	DC	TMEM251
3.23126e-22	-3.30465	0.033	0.237	6.6551e-18	DC	JAKMIP2
3.26496e-22	-4.14334	0.022	0.312	6.72451e-18	DC	SMPDL3A
3.57661e-22	-1.01354	0.383	0.604	7.36638e-18	DC	CCRL2
3.90955e-22	-1.24785	0.335	0.572	8.05212e-18	DC	ATP6V1A
4.16077e-22	-1.52337	0.284	0.56	8.56953e-18	DC	SLC6A6
4.20124e-22	-0.632618	0.779	0.852	8.65288e-18	DC	H2AFY
4.40583e-22	0.586761	0.457	0.344	9.07424e-18	DC	MOB3A
5.52698e-22	-1.09372	0.368	0.587	1.13834e-17	DC	CD84
5.78036e-22	0.373396	0.735	0.667	1.19052e-17	DC	ACTN4
5.93796e-22	-2.21108	0.063	0.217	1.22298e-17	DC	SPRY1
6.13066e-22	1.26928	0.254	0.114	1.26267e-17	DC	GPR160
7.14297e-22	0.846258	0.453	0.289	1.47117e-17	DC	RUBCN
8.85461e-22	-3.16608	0.042	0.291	1.8237e-17	DC	CLEC4E
9.379e-22	-1.71269	0.168	0.434	1.9317e-17	DC	ITPRIP
9.54023e-22	0.905895	0.527	0.324	1.96491e-17	DC	LDLRAD4
1.10365e-21	0.526047	0.764	0.564	2.27307e-17	DC	NFKBID
1.26467e-21	-2.13865	0.118	0.37	2.60471e-17	DC	SLC7A7
1.34643e-21	0.347325	0.947	0.857	2.77311e-17	DC	NME2
1.39902e-21	4.19402	0.022	0.002	2.88142e-17	DC	PTGDS
1.52977e-21	-3.44153	0.018	0.125	3.15072e-17	DC	IL6
1.63333e-21	0.915261	0.407	0.278	3.36401e-17	DC	MTSS1
1.70559e-21	-1.43734	0.182	0.429	3.51283e-17	DC	ADM
1.77716e-21	-2.15415	0.079	0.334	3.66024e-17	DC	CKAP4
1.89343e-21	0.575166	0.615	0.467	3.89971e-17	DC	SUZ12
2.02452e-21	-1.72375	0.057	0.123	4.16969e-17	DC	IFNB1
2.43774e-21	-1.34534	0.293	0.569	5.02076e-17	DC	RAB13
2.52717e-21	-0.940964	0.527	0.732	5.20496e-17	DC	SMS
3.55311e-21	0.440199	0.799	0.652	7.31798e-17	DC	FOXN3
3.59516e-21	-1.04453	0.385	0.612	7.40459e-17	DC	TAGAP
3.81118e-21	0.185258	0.956	0.928	7.84951e-17	DC	JUNB
3.86783e-21	1.59422	0.23	0.082	7.96618e-17	DC	BTN2A2
4.15586e-21	2.62096	0.14	0.021	8.55941e-17	DC	RASAL1
4.46959e-21	0.772713	0.44	0.292	9.20557e-17	DC	FAM89B
4.98265e-21	-1.71544	0.144	0.295	1.02623e-16	DC	RCAN1
5.67555e-21	-1.02581	0.387	0.62	1.16894e-16	DC	ELL2
7.47226e-21	0.386802	0.615	0.48	1.53899e-16	DC	RASSF5
8.6884e-21	4.13968	0.096	0.003	1.78946e-16	DC	P2RY14
8.76903e-21	-1.098	0.392	0.607	1.80607e-16	DC	ADA2
8.98524e-21	0.695648	0.716	0.538	1.8506e-16	DC	BIRC2
9.86527e-21	-1.77244	0.151	0.363	2.03185e-16	DC	TGM2
1.00975e-20	-1.82289	0.171	0.433	2.07967e-16	DC	FKBP15
1.16823e-20	0.391916	0.711	0.61	2.40609e-16	DC	G3BP2
1.30929e-20	1.13242	0.322	0.151	2.69661e-16	DC	HDGFL3
1.33785e-20	0.621033	0.597	0.417	2.75544e-16	DC	MKNK2
1.34435e-20	1.3963	0.21	0.084	2.76883e-16	DC	PTGIR
1.70754e-20	0.294445	0.877	0.827	3.51685e-16	DC	RAP1B
1.99891e-20	2.03257	0.175	0.041	4.11695e-16	DC	CD226
2.20276e-20	1.16483	0.348	0.147	4.53681e-16	DC	TOMM34
2.25766e-20	0.792719	0.422	0.269	4.64987e-16	DC	CLNS1A
2.34912e-20	-0.817029	0.547	0.714	4.83826e-16	DC	TMED5
2.40181e-20	0.37957	0.847	0.735	4.94676e-16	DC	HERPUD1
2.41198e-20	-2.62228	0.072	0.302	4.96772e-16	DC	PLA2G15
2.56033e-20	-3.13641	0.026	0.144	5.27325e-16	DC	TNIP3
3.08117e-20	-0.976227	0.508	0.688	6.34598e-16	DC	FNDC3B
3.70021e-20	0.432719	0.814	0.666	7.62095e-16	DC	UXT
3.99553e-20	1.07451	0.311	0.171	8.2292e-16	DC	BORCS5
4.01151e-20	0.799297	0.492	0.289	8.26211e-16	DC	ALOX5
4.38636e-20	-1.12741	0.309	0.534	9.03416e-16	DC	FMNL2
4.39027e-20	-1.40748	0.243	0.483	9.0422e-16	DC	TMEM38B
4.51786e-20	0.280366	0.961	0.891	9.30498e-16	DC	NPM1
4.6756e-20	-1.53264	0.188	0.418	9.62988e-16	DC	CAMK2D
4.68653e-20	1.60758	0.212	0.08	9.65237e-16	DC	CRLF2
5.03267e-20	0.774512	0.383	0.247	1.03653e-15	DC	ZMIZ2
5.16529e-20	-1.04372	0.354	0.582	1.06384e-15	DC	CYFIP1
5.25079e-20	0.676245	0.781	0.544	1.08145e-15	DC	BCL2
5.26568e-20	-1.3314	0.354	0.592	1.08452e-15	DC	NCF2
5.7673e-20	0.827823	0.4	0.29	1.18783e-15	DC	TMEM109
5.85926e-20	-1.52732	0.214	0.481	1.20677e-15	DC	TPD52L2
5.98769e-20	0.363062	0.884	0.78	1.23322e-15	DC	GSTP1
6.02492e-20	0.292385	0.794	0.726	1.24089e-15	DC	PLSCR1
6.77122e-20	-4.11651	0.022	0.224	1.3946e-15	DC	TNFAIP6
7.12247e-20	-1.6215	0.151	0.352	1.46694e-15	DC	C1QA
7.13058e-20	-2.50164	0.039	0.181	1.46861e-15	DC	DNAAF1
7.18355e-20	0.660424	0.547	0.365	1.47952e-15	DC	FYN
7.34257e-20	-1.28246	0.289	0.515	1.51227e-15	DC	IRAK1
8.30046e-20	0.37521	0.742	0.61	1.70956e-15	DC	PLEKHO1
9.63852e-20	2.71587	0.112	0.016	1.98515e-15	DC	PPP1R16B
1.00717e-19	0.380402	0.829	0.733	2.07437e-15	DC	PSME1
1.05671e-19	-2.48182	0.083	0.308	2.17641e-15	DC	SCCPDH
1.08687e-19	0.432756	0.781	0.652	2.23851e-15	DC	CDC42SE1
1.10459e-19	0.303437	0.904	0.796	2.27501e-15	DC	SOCS3
1.30295e-19	0.910414	0.324	0.164	2.68356e-15	DC	ICAM3
1.46794e-19	0.707642	0.427	0.286	3.02337e-15	DC	KDM2B
1.6898e-19	-1.68228	0.162	0.37	3.48032e-15	DC	SEMA3C
1.7188e-19	-1.5431	0.201	0.465	3.54005e-15	DC	APBB1IP
1.72703e-19	0.535188	0.757	0.644	3.55699e-15	DC	YWHAQ
1.86213e-19	0.460667	0.724	0.59	3.83525e-15	DC	GLS
2.28278e-19	0.29703	0.895	0.824	4.70161e-15	DC	PIM3
2.34209e-19	0.514514	0.842	0.612	4.82377e-15	DC	NR4A1
2.36915e-19	0.712216	0.624	0.45	4.87951e-15	DC	TOB1
2.57269e-19	-2.2221	0.063	0.272	5.29871e-15	DC	TCF7L2
2.6393e-19	-0.746589	0.569	0.736	5.4359e-15	DC	RAB1A
2.74798e-19	-0.733235	0.602	0.77	5.65975e-15	DC	LAMP2
2.99187e-19	0.421258	0.617	0.515	6.16205e-15	DC	N4BP1
3.16703e-19	2.79623	0.085	0.013	6.52281e-15	DC	P2RY6
3.20811e-19	-1.81383	0.186	0.448	6.60743e-15	DC	TREM1
3.40235e-19	0.356106	0.978	0.893	7.00747e-15	DC	GADD45B
3.59959e-19	1.6173	0.195	0.059	7.41372e-15	DC	CBFA2T3
3.60103e-19	3.30019	0.107	0.012	7.41669e-15	DC	IDO2
3.6575e-19	-1.76479	0.144	0.372	7.53298e-15	DC	SLC26A11
4.3714e-19	0.850337	0.571	0.351	9.00334e-15	DC	N4BP2L1
4.4105e-19	0.405563	0.858	0.751	9.08386e-15	DC	PTPN1
4.46394e-19	-0.513435	0.674	0.765	9.19393e-15	DC	IL1B
4.66478e-19	-1.34061	0.199	0.447	9.60758e-15	DC	MCRIP2
4.69299e-19	0.161579	0.996	0.992	9.66568e-15	DC	TMSB4X
4.84661e-19	0.306437	0.409	0.456	9.98208e-15	DC	CKLF
4.84665e-19	3.25989	0.125	0.021	9.98216e-15	DC	TRH
4.97755e-19	-2.03919	0.074	0.221	1.02518e-14	DC	ADRB2
5.91626e-19	1.01081	0.317	0.2	1.21851e-14	DC	KCNK6
5.942e-19	0.848764	0.363	0.241	1.22381e-14	DC	REPIN1
6.45687e-19	-1.92369	0.168	0.445	1.32986e-14	DC	CYTH4
6.61001e-19	-1.18599	0.341	0.578	1.3614e-14	DC	HEXA
6.81816e-19	-0.644468	0.779	0.879	1.40427e-14	DC	ATP2B1
7.57421e-19	0.346614	0.608	0.527	1.55998e-14	DC	HNRNPUL1
7.80091e-19	3.24474	0.138	0.013	1.60668e-14	DC	CD1B
8.3624e-19	2.57521	0.116	0.02	1.72232e-14	DC	BX664727.3
8.56394e-19	0.510043	0.532	0.412	1.76383e-14	DC	TAP1
8.76145e-19	0.291073	0.565	0.516	1.80451e-14	DC	CSTA
8.94027e-19	2.20448	0.127	0.034	1.84134e-14	DC	GPR153
8.96723e-19	2.96087	0.096	0.015	1.84689e-14	DC	FUT7
9.00636e-19	-1.37443	0.105	0.262	1.85495e-14	DC	MGST1
9.30853e-19	-2.02778	0.136	0.389	1.91719e-14	DC	LPCAT1
1.1387e-18	0.884193	0.455	0.281	2.34527e-14	DC	CCDC50
1.16901e-18	0.180913	0.996	0.981	2.4077e-14	DC	ACTB
1.24608e-18	0.69208	0.554	0.402	2.56642e-14	DC	ARHGAP5
1.31471e-18	1.99493	0.228	0.053	2.70778e-14	DC	CTLA4
1.32633e-18	0.558756	0.726	0.576	2.73171e-14	DC	PGLS
1.37612e-18	4.3115	0.074	0.005	2.83426e-14	DC	CD1A
1.37756e-18	-3.12203	0.035	0.246	2.83722e-14	DC	THRA
1.45984e-18	1.36902	0.199	0.077	3.0067e-14	DC	SELL
1.48195e-18	0.412199	0.805	0.689	3.05222e-14	DC	RNF145
1.8188e-18	-1.09613	0.521	0.754	3.74599e-14	DC	TFRC
1.9062e-18	1.73409	0.171	0.053	3.92601e-14	DC	CCSER1
2.04594e-18	0.326736	0.888	0.785	4.21382e-14	DC	VEGFA
2.07877e-18	2.51267	0.153	0.03	4.28143e-14	DC	IFITM1
2.19898e-18	0.238691	0.759	0.715	4.52903e-14	DC	STK17B
2.30014e-18	-1.12814	0.346	0.484	4.73737e-14	DC	PTGS2
2.30581e-18	-3.47717	0.022	0.22	4.74904e-14	DC	SLC7A8
2.34756e-18	-1.55982	0.232	0.467	4.83504e-14	DC	DRAM1
2.43222e-18	1.16474	0.304	0.18	5.0094e-14	DC	SUSD1
2.45353e-18	-0.922004	0.357	0.569	5.0533e-14	DC	RAPGEF2
2.76522e-18	-0.9503	0.462	0.618	5.69525e-14	DC	NDUFB9
2.79364e-18	0.205986	0.972	0.934	5.75378e-14	DC	ATP5F1E
2.82938e-18	0.623744	0.565	0.413	5.82739e-14	DC	FBL
3.39245e-18	0.213353	0.961	0.905	6.98708e-14	DC	TYMP
3.55929e-18	0.979127	0.387	0.224	7.33071e-14	DC	NDE1
3.71351e-18	2.29959	0.149	0.027	7.64836e-14	DC	LOR
4.03598e-18	-0.757802	0.641	0.804	8.31251e-14	DC	ATP1A1
4.72123e-18	0.392838	0.698	0.534	9.72385e-14	DC	SERPINB9
4.81814e-18	0.616414	0.516	0.387	9.92343e-14	DC	DENND4A
4.8467e-18	-1.04024	0.379	0.58	9.98227e-14	DC	B4GALT5
5.23721e-18	-2.07632	0.074	0.284	1.07866e-13	DC	EEPD1
5.95041e-18	-1.72196	0.147	0.379	1.22555e-13	DC	DENND4C
6.00959e-18	0.116152	0.98	0.967	1.23774e-13	DC	DDX5
6.82118e-18	0.26207	0.939	0.866	1.40489e-13	DC	HMGN1
7.11376e-18	-0.840255	0.462	0.607	1.46515e-13	DC	PRNP
7.56176e-18	-2.04825	0.107	0.362	1.55742e-13	DC	PECAM1
8.3386e-18	0.438155	0.707	0.601	1.71742e-13	DC	RBMX
8.74146e-18	0.491765	0.663	0.539	1.80039e-13	DC	ARF5
9.11612e-18	-2.02378	0.09	0.299	1.87756e-13	DC	AGTRAP
9.2618e-18	1.35552	0.274	0.102	1.90756e-13	DC	AL365272.1
9.65176e-18	0.165633	0.974	0.941	1.98788e-13	DC	PPIA
1.04193e-17	0.971866	0.376	0.211	2.14596e-13	DC	SESN3
1.08503e-17	-1.66716	0.186	0.445	2.23472e-13	DC	CYB561A3
1.12091e-17	0.386133	0.759	0.65	2.30863e-13	DC	TAF10
1.13383e-17	0.770692	0.486	0.305	2.33525e-13	DC	IL3RA
1.15453e-17	0.375676	0.696	0.59	2.37786e-13	DC	EIF2S3
1.29687e-17	1.41651	0.245	0.103	2.67104e-13	DC	FBXO6
1.32521e-17	-0.598176	0.637	0.61	2.7294e-13	DC	CD52
1.37264e-17	-0.746038	0.7	0.898	2.8271e-13	DC	ITGAX
1.393e-17	0.284657	0.678	0.633	2.86902e-13	DC	SAT2
1.46024e-17	2.59912	0.081	0.011	3.00752e-13	DC	PARM1
1.46483e-17	0.367351	0.943	0.833	3.01696e-13	DC	PDE4B
1.62253e-17	2.92225	0.07	0.013	3.34177e-13	DC	IGKC
1.64524e-17	0.269832	0.947	0.872	3.38853e-13	DC	COX7C
1.7116e-17	-1.26601	0.298	0.534	3.52521e-13	DC	DICER1
1.71361e-17	0.674058	0.604	0.392	3.52936e-13	DC	SMAD7
1.75658e-17	0.499869	0.591	0.479	3.61786e-13	DC	MEF2C
1.76094e-17	1.17149	0.228	0.075	3.62684e-13	DC	CD70
1.80725e-17	0.446994	0.772	0.651	3.72222e-13	DC	EIF3G
1.81807e-17	-0.618294	0.683	0.8	3.74449e-13	DC	PDE4DIP
1.92596e-17	-0.519424	0.853	0.954	3.96672e-13	DC	PLAUR
2.05824e-17	0.761448	0.516	0.343	4.23915e-13	DC	FAM162A
2.15966e-17	-0.399698	0.93	0.932	4.44803e-13	DC	ATP6V0C
2.21394e-17	0.490707	0.403	0.296	4.55983e-13	DC	AC004687.1
2.2411e-17	-2.48287	0.094	0.315	4.61578e-13	DC	CHST15
2.39982e-17	1.06771	0.319	0.166	4.94268e-13	DC	EED
2.4165e-17	0.217683	0.952	0.911	4.97702e-13	DC	RPL36AL
2.53646e-17	0.202253	0.821	0.747	5.22409e-13	DC	EIF4B
2.63235e-17	1.21431	0.258	0.121	5.42158e-13	DC	TSEN54
2.71573e-17	0.323915	0.744	0.653	5.59332e-13	DC	UBXN1
2.76762e-17	0.713163	0.687	0.473	5.7002e-13	DC	DUSP4
3.0514e-17	1.18203	0.249	0.125	6.28466e-13	DC	FAM110A
3.19673e-17	-1.6175	0.168	0.372	6.58398e-13	DC	SIPA1L2
3.30924e-17	0.625863	0.536	0.403	6.81571e-13	DC	DDX27
4.43959e-17	-1.17901	0.309	0.524	9.14378e-13	DC	SCPEP1
4.52532e-17	1.10084	0.354	0.218	9.32035e-13	DC	CITED4
4.65249e-17	0.21919	0.917	0.863	9.58226e-13	DC	TMA7
4.66007e-17	0.472567	0.74	0.614	9.59787e-13	DC	SYAP1
4.76356e-17	0.18287	0.98	0.943	9.81103e-13	DC	GPX4
4.83832e-17	-2.84167	0.037	0.252	9.965e-13	DC	SLC38A6
5.01887e-17	1.71026	0.173	0.054	1.03369e-12	DC	HAPLN3
5.12861e-17	0.40119	0.687	0.586	1.05629e-12	DC	EIF3M
5.53016e-17	-0.903842	0.468	0.697	1.13899e-12	DC	SH3BP5
6.28151e-17	0.246658	0.985	0.942	1.29374e-12	DC	GNAS
6.32342e-17	1.3301	0.23	0.093	1.30237e-12	DC	NUAK2
6.62409e-17	-1.1975	0.282	0.502	1.3643e-12	DC	TUT7
6.74343e-17	1.73129	0.214	0.074	1.38888e-12	DC	REPS2
6.77545e-17	0.846304	0.23	0.124	1.39547e-12	DC	LILRA5
6.9021e-17	-1.12301	0.4	0.57	1.42156e-12	DC	LTA4H
7.73599e-17	1.47856	0.278	0.124	1.5933e-12	DC	TNFRSF9
9.07744e-17	2.63175	0.096	0.013	1.86959e-12	DC	RAB3A
9.46497e-17	0.859617	0.339	0.195	1.94941e-12	DC	ARHGAP31
1.01085e-16	-3.14183	0.024	0.154	2.08194e-12	DC	PTX3
1.01715e-16	0.742006	0.348	0.247	2.09493e-12	DC	AKT1S1
1.02725e-16	0.85624	0.381	0.229	2.11572e-12	DC	STIM2
1.05467e-16	-1.39069	0.234	0.503	2.1722e-12	DC	GAS7
1.1095e-16	0.493879	0.735	0.592	2.28512e-12	DC	ENSA
1.16724e-16	2.25532	0.112	0.023	2.40405e-12	DC	GPR141
1.24958e-16	-1.06412	0.319	0.533	2.57364e-12	DC	KIF1B
1.48655e-16	1.0068	0.339	0.182	3.0617e-12	DC	TMEM39A
1.49686e-16	-1.26977	0.263	0.498	3.08292e-12	DC	PTPRJ
1.49942e-16	0.805583	0.298	0.204	3.0882e-12	DC	H6PD
1.51364e-16	0.286455	0.74	0.661	3.1175e-12	DC	PNISR
1.62567e-16	-0.595313	0.77	0.855	3.34822e-12	DC	GSTO1
1.9499e-16	1.25312	0.225	0.119	4.01602e-12	DC	MTMR4
1.95208e-16	-0.552482	0.792	0.877	4.02051e-12	DC	PRDX1
2.05744e-16	-1.52053	0.092	0.218	4.23751e-12	DC	GCHFR
2.41618e-16	0.31314	0.818	0.725	4.97636e-12	DC	SEC11A
2.5234e-16	0.176818	0.956	0.919	5.19719e-12	DC	EEF2
2.5716e-16	0.248724	0.737	0.708	5.29646e-12	DC	CIB1
2.64366e-16	1.11697	0.245	0.113	5.44488e-12	DC	INPP5B
2.72577e-16	-0.355262	0.956	0.965	5.614e-12	DC	HLA-E
2.8612e-16	-1.69483	0.14	0.362	5.89293e-12	DC	MKNK1
2.96472e-16	-1.10424	0.265	0.374	6.10614e-12	DC	IFIT2
3.0296e-16	-2.41469	0.074	0.24	6.23977e-12	DC	CD300E
3.05549e-16	-0.729919	0.549	0.664	6.29309e-12	DC	CPEB4
3.12344e-16	0.216658	0.759	0.703	6.43303e-12	DC	PICALM
3.16854e-16	0.314908	0.698	0.638	6.52592e-12	DC	FYTTD1
3.19006e-16	0.653284	0.674	0.477	6.57025e-12	DC	ALOX5AP
3.50162e-16	1.37412	0.219	0.101	7.21195e-12	DC	PON2
3.69254e-16	0.452859	0.687	0.552	7.60517e-12	DC	SMDT1
3.72406e-16	0.725306	0.608	0.389	7.67008e-12	DC	TCF4
3.75206e-16	-1.84434	0.175	0.45	7.72775e-12	DC	ARAP1
3.7902e-16	0.303052	0.928	0.861	7.8063e-12	DC	ZFAND5
3.89459e-16	0.160126	0.906	0.857	8.0213e-12	DC	CXCL16
4.55393e-16	0.657717	0.346	0.236	9.37927e-12	DC	BCL2L13
4.82469e-16	1.3101	0.383	0.197	9.93694e-12	DC	FCGR2B
5.03992e-16	0.448237	0.534	0.43	1.03802e-11	DC	IRF2
5.15135e-16	1.82241	0.182	0.051	1.06097e-11	DC	ITGB2-AS1
5.30906e-16	-0.872244	0.473	0.74	1.09345e-11	DC	RAB20
5.6176e-16	-1.71704	0.107	0.296	1.157e-11	DC	HAMP
6.22831e-16	0.676558	0.47	0.331	1.28278e-11	DC	WHAMM
6.28084e-16	0.797949	0.306	0.215	1.2936e-11	DC	TBC1D17
6.81762e-16	1.97314	0.131	0.03	1.40416e-11	DC	MIR99AHG
6.97603e-16	-0.681926	0.317	0.394	1.43678e-11	DC	DNAJB4
7.28944e-16	0.398645	0.635	0.541	1.50133e-11	DC	EIF3D
7.33584e-16	-5.04838	0.007	0.261	1.51089e-11	DC	HPSE
7.37539e-16	1.25048	0.234	0.089	1.51903e-11	DC	SH3BP4
8.13208e-16	-0.934206	0.534	0.708	1.67488e-11	DC	TGOLN2
8.72194e-16	0.644911	0.405	0.264	1.79637e-11	DC	FBXO34
9.32878e-16	0.627103	0.508	0.315	1.92136e-11	DC	ADAM8
9.36075e-16	0.211922	0.751	0.668	1.92794e-11	DC	SMG1
9.61223e-16	1.26784	0.204	0.095	1.97973e-11	DC	ENTPD7
9.8777e-16	3.29768	0.083	0.008	2.03441e-11	DC	TNNT2
1.03791e-15	-1.18828	0.263	0.488	2.13768e-11	DC	SYPL1
1.08451e-15	3.3781	0.068	0.006	2.23367e-11	DC	AC134312.5
1.11127e-15	1.05673	0.208	0.101	2.28877e-11	DC	CASS4
1.12319e-15	0.64268	0.4	0.278	2.31333e-11	DC	HPS5
1.29143e-15	-2.41584	0.063	0.266	2.65982e-11	DC	CLIP4
1.49166e-15	-1.88058	0.133	0.355	3.07222e-11	DC	PLEKHO2
1.50936e-15	0.566875	0.486	0.357	3.10867e-11	DC	TMC6
1.62822e-15	-1.14939	0.245	0.436	3.35348e-11	DC	SMIM3
1.6845e-15	-0.924138	0.394	0.576	3.46939e-11	DC	ATP6V1H
1.72169e-15	-1.27559	0.151	0.308	3.54599e-11	DC	ANKRD28
1.84194e-15	0.748383	0.381	0.253	3.79366e-11	DC	PHTF2
1.86251e-15	-1.18775	0.276	0.49	3.83602e-11	DC	HNMT
1.94583e-15	1.8769	0.16	0.048	4.00763e-11	DC	DIPK1A
2.19406e-15	0.290997	0.534	0.443	4.51889e-11	DC	TRIM38
2.24859e-15	-1.13916	0.16	0.3	4.63119e-11	DC	AC015912.3
2.35911e-15	0.183396	0.871	0.848	4.85881e-11	DC	HNRNPA3
2.36772e-15	0.65699	0.42	0.279	4.87656e-11	DC	ATAD2B
2.56564e-15	-1.59456	0.127	0.33	5.2842e-11	DC	NAGLU
2.65996e-15	-2.05806	0.048	0.186	5.47845e-11	DC	KCNMA1
2.70962e-15	-2.63505	0.026	0.106	5.58074e-11	DC	CHI3L1
2.85369e-15	0.46923	0.543	0.434	5.87746e-11	DC	CORO1A
2.96954e-15	0.961527	0.538	0.312	6.11606e-11	DC	VMO1
3.02252e-15	-3.11613	0.031	0.215	6.22518e-11	DC	PTGER2
3.20906e-15	-2.9046	0.044	0.243	6.60938e-11	DC	FAM89A
3.73e-15	0.460921	0.707	0.56	7.68231e-11	DC	SNRPF
3.77496e-15	0.181074	0.963	0.919	7.77491e-11	DC	PFN1
3.94273e-15	-1.79645	0.083	0.271	8.12045e-11	DC	TCEAL9
4.24369e-15	0.916584	0.354	0.254	8.74031e-11	DC	DSC2
4.70464e-15	0.574615	0.374	0.274	9.68968e-11	DC	CHST2
4.8928e-15	-2.61542	0.033	0.175	1.00772e-10	DC	FCMR
4.99054e-15	-1.48221	0.199	0.427	1.02785e-10	DC	PAPSS1
5.19877e-15	-1.10075	0.19	0.361	1.07074e-10	DC	ALAS1
5.31134e-15	-1.60393	0.173	0.352	1.09392e-10	DC	PAPSS2
5.34871e-15	-1.21013	0.26	0.453	1.10162e-10	DC	WIPI1
5.34963e-15	-1.01931	0.339	0.516	1.10181e-10	DC	IRS2
5.41619e-15	0.331357	0.56	0.472	1.11552e-10	DC	DBNL
5.49082e-15	0.249271	0.84	0.743	1.13089e-10	DC	SNRPD2
5.91365e-15	2.38936	0.123	0.027	1.21798e-10	DC	RFXAP
6.09855e-15	0.600043	0.567	0.394	1.25606e-10	DC	GADD45A
6.27788e-15	1.1107	0.19	0.085	1.29299e-10	DC	RTN1
6.74796e-15	1.30134	0.276	0.114	1.38981e-10	DC	CHAF1A
6.90179e-15	0.341682	0.722	0.591	1.42149e-10	DC	PEA15
6.91144e-15	-1.47397	0.127	0.346	1.42348e-10	DC	PNKD
6.93589e-15	1.06728	0.387	0.197	1.42852e-10	DC	AFDN
6.96879e-15	0.510786	0.683	0.554	1.43529e-10	DC	DPYSL2
7.26156e-15	0.365756	0.53	0.484	1.49559e-10	DC	CACUL1
7.61758e-15	-3.02397	0.039	0.134	1.56892e-10	DC	MT1H
8.05762e-15	1.71173	0.175	0.053	1.65955e-10	DC	ALPK3
8.346e-15	-1.07451	0.359	0.588	1.71894e-10	DC	EML4
8.5826e-15	2.56718	0.098	0.015	1.76767e-10	DC	CTSW
8.69473e-15	1.27809	0.182	0.094	1.79077e-10	DC	LINC01315
9.16613e-15	0.794621	0.431	0.249	1.88786e-10	DC	TNFRSF18
9.7382e-15	-2.06758	0.09	0.27	2.00568e-10	DC	SPATA13
1.0546e-14	0.312439	0.676	0.609	2.17205e-10	DC	ATG3
1.06492e-14	1.05168	0.208	0.103	2.19331e-10	DC	SIPA1L3
1.25781e-14	0.112224	0.998	0.984	2.59059e-10	DC	PTMA
1.31274e-14	1.0071	0.267	0.151	2.70373e-10	DC	CASP7
1.33533e-14	0.300141	0.781	0.689	2.75024e-10	DC	REV3L
1.34313e-14	0.454441	0.772	0.633	2.76632e-10	DC	PTMS
1.45902e-14	-1.01714	0.414	0.624	3.00501e-10	DC	MFSD1
1.53946e-14	-3.46641	0.02	0.19	3.17067e-10	DC	MERTK
1.5732e-14	-1.38716	0.114	0.272	3.24016e-10	DC	MIR222HG
1.65481e-14	-3.42498	0.026	0.222	3.40825e-10	DC	BST1
1.78193e-14	0.233226	0.934	0.854	3.67007e-10	DC	SARAF
1.79474e-14	-0.692899	0.665	0.788	3.69646e-10	DC	FCGRT
2.11407e-14	-1.22753	0.252	0.43	4.35415e-10	DC	SORL1
2.20433e-14	-1.21574	0.287	0.498	4.54003e-10	DC	PDE8A
2.25431e-14	1.3482	0.236	0.108	4.64298e-10	DC	SLC2A1
2.27507e-14	-0.76765	0.565	0.699	4.68574e-10	DC	DYNC1H1
2.28976e-14	-1.72031	0.118	0.257	4.716e-10	DC	BHLHE41
2.3878e-14	0.639529	0.341	0.214	4.91791e-10	DC	MYO1G
2.40939e-14	-2.3916	0.057	0.235	4.96238e-10	DC	MMP14
2.42616e-14	-1.6694	0.105	0.314	4.99692e-10	DC	GLMP
2.46276e-14	1.287	0.287	0.135	5.07231e-10	DC	C1orf21
2.55406e-14	0.291433	0.766	0.696	5.26034e-10	DC	ARF6
2.67246e-14	-0.199871	0.486	0.519	5.50421e-10	DC	FABP3
2.75485e-14	0.699672	0.394	0.268	5.67389e-10	DC	PLAGL1
2.80379e-14	1.73049	0.12	0.043	5.77468e-10	DC	ENPP2
2.88625e-14	0.830467	0.379	0.237	5.94451e-10	DC	PFDN4
2.9052e-14	0.34081	0.687	0.609	5.98355e-10	DC	NFAT5
2.97221e-14	-2.60687	0.053	0.231	6.12156e-10	DC	SLCO2B1
2.98311e-14	-0.96452	0.352	0.53	6.14401e-10	DC	RABGEF1
2.99284e-14	0.236769	0.67	0.618	6.16405e-10	DC	BLOC1S6
3.08613e-14	0.706536	0.51	0.329	6.3562e-10	DC	FKBP5
3.15005e-14	0.419644	0.42	0.336	6.48785e-10	DC	CSNK1G2
3.19677e-14	0.819752	0.403	0.278	6.58407e-10	DC	MREG
3.20981e-14	-1.88248	0.107	0.302	6.61092e-10	DC	MTF1
3.32066e-14	0.578774	0.383	0.284	6.83922e-10	DC	NUTM2B-AS1
3.34599e-14	1.49921	0.241	0.091	6.8914e-10	DC	ETS1
3.61566e-14	-1.41292	0.19	0.363	7.4468e-10	DC	IFIT3
3.76431e-14	-1.49681	0.182	0.448	7.75297e-10	DC	ABHD2
3.98198e-14	-0.644036	0.698	0.78	8.20129e-10	DC	NOP10
3.99417e-14	0.81295	0.317	0.19	8.22638e-10	DC	LINC01128
4.11519e-14	0.871619	0.284	0.18	8.47565e-10	DC	SPECC1
4.22609e-14	0.404231	0.54	0.449	8.70405e-10	DC	GRK3
4.38318e-14	0.191861	0.884	0.84	9.02759e-10	DC	SLC25A3
4.43845e-14	0.590351	0.306	0.192	9.14144e-10	DC	HIP1
4.59647e-14	0.525142	0.455	0.404	9.4669e-10	DC	MS4A6A
5.04048e-14	-3.2789	0.022	0.203	1.03814e-09	DC	PLD1
5.17682e-14	0.547222	0.497	0.37	1.06622e-09	DC	CUL1
5.35006e-14	-0.646396	0.637	0.767	1.1019e-09	DC	TSPO
5.79347e-14	-1.35962	0.112	0.304	1.19322e-09	DC	MAPK13
5.9204e-14	2.81896	0.125	0.024	1.21936e-09	DC	PODXL2
6.1083e-14	-0.923115	0.405	0.603	1.25806e-09	DC	ADAM17
6.4992e-14	0.297121	0.652	0.566	1.33858e-09	DC	ASAP1
6.53785e-14	-1.09538	0.247	0.422	1.34654e-09	DC	SLC30A1
6.60889e-14	-1.7149	0.088	0.25	1.36117e-09	DC	CD276
6.73447e-14	0.280952	0.694	0.625	1.38703e-09	DC	ISCU
6.95004e-14	0.705291	0.613	0.414	1.43143e-09	DC	A1BG
7.00501e-14	-1.47245	0.138	0.326	1.44275e-09	DC	DOP1B
7.28284e-14	0.975535	0.322	0.158	1.49997e-09	DC	CAMK1D
7.30185e-14	0.490827	0.554	0.43	1.50389e-09	DC	EIF2A
7.38438e-14	0.524856	0.593	0.449	1.52089e-09	DC	ODF3B
7.7324e-14	-0.608828	0.63	0.775	1.59257e-09	DC	SIRPA
8.06124e-14	-0.815588	0.427	0.603	1.66029e-09	DC	FOXO3
8.11875e-14	-1.35467	0.243	0.465	1.67214e-09	DC	FBXL5
8.35936e-14	1.35811	0.201	0.071	1.72169e-09	DC	C6orf223
8.38642e-14	0.719114	0.389	0.273	1.72727e-09	DC	ALG2
8.43348e-14	0.232699	0.893	0.835	1.73696e-09	DC	LDHA
8.65491e-14	0.191447	0.904	0.832	1.78256e-09	DC	SRSF5
9.4348e-14	-3.24679	0.031	0.242	1.94319e-09	DC	DOK3
9.46459e-14	1.00019	0.269	0.139	1.94933e-09	DC	MCM5
9.58404e-14	0.518434	0.565	0.434	1.97393e-09	DC	SLC25A33
9.69691e-14	2.16109	0.107	0.021	1.99717e-09	DC	AL353708.1
9.79123e-14	2.76477	0.074	0.012	2.0166e-09	DC	OXCT2
1.01701e-13	1.37453	0.12	0.062	2.09464e-09	DC	EBI3
1.07328e-13	0.131494	0.958	0.927	2.21053e-09	DC	ITM2B
1.08897e-13	0.305589	0.794	0.716	2.24284e-09	DC	MAP4K4
1.1094e-13	0.297976	0.783	0.689	2.28492e-09	DC	ARL6IP4
1.19541e-13	0.485673	0.486	0.369	2.46207e-09	DC	BCL7C
1.23509e-13	1.04353	0.217	0.149	2.54378e-09	DC	NAA25
1.28611e-13	-1.91229	0.074	0.217	2.64888e-09	DC	ARHGAP24
1.3013e-13	-0.49771	0.864	0.933	2.68016e-09	DC	LGALS3
1.31074e-13	0.228895	0.985	0.951	2.6996e-09	DC	CD83
1.44586e-13	-0.182753	0.974	0.959	2.9779e-09	DC	HSP90AA1
1.49676e-13	-0.877023	0.348	0.544	3.08272e-09	DC	SQOR
1.55179e-13	-1.16972	0.339	0.57	3.19607e-09	DC	GGA1
1.62352e-13	0.312578	0.694	0.62	3.34381e-09	DC	CELF2
1.62417e-13	-0.911225	0.361	0.501	3.34513e-09	DC	SDC2
1.63794e-13	0.346889	0.549	0.469	3.37351e-09	DC	SCO2
1.64679e-13	0.48612	0.501	0.424	3.39174e-09	DC	ZNF326
1.74114e-13	-1.0068	0.284	0.492	3.58605e-09	DC	SAR1B
1.83119e-13	0.354581	0.718	0.607	3.77151e-09	DC	OSTC
1.90482e-13	-0.712899	0.659	0.767	3.92316e-09	DC	TXNIP
1.93213e-13	0.693381	0.453	0.312	3.97941e-09	DC	NBEAL1
1.97429e-13	0.775941	0.35	0.217	4.06625e-09	DC	SNRNP25
2.0376e-13	1.05519	0.175	0.082	4.19664e-09	DC	SNX20
2.08071e-13	-1.19991	0.304	0.519	4.28544e-09	DC	HMOX1
2.1472e-13	2.08252	0.083	0.022	4.42237e-09	DC	GOLGA8O
2.2622e-13	-2.19306	0.066	0.251	4.65922e-09	DC	ALDH3B1
2.39586e-13	0.295533	0.875	0.785	4.93451e-09	DC	UQCRH
2.44208e-13	-0.883473	0.488	0.687	5.02971e-09	DC	PRKAG2
2.51069e-13	-1.85749	0.09	0.271	5.17102e-09	DC	SLC39A11
2.60268e-13	3.23599	0.072	0.009	5.36047e-09	DC	LMCD1
2.61117e-13	0.20939	0.656	0.597	5.37796e-09	DC	OSTF1
2.85409e-13	-0.650612	0.503	0.584	5.87828e-09	DC	LGMN
2.9613e-13	0.45016	0.656	0.534	6.09909e-09	DC	RTRAF
3.08459e-13	0.655871	0.361	0.274	6.35303e-09	DC	VAMP5
3.09244e-13	-1.36949	0.225	0.476	6.36919e-09	DC	ENG
3.10788e-13	-3.00299	0.033	0.152	6.40099e-09	DC	GJB2
3.13539e-13	-0.821776	0.429	0.58	6.45764e-09	DC	FGD4
3.24602e-13	-1.33793	0.138	0.339	6.68551e-09	DC	OSBPL1A
3.25971e-13	3.96098	0.077	0.005	6.7137e-09	DC	GPR171
3.30345e-13	0.857999	0.545	0.308	6.80378e-09	DC	PXDC1
3.64204e-13	-1.30272	0.206	0.41	7.50114e-09	DC	WDFY1
3.76128e-13	-0.454577	0.827	0.86	7.74674e-09	DC	ATP6V1G1
3.83546e-13	-1.41378	0.164	0.364	7.89952e-09	DC	AZI2
3.95665e-13	0.237635	0.79	0.693	8.14911e-09	DC	H2AFV
4.03216e-13	1.21052	0.21	0.105	8.30464e-09	DC	MPV17L2
4.08306e-13	0.782488	0.523	0.332	8.40947e-09	DC	MZT2A
4.12719e-13	-0.869788	0.508	0.667	8.50036e-09	DC	USF2
4.15656e-13	0.462622	0.575	0.471	8.56085e-09	DC	APPL1
4.2311e-13	-1.89957	0.12	0.347	8.71437e-09	DC	LRRC25
4.26044e-13	0.722668	0.514	0.322	8.7748e-09	DC	TRAF1
4.55539e-13	-3.45742	0.024	0.189	9.38229e-09	DC	OLFML2B
4.60414e-13	2.24518	0.074	0.017	9.48269e-09	DC	MYBL1
4.73642e-13	0.796604	0.44	0.285	9.75514e-09	DC	COMMD1
4.91291e-13	-4.53159	0.007	0.203	1.01186e-08	DC	TNS1
4.96405e-13	-2.02602	0.079	0.249	1.0224e-08	DC	CLEC12A
5.01315e-13	0.505429	0.864	0.699	1.03251e-08	DC	RGS2
5.08169e-13	1.31146	0.21	0.089	1.04663e-08	DC	SERPINF1
5.57816e-13	-2.06318	0.074	0.255	1.14888e-08	DC	RGL1
5.73165e-13	-3.93919	0.011	0.113	1.18049e-08	DC	GDF15
6.27747e-13	1.00642	0.201	0.117	1.29291e-08	DC	ZC3H7B
6.2868e-13	0.509445	0.864	0.683	1.29483e-08	DC	TNFAIP8
6.39795e-13	-0.995622	0.405	0.607	1.31772e-08	DC	ZNF385A
6.49002e-13	2.4935	0.09	0.019	1.33669e-08	DC	AC073508.3
6.91099e-13	0.45499	0.678	0.509	1.42339e-08	DC	TRIB1
7.03559e-13	-2.23305	0.048	0.217	1.44905e-08	DC	SLC49A3
7.22938e-13	-0.880341	0.488	0.697	1.48896e-08	DC	GM2A
7.25032e-13	0.969979	0.381	0.179	1.49328e-08	DC	AP1S3
7.38832e-13	-1.50628	0.116	0.262	1.5217e-08	DC	PRKCH
7.92042e-13	-1.11612	0.223	0.383	1.63129e-08	DC	IRAK2
8.24896e-13	0.805485	0.278	0.17	1.69895e-08	DC	ZMYND15
9.12458e-13	-1.20019	0.177	0.328	1.8793e-08	DC	TNFRSF12A
9.29205e-13	-0.569188	0.753	0.803	1.91379e-08	DC	RNF130
9.29513e-13	0.449209	0.569	0.455	1.91442e-08	DC	PQBP1
9.64852e-13	0.314699	0.759	0.656	1.98721e-08	DC	HIGD2A
1.00269e-12	-1.22728	0.197	0.365	2.06515e-08	DC	SESTD1
1.01166e-12	-1.1863	0.256	0.461	2.08361e-08	DC	HIPK2
1.07797e-12	0.641459	0.405	0.301	2.22019e-08	DC	GFPT1
1.09991e-12	0.50939	0.488	0.39	2.26537e-08	DC	NME3
1.14099e-12	0.725027	0.407	0.287	2.34998e-08	DC	TNIP2
1.17494e-12	1.28177	0.158	0.064	2.4199e-08	DC	CISH
1.24026e-12	-0.847489	0.418	0.616	2.55444e-08	DC	CARD19
1.28143e-12	2.01444	0.109	0.031	2.63924e-08	DC	TSPOAP1-AS1
1.40091e-12	0.480101	0.492	0.38	2.88532e-08	DC	NDUFS4
1.47066e-12	0.416841	0.545	0.442	3.02897e-08	DC	SH3KBP1
1.53434e-12	-1.49779	0.138	0.328	3.16013e-08	DC	CREB3L2
1.56859e-12	3.42418	0.061	0.006	3.23066e-08	DC	TESPA1
1.58057e-12	-0.682418	0.685	0.814	3.25535e-08	DC	ZFP36L1
1.61816e-12	0.14686	0.961	0.918	3.33277e-08	DC	YWHAZ
1.64456e-12	0.141323	0.683	0.709	3.38714e-08	DC	CPVL
1.67352e-12	0.276816	0.63	0.571	3.44678e-08	DC	JOSD1
1.69001e-12	0.361248	0.825	0.743	3.48074e-08	DC	EZR
1.72958e-12	-0.413343	0.88	0.868	3.56224e-08	DC	BRI3
1.74824e-12	0.411586	0.877	0.764	3.60068e-08	DC	SNHG8
1.81526e-12	0.803188	0.284	0.221	3.73871e-08	DC	PLAAT3
1.84268e-12	2.50633	0.083	0.016	3.79519e-08	DC	COX10-AS1
1.97214e-12	-1.05798	0.289	0.462	4.06182e-08	DC	SEPHS2
1.9865e-12	0.519211	0.446	0.339	4.0914e-08	DC	TP53I13
1.98828e-12	0.706079	0.389	0.217	4.09505e-08	DC	CD69
2.01151e-12	0.253533	0.873	0.793	4.1429e-08	DC	ATP5MC2
2.03404e-12	-1.06512	0.223	0.405	4.18932e-08	DC	MRAS
2.12489e-12	-1.14767	0.177	0.305	4.37642e-08	DC	CBLB
2.13183e-12	0.390538	0.446	0.384	4.39072e-08	DC	CCNH
2.1468e-12	-0.911865	0.516	0.7	4.42156e-08	DC	ZFYVE16
2.15187e-12	1.73222	0.077	0.023	4.43199e-08	DC	GOLGA8R
2.16849e-12	0.542198	0.324	0.257	4.46622e-08	DC	TERF1
2.17037e-12	1.22125	0.234	0.101	4.47009e-08	DC	GNG7
2.18959e-12	0.220889	0.711	0.642	4.50969e-08	DC	ARGLU1
2.1989e-12	0.76435	0.481	0.336	4.52885e-08	DC	EZH2
2.20567e-12	0.436258	0.534	0.395	4.54281e-08	DC	ISG20
2.22613e-12	1.04218	0.151	0.062	4.58493e-08	DC	LINC00528
2.24426e-12	-1.07189	0.322	0.53	4.62228e-08	DC	CERT1
2.33824e-12	0.58549	0.499	0.374	4.81583e-08	DC	IMPDH2
2.44339e-12	-2.55164	0.046	0.201	5.0324e-08	DC	RNASE1
2.45302e-12	0.143348	0.937	0.887	5.05223e-08	DC	CCNI
2.4945e-12	0.54	0.484	0.367	5.13767e-08	DC	AC058791.1
2.52691e-12	-1.69374	0.12	0.344	5.20442e-08	DC	ASPH
2.5962e-12	0.291937	0.729	0.652	5.34713e-08	DC	NDUFV2
2.75017e-12	0.86459	0.422	0.251	5.66425e-08	DC	SVIP
2.76445e-12	-0.613684	0.547	0.704	5.69367e-08	DC	TGIF1
2.82758e-12	-0.676319	0.317	0.454	5.82368e-08	DC	CYB5A
3.06478e-12	-1.66049	0.088	0.25	6.31222e-08	DC	TCN2
3.17581e-12	0.999408	0.16	0.078	6.5409e-08	DC	ACAP1
3.30412e-12	1.99034	0.092	0.019	6.80517e-08	DC	AC135782.1
3.46101e-12	1.02303	0.387	0.202	7.1283e-08	DC	SYTL3
3.51584e-12	-1.4352	0.171	0.386	7.24122e-08	DC	MGAT4A
3.54214e-12	0.177644	0.788	0.715	7.29538e-08	DC	MOB1A
4.14773e-12	-2.65909	0.028	0.159	8.54267e-08	DC	HRH1
4.25517e-12	-1.13369	0.295	0.49	8.76395e-08	DC	IL10RB
4.39649e-12	0.810678	0.193	0.129	9.05501e-08	DC	APOBEC3G
4.40387e-12	-1.6708	0.096	0.279	9.07022e-08	DC	TNS3
4.42974e-12	-2.41719	0.033	0.179	9.12349e-08	DC	HSD17B14
4.44469e-12	-0.34398	0.906	0.896	9.15428e-08	DC	NPC2
4.63138e-12	0.583788	0.346	0.238	9.5388e-08	DC	BMF
4.6995e-12	-0.16829	0.543	0.549	9.67909e-08	DC	NUPR1
5.18898e-12	0.497675	0.567	0.459	1.06872e-07	DC	WIPI2
5.29801e-12	0.612961	0.372	0.245	1.09118e-07	DC	ELMO1
5.72643e-12	-0.892493	0.433	0.604	1.17942e-07	DC	CSGALNACT2
5.7998e-12	2.44697	0.066	0.009	1.19453e-07	DC	GIPR
5.83238e-12	-0.61769	0.525	0.688	1.20124e-07	DC	LILRB4
5.84658e-12	-1.19073	0.333	0.497	1.20416e-07	DC	CSF3R
5.97772e-12	2.89788	0.077	0.009	1.23117e-07	DC	DNASE1L3
6.20642e-12	-0.511741	0.689	0.766	1.27827e-07	DC	WTAP
6.27575e-12	-1.33422	0.168	0.347	1.29255e-07	DC	FCHO2
6.55802e-12	-1.4627	0.164	0.379	1.35069e-07	DC	ITGA5
6.57386e-12	0.312878	0.836	0.747	1.35395e-07	DC	BAZ1A
6.61514e-12	1.42434	0.109	0.039	1.36245e-07	DC	LINC01814
6.7115e-12	1.46702	0.149	0.069	1.3823e-07	DC	PLAC8
6.73465e-12	0.17239	0.79	0.721	1.38707e-07	DC	HNRNPH1
6.95917e-12	0.653867	0.394	0.231	1.43331e-07	DC	STARD4
7.42695e-12	0.227199	0.72	0.653	1.52965e-07	DC	CD58
7.62836e-12	-1.64199	0.164	0.321	1.57114e-07	DC	CD93
7.77751e-12	0.452677	0.591	0.466	1.60186e-07	DC	HMGN3
7.84306e-12	-1.28335	0.074	0.185	1.61536e-07	DC	DHRS9
7.9612e-12	-1.16167	0.234	0.431	1.63969e-07	DC	ITGAV
8.00029e-12	0.108662	0.591	0.601	1.64774e-07	DC	HCLS1
8.00677e-12	-2.23027	0.037	0.145	1.64907e-07	DC	HCAR3
8.04409e-12	-1.33309	0.195	0.384	1.65676e-07	DC	ATG7
8.46842e-12	0.167801	0.976	0.962	1.74416e-07	DC	PNRC1
8.54631e-12	0.484803	0.484	0.347	1.7602e-07	DC	HIVEP2
8.65779e-12	2.32549	0.074	0.02	1.78316e-07	DC	LIMCH1
8.67456e-12	0.29184	0.514	0.455	1.78661e-07	DC	NIN
8.67485e-12	4.1431	0.057	0.003	1.78667e-07	DC	BTLA
8.98615e-12	0.339807	0.475	0.402	1.85079e-07	DC	UPF2
9.40014e-12	-0.915412	0.304	0.459	1.93605e-07	DC	STOM
9.61977e-12	1.36766	0.162	0.061	1.98129e-07	DC	AC137932.3
9.93579e-12	0.410089	0.551	0.436	2.04638e-07	DC	HIVEP1
1.00019e-11	0.734511	0.403	0.255	2.05999e-07	DC	AF117829.1
1.00729e-11	-0.566947	0.53	0.649	2.07461e-07	DC	ABL2
1.01823e-11	0.239636	0.845	0.756	2.09715e-07	DC	TRIR
1.03619e-11	0.331099	0.897	0.803	2.13413e-07	DC	RBM3
1.04726e-11	-1.53157	0.085	0.207	2.15693e-07	DC	SCIN
1.05881e-11	-2.22287	0.035	0.161	2.18073e-07	DC	MYO10
1.10136e-11	-1.01011	0.298	0.487	2.26836e-07	DC	ERO1A
1.11421e-11	-1.15953	0.155	0.308	2.29484e-07	DC	SORT1
1.23198e-11	-1.1175	0.223	0.371	2.53738e-07	DC	MAPRE2
1.25097e-11	-1.49442	0.123	0.302	2.5765e-07	DC	GPD2
1.27377e-11	0.219128	0.597	0.546	2.62346e-07	DC	VPS35
1.31136e-11	0.773524	0.28	0.187	2.70088e-07	DC	NIPSNAP3A
1.34052e-11	1.65222	0.107	0.03	2.76093e-07	DC	IZUMO4
1.3418e-11	0.445452	0.536	0.406	2.76357e-07	DC	SMARCC1
1.4453e-11	0.425691	0.479	0.4	2.97674e-07	DC	PSMB9
1.54417e-11	0.139731	0.972	0.935	3.18037e-07	DC	PFDN5
1.58923e-11	0.684993	0.341	0.244	3.27318e-07	DC	SLC15A4
1.66302e-11	-1.48125	0.151	0.264	3.42516e-07	DC	SOCS6
1.68247e-11	0.560774	0.449	0.363	3.46522e-07	DC	CDYL
1.68947e-11	0.709992	0.175	0.091	3.47963e-07	DC	JAK3
1.77895e-11	0.596725	0.352	0.242	3.66392e-07	DC	DNAJC4
1.80306e-11	-4.49977	0.007	0.081	3.71358e-07	DC	SERPINB2
1.80523e-11	0.586318	0.302	0.204	3.71806e-07	DC	IL27RA
1.82592e-11	-0.756959	0.475	0.599	3.76067e-07	DC	NAA50
1.87356e-11	0.495007	0.33	0.258	3.85879e-07	DC	PIK3CG
1.97918e-11	-0.665314	0.46	0.574	4.07632e-07	DC	A2M
2.07614e-11	0.268618	0.858	0.802	4.27601e-07	DC	CEBPD
2.12089e-11	0.641302	0.306	0.242	4.36818e-07	DC	LMO2
2.13784e-11	0.386398	0.567	0.474	4.4031e-07	DC	PSMG2
2.23792e-11	-1.33196	0.179	0.347	4.60921e-07	DC	GALM
2.34912e-11	-0.967242	0.287	0.458	4.83825e-07	DC	P2RX4
2.3984e-11	0.683814	0.411	0.247	4.93974e-07	DC	CKB
2.41391e-11	-1.16261	0.214	0.365	4.97169e-07	DC	CDC42EP3
2.48922e-11	0.405754	0.646	0.54	5.1268e-07	DC	DYNC1LI1
2.53968e-11	0.439802	0.726	0.566	5.23072e-07	DC	FAM49A
2.5419e-11	0.183967	0.842	0.777	5.2353e-07	DC	SEPTIN7
2.68647e-11	-2.39126	0.046	0.21	5.53305e-07	DC	ZNF438
2.81045e-11	-0.953551	0.28	0.448	5.78839e-07	DC	MCFD2
2.92308e-11	-0.805716	0.444	0.591	6.02037e-07	DC	STXBP2
2.92875e-11	1.53159	0.173	0.058	6.03205e-07	DC	AL627171.1
2.93859e-11	0.633782	0.326	0.224	6.05233e-07	DC	PACS1
2.97255e-11	0.349984	0.608	0.557	6.12226e-07	DC	C1orf162
3.06633e-11	0.683842	0.376	0.292	6.31541e-07	DC	PIK3CA
3.10933e-11	0.305956	0.672	0.585	6.40398e-07	DC	EID1
3.21923e-11	0.366204	0.643	0.533	6.63033e-07	DC	COX7A2L
3.23664e-11	-0.772303	0.411	0.559	6.66618e-07	DC	ATP6V1D
3.2605e-11	0.195425	0.908	0.834	6.71533e-07	DC	OST4
3.29698e-11	1.3432	0.127	0.056	6.79046e-07	DC	ARL17A
3.42282e-11	-1.00057	0.324	0.517	7.04965e-07	DC	LASP1
[truncated: 3,025 more rows]

## Sheet: Apoptotic myeloid
p_val	avg_log2FC	pct.1	pct.2	p_val_adj	cluster	gene
[truncated: 5,165 more rows]

[truncated: 2 more sheets: Neutrophils, Epithelial-like cells]
