# Supplementary material for: Single-cell transcriptomics of leukocyte-enriched human milk reveals a highly diverse and adapted myeloid compartment
Source: PLoS One. 2026 May 11;21(5):e0337883. doi: 10.1371/journal.pone.0337883 (PMC13160348; doi:10.1371/journal.pone.0337883)
Supplement: S2 Data — (XLSX) [file pone.0337883.s002.xlsx]

## Sheet: C3_1 Monocytes
p_val	avg_log2FC	pct.1	pct.2	p_val_adj	cluster	gene
7.85937e-21	1.86033	1	0.679	1.61872e-16	C3_1 Monocytes	S100A9
4.2566e-19	-2.31396	0.316	0.7	8.76689e-15	C3_1 Monocytes	APOE
3.44186e-18	-2.36525	0.298	0.656	7.08885e-14	C3_1 Monocytes	GPNMB
4.4718e-15	1.90364	0.912	0.461	9.21011e-11	C3_1 Monocytes	PPIF
4.91018e-15	0.593083	1	0.984	1.0113e-10	C3_1 Monocytes	ACTB
7.16833e-15	2.05972	0.912	0.37	1.47639e-10	C3_1 Monocytes	SLC7A5
1.31903e-14	1.62255	0.807	0.451	2.71667e-10	C3_1 Monocytes	INSIG1
4.59608e-14	1.37195	0.965	0.604	9.46608e-10	C3_1 Monocytes	DSE
5.52022e-14	-2.52588	0.228	0.635	1.13695e-09	C3_1 Monocytes	MSR1
1.40331e-13	1.89893	0.737	0.261	2.89025e-09	C3_1 Monocytes	NIBAN2
1.79332e-13	1.81626	0.719	0.306	3.69351e-09	C3_1 Monocytes	STK38L
2.40057e-13	2.88858	0.947	0.348	4.94422e-09	C3_1 Monocytes	S100A8
3.24951e-13	0.573034	1	0.964	6.69268e-09	C3_1 Monocytes	LYZ
3.25745e-13	3.24345	0.667	0.104	6.70904e-09	C3_1 Monocytes	ECE1
4.75724e-13	1.08687	1	0.767	9.79802e-09	C3_1 Monocytes	TPM4
1.26324e-12	1.57026	0.86	0.435	2.60176e-08	C3_1 Monocytes	QSOX1
1.43168e-12	-0.649975	0.93	0.862	2.94868e-08	C3_1 Monocytes	CTSD
2.11129e-12	1.04254	0.982	0.754	4.34841e-08	C3_1 Monocytes	EFHD2
3.07639e-12	1.48247	1	0.684	6.33612e-08	C3_1 Monocytes	S100A4
3.11116e-12	1.55098	0.982	0.613	6.40775e-08	C3_1 Monocytes	SERPINA1
3.5848e-12	1.00136	0.982	0.746	7.38325e-08	C3_1 Monocytes	HNRNPM
3.91009e-12	1.13539	1	0.695	8.05322e-08	C3_1 Monocytes	LST1
4.12723e-12	2.03092	0.842	0.336	8.50045e-08	C3_1 Monocytes	EHD1
7.26145e-12	2.40575	0.842	0.27	1.49557e-07	C3_1 Monocytes	LILRB1
9.84623e-12	1.17953	0.895	0.53	2.02793e-07	C3_1 Monocytes	EML4
1.26657e-11	1.22144	0.93	0.609	2.60862e-07	C3_1 Monocytes	PRELID1
2.07292e-11	1.30716	0.86	0.491	4.26939e-07	C3_1 Monocytes	CYTOR
3.15586e-11	1.25461	0.965	0.589	6.49981e-07	C3_1 Monocytes	HCLS1
3.30441e-11	1.46102	0.684	0.332	6.80576e-07	C3_1 Monocytes	DPYD
3.66656e-11	1.37094	0.86	0.537	7.55164e-07	C3_1 Monocytes	SKIL
5.10545e-11	2.07421	0.649	0.226	1.05152e-06	C3_1 Monocytes	SKI
5.20011e-11	1.06081	0.982	0.683	1.07102e-06	C3_1 Monocytes	KDM6B
5.2913e-11	1.0086	0.982	0.718	1.0898e-06	C3_1 Monocytes	VASP
8.98404e-11	-2.69651	0.158	0.533	1.85035e-06	C3_1 Monocytes	MGLL
9.6707e-11	1.35893	0.93	0.588	1.99178e-06	C3_1 Monocytes	OLR1
1.05905e-10	0.369757	1	0.986	2.18121e-06	C3_1 Monocytes	SRGN
1.21782e-10	0.667671	1	0.908	2.50822e-06	C3_1 Monocytes	CD44
1.27222e-10	1.49172	0.877	0.475	2.62026e-06	C3_1 Monocytes	TNIP1
1.87919e-10	1.44066	0.965	0.557	3.87037e-06	C3_1 Monocytes	SERPINB9
1.93747e-10	2.08956	0.93	0.379	3.99041e-06	C3_1 Monocytes	TREM1
2.03718e-10	1.48323	0.895	0.468	4.19577e-06	C3_1 Monocytes	NCOR2
2.95977e-10	1.15711	1	0.822	6.09593e-06	C3_1 Monocytes	TIMP1
3.37991e-10	1.20662	1	0.676	6.96127e-06	C3_1 Monocytes	AIF1
3.42773e-10	0.586723	1	0.962	7.05976e-06	C3_1 Monocytes	NAMPT
3.80636e-10	1.31971	0.684	0.382	7.83957e-06	C3_1 Monocytes	ITGAV
3.87894e-10	1.61341	0.912	0.434	7.98906e-06	C3_1 Monocytes	HCK
4.23148e-10	2.31495	0.895	0.271	8.71515e-06	C3_1 Monocytes	CD93
4.31855e-10	0.898781	0.982	0.809	8.89449e-06	C3_1 Monocytes	COTL1
4.58107e-10	1.18077	0.912	0.569	9.43517e-06	C3_1 Monocytes	LCP2
4.98027e-10	0.643774	1	0.926	1.02574e-05	C3_1 Monocytes	PFN1
5.11152e-10	5.5713	0.456	0.019	1.05277e-05	C3_1 Monocytes	FOLR3
5.35556e-10	1.01275	0.982	0.753	1.10303e-05	C3_1 Monocytes	TNFRSF1B
5.38365e-10	-1.75465	0.439	0.794	1.10882e-05	C3_1 Monocytes	NRP2
6.09142e-10	1.16296	0.982	0.639	1.25459e-05	C3_1 Monocytes	TGFB1
6.54639e-10	-2.33147	0.211	0.593	1.34829e-05	C3_1 Monocytes	SLAMF7
6.68589e-10	1.12492	0.93	0.656	1.37703e-05	C3_1 Monocytes	MAP3K8
1.38442e-09	2.06758	0.86	0.337	2.85136e-05	C3_1 Monocytes	TLE3
1.41111e-09	0.892195	0.982	0.811	2.90632e-05	C3_1 Monocytes	AC020656.1
1.46367e-09	0.559901	1	0.915	3.01456e-05	C3_1 Monocytes	TYMP
1.68075e-09	1.02855	0.93	0.676	3.46168e-05	C3_1 Monocytes	HMGA1
1.69966e-09	1.88422	0.982	0.481	3.50062e-05	C3_1 Monocytes	SLC25A37
1.86199e-09	0.503956	1	0.95	3.83496e-05	C3_1 Monocytes	ACTG1
2.09856e-09	2.25557	0.895	0.352	4.3222e-05	C3_1 Monocytes	FPR1
2.89611e-09	2.4853	0.982	0.333	5.96483e-05	C3_1 Monocytes	VCAN
3.94068e-09	5.93549	0.281	0.005	8.11622e-05	C3_1 Monocytes	VSTM1
4.04067e-09	0.931009	1	0.742	8.32216e-05	C3_1 Monocytes	MSN
4.33481e-09	1.43283	0.877	0.498	8.92797e-05	C3_1 Monocytes	RASSF5
4.3978e-09	1.66253	0.947	0.525	9.05771e-05	C3_1 Monocytes	SLC43A2
5.04311e-09	-3.61538	0.088	0.439	0.000103868	C3_1 Monocytes	CST7
5.23581e-09	-1.68293	0.439	0.639	0.000107837	C3_1 Monocytes	LIPA
5.58601e-09	0.710148	0.93	0.797	0.00011505	C3_1 Monocytes	DDX21
6.37484e-09	3.50797	0.561	0.075	0.000131296	C3_1 Monocytes	LILRA1
6.38618e-09	1.05881	0.877	0.527	0.00013153	C3_1 Monocytes	GNG10
6.62265e-09	0.993747	0.965	0.639	0.0001364	C3_1 Monocytes	NLRP3
6.73719e-09	3.84052	0.368	0.042	0.000138759	C3_1 Monocytes	NRGN
6.76447e-09	1.29263	0.86	0.552	0.000139321	C3_1 Monocytes	STXBP2
7.00852e-09	1.99813	0.561	0.208	0.000144347	C3_1 Monocytes	MIR4435-2HG
7.13425e-09	1.10909	0.947	0.655	0.000146937	C3_1 Monocytes	MYH9
8.04203e-09	1.86047	0.632	0.223	0.000165634	C3_1 Monocytes	ELK3
8.33817e-09	-3.13758	0.105	0.471	0.000171733	C3_1 Monocytes	CCR7
8.98639e-09	1.46318	0.404	0.181	0.000185084	C3_1 Monocytes	AL109615.2
9.74359e-09	0.982068	0.982	0.802	0.000200679	C3_1 Monocytes	VEGFA
1.06349e-08	-2.3494	0.193	0.547	0.000219037	C3_1 Monocytes	TSPAN4
1.26534e-08	1.22943	0.877	0.512	0.000260609	C3_1 Monocytes	SLC16A3
1.50836e-08	1.35412	0.526	0.283	0.000310661	C3_1 Monocytes	ERCC1
1.51459e-08	-3.81427	0.035	0.203	0.000311946	C3_1 Monocytes	FABP4
1.53349e-08	-0.258885	1	0.997	0.000315838	C3_1 Monocytes	MT2A
1.81836e-08	0.452485	1	0.923	0.00037451	C3_1 Monocytes	LITAF
1.8573e-08	1.31566	0.93	0.532	0.00038253	C3_1 Monocytes	ARHGDIB
1.90927e-08	-1.18351	0.561	0.852	0.000393232	C3_1 Monocytes	FABP5
1.91408e-08	1.2163	0.842	0.457	0.000394225	C3_1 Monocytes	DOCK2
2.04013e-08	0.96016	1	0.743	0.000420185	C3_1 Monocytes	CD53
2.11205e-08	1.91251	0.509	0.184	0.000434999	C3_1 Monocytes	VASH1
2.53657e-08	1.62598	0.754	0.322	0.000522432	C3_1 Monocytes	ITGA5
2.96898e-08	1.28346	0.719	0.431	0.00061149	C3_1 Monocytes	LINC00963
3.22448e-08	2.07666	0.667	0.192	0.000664113	C3_1 Monocytes	PDLIM7
3.55153e-08	-2.0212	0.246	0.604	0.000731472	C3_1 Monocytes	ARID5B
3.98822e-08	-1.32082	0.474	0.658	0.000821413	C3_1 Monocytes	GM2A
4.13606e-08	1.67653	0.825	0.397	0.000851863	C3_1 Monocytes	LILRB2
4.2106e-08	0.80262	0.93	0.751	0.000867215	C3_1 Monocytes	TAGLN2
4.25464e-08	0.849112	0.947	0.659	0.000876287	C3_1 Monocytes	AP1S2
4.53357e-08	0.819963	0.965	0.731	0.000933733	C3_1 Monocytes	CAP1
5.68722e-08	-1.57297	0.368	0.647	0.00117134	C3_1 Monocytes	ISCU
5.90955e-08	1.14236	0.877	0.6	0.00121713	C3_1 Monocytes	ZMIZ1
6.31276e-08	0.573593	1	0.895	0.00130018	C3_1 Monocytes	S100A10
6.31983e-08	-0.998061	0.807	0.831	0.00130163	C3_1 Monocytes	SPP1
6.71119e-08	1.11271	0.895	0.534	0.00138224	C3_1 Monocytes	GLIPR1
6.84936e-08	0.57088	0.965	0.844	0.0014107	C3_1 Monocytes	ACTR2
7.30624e-08	-1.47785	0.298	0.476	0.00150479	C3_1 Monocytes	CYP27A1
7.6805e-08	1.98238	0.965	0.421	0.00158188	C3_1 Monocytes	FCN1
7.90379e-08	2.84596	0.614	0.131	0.00162786	C3_1 Monocytes	SEMA6B
8.70298e-08	1.00767	0.982	0.767	0.00179247	C3_1 Monocytes	SLC2A3
8.92266e-08	0.795255	0.982	0.767	0.00183771	C3_1 Monocytes	PGK1
8.926e-08	1.29553	0.877	0.446	0.0018384	C3_1 Monocytes	ZSWIM6
9.36871e-08	4.56337	0.281	0.014	0.00192958	C3_1 Monocytes	NLRP12
1.00025e-07	3.06386	0.526	0.102	0.00206012	C3_1 Monocytes	HIVEP3
1.0389e-07	2.0569	0.439	0.139	0.00213972	C3_1 Monocytes	C19orf38
1.06281e-07	0.505952	1	0.925	0.00218896	C3_1 Monocytes	CYBA
1.0867e-07	1.00464	0.789	0.5	0.00223816	C3_1 Monocytes	ERBIN
1.11661e-07	3.29117	0.088	0.018	0.00229977	C3_1 Monocytes	RHOBTB1
1.28506e-07	2.16767	0.807	0.225	0.00264671	C3_1 Monocytes	MYO1G
1.29038e-07	0.92838	0.912	0.556	0.00265767	C3_1 Monocytes	SKAP2
1.30743e-07	1.20404	0.807	0.477	0.00269278	C3_1 Monocytes	PURB
1.41551e-07	1.14002	0.947	0.565	0.00291538	C3_1 Monocytes	GMFG
1.48442e-07	0.477795	1	0.931	0.00305731	C3_1 Monocytes	PLAUR
1.5044e-07	1.21447	0.947	0.567	0.00309846	C3_1 Monocytes	ZYX
1.52866e-07	1.2483	0.895	0.554	0.00314843	C3_1 Monocytes	MARCKSL1
1.55009e-07	1.21821	0.912	0.578	0.00319256	C3_1 Monocytes	IFNGR2
1.68951e-07	1.11137	0.579	0.311	0.00347972	C3_1 Monocytes	R3HDM4
1.71066e-07	2.04408	0.526	0.189	0.00352327	C3_1 Monocytes	RHBDD2
1.75026e-07	-1.34749	0.386	0.582	0.00360483	C3_1 Monocytes	ACP5
1.85104e-07	0.59896	1	0.865	0.0038124	C3_1 Monocytes	METRNL
1.9115e-07	0.864342	0.614	0.42	0.00393692	C3_1 Monocytes	BMP2K
2.11695e-07	0.877026	0.877	0.649	0.00436007	C3_1 Monocytes	WDR1
2.17223e-07	0.904798	0.544	0.294	0.00447393	C3_1 Monocytes	NAIP
2.1748e-07	0.775843	0.825	0.582	0.00447921	C3_1 Monocytes	TET2
2.25138e-07	1.63991	0.93	0.45	0.00463694	C3_1 Monocytes	CSF3R
2.45349e-07	1.03007	0.965	0.649	0.00505322	C3_1 Monocytes	PHACTR1
2.47201e-07	-0.365073	0.93	0.918	0.00509134	C3_1 Monocytes	MT1X
2.51839e-07	2.02225	0.491	0.154	0.00518687	C3_1 Monocytes	PXN
2.54159e-07	3.20426	0.351	0.056	0.00523466	C3_1 Monocytes	LILRA6
2.56284e-07	1.19905	0.947	0.544	0.00527843	C3_1 Monocytes	FERMT3
2.73121e-07	0.745647	0.965	0.734	0.00562519	C3_1 Monocytes	TSPO
2.77881e-07	-1.01786	0.579	0.781	0.00572323	C3_1 Monocytes	PDE4DIP
2.84249e-07	1.55611	0.772	0.356	0.00585439	C3_1 Monocytes	PNP
2.93364e-07	-2.41646	0.123	0.409	0.00604213	C3_1 Monocytes	OTOA
3.26854e-07	2.09452	0.684	0.211	0.00673188	C3_1 Monocytes	MAP3K20
3.30398e-07	1.39079	0.825	0.428	0.00680487	C3_1 Monocytes	ADGRE2
3.38623e-07	0.782643	1	0.834	0.00697429	C3_1 Monocytes	FLNA
3.63014e-07	2.0727	0.614	0.162	0.00747664	C3_1 Monocytes	NEDD9
3.6427e-07	-3.00502	0.088	0.563	0.0075025	C3_1 Monocytes	A2M
3.93151e-07	1.46179	0.947	0.495	0.00809733	C3_1 Monocytes	HBEGF
4.07642e-07	-1.04052	0.491	0.687	0.0083958	C3_1 Monocytes	SOAT1
4.34949e-07	2.51281	0.754	0.197	0.00895821	C3_1 Monocytes	CFP
4.77212e-07	0.55674	1	0.842	0.00982866	C3_1 Monocytes	GNAI2
4.77516e-07	-1.21739	0.474	0.708	0.00983493	C3_1 Monocytes	IQGAP2
5.28318e-07	1.58354	0.789	0.319	0.0108812	C3_1 Monocytes	ALOX5
5.35565e-07	0.972561	0.912	0.594	0.0110305	C3_1 Monocytes	FLOT1
5.6134e-07	2.33454	0.439	0.123	0.0115614	C3_1 Monocytes	SIGLEC9
5.74729e-07	0.548127	1	0.915	0.0118371	C3_1 Monocytes	LAPTM5
5.8361e-07	0.992375	0.93	0.604	0.01202	C3_1 Monocytes	FKBP1A
6.0184e-07	2.64035	0.737	0.191	0.0123955	C3_1 Monocytes	CD300E
7.02986e-07	0.676414	1	0.886	0.0144787	C3_1 Monocytes	LCP1
7.27318e-07	1.12788	0.719	0.421	0.0149798	C3_1 Monocytes	CAPN2
7.29389e-07	-0.936303	0.456	0.557	0.0150225	C3_1 Monocytes	IGF2R
7.4165e-07	1.61148	0.877	0.393	0.015275	C3_1 Monocytes	TLR2
7.67408e-07	1.36081	0.702	0.341	0.0158055	C3_1 Monocytes	CD163
7.9427e-07	-1.4342	0.351	0.715	0.0163588	C3_1 Monocytes	APOC1
8.19106e-07	1.27273	0.684	0.36	0.0168703	C3_1 Monocytes	ALYREF
8.94422e-07	1.21195	0.772	0.459	0.0184215	C3_1 Monocytes	IRAK1
9.74526e-07	1.19315	0.982	0.585	0.0200713	C3_1 Monocytes	CYBB
1.00381e-06	1.25739	0.719	0.417	0.0206745	C3_1 Monocytes	DNM2
1.02006e-06	0.699263	0.789	0.588	0.0210091	C3_1 Monocytes	SSBP1
1.05512e-06	-2.34945	0.14	0.466	0.0217312	C3_1 Monocytes	VAT1
1.05685e-06	1.37357	0.544	0.247	0.0217669	C3_1 Monocytes	BCCIP
1.09127e-06	1.87202	0.474	0.162	0.0224757	C3_1 Monocytes	SH3BP1
1.12964e-06	1.13866	0.877	0.569	0.023266	C3_1 Monocytes	PRNP
1.13393e-06	0.368721	1	0.962	0.0233544	C3_1 Monocytes	MYL6
1.20408e-06	4.34483	0.281	0.014	0.0247992	C3_1 Monocytes	NRG1
1.23595e-06	0.853995	0.895	0.625	0.0254557	C3_1 Monocytes	MAP3K2
1.4196e-06	1.22385	0.842	0.447	0.029238	C3_1 Monocytes	CORO1A
1.43566e-06	0.876312	0.86	0.63	0.0295688	C3_1 Monocytes	RHOQ
1.48436e-06	1.90551	0.386	0.131	0.0305718	C3_1 Monocytes	CD300C
1.60393e-06	-0.461454	0.842	0.899	0.0330345	C3_1 Monocytes	PABPC4
1.62592e-06	0.479928	0.982	0.844	0.0334874	C3_1 Monocytes	LDHA
1.73056e-06	-0.738138	0.596	0.684	0.0356427	C3_1 Monocytes	CREG1
1.76714e-06	-2.65362	0.088	0.412	0.0363961	C3_1 Monocytes	LY9
1.81863e-06	4.26653	0.737	0.064	0.0374566	C3_1 Monocytes	S100A12
1.87979e-06	0.859347	0.702	0.479	0.0387161	C3_1 Monocytes	TMEM167A
1.88836e-06	1.3383	0.526	0.254	0.0388927	C3_1 Monocytes	EMB
1.9721e-06	0.882162	0.86	0.575	0.0406174	C3_1 Monocytes	CHMP2A
2.12904e-06	0.451864	1	0.871	0.0438497	C3_1 Monocytes	TMA7
2.14185e-06	0.693583	1	0.818	0.0441135	C3_1 Monocytes	RBM3
2.18877e-06	0.850248	0.719	0.511	0.0450798	C3_1 Monocytes	RANBP2
2.235e-06	-1.0182	0.526	0.629	0.046032	C3_1 Monocytes	PLA2G7
2.26045e-06	1.13584	0.789	0.442	0.0465563	C3_1 Monocytes	FYB1
2.30084e-06	2.17125	0.456	0.145	0.0473882	C3_1 Monocytes	LAMB3
2.46048e-06	3.04771	0.789	0.158	0.050676	C3_1 Monocytes	MCEMP1
2.53342e-06	-2.50744	0.053	0.335	0.0521784	C3_1 Monocytes	PADI2
2.57505e-06	-1.30557	0.421	0.609	0.0530358	C3_1 Monocytes	MRPS6
2.88443e-06	1.79012	0.912	0.405	0.0594077	C3_1 Monocytes	ANPEP
2.94444e-06	0.935175	0.965	0.712	0.0606437	C3_1 Monocytes	UPP1
2.99812e-06	1.74417	0.754	0.291	0.0617492	C3_1 Monocytes	ITGAM
3.00302e-06	0.799738	0.947	0.786	0.0618501	C3_1 Monocytes	SPI1
3.02945e-06	2.55693	0.298	0.06	0.0623946	C3_1 Monocytes	LINC00937
3.06939e-06	-0.805291	0.667	0.881	0.0632171	C3_1 Monocytes	BASP1
3.1542e-06	-1.21813	0.316	0.515	0.0649639	C3_1 Monocytes	NCEH1
3.26353e-06	0.542911	1	0.849	0.0672157	C3_1 Monocytes	HNRNPA3
3.2889e-06	-2.52356	0.07	0.393	0.0677382	C3_1 Monocytes	TBC1D8
3.32297e-06	-1.86841	0.158	0.433	0.0684399	C3_1 Monocytes	SEPHS2
3.32336e-06	0.849883	0.982	0.755	0.0684478	C3_1 Monocytes	ATP13A3
3.52666e-06	1.05366	0.789	0.483	0.0726351	C3_1 Monocytes	DBNL
3.55159e-06	1.10528	0.754	0.434	0.0731486	C3_1 Monocytes	MAT2A
3.55862e-06	1.35274	0.579	0.283	0.0732934	C3_1 Monocytes	RXRA
3.56181e-06	0.611552	1	0.893	0.073359	C3_1 Monocytes	S100A6
3.65421e-06	0.439903	0.86	0.743	0.0752621	C3_1 Monocytes	IL1B
3.74071e-06	0.63553	1	0.852	0.0770436	C3_1 Monocytes	ITGAX
3.85211e-06	1.03833	0.649	0.418	0.0793381	C3_1 Monocytes	CD302
4.35426e-06	3.28788	0.246	0.041	0.0896803	C3_1 Monocytes	RNASE2
4.35863e-06	0.991172	0.579	0.323	0.0897703	C3_1 Monocytes	MRPL23
4.72295e-06	1.61638	0.561	0.267	0.097274	C3_1 Monocytes	VPS37B
4.97196e-06	1.256	0.684	0.338	0.102403	C3_1 Monocytes	PYCARD
5.2241e-06	1.37036	0.895	0.444	0.107596	C3_1 Monocytes	DENND5A
5.25848e-06	1.10647	0.596	0.36	0.108304	C3_1 Monocytes	ITPR2
5.44272e-06	0.852623	0.719	0.482	0.112098	C3_1 Monocytes	DIAPH1
5.65111e-06	0.520618	0.982	0.736	0.11639	C3_1 Monocytes	COMMD6
6.44493e-06	0.458722	0.982	0.859	0.13274	C3_1 Monocytes	SERP1
6.68145e-06	3.02218	0.491	0.077	0.137611	C3_1 Monocytes	LRG1
6.78223e-06	0.435397	1	0.937	0.139687	C3_1 Monocytes	EMP3
6.90778e-06	1.37037	0.316	0.171	0.142273	C3_1 Monocytes	NAF1
6.99628e-06	1.27213	0.754	0.426	0.144095	C3_1 Monocytes	MEF2D
7.08921e-06	0.762503	0.596	0.39	0.146009	C3_1 Monocytes	IFI27L2
7.84101e-06	1.07279	0.754	0.43	0.161493	C3_1 Monocytes	GNA15
8.01158e-06	0.58836	0.93	0.757	0.165006	C3_1 Monocytes	EIF3H
8.06575e-06	0.442626	0.982	0.882	0.166122	C3_1 Monocytes	PTPRC
8.11841e-06	2.19378	0.579	0.167	0.167207	C3_1 Monocytes	GK5
8.22194e-06	3.00998	0.667	0.132	0.169339	C3_1 Monocytes	LILRA5
8.37552e-06	0.883573	0.982	0.702	0.172502	C3_1 Monocytes	GK
8.50164e-06	-2.55424	0.07	0.344	0.1751	C3_1 Monocytes	AHI1
8.94168e-06	-2.29881	0.14	0.278	0.184163	C3_1 Monocytes	CCL22
8.96025e-06	0.51752	0.982	0.875	0.184545	C3_1 Monocytes	CLIC1
9.34607e-06	-1.29047	0.316	0.578	0.192492	C3_1 Monocytes	ATP1B1
9.73853e-06	0.620033	0.982	0.747	0.200575	C3_1 Monocytes	PSME1
9.77748e-06	0.660513	0.947	0.724	0.201377	C3_1 Monocytes	SFPQ
9.81441e-06	0.861717	0.982	0.738	0.202138	C3_1 Monocytes	DAZAP2
9.89383e-06	0.748645	0.719	0.478	0.203773	C3_1 Monocytes	DOCK10
9.96629e-06	0.838697	1	0.843	0.205266	C3_1 Monocytes	C15orf48
1.0124e-05	1.07636	0.86	0.474	0.208514	C3_1 Monocytes	SPHK1
1.04025e-05	-1.91268	0.211	0.586	0.214249	C3_1 Monocytes	DCXR
1.0959e-05	1.16579	0.807	0.446	0.225712	C3_1 Monocytes	PFDN1
1.12399e-05	2.14066	0.544	0.155	0.231497	C3_1 Monocytes	KIFC3
1.12814e-05	1.28523	0.421	0.208	0.232352	C3_1 Monocytes	AL118516.1
1.13009e-05	-1.10294	0.579	0.855	0.232754	C3_1 Monocytes	TUBA1B
1.14084e-05	1.38752	0.509	0.241	0.234967	C3_1 Monocytes	SMIM15
1.17806e-05	2.03901	0.298	0.089	0.242634	C3_1 Monocytes	FLVCR2
1.19778e-05	0.401442	1	0.934	0.246695	C3_1 Monocytes	ARPC2
1.19896e-05	0.698335	0.877	0.634	0.246938	C3_1 Monocytes	SYAP1
1.20291e-05	-2.76158	0.035	0.321	0.247751	C3_1 Monocytes	C1QC
1.2227e-05	1.22813	0.404	0.219	0.251827	C3_1 Monocytes	TRMT1
1.2613e-05	1.66277	0.702	0.274	0.259778	C3_1 Monocytes	AMPD2
1.26807e-05	1.38797	0.789	0.384	0.261171	C3_1 Monocytes	DDX60L
1.26889e-05	-1.20424	0.316	0.476	0.261341	C3_1 Monocytes	ABHD5
1.31565e-05	1.12582	0.754	0.422	0.270972	C3_1 Monocytes	AGFG1
1.32867e-05	0.274696	1	0.964	0.273653	C3_1 Monocytes	PNRC1
1.34394e-05	-1.41589	0.228	0.438	0.276797	C3_1 Monocytes	TMEM38B
1.36718e-05	1.23054	0.86	0.417	0.281585	C3_1 Monocytes	PLEC
1.37169e-05	2.15602	0.263	0.065	0.282514	C3_1 Monocytes	CYB5D1
1.38242e-05	1.0457	0.684	0.409	0.284723	C3_1 Monocytes	HNRNPH2
1.39263e-05	1.81169	0.544	0.196	0.286826	C3_1 Monocytes	TBC1D7
1.43453e-05	0.359835	0.667	0.594	0.295456	C3_1 Monocytes	EIF4E
1.47708e-05	0.347005	0.982	0.933	0.30422	C3_1 Monocytes	CFL1
1.48017e-05	2.39615	0.632	0.142	0.304856	C3_1 Monocytes	SYNJ2
1.49344e-05	0.647333	0.965	0.811	0.307588	C3_1 Monocytes	CTNNB1
1.49393e-05	0.39025	0.965	0.875	0.307689	C3_1 Monocytes	ENO1
1.60842e-05	0.537804	0.982	0.88	0.33127	C3_1 Monocytes	LIMS1
1.62501e-05	-1.90645	0.158	0.419	0.334686	C3_1 Monocytes	SLC5A3
1.71496e-05	0.806331	0.842	0.596	0.353214	C3_1 Monocytes	ETF1
1.72249e-05	1.52209	0.491	0.218	0.354764	C3_1 Monocytes	ARHGAP31
1.77677e-05	1.19451	0.789	0.437	0.365945	C3_1 Monocytes	CKLF
1.82184e-05	2.11765	0.456	0.132	0.375226	C3_1 Monocytes	SECTM1
1.83252e-05	-0.879615	0.737	0.813	0.377425	C3_1 Monocytes	H2AFZ
1.84619e-05	0.569467	0.912	0.639	0.380241	C3_1 Monocytes	ATP2B1-AS1
1.85141e-05	0.204001	1	0.984	0.381316	C3_1 Monocytes	TMSB10
1.90791e-05	0.647165	0.895	0.707	0.392954	C3_1 Monocytes	FAM49B
1.99847e-05	1.16249	0.368	0.202	0.411605	C3_1 Monocytes	FLT1
2.01369e-05	1.06202	0.632	0.355	0.414741	C3_1 Monocytes	UBE2E1
2.01766e-05	1.09018	0.982	0.641	0.415557	C3_1 Monocytes	FNDC3B
2.03233e-05	0.890288	0.965	0.723	0.418578	C3_1 Monocytes	SERPINB1
2.12347e-05	-1.80646	0.123	0.34	0.437349	C3_1 Monocytes	SCD
2.12356e-05	0.923145	0.965	0.667	0.437369	C3_1 Monocytes	CLEC7A
2.133e-05	-1.78563	0.316	0.66	0.439313	C3_1 Monocytes	CD59
2.16253e-05	0.94068	0.596	0.359	0.445395	C3_1 Monocytes	IL4R
2.19827e-05	0.756142	0.737	0.506	0.452756	C3_1 Monocytes	MEF2A
2.20828e-05	-0.891631	0.456	0.529	0.454817	C3_1 Monocytes	HECTD1
2.32764e-05	2.83461	0.281	0.056	0.479401	C3_1 Monocytes	ARMH1
2.39688e-05	-0.677249	0.614	0.689	0.493662	C3_1 Monocytes	WIPF1
2.41925e-05	0.767306	0.561	0.423	0.498269	C3_1 Monocytes	RPS6KA3
2.45102e-05	-1.01364	0.474	0.574	0.504812	C3_1 Monocytes	PLD3
2.658e-05	0.961009	0.526	0.389	0.547442	C3_1 Monocytes	SLC4A7
2.72787e-05	1.21572	0.14	0.085	0.561831	C3_1 Monocytes	GRWD1
2.78711e-05	1.10873	0.509	0.297	0.574034	C3_1 Monocytes	CMTM3
2.85185e-05	0.818892	0.912	0.699	0.587368	C3_1 Monocytes	WARS
2.87336e-05	0.566916	1	0.844	0.591797	C3_1 Monocytes	ARPC1B
3.01766e-05	-1.62531	0.228	0.566	0.621518	C3_1 Monocytes	RAB11FIP1
3.04488e-05	0.795609	0.789	0.566	0.627124	C3_1 Monocytes	CUX1
3.12013e-05	0.411224	1	0.927	0.642622	C3_1 Monocytes	TPM3
3.16353e-05	3.89116	0.298	0.028	0.65156	C3_1 Monocytes	ADGRE1
3.17494e-05	1.3771	0.281	0.112	0.653912	C3_1 Monocytes	EBPL
3.33415e-05	0.712332	0.702	0.5	0.686702	C3_1 Monocytes	EPB41L3
3.42257e-05	3.73934	0.193	0.015	0.704913	C3_1 Monocytes	CCR2
3.43907e-05	3.47291	0.263	0.032	0.708311	C3_1 Monocytes	GLT1D1
3.45774e-05	1.36134	0.877	0.475	0.712156	C3_1 Monocytes	SLA
3.47227e-05	1.36436	0.86	0.501	0.715149	C3_1 Monocytes	EHD4
3.54658e-05	1.50533	0.579	0.229	0.730453	C3_1 Monocytes	DIAPH2
3.64585e-05	2.04119	0.737	0.267	0.7509	C3_1 Monocytes	THBD
3.64649e-05	1.48876	0.509	0.185	0.75103	C3_1 Monocytes	FHOD1
3.68718e-05	-1.41176	0.175	0.33	0.759412	C3_1 Monocytes	SEMA3C
3.71463e-05	1.22199	0.614	0.28	0.765065	C3_1 Monocytes	RASA2
3.82171e-05	0.764336	0.93	0.786	0.787118	C3_1 Monocytes	IRF2BP2
3.85158e-05	2.81074	0.053	0.01	0.793271	C3_1 Monocytes	AL589863.2
3.86755e-05	1.72004	0.193	0.075	0.796561	C3_1 Monocytes	ITGB2-AS1
3.87947e-05	1.02933	0.825	0.56	0.799017	C3_1 Monocytes	ETV6
3.89237e-05	1.61924	0.754	0.345	0.801672	C3_1 Monocytes	ADAM8
3.9172e-05	0.25937	0.982	0.942	0.806787	C3_1 Monocytes	RPL7
3.92312e-05	1.89437	0.368	0.121	0.808005	C3_1 Monocytes	CAPN15
3.97037e-05	0.622506	0.632	0.451	0.817737	C3_1 Monocytes	PTGS2
3.9791e-05	-1.69178	0.175	0.403	0.819536	C3_1 Monocytes	N4BP2L1
3.98495e-05	-0.535584	0.93	0.852	0.82074	C3_1 Monocytes	TXN
4.00619e-05	1.96479	0.474	0.158	0.825115	C3_1 Monocytes	NEK6
4.016e-05	1.8021	0.491	0.18	0.827136	C3_1 Monocytes	PTPN7
4.15257e-05	0.472479	0.772	0.643	0.855263	C3_1 Monocytes	SEPTIN2
4.16001e-05	0.683497	0.456	0.407	0.856796	C3_1 Monocytes	SLC39A8
4.18657e-05	0.687099	0.86	0.668	0.862267	C3_1 Monocytes	GNB2
4.33881e-05	1.67487	0.649	0.258	0.893621	C3_1 Monocytes	CLEC5A
4.38135e-05	1.24421	0.596	0.323	0.902382	C3_1 Monocytes	CBFB
4.43461e-05	0.75747	0.719	0.473	0.913353	C3_1 Monocytes	CD4
4.49135e-05	0.919758	0.632	0.42	0.925039	C3_1 Monocytes	SMU1
4.53634e-05	1.9221	0.333	0.105	0.934304	C3_1 Monocytes	ZBTB17
4.71752e-05	-1.4848	0.14	0.418	0.971621	C3_1 Monocytes	HAGH
4.73608e-05	1.37665	0.421	0.241	0.975443	C3_1 Monocytes	GNL3L
4.75424e-05	1.16342	0.93	0.599	0.979182	C3_1 Monocytes	GPCPD1
4.95537e-05	-0.62191	0.579	0.591	1	C3_1 Monocytes	FDX1
5.02253e-05	-0.45778	0.895	0.888	1	C3_1 Monocytes	ATP6V0E1
5.20129e-05	0.367348	0.842	0.676	1	C3_1 Monocytes	APRT
5.26234e-05	0.325374	0.807	0.691	1	C3_1 Monocytes	NDUFA11
5.30868e-05	0.804699	0.596	0.361	1	C3_1 Monocytes	FAAP20
5.58185e-05	0.713627	0.702	0.45	1	C3_1 Monocytes	CSF1R
5.60105e-05	2.84854	0.351	0.069	1	C3_1 Monocytes	C15orf39
5.6973e-05	0.772967	0.947	0.653	1	C3_1 Monocytes	RNF149
5.77821e-05	0.560766	0.947	0.814	1	C3_1 Monocytes	JAK1
5.90606e-05	0.751149	0.93	0.72	1	C3_1 Monocytes	BID
5.94764e-05	0.784795	0.789	0.587	1	C3_1 Monocytes	NUMB
5.99844e-05	-1.847	0.263	0.585	1	C3_1 Monocytes	MPC2
6.10522e-05	0.809782	0.982	0.692	1	C3_1 Monocytes	ARRB2
6.3152e-05	1.81193	0.596	0.185	1	C3_1 Monocytes	VDR
6.42882e-05	-1.26515	0.281	0.476	1	C3_1 Monocytes	MITF
6.61746e-05	1.01034	0.684	0.424	1	C3_1 Monocytes	SRA1
6.68513e-05	-0.533784	0.912	0.901	1	C3_1 Monocytes	CTSZ
6.81689e-05	0.419747	0.965	0.853	1	C3_1 Monocytes	ARPC5
6.93229e-05	0.493196	0.895	0.683	1	C3_1 Monocytes	UQCRQ
6.9383e-05	0.57525	0.719	0.559	1	C3_1 Monocytes	GBP2
6.94353e-05	0.759873	0.632	0.395	1	C3_1 Monocytes	CRTAP
6.95729e-05	3.19543	0.386	0.047	1	C3_1 Monocytes	TRIB3
7.19184e-05	1.39312	0.86	0.357	1	C3_1 Monocytes	MPEG1
7.20624e-05	0.926908	0.754	0.463	1	C3_1 Monocytes	ATXN1
7.42224e-05	0.57228	0.93	0.696	1	C3_1 Monocytes	XRCC5
7.42627e-05	0.979342	0.316	0.213	1	C3_1 Monocytes	CACNA2D4
7.7156e-05	1.15577	0.912	0.516	1	C3_1 Monocytes	CSTA
7.92236e-05	1.04731	0.526	0.287	1	C3_1 Monocytes	NAGA
7.97014e-05	-1.44534	0.246	0.496	1	C3_1 Monocytes	NOP56
7.97918e-05	0.577752	0.895	0.733	1	C3_1 Monocytes	SNRPB
8.00291e-05	0.521737	0.825	0.705	1	C3_1 Monocytes	ARFGAP3
8.13044e-05	0.856717	0.93	0.712	1	C3_1 Monocytes	ACSL1
8.35862e-05	1.26963	0.579	0.267	1	C3_1 Monocytes	AOAH
8.36263e-05	1.15151	0.544	0.247	1	C3_1 Monocytes	AGTRAP
8.42892e-05	-0.798272	0.509	0.669	1	C3_1 Monocytes	SBDS
8.48514e-05	-1.75037	0.158	0.314	1	C3_1 Monocytes	CDKN1C
8.60401e-05	0.523001	0.965	0.855	1	C3_1 Monocytes	ATP2B1
8.74341e-05	-0.904413	0.561	0.711	1	C3_1 Monocytes	RABAC1
8.74619e-05	0.586619	0.93	0.709	1	C3_1 Monocytes	PICALM
8.87392e-05	0.72969	0.561	0.396	1	C3_1 Monocytes	EFCAB14
9.02231e-05	1.55742	0.702	0.324	1	C3_1 Monocytes	RARA
9.06608e-05	0.605186	0.719	0.511	1	C3_1 Monocytes	STMP1
9.11251e-05	1.35701	0.246	0.14	1	C3_1 Monocytes	BIN2
9.23546e-05	0.675393	0.86	0.612	1	C3_1 Monocytes	ACSL3
9.24826e-05	1.2524	0.702	0.372	1	C3_1 Monocytes	RALGDS
9.26294e-05	0.866097	0.421	0.254	1	C3_1 Monocytes	IFT20
9.69027e-05	1.71737	0.175	0.087	1	C3_1 Monocytes	HEATR1
9.7241e-05	2.24972	0.684	0.195	1	C3_1 Monocytes	HPSE
9.74958e-05	1.06547	0.789	0.446	1	C3_1 Monocytes	ARHGAP30
9.98813e-05	0.841182	0.684	0.477	1	C3_1 Monocytes	CRIP1
0.00010124	0.357196	0.807	0.669	1	C3_1 Monocytes	TAF10
0.000101611	1.07648	0.649	0.418	1	C3_1 Monocytes	ENG
0.000103389	1.46248	0.439	0.195	1	C3_1 Monocytes	TTC7A
0.000104393	-1.2797	0.158	0.329	1	C3_1 Monocytes	ALAS1
0.000105219	0.839302	0.895	0.658	1	C3_1 Monocytes	FMNL1
0.000106394	3.6275	0.018	0.002	1	C3_1 Monocytes	IL20
0.000107275	-1.26226	0.298	0.601	1	C3_1 Monocytes	UGCG
0.000107443	2.4013	0.526	0.147	1	C3_1 Monocytes	FLNB
0.00010842	-1.89053	0.158	0.45	1	C3_1 Monocytes	FKBP4
0.000108871	0.665553	0.772	0.557	1	C3_1 Monocytes	ARID5A
0.000112248	1.00063	0.702	0.424	1	C3_1 Monocytes	STK24
0.000115517	-1.69734	0.158	0.395	1	C3_1 Monocytes	RASAL2
0.00011596	-1.30926	0.333	0.598	1	C3_1 Monocytes	IKZF1
0.000116852	3.0552	0.281	0.043	1	C3_1 Monocytes	CLEC4D
0.000117332	1.17701	0.789	0.456	1	C3_1 Monocytes	TNFRSF1A
0.000117933	0.643963	0.825	0.594	1	C3_1 Monocytes	CD37
0.000118623	-1.67154	0.228	0.493	1	C3_1 Monocytes	FMNL2
0.000122577	0.792732	0.754	0.5	1	C3_1 Monocytes	CFD
0.00012479	-1.93015	0.053	0.205	1	C3_1 Monocytes	FAM89A
0.000128667	-2.54406	0.07	0.366	1	C3_1 Monocytes	PXDC1
0.000129312	0.902778	0.772	0.471	1	C3_1 Monocytes	SURF4
0.000130012	2.49616	0.351	0.072	1	C3_1 Monocytes	SIK1B
0.000130512	-1.63984	0.175	0.442	1	C3_1 Monocytes	RAB9A
0.000132422	0.476572	1	0.891	1	C3_1 Monocytes	IER3
0.000132436	0.834099	0.895	0.668	1	C3_1 Monocytes	IVNS1ABP
0.000133239	0.254759	1	0.958	1	C3_1 Monocytes	RPS13
0.000133374	-2.44454	0.105	0.323	1	C3_1 Monocytes	C3
0.000137416	0.975472	0.737	0.439	1	C3_1 Monocytes	ARHGAP26
0.000141358	0.837347	0.912	0.575	1	C3_1 Monocytes	JOSD1
0.000141595	3.80201	0.246	0.02	1	C3_1 Monocytes	PTGES
0.00014197	-1.15082	0.211	0.386	1	C3_1 Monocytes	SNHG12
0.000143682	0.981159	0.772	0.488	1	C3_1 Monocytes	CASP4
0.000145179	1.16588	0.333	0.196	1	C3_1 Monocytes	NOLC1
0.000145213	-0.757315	0.596	0.687	1	C3_1 Monocytes	LRPAP1
0.000147986	1.96693	0.754	0.269	1	C3_1 Monocytes	OSM
0.00014946	0.753158	0.737	0.526	1	C3_1 Monocytes	B3GNT5
0.000149798	-0.779898	0.351	0.509	1	C3_1 Monocytes	TSPAN3
0.000150744	2.92843	0.702	0.155	1	C3_1 Monocytes	APOBEC3A
0.000151279	-1.45214	0.123	0.29	1	C3_1 Monocytes	ZYG11B
0.000154777	1.07953	0.351	0.181	1	C3_1 Monocytes	DGKD
0.000155658	1.69912	0.368	0.142	1	C3_1 Monocytes	CDCA4
0.000160414	0.90649	0.561	0.373	1	C3_1 Monocytes	BCKDK
0.000161392	0.422097	0.982	0.923	1	C3_1 Monocytes	MCL1
0.000162424	2.90456	0.386	0.072	1	C3_1 Monocytes	TNFSF8
0.000164893	0.743623	0.404	0.236	1	C3_1 Monocytes	Z93930.2
0.00016701	3.1061	0.053	0.013	1	C3_1 Monocytes	IQCD
0.000168997	0.672475	0.965	0.744	1	C3_1 Monocytes	EIF5A
0.000169995	1.02062	0.719	0.407	1	C3_1 Monocytes	MS4A6A
0.000170706	0.19108	1	0.968	1	C3_1 Monocytes	RPL34
0.000173129	1.49211	0.579	0.256	1	C3_1 Monocytes	STARD4
0.000173511	2.16944	0.526	0.142	1	C3_1 Monocytes	IL1RAP
0.000174922	0.501658	0.912	0.745	1	C3_1 Monocytes	ICAM1
0.0001752	2.58436	0.263	0.045	1	C3_1 Monocytes	PVT1
0.000176376	0.184867	0.982	0.926	1	C3_1 Monocytes	EEF2
0.000177324	0.693631	0.526	0.402	1	C3_1 Monocytes	PLBD1
0.000178202	-2.74266	0.035	0.294	1	C3_1 Monocytes	SVIP
0.000178266	0.754493	0.719	0.482	1	C3_1 Monocytes	EWSR1
0.000178996	4.36042	0.018	0.002	1	C3_1 Monocytes	AC104113.1
0.000183334	0.675361	0.912	0.704	1	C3_1 Monocytes	ARHGDIA
0.000186611	0.194714	1	0.954	1	C3_1 Monocytes	RPL24
0.000187473	0.834544	0.596	0.38	1	C3_1 Monocytes	SDF2L1
0.000188412	1.38613	0.772	0.364	1	C3_1 Monocytes	FURIN
0.000189577	1.68486	0.684	0.23	1	C3_1 Monocytes	PID1
0.000190341	0.944398	0.807	0.579	1	C3_1 Monocytes	GABARAPL1
0.00019074	1.05549	0.912	0.584	1	C3_1 Monocytes	FOSB
0.000191222	1.66028	0.298	0.109	1	C3_1 Monocytes	NFE2L3
0.00019456	-0.458508	0.825	0.829	1	C3_1 Monocytes	LAPTM4A
0.000195326	1.25838	0.404	0.189	1	C3_1 Monocytes	YTHDC2
0.000197922	0.730094	0.754	0.512	1	C3_1 Monocytes	UQCRC1
0.000201531	-1.60585	0.123	0.355	1	C3_1 Monocytes	MAGED2
0.000207257	0.856935	0.421	0.329	1	C3_1 Monocytes	GOLPH3
0.000207524	0.512521	0.754	0.583	1	C3_1 Monocytes	RER1
0.000207953	-1.54155	0.158	0.308	1	C3_1 Monocytes	PDK4
0.000213241	0.747492	0.86	0.606	1	C3_1 Monocytes	EIF2S3
0.000215673	0.218646	1	0.96	1	C3_1 Monocytes	RPL6
0.000216449	0.431317	0.982	0.838	1	C3_1 Monocytes	MYL12A
0.000218235	0.58018	0.895	0.731	1	C3_1 Monocytes	HNRNPH1
0.000220644	1.09742	0.404	0.22	1	C3_1 Monocytes	SBNO2
0.000220823	-0.876934	0.281	0.45	1	C3_1 Monocytes	CHST7
0.000224412	-1.07032	0.404	0.674	1	C3_1 Monocytes	WASF2
0.000224983	1.84855	0.404	0.122	1	C3_1 Monocytes	ADAP1
0.000226877	0.985438	0.298	0.168	1	C3_1 Monocytes	TMEM87B
0.000227567	2.45461	0.386	0.101	1	C3_1 Monocytes	JAK3
0.00023101	2.45376	0.298	0.074	1	C3_1 Monocytes	F13A1
0.000232095	1.14029	0.737	0.389	1	C3_1 Monocytes	TES
0.00023325	-0.983371	0.246	0.396	1	C3_1 Monocytes	MSL1
0.000233734	1.10416	0.614	0.33	1	C3_1 Monocytes	KDM7A
0.000233822	1.65718	0.211	0.084	1	C3_1 Monocytes	CCDC159
0.000234263	1.84765	0.228	0.061	1	C3_1 Monocytes	DENND1C
0.000234748	-0.371123	0.86	0.724	1	C3_1 Monocytes	LAMP1
0.000235317	0.732346	0.947	0.683	1	C3_1 Monocytes	MXD1
0.000235751	0.258193	1	0.94	1	C3_1 Monocytes	ATP5F1E
0.000236845	-0.727324	0.737	0.82	1	C3_1 Monocytes	EIF4A2
0.000240787	0.402982	1	0.925	1	C3_1 Monocytes	YWHAZ
0.000241543	1.27021	0.474	0.236	1	C3_1 Monocytes	FUBP1
0.000246874	0.917569	0.509	0.323	1	C3_1 Monocytes	SF3A3
0.000248684	2.60925	0.246	0.052	1	C3_1 Monocytes	SIGLEC10
0.000249464	1.05926	0.439	0.249	1	C3_1 Monocytes	ANKH
0.000250521	1.37119	0.474	0.213	1	C3_1 Monocytes	LIN7C
0.00025112	-1.09698	0.228	0.459	1	C3_1 Monocytes	PDE8A
0.000254858	1.67512	0.088	0.049	1	C3_1 Monocytes	ATP6V1E2
0.000259875	-1.75541	0.105	0.358	1	C3_1 Monocytes	ENOSF1
0.000259997	0.459529	0.947	0.803	1	C3_1 Monocytes	SELENOK
0.000260552	1.15513	0.982	0.585	1	C3_1 Monocytes	SLC11A1
0.000260812	-2.4408	0.053	0.319	1	C3_1 Monocytes	GALM
0.000264964	1.42124	0.667	0.287	1	C3_1 Monocytes	FCGR1A
0.000266709	2.4136	0.211	0.064	1	C3_1 Monocytes	HK3
0.000267539	1.34849	0.316	0.151	1	C3_1 Monocytes	INPP5D
0.000274366	0.809801	0.807	0.565	1	C3_1 Monocytes	ELL2
0.00027538	0.116354	1	0.992	1	C3_1 Monocytes	H3F3B
0.000276014	0.906682	0.702	0.381	1	C3_1 Monocytes	SHTN1
0.000281028	0.838779	0.807	0.526	1	C3_1 Monocytes	PTPN12
0.000291379	-0.850501	0.316	0.511	1	C3_1 Monocytes	IFI6
0.000293875	-0.639783	0.561	0.653	1	C3_1 Monocytes	POLR2A
0.000294022	0.433888	0.947	0.838	1	C3_1 Monocytes	YWHAB
0.000295906	1.84704	0.526	0.189	1	C3_1 Monocytes	ICAM3
0.00029795	4.60643	0.035	0.002	1	C3_1 Monocytes	AL031056.2
0.000298662	0.968884	0.632	0.346	1	C3_1 Monocytes	TBXAS1
0.000300027	0.810903	0.404	0.336	1	C3_1 Monocytes	PMP22
0.000300125	-1.74598	0.316	0.568	1	C3_1 Monocytes	PELI1
0.000305828	-1.89625	0.07	0.284	1	C3_1 Monocytes	STAM
0.00030674	3.25022	0.088	0.012	1	C3_1 Monocytes	RNF217-AS1
0.00031019	-0.968019	0.439	0.676	1	C3_1 Monocytes	NASP
0.000313304	-2.39342	0.07	0.287	1	C3_1 Monocytes	CKB
0.00031866	0.189029	1	0.969	1	C3_1 Monocytes	RPL13A
0.000324299	0.967442	0.684	0.408	1	C3_1 Monocytes	MCUB
0.000326048	0.852908	0.561	0.34	1	C3_1 Monocytes	LY86
0.000327292	1.62797	0.789	0.362	1	C3_1 Monocytes	TMEM176B
0.000335139	0.180081	1	0.965	1	C3_1 Monocytes	RPL35A
0.000337212	1.26363	0.316	0.164	1	C3_1 Monocytes	TBL2
0.000338546	0.905386	0.825	0.496	1	C3_1 Monocytes	CMIP
0.000339109	0.630047	0.807	0.613	1	C3_1 Monocytes	PEA15
0.000339258	1.00255	0.439	0.206	1	C3_1 Monocytes	KLHL2
0.000344848	1.52539	0.175	0.082	1	C3_1 Monocytes	NCOA5
0.000345741	0.604459	0.702	0.511	1	C3_1 Monocytes	PDCD6IP
0.000355383	-1.14299	0.246	0.422	1	C3_1 Monocytes	KLHL24
0.000357404	0.871955	0.737	0.472	1	C3_1 Monocytes	SERINC5
0.000363507	-1.48225	0.088	0.195	1	C3_1 Monocytes	AL133259.1
0.000365431	-0.9701	0.263	0.41	1	C3_1 Monocytes	DNAJB9
0.000366454	0.506805	1	0.918	1	C3_1 Monocytes	SH3BGRL3
0.00036726	0.75716	0.614	0.374	1	C3_1 Monocytes	LIMD2
0.000368243	0.804797	0.789	0.529	1	C3_1 Monocytes	BOD1L1
0.000370725	0.637618	0.614	0.42	1	C3_1 Monocytes	TRIM44
0.00037267	1.25581	0.632	0.366	1	C3_1 Monocytes	TLNRD1
0.000385489	0.499144	0.789	0.632	1	C3_1 Monocytes	BACH1
0.000389458	0.856219	0.754	0.447	1	C3_1 Monocytes	SLC43A3
0.000389859	0.370828	0.93	0.753	1	C3_1 Monocytes	COX6C
0.000390631	0.226114	1	0.938	1	C3_1 Monocytes	RPS17
0.000391454	1.51114	0.579	0.259	1	C3_1 Monocytes	WDFY3
0.000392525	1.10601	0.421	0.203	1	C3_1 Monocytes	PRPF38A
0.000395483	-2.4751	0.053	0.116	1	C3_1 Monocytes	MT1H
0.000397766	0.139972	0.982	0.957	1	C3_1 Monocytes	RPS7
0.000398732	2.68389	0.07	0.016	1	C3_1 Monocytes	LINC00852
0.000399635	-1.57864	0.175	0.347	1	C3_1 Monocytes	TNFSF9
0.000405963	0.568209	0.719	0.541	1	C3_1 Monocytes	PTBP1
0.000407951	1.21799	0.509	0.227	1	C3_1 Monocytes	AC090559.1
0.000408996	4.90767	0.088	0.005	1	C3_1 Monocytes	AL592071.1
0.000416284	0.472069	0.947	0.763	1	C3_1 Monocytes	SRSF2
0.000420087	1.88372	0.474	0.173	1	C3_1 Monocytes	BST1
0.000420772	-0.515008	0.895	0.963	1	C3_1 Monocytes	KLF6
0.000422799	-0.541989	0.684	0.719	1	C3_1 Monocytes	BRD2
0.000429645	-1.01782	0.456	0.68	1	C3_1 Monocytes	TUBB
0.000435129	1.12472	0.632	0.33	1	C3_1 Monocytes	SH3BP2
0.000436504	-0.989056	0.544	0.66	1	C3_1 Monocytes	MGST3
0.000437209	1.47437	0.632	0.288	1	C3_1 Monocytes	SRC
0.000437479	1.79711	0.474	0.172	1	C3_1 Monocytes	CD300LB
0.000440399	2.08344	0.316	0.093	1	C3_1 Monocytes	C6orf223
0.000442432	0.804266	0.526	0.344	1	C3_1 Monocytes	GLYR1
0.000454566	1.03152	0.877	0.569	1	C3_1 Monocytes	NRIP1
0.000456455	-2.95133	0.018	0.233	1	C3_1 Monocytes	NR1H3
0.000458152	-1.27213	0.193	0.391	1	C3_1 Monocytes	FIP1L1
0.000461103	-0.911798	0.456	0.669	1	C3_1 Monocytes	TUBA1C
0.000462707	-1.28343	0.14	0.372	1	C3_1 Monocytes	TEX264
0.000462872	2.02665	0.456	0.143	1	C3_1 Monocytes	IRF2BPL
0.000464449	2.6112	0.14	0.024	1	C3_1 Monocytes	GPX7
0.000467269	0.290544	0.982	0.887	1	C3_1 Monocytes	BTF3
0.000472639	-1.97213	0.123	0.343	1	C3_1 Monocytes	CCNG2
0.000476057	1.09844	0.684	0.387	1	C3_1 Monocytes	MYD88
0.00047965	1.89942	0.368	0.086	1	C3_1 Monocytes	CHN2
0.000482898	0.16437	1	0.947	1	C3_1 Monocytes	RACK1
0.000494589	0.423482	0.895	0.75	1	C3_1 Monocytes	SEC61G
0.000497893	0.216124	1	0.957	1	C3_1 Monocytes	RPL23
0.00049794	1.18594	0.333	0.199	1	C3_1 Monocytes	FPGS
0.000511069	0.598584	0.667	0.457	1	C3_1 Monocytes	DOCK8
0.000518024	0.539146	0.825	0.633	1	C3_1 Monocytes	ARPC4
0.000521222	0.162673	1	0.97	1	C3_1 Monocytes	RPL8
0.000522078	0.74217	0.579	0.36	1	C3_1 Monocytes	AP1B1
0.000522821	2.42844	0.281	0.067	1	C3_1 Monocytes	RAB24
0.000526488	1.63247	0.596	0.272	1	C3_1 Monocytes	CKAP4
0.000528486	0.538564	0.947	0.757	1	C3_1 Monocytes	POMP
0.000530494	0.873211	0.982	0.64	1	C3_1 Monocytes	SH3BP5
0.000539682	1.17741	0.667	0.346	1	C3_1 Monocytes	SHKBP1
0.000540004	-1.1582	0.333	0.596	1	C3_1 Monocytes	OPN3
0.000543395	2.14722	0.404	0.111	1	C3_1 Monocytes	RFX2
0.000543534	1.10765	0.772	0.459	1	C3_1 Monocytes	LILRB3
0.000543696	-0.768717	0.421	0.504	1	C3_1 Monocytes	CREBRF
0.000544289	-2.51846	0.018	0.207	1	C3_1 Monocytes	THRA
0.000546847	-2.03605	0.105	0.398	1	C3_1 Monocytes	MMD
0.000547464	0.448264	0.807	0.561	1	C3_1 Monocytes	BST2
0.000551502	0.303686	1	0.894	1	C3_1 Monocytes	COX4I1
0.000552213	3.85894	0.158	0.016	1	C3_1 Monocytes	OLIG1
0.000554846	0.70713	0.298	0.206	1	C3_1 Monocytes	STX8
0.000555547	1.03064	0.649	0.392	1	C3_1 Monocytes	CNN2
0.000558779	1.34101	0.702	0.468	1	C3_1 Monocytes	HMOX1
0.00056089	0.144239	1	0.966	1	C3_1 Monocytes	RPL26
0.000573492	0.250479	1	0.975	1	C3_1 Monocytes	S100A11
0.000574488	1.06386	0.947	0.616	1	C3_1 Monocytes	MIDN
0.000576691	2.15668	0.211	0.051	1	C3_1 Monocytes	LINC01094
0.000581464	0.391709	0.965	0.887	1	C3_1 Monocytes	DDX3X
0.000583506	0.946268	0.667	0.372	1	C3_1 Monocytes	LAT2
0.00058579	-1.38517	0.105	0.371	1	C3_1 Monocytes	CARHSP1
0.000587957	-0.96953	0.246	0.447	1	C3_1 Monocytes	DDRGK1
0.000589752	0.4482	0.807	0.633	1	C3_1 Monocytes	PLEKHO1
0.000593681	1.39873	0.86	0.403	1	C3_1 Monocytes	SMIM25
0.000596166	0.298581	1	0.874	1	C3_1 Monocytes	ATP5MG
0.000610775	0.20225	1	0.952	1	C3_1 Monocytes	RPL36A
0.000611881	-0.458626	0.719	0.736	1	C3_1 Monocytes	RSRC2
0.000612125	1.11006	0.526	0.259	1	C3_1 Monocytes	MARCO
0.000615238	-2.03763	0.07	0.271	1	C3_1 Monocytes	HERC5
0.000616542	1.13461	0.333	0.202	1	C3_1 Monocytes	NAB1
0.000617651	-0.814752	0.351	0.52	1	C3_1 Monocytes	AMZ2
0.000622389	4.93695	0.035	0.002	1	C3_1 Monocytes	QRFPR
0.000627141	0.668085	0.737	0.54	1	C3_1 Monocytes	FAM120A
0.000638715	0.574748	0.632	0.468	1	C3_1 Monocytes	GSTK1
0.000639125	-1.39859	0.158	0.41	1	C3_1 Monocytes	ING2
0.000639669	-0.739925	0.263	0.357	1	C3_1 Monocytes	ARID3A
0.000649477	0.803621	0.86	0.577	1	C3_1 Monocytes	BNIP2
0.000652046	-1.77197	0.088	0.309	1	C3_1 Monocytes	FUCA1
0.000652573	-2.56155	0.035	0.262	1	C3_1 Monocytes	ITSN1
0.000660068	0.479787	0.825	0.657	1	C3_1 Monocytes	TOMM6
0.000660678	-1.25828	0.193	0.357	1	C3_1 Monocytes	TRAF5
0.00066207	0.422802	1	0.828	1	C3_1 Monocytes	COX8A
0.000662795	-1.29834	0.088	0.283	1	C3_1 Monocytes	SLC17A5
0.000667532	0.144972	1	0.955	1	C3_1 Monocytes	RPL29
0.000668325	-2.40552	0.035	0.269	1	C3_1 Monocytes	SEC22C
0.000668748	0.318774	0.982	0.863	1	C3_1 Monocytes	SRSF3
0.000671204	0.855896	0.702	0.384	1	C3_1 Monocytes	LUCAT1
0.00068036	0.897459	0.614	0.347	1	C3_1 Monocytes	CSNK1G2
0.000691456	1.25837	0.474	0.244	1	C3_1 Monocytes	CLASP2
0.000713588	0.445645	0.86	0.71	1	C3_1 Monocytes	CIB1
0.000714957	-2.63918	0.053	0.152	1	C3_1 Monocytes	CCL17
0.000717347	1.0158	0.772	0.473	1	C3_1 Monocytes	PDE4A
0.000722219	-1.36166	0.158	0.423	1	C3_1 Monocytes	CTTNBP2NL
0.000736471	-2.28371	0.053	0.227	1	C3_1 Monocytes	SEL1L3
0.000748183	-0.956396	0.298	0.469	1	C3_1 Monocytes	APMAP
0.000763399	-0.711406	0.368	0.448	1	C3_1 Monocytes	RUFY3
0.000765196	0.348313	0.947	0.859	1	C3_1 Monocytes	ACTR3
0.000771748	1.2012	0.737	0.419	1	C3_1 Monocytes	MYADM
0.000771975	-0.628642	0.684	0.689	1	C3_1 Monocytes	HEXB
0.000777636	-1.04252	0.175	0.331	1	C3_1 Monocytes	APH1B
0.000789501	-0.997227	0.193	0.382	1	C3_1 Monocytes	MAFG
0.000795112	0.221826	0.965	0.929	1	C3_1 Monocytes	RPL4
0.000798593	0.599748	0.123	0.102	1	C3_1 Monocytes	IL15
0.000806447	-0.812349	0.421	0.531	1	C3_1 Monocytes	ATP6V1D
0.000806474	0.305136	0.719	0.617	1	C3_1 Monocytes	MRPL20
0.0008078	1.1528	0.07	0.059	1	C3_1 Monocytes	WDHD1
0.000818921	0.795353	0.737	0.467	1	C3_1 Monocytes	WAS
0.00081943	0.600154	0.754	0.541	1	C3_1 Monocytes	ILF3
0.00082405	-1.85371	0.14	0.404	1	C3_1 Monocytes	TREM2
0.000836742	2.90353	0.07	0.014	1	C3_1 Monocytes	AL136162.1
0.000839763	-0.68821	0.719	0.775	1	C3_1 Monocytes	MS4A7
0.000851495	0.882424	0.351	0.213	1	C3_1 Monocytes	SSRP1
0.000858731	0.308917	0.947	0.824	1	C3_1 Monocytes	EIF3K
0.000875598	3.04422	0.035	0.008	1	C3_1 Monocytes	AC026748.3
0.000889097	-0.95064	0.526	0.713	1	C3_1 Monocytes	REV3L
0.00089268	-0.715288	0.439	0.528	1	C3_1 Monocytes	NKTR
0.00089631	0.537375	0.982	0.81	1	C3_1 Monocytes	HSPA5
0.00089652	0.604928	0.439	0.314	1	C3_1 Monocytes	ACLY
0.000899441	0.606914	0.912	0.654	1	C3_1 Monocytes	NR4A1
0.000899961	0.546812	0.754	0.571	1	C3_1 Monocytes	DNAJC7
0.000901243	0.812383	0.737	0.494	1	C3_1 Monocytes	SH2B3
0.000904579	0.345207	0.86	0.703	1	C3_1 Monocytes	SEM1
0.000911611	-0.418372	0.702	0.733	1	C3_1 Monocytes	MAP4K4
0.000913777	1.04286	0.316	0.181	1	C3_1 Monocytes	ERAP1
0.000913997	0.460766	1	0.886	1	C3_1 Monocytes	FCER1G
0.000914378	0.597825	0.772	0.551	1	C3_1 Monocytes	ZNHIT1
0.000914986	-0.753301	0.509	0.694	1	C3_1 Monocytes	CHST11
0.000917388	-0.955981	0.298	0.526	1	C3_1 Monocytes	ANP32E
0.000927467	0.268385	0.842	0.709	1	C3_1 Monocytes	MICOS10
0.000930684	0.637012	0.649	0.466	1	C3_1 Monocytes	VMA21
0.000935833	0.866167	0.614	0.35	1	C3_1 Monocytes	SERPINB8
0.000940255	0.15663	1	0.957	1	C3_1 Monocytes	RPL7A
0.000951025	0.304026	0.982	0.953	1	C3_1 Monocytes	HNRNPA2B1
0.000952654	2.54229	0.246	0.055	1	C3_1 Monocytes	RRAD
0.000953467	0.1536	1	0.977	1	C3_1 Monocytes	RPS24
0.0009539	0.817126	0.895	0.559	1	C3_1 Monocytes	C1orf162
0.000964701	1.13471	0.175	0.076	1	C3_1 Monocytes	AC093425.1
0.000965015	2.2804	0.351	0.091	1	C3_1 Monocytes	RARA-AS1
0.000971365	0.960914	0.667	0.42	1	C3_1 Monocytes	EHBP1L1
0.000984103	-0.466137	0.351	0.452	1	C3_1 Monocytes	SNX27
0.00100417	0.779863	0.421	0.284	1	C3_1 Monocytes	CSRP1
0.00101475	2.37559	0.386	0.082	1	C3_1 Monocytes	ADAM19
0.00101672	0.123556	1	0.965	1	C3_1 Monocytes	RPS15A
0.00101787	3.02401	0.158	0.034	1	C3_1 Monocytes	SNAI3
0.00102	0.110904	1	0.998	1	C3_1 Monocytes	TPT1
0.00102275	0.140076	1	0.967	1	C3_1 Monocytes	RPS6
0.00102642	-0.419706	0.474	0.481	1	C3_1 Monocytes	HEXIM1
0.00102954	0.394991	1	0.9	1	C3_1 Monocytes	GABARAP
0.00103183	2.87712	0.105	0.016	1	C3_1 Monocytes	AL355916.1
0.00104099	0.753139	0.281	0.213	1	C3_1 Monocytes	TPMT
0.00104123	-1.62931	0.088	0.301	1	C3_1 Monocytes	CD72
0.00104164	0.723117	0.842	0.601	1	C3_1 Monocytes	RUNX1
0.00104414	2.15984	0.088	0.033	1	C3_1 Monocytes	AC009403.1
0.00105581	-1.33891	0.123	0.257	1	C3_1 Monocytes	PLA2G15
0.00105927	-1.0207	0.053	0.074	1	C3_1 Monocytes	COL4A2-AS2
0.00108031	-0.107674	0.982	0.849	1	C3_1 Monocytes	ASAH1
0.00108764	0.500891	0.982	0.771	1	C3_1 Monocytes	PPP1CB
0.00108841	0.626667	0.982	0.762	1	C3_1 Monocytes	FXYD5
0.00108994	-0.193457	1	0.994	1	C3_1 Monocytes	UBC
0.00110264	0.776279	0.772	0.49	1	C3_1 Monocytes	LPXN
0.00110559	0.405373	0.877	0.654	1	C3_1 Monocytes	LAMTOR4
0.00110807	1.24325	0.491	0.241	1	C3_1 Monocytes	LTBR
0.00110875	0.345966	0.965	0.892	1	C3_1 Monocytes	MYL12B
0.00112498	2.14013	0.316	0.082	1	C3_1 Monocytes	EIF4E3
0.00114509	-1.9298	0.035	0.148	1	C3_1 Monocytes	FCMR
0.00114632	0.574458	0.912	0.7	1	C3_1 Monocytes	SPCS3
0.00114666	0.605082	0.947	0.73	1	C3_1 Monocytes	RAB31
0.00115743	1.21783	0.754	0.388	1	C3_1 Monocytes	CCNH
0.00116353	0.399687	1	0.9	1	C3_1 Monocytes	ARPC3
0.00116851	0.235408	1	0.981	1	C3_1 Monocytes	H3F3A
0.00117634	-1.34465	0.105	0.299	1	C3_1 Monocytes	NGRN
0.00119469	0.238723	1	0.956	1	C3_1 Monocytes	RPS11
0.00120099	0.712822	0.737	0.527	1	C3_1 Monocytes	CD47
0.00120376	1.70604	0.228	0.076	1	C3_1 Monocytes	HRH2
0.00120611	1.37843	0.491	0.23	1	C3_1 Monocytes	PSTPIP2
0.00121458	-0.936725	0.474	0.64	1	C3_1 Monocytes	PPP1R10
0.00121613	0.234063	1	0.938	1	C3_1 Monocytes	RPL27
0.00121863	-1.53515	0.123	0.329	1	C3_1 Monocytes	LMBR1L
0.00121872	0.692023	0.386	0.32	1	C3_1 Monocytes	TRAF3
0.00122055	-1.22771	0.105	0.259	1	C3_1 Monocytes	ARHGAP25
0.00123527	-1.45774	0.123	0.308	1	C3_1 Monocytes	HPS5
0.0012364	1.00689	0.526	0.327	1	C3_1 Monocytes	NDUFAF2
0.00123658	-1.22011	0.158	0.39	1	C3_1 Monocytes	TESK1
0.00123709	2.7732	0.175	0.035	1	C3_1 Monocytes	CHI3L2
0.00123733	0.618584	0.877	0.704	1	C3_1 Monocytes	CAPZA1
0.0012472	0.914209	0.404	0.263	1	C3_1 Monocytes	PBX2
0.00125348	-1.55176	0.035	0.198	1	C3_1 Monocytes	TMED8
0.00125805	-0.216747	0.965	0.922	1	C3_1 Monocytes	CSTB
0.00126426	1.88736	0.228	0.092	1	C3_1 Monocytes	LINC01943
0.00126509	0.639993	0.825	0.64	1	C3_1 Monocytes	PSME2
0.00127098	0.132129	1	0.98	1	C3_1 Monocytes	RPS9
0.00127262	-2.14689	0.035	0.195	1	C3_1 Monocytes	NET1
0.00129985	0.660198	0.456	0.318	1	C3_1 Monocytes	ERICH1
0.00130882	0.480698	1	0.841	1	C3_1 Monocytes	HNRNPK
0.00131896	-0.54764	0.684	0.702	1	C3_1 Monocytes	SYNGR2
0.00133146	-2.5976	0.105	0.337	1	C3_1 Monocytes	C1QB
0.00133827	0.174177	1	0.974	1	C3_1 Monocytes	RPLP2
0.00133855	-0.348612	0.877	0.886	1	C3_1 Monocytes	EIF5
0.00134855	0.813263	0.982	0.847	1	C3_1 Monocytes	CEBPB
0.00135194	0.895427	1	0.69	1	C3_1 Monocytes	ITGB2
0.00135872	0.863587	0.474	0.276	1	C3_1 Monocytes	SSBP4
0.00136752	1.94407	0.211	0.061	1	C3_1 Monocytes	IPPK
0.00138369	0.57313	0.614	0.483	1	C3_1 Monocytes	PARVG
0.00139353	0.441008	0.491	0.406	1	C3_1 Monocytes	ATP5MC1
0.00139421	1.31977	0.526	0.255	1	C3_1 Monocytes	SSBP3
0.0013995	0.344542	0.579	0.517	1	C3_1 Monocytes	C1QBP
0.0014001	1.18765	0.491	0.271	1	C3_1 Monocytes	INAFM2
0.00140059	0.167199	1	0.973	1	C3_1 Monocytes	RPL21
0.00140126	-0.57813	0.719	0.793	1	C3_1 Monocytes	RRBP1
0.00140818	2.91408	0.649	0.102	1	C3_1 Monocytes	FPR2
0.00142062	-0.977438	0.158	0.285	1	C3_1 Monocytes	SLC25A25
0.00142792	-0.717277	0.421	0.508	1	C3_1 Monocytes	TSPAN14
0.00143602	0.104136	1	0.968	1	C3_1 Monocytes	RPL17
0.00144525	-2.63646	0.053	0.269	1	C3_1 Monocytes	RCAN1
0.00145354	-0.73832	0.509	0.667	1	C3_1 Monocytes	DDAH2
0.00145429	-1.08079	0.211	0.356	1	C3_1 Monocytes	C14orf119
0.00147037	-0.978201	0.228	0.458	1	C3_1 Monocytes	TMEM134
0.00148851	0.315198	0.228	0.198	1	C3_1 Monocytes	AL133330.1
0.00149638	1.68959	0.316	0.133	1	C3_1 Monocytes	LMNB1
0.001515	0.963534	0.421	0.278	1	C3_1 Monocytes	CPPED1
0.0015221	1.04567	0.404	0.23	1	C3_1 Monocytes	SENP5
0.00152922	-1.45557	0.053	0.196	1	C3_1 Monocytes	METTL1
0.00152948	0.722071	0.439	0.309	1	C3_1 Monocytes	TNIP2
0.00153495	-1.24762	0.193	0.393	1	C3_1 Monocytes	SRGAP2B
0.00153946	0.144708	1	0.973	1	C3_1 Monocytes	RPL32
0.00154033	0.132169	1	0.973	1	C3_1 Monocytes	RPS14
0.00155143	0.388585	0.912	0.721	1	C3_1 Monocytes	ATP5MF
0.00155875	-1.40383	0.175	0.424	1	C3_1 Monocytes	ZC3HAV1
0.00156968	2.67748	0.193	0.041	1	C3_1 Monocytes	RASGRP4
0.00157391	-0.447936	0.579	0.615	1	C3_1 Monocytes	PIK3R1
0.00157569	0.462628	0.86	0.696	1	C3_1 Monocytes	EMILIN2
0.00160689	0.564948	0.719	0.573	1	C3_1 Monocytes	PPP4C
0.00162278	-1.023	0.333	0.504	1	C3_1 Monocytes	SPTAN1
0.00162796	1.72983	0.404	0.14	1	C3_1 Monocytes	QPCT
0.00163384	-0.181073	0.456	0.483	1	C3_1 Monocytes	IFITM10
0.00163524	0.446955	0.93	0.781	1	C3_1 Monocytes	GNB1
0.00166413	0.281269	0.754	0.649	1	C3_1 Monocytes	COPS9
0.00168396	0.831732	0.439	0.294	1	C3_1 Monocytes	ASPH
0.00168872	-0.659132	0.281	0.336	1	C3_1 Monocytes	TBC1D2
0.00170125	1.09703	0.632	0.277	1	C3_1 Monocytes	LGALS2
0.0017041	-1.59591	0.105	0.293	1	C3_1 Monocytes	NAGLU
0.00170863	0.424573	0.772	0.59	1	C3_1 Monocytes	PTTG1IP
0.00171606	-1.00539	0.333	0.427	1	C3_1 Monocytes	MT1F
0.00172723	0.159463	1	0.949	1	C3_1 Monocytes	NACA
0.00173813	-3.1133	0.018	0.172	1	C3_1 Monocytes	RNASE1
0.00174051	0.609173	0.93	0.655	1	C3_1 Monocytes	NR4A2
0.00174386	0.466212	0.789	0.611	1	C3_1 Monocytes	PPP1CA
0.00174475	1.01661	0.807	0.484	1	C3_1 Monocytes	RABGEF1
0.00175064	1.37322	0.158	0.087	1	C3_1 Monocytes	MOSMO
0.00175243	-1.8737	0.123	0.282	1	C3_1 Monocytes	CBLB
0.00175312	0.84013	0.526	0.308	1	C3_1 Monocytes	FAM102B
0.00175415	0.703079	0.877	0.631	1	C3_1 Monocytes	LINC-PINT
0.00176549	-1.56132	0.035	0.182	1	C3_1 Monocytes	SLC7A8
0.00177809	-1.03488	0.158	0.331	1	C3_1 Monocytes	DCAF5
0.00179623	3.16619	0.018	0.003	1	C3_1 Monocytes	LIFR-AS1
0.00180157	1.73985	0.544	0.189	1	C3_1 Monocytes	UBXN11
0.0018022	0.624301	0.772	0.525	1	C3_1 Monocytes	SNHG16
0.00181372	0.669869	0.807	0.615	1	C3_1 Monocytes	TM9SF3
0.00182761	1.08308	0.368	0.205	1	C3_1 Monocytes	HCFC1
0.00183885	1.16755	0.298	0.18	1	C3_1 Monocytes	RNF139
0.00184022	0.544669	0.474	0.349	1	C3_1 Monocytes	CCND2
0.00185479	0.715761	0.947	0.703	1	C3_1 Monocytes	CD14
0.0018818	1.40201	0.14	0.07	1	C3_1 Monocytes	AC106739.1
0.00188243	-0.647399	0.088	0.177	1	C3_1 Monocytes	MAPKAPK5-AS1
0.00188393	-0.996458	0.105	0.261	1	C3_1 Monocytes	NHLRC3
0.00188588	0.538256	0.614	0.5	1	C3_1 Monocytes	SQOR
0.00188812	0.70154	0.298	0.22	1	C3_1 Monocytes	TMED3
0.00189333	0.686204	0.509	0.369	1	C3_1 Monocytes	GNL1
0.00189609	1.51345	0.649	0.228	1	C3_1 Monocytes	CLEC4E
0.0019091	0.423365	0.825	0.657	1	C3_1 Monocytes	PTPN2
0.00191387	0.726263	0.474	0.374	1	C3_1 Monocytes	UBE2G2
0.00191569	0.229791	1	0.942	1	C3_1 Monocytes	RPL22
0.00191749	2.88952	0.123	0.027	1	C3_1 Monocytes	MOGAT1
0.00192185	0.919269	0.421	0.219	1	C3_1 Monocytes	KCNK6
0.00192412	0.561259	0.947	0.735	1	C3_1 Monocytes	PLSCR1
0.00193302	0.21374	0.982	0.942	1	C3_1 Monocytes	PFDN5
0.0019492	1.02158	0.509	0.246	1	C3_1 Monocytes	CD69
0.0019638	1.42277	0.298	0.15	1	C3_1 Monocytes	FLOT2
0.00200556	0.479603	0.895	0.674	1	C3_1 Monocytes	C4orf3
0.00204271	2.17681	0.088	0.022	1	C3_1 Monocytes	IL21R
0.00204578	0.169311	1	0.951	1	C3_1 Monocytes	RPL5
0.00204725	-1.77112	0.053	0.237	1	C3_1 Monocytes	SNRNP48
0.00204974	0.692876	0.667	0.5	1	C3_1 Monocytes	EIF4G1
0.00205534	-1.42772	0.088	0.245	1	C3_1 Monocytes	MADD
0.00205698	0.543414	1	0.904	1	C3_1 Monocytes	CTSS
0.00206572	0.883716	0.421	0.283	1	C3_1 Monocytes	ELOF1
0.00206696	-1.17046	0.316	0.53	1	C3_1 Monocytes	VEGFB
0.00208123	0.376487	1	0.893	1	C3_1 Monocytes	EIF4G2
0.0020904	1.59131	0.579	0.26	1	C3_1 Monocytes	CHST15
0.00209551	-1.19098	0.158	0.338	1	C3_1 Monocytes	TSHZ1
0.00210085	0.171106	1	0.966	1	C3_1 Monocytes	UBA52
0.00211448	-0.861243	0.263	0.371	1	C3_1 Monocytes	RERE
0.00211851	-1.00101	0.386	0.502	1	C3_1 Monocytes	MDM2
0.00212153	0.418372	0.807	0.648	1	C3_1 Monocytes	ROMO1
0.00215071	0.664226	0.719	0.566	1	C3_1 Monocytes	ACSL4
0.00215357	2.27801	0.105	0.023	1	C3_1 Monocytes	BANK1
0.00216133	0.346334	0.737	0.609	1	C3_1 Monocytes	RAD23A
0.00216578	0.287863	0.982	0.936	1	C3_1 Monocytes	CDC42
0.002169	-1.41111	0.105	0.334	1	C3_1 Monocytes	MXI1
0.00216913	0.44405	0.86	0.697	1	C3_1 Monocytes	PLXDC2
0.00217338	0.174219	1	0.975	1	C3_1 Monocytes	RPL30
0.00218691	1.10588	0.684	0.393	1	C3_1 Monocytes	MYO1F
0.0021904	1.04831	0.596	0.311	1	C3_1 Monocytes	SEPTIN9
0.0022115	0.790409	0.351	0.219	1	C3_1 Monocytes	EBNA1BP2
0.00222986	0.736329	0.754	0.421	1	C3_1 Monocytes	GPR84
0.00223025	-0.799964	0.368	0.529	1	C3_1 Monocytes	RDX
0.00223658	0.843015	0.456	0.286	1	C3_1 Monocytes	SRRT
0.00224066	0.532522	0.947	0.73	1	C3_1 Monocytes	SH3BGRL
0.00225032	1.45379	0.351	0.15	1	C3_1 Monocytes	LONRF3
0.00225069	2.08901	0.281	0.08	1	C3_1 Monocytes	DUSP18
0.00229215	1.21374	0.614	0.25	1	C3_1 Monocytes	CLEC4A
0.00230533	1.28867	0.684	0.367	1	C3_1 Monocytes	ALDOA
0.00231595	2.27341	0.439	0.114	1	C3_1 Monocytes	RETN
0.00232265	-0.401303	0.456	0.522	1	C3_1 Monocytes	PCF11
0.00232415	0.266386	0.895	0.782	1	C3_1 Monocytes	EIF1AX
0.00233797	1.48362	0.561	0.239	1	C3_1 Monocytes	GBP1
0.00233864	-1.51452	0.105	0.259	1	C3_1 Monocytes	WDR91
0.00234346	-0.889541	0.439	0.616	1	C3_1 Monocytes	GLA
0.00236636	1.2789	0.263	0.119	1	C3_1 Monocytes	PDLIM2
0.00237731	-1.69206	0.175	0.475	1	C3_1 Monocytes	STMN1
0.00237811	0.632148	0.614	0.435	1	C3_1 Monocytes	ABRACL
0.00241062	1.04275	0.281	0.127	1	C3_1 Monocytes	AL391832.2
0.00243697	1.66217	0.298	0.102	1	C3_1 Monocytes	RTN1
0.00245519	0.274797	0.439	0.437	1	C3_1 Monocytes	FPR3
0.00246442	0.370188	0.982	0.852	1	C3_1 Monocytes	BCL2A1
0.0024699	-2.44443	0.035	0.189	1	C3_1 Monocytes	SPRY1
0.0024796	2.58796	0.561	0.126	1	C3_1 Monocytes	LILRA2
0.00248493	0.116204	1	0.974	1	C3_1 Monocytes	RPL9
0.00248968	2.17233	0.088	0.018	1	C3_1 Monocytes	AC069368.2
0.00249076	0.89762	0.702	0.429	1	C3_1 Monocytes	SMAD7
0.00249987	-0.912354	0.228	0.369	1	C3_1 Monocytes	ESRRA
0.0025054	0.781473	0.509	0.318	1	C3_1 Monocytes	MARCH2
0.00250938	0.759827	0.719	0.511	1	C3_1 Monocytes	PITPNA
0.00251551	1.58957	0.281	0.093	1	C3_1 Monocytes	EXT1
0.00251812	2.84883	0.193	0.041	1	C3_1 Monocytes	MTMR11
0.00252091	1.41117	0.298	0.131	1	C3_1 Monocytes	DNASE1L1
0.00260117	0.867826	0.825	0.559	1	C3_1 Monocytes	SNX9
0.00260476	-1.37403	0.158	0.354	1	C3_1 Monocytes	EGLN1
0.00262009	0.109798	1	0.979	1	C3_1 Monocytes	RPS28
0.00263472	-1.30172	0.123	0.266	1	C3_1 Monocytes	BMI1
0.00264836	3.76446	0.14	0.015	1	C3_1 Monocytes	SPTBN5
0.00266086	-1.24043	0.281	0.493	1	C3_1 Monocytes	CCDC107
0.00267138	0.729771	0.246	0.185	1	C3_1 Monocytes	GBP4
0.00268203	-1.3488	0.07	0.19	1	C3_1 Monocytes	FAM13A
0.00268748	-0.829958	0.368	0.55	1	C3_1 Monocytes	NFIC
0.00268961	1.6354	0.175	0.068	1	C3_1 Monocytes	CRTC1
0.00270937	0.678553	0.719	0.552	1	C3_1 Monocytes	MAPRE1
0.00271338	0.18623	0.895	0.737	1	C3_1 Monocytes	NR4A3
0.00271342	1.85907	0.105	0.042	1	C3_1 Monocytes	PJA1
0.00274606	0.431066	0.895	0.726	1	C3_1 Monocytes	MOB1A
0.00274743	2.02767	0.316	0.082	1	C3_1 Monocytes	FGFRL1
0.00275217	1.0278	0.105	0.071	1	C3_1 Monocytes	TP53TG1
0.0027578	2.88747	0.193	0.028	1	C3_1 Monocytes	LINC00877
0.00278751	2.33002	0.263	0.064	1	C3_1 Monocytes	CD226
0.00279133	0.469398	0.632	0.494	1	C3_1 Monocytes	USP9X
0.00281256	3.40573	0.035	0.006	1	C3_1 Monocytes	TMCO1-AS1
0.00281599	0.56634	1	0.811	1	C3_1 Monocytes	CD55
0.00283595	1.0672	0.386	0.21	1	C3_1 Monocytes	CTNNBIP1
0.00283706	0.543764	0.421	0.302	1	C3_1 Monocytes	VBP1
0.00284054	1.99109	0.509	0.127	1	C3_1 Monocytes	SMAD3
0.00286095	0.542677	0.684	0.532	1	C3_1 Monocytes	UFM1
0.0028856	0.311268	0.754	0.599	1	C3_1 Monocytes	EID1
0.00289192	0.302082	1	0.965	1	C3_1 Monocytes	SOD2
0.00289851	0.70688	0.333	0.238	1	C3_1 Monocytes	MON2
0.00290122	0.593326	0.667	0.509	1	C3_1 Monocytes	TWF2
0.00291382	-1.079	0.07	0.166	1	C3_1 Monocytes	COLEC12
0.00294045	-0.607536	0.614	0.739	1	C3_1 Monocytes	AMD1
0.00296327	-1.52743	0.158	0.329	1	C3_1 Monocytes	H2AFX
0.00296573	-1.64367	0.123	0.32	1	C3_1 Monocytes	FGFR1
0.00297127	0.272856	0.649	0.544	1	C3_1 Monocytes	PHPT1
0.00297641	0.188407	1	0.96	1	C3_1 Monocytes	RPL38
0.00298111	0.13032	1	0.977	1	C3_1 Monocytes	RPL11
0.00298372	0.399032	0.965	0.77	1	C3_1 Monocytes	NDUFA1
0.00298476	0.392043	0.789	0.602	1	C3_1 Monocytes	NDUFA3
0.00299213	1.18722	0.368	0.178	1	C3_1 Monocytes	ADCY7
0.00300027	1.72673	0.228	0.073	1	C3_1 Monocytes	TMEM88
0.00301246	0.656028	0.246	0.178	1	C3_1 Monocytes	PCED1B-AS1
0.00301336	-0.588422	0.596	0.689	1	C3_1 Monocytes	N4BP2L2
0.00303851	-2.3763	0.018	0.171	1	C3_1 Monocytes	TBC1D4
0.00304264	0.930112	0.772	0.532	1	C3_1 Monocytes	ERGIC1
0.0030493	0.482913	0.596	0.444	1	C3_1 Monocytes	ERGIC3
0.00306738	-1.18832	0.105	0.289	1	C3_1 Monocytes	MPHOSPH10
0.00307476	3.96385	0.018	0.002	1	C3_1 Monocytes	AC131235.2
0.00308409	0.333549	0.877	0.779	1	C3_1 Monocytes	PAK2
0.00308759	1.19441	0.193	0.103	1	C3_1 Monocytes	NOC3L
0.00310143	0.349297	0.982	0.878	1	C3_1 Monocytes	HNRNPA1
0.00310157	0.676336	0.509	0.318	1	C3_1 Monocytes	FAM89B
0.00310723	1.74465	0.158	0.062	1	C3_1 Monocytes	ARL11
0.00313147	-0.905776	0.298	0.466	1	C3_1 Monocytes	NEU1
0.00319182	0.718631	0.544	0.327	1	C3_1 Monocytes	CTNND1
0.00320922	0.468504	0.596	0.452	1	C3_1 Monocytes	IL13RA1
0.00321191	0.47439	0.842	0.639	1	C3_1 Monocytes	UBE2L3
0.00324894	0.251657	0.877	0.805	1	C3_1 Monocytes	YWHAE
0.00325282	1.35068	0.474	0.208	1	C3_1 Monocytes	ERVK3-1
0.00326672	-1.57228	0.07	0.237	1	C3_1 Monocytes	SETD9
0.0032765	1.86794	0.07	0.018	1	C3_1 Monocytes	SLCO4A1-AS1
0.00328552	0.372087	0.982	0.843	1	C3_1 Monocytes	FCGR2A
0.00329311	3.71046	0.07	0.009	1	C3_1 Monocytes	AC027319.1
0.00329433	0.570904	0.825	0.659	1	C3_1 Monocytes	PAPOLA
0.00332173	0.493885	0.509	0.443	1	C3_1 Monocytes	FBL
0.00332684	0.523905	0.596	0.462	1	C3_1 Monocytes	NUP62
0.00333336	0.332068	0.298	0.278	1	C3_1 Monocytes	MGMT
0.00334107	0.475288	0.877	0.697	1	C3_1 Monocytes	SRSF9
0.00335249	-0.553397	0.561	0.653	1	C3_1 Monocytes	FYTTD1
0.00335782	0.447031	0.474	0.412	1	C3_1 Monocytes	THOC7
0.00336322	0.677801	0.719	0.554	1	C3_1 Monocytes	ATF5
0.00336957	4.17243	0.018	0.002	1	C3_1 Monocytes	AC069547.2
0.00336998	3.73631	0.333	0.032	1	C3_1 Monocytes	S1PR3
0.00338331	1.22017	0.088	0.042	1	C3_1 Monocytes	SSH3
0.00338792	0.448133	0.912	0.763	1	C3_1 Monocytes	COPE
0.00339122	0.419805	0.86	0.691	1	C3_1 Monocytes	EIF3J
0.00340086	1.08425	0.491	0.267	1	C3_1 Monocytes	LYPLA2
0.00340936	0.126565	1	0.968	1	C3_1 Monocytes	RPS8
0.00341989	2.22102	0.246	0.072	1	C3_1 Monocytes	RBP7
0.0034301	0.855073	0.614	0.371	1	C3_1 Monocytes	GATAD2A
0.00344531	0.138246	0.544	0.491	1	C3_1 Monocytes	HMGN3
0.00347326	3.13714	0.07	0.011	1	C3_1 Monocytes	KDM5C-IT1
0.00347908	1.06876	0.877	0.482	1	C3_1 Monocytes	DDIT4
0.00348105	-0.995393	0.14	0.228	1	C3_1 Monocytes	ZMYND8
0.00348207	1.60352	0.561	0.216	1	C3_1 Monocytes	SLC2A6
0.0034824	0.14938	1	0.969	1	C3_1 Monocytes	FAU
0.00353217	1.12883	0.667	0.341	1	C3_1 Monocytes	IRAK2
0.00353761	-1.6136	0.035	0.206	1	C3_1 Monocytes	TMEM11
0.00353792	-1.9658	0.053	0.17	1	C3_1 Monocytes	CSF1
0.00354522	2.96372	0.053	0.009	1	C3_1 Monocytes	MIR3936HG
0.00355516	-0.822699	0.175	0.282	1	C3_1 Monocytes	FAM13B
0.0035713	1.59553	0.246	0.093	1	C3_1 Monocytes	SIRT6
0.00357504	1.04719	0.456	0.272	1	C3_1 Monocytes	PTDSS1
0.00357694	-0.973033	0.175	0.307	1	C3_1 Monocytes	NSF
0.00359477	-0.664314	0.421	0.428	1	C3_1 Monocytes	IRF8
0.00360382	-0.587366	0.281	0.421	1	C3_1 Monocytes	SUMF2
0.00360474	2.09193	0.281	0.063	1	C3_1 Monocytes	KCNMB1
0.00364253	0.392324	0.895	0.686	1	C3_1 Monocytes	JTB
0.0036455	-0.908548	0.298	0.435	1	C3_1 Monocytes	NUB1
0.00367916	-0.263307	0.895	0.859	1	C3_1 Monocytes	PLIN2
0.00368145	0.510605	1	0.832	1	C3_1 Monocytes	PKM
0.00372068	0.296142	0.895	0.799	1	C3_1 Monocytes	GSTP1
0.00375425	-1.30048	0.088	0.23	1	C3_1 Monocytes	ADPRHL2
0.00375874	1.78946	0.298	0.112	1	C3_1 Monocytes	HS3ST3B1
0.00377714	-1.7925	0.053	0.214	1	C3_1 Monocytes	ABHD3
0.00380648	-0.86934	0.281	0.466	1	C3_1 Monocytes	ZBTB10
0.00383225	1.43869	0.14	0.058	1	C3_1 Monocytes	AGK
0.00383828	2.61354	0.439	0.093	1	C3_1 Monocytes	SELL
0.00385804	0.602173	0.86	0.63	1	C3_1 Monocytes	CHD1
0.00390403	0.528306	0.86	0.69	1	C3_1 Monocytes	TKT
0.00392248	0.13767	0.93	0.82	1	C3_1 Monocytes	ATP5ME
0.00395087	-0.890008	0.246	0.366	1	C3_1 Monocytes	GPR65
0.00396834	-2.89316	0.053	0.24	1	C3_1 Monocytes	RAMP1
0.00396925	0.735416	0.544	0.368	1	C3_1 Monocytes	HOMER3
0.0039739	0.379999	0.982	0.874	1	C3_1 Monocytes	ZEB2
0.00397746	1.87408	0.035	0.013	1	C3_1 Monocytes	CACNA2D1
0.00400669	-0.655034	0.333	0.444	1	C3_1 Monocytes	CIAO2A
0.00401943	1.34386	0.474	0.254	1	C3_1 Monocytes	YIPF5
0.00404025	0.638498	0.632	0.506	1	C3_1 Monocytes	DNAJB11
0.00404948	0.785339	0.368	0.241	1	C3_1 Monocytes	AKT2
0.00406885	0.914352	0.579	0.345	1	C3_1 Monocytes	PLXNB2
0.0041204	-1.35788	0.14	0.318	1	C3_1 Monocytes	LARP1B
0.0041678	-1.47453	0.035	0.161	1	C3_1 Monocytes	ZNF688
0.00417581	0.217045	1	0.846	1	C3_1 Monocytes	OST4
0.00419114	-0.723489	0.316	0.446	1	C3_1 Monocytes	STK17A
0.00430671	0.760971	0.404	0.261	1	C3_1 Monocytes	COMMD7
0.00433044	-1.19919	0.175	0.369	1	C3_1 Monocytes	SLC52A2
0.00437844	3.45506	0.07	0.007	1	C3_1 Monocytes	AC011476.3
0.00439017	0.696128	0.175	0.11	1	C3_1 Monocytes	KDM7A-DT
0.00440532	0.396047	1	0.855	1	C3_1 Monocytes	FUS
0.0044062	-0.574488	0.702	0.705	1	C3_1 Monocytes	TFRC
0.00443184	0.102717	1	0.989	1	C3_1 Monocytes	RPLP1
0.00443719	0.895388	0.211	0.137	1	C3_1 Monocytes	HACD4
0.00444478	0.887296	0.456	0.297	1	C3_1 Monocytes	PPP1R11
0.00447248	0.301995	0.825	0.703	1	C3_1 Monocytes	LAP3
0.00450693	0.168095	1	0.978	1	C3_1 Monocytes	RPL37
0.00451911	1.92295	0.088	0.027	1	C3_1 Monocytes	FCRLB
0.00452495	-1.02715	0.246	0.419	1	C3_1 Monocytes	ARID4A
0.00452524	0.559818	0.772	0.59	1	C3_1 Monocytes	GNAI3
0.004528	0.709016	0.982	0.831	1	C3_1 Monocytes	G0S2
0.00458309	-0.840525	0.088	0.184	1	C3_1 Monocytes	DSTYK
0.0045958	-1.05054	0.088	0.211	1	C3_1 Monocytes	PACC1
0.00464136	0.633133	0.456	0.335	1	C3_1 Monocytes	SRSF1
0.00465213	-1.31052	0.105	0.291	1	C3_1 Monocytes	RSBN1
0.00465823	-1.12848	0.158	0.306	1	C3_1 Monocytes	MACO1
0.00468143	-0.831193	0.193	0.315	1	C3_1 Monocytes	DDHD1
0.00468144	-0.812285	0.228	0.361	1	C3_1 Monocytes	UPF3A
0.00468343	3.32986	0.035	0.005	1	C3_1 Monocytes	AC008870.2
0.00468458	0.585674	0.526	0.374	1	C3_1 Monocytes	TTC19
0.00469652	0.264947	0.965	0.806	1	C3_1 Monocytes	ATP5MC2
0.00471492	-0.828745	0.14	0.182	1	C3_1 Monocytes	TNFAIP6
0.00472767	1.954	0.105	0.035	1	C3_1 Monocytes	AC015819.2
0.00474495	-1.4769	0.421	0.698	1	C3_1 Monocytes	PEBP1
0.00476533	2.91786	0.018	0.005	1	C3_1 Monocytes	AC079804.3
0.00477567	0.130519	1	0.97	1	C3_1 Monocytes	RPL39
0.00478879	0.221232	0.93	0.861	1	C3_1 Monocytes	CMTM6
0.00485492	1.36851	0.368	0.156	1	C3_1 Monocytes	TNS1
0.00486388	2.09445	0.263	0.073	1	C3_1 Monocytes	VENTX
0.00486485	-1.4816	0.105	0.321	1	C3_1 Monocytes	PAGR1
0.00488847	0.624585	0.333	0.232	1	C3_1 Monocytes	FMNL3
0.00489055	0.382914	0.965	0.769	1	C3_1 Monocytes	RGS10
0.00489194	0.841561	0.719	0.453	1	C3_1 Monocytes	NPTN
0.0049088	0.635528	0.86	0.628	1	C3_1 Monocytes	PPT1
0.00491104	-0.78433	0.246	0.354	1	C3_1 Monocytes	RCSD1
0.00491353	-1.35096	0.07	0.205	1	C3_1 Monocytes	OAS1
0.00491576	1.0087	0.474	0.271	1	C3_1 Monocytes	PXK
0.00494846	0.156851	1	0.956	1	C3_1 Monocytes	SERF2
0.00497859	0.261764	1	0.958	1	C3_1 Monocytes	TYROBP
0.00498853	2.69375	0.053	0.015	1	C3_1 Monocytes	MAG
0.00499121	-1.27152	0.07	0.216	1	C3_1 Monocytes	ISOC1
0.00499563	0.516812	1	0.833	1	C3_1 Monocytes	GSTO1
0.00500014	-0.406148	0.807	0.885	1	C3_1 Monocytes	TCF25
0.00501256	-1.73604	0.035	0.205	1	C3_1 Monocytes	ZFYVE21
0.00501643	0.595307	0.544	0.382	1	C3_1 Monocytes	DCTN3
0.00502536	-0.605063	0.175	0.231	1	C3_1 Monocytes	ZNF430
0.0050693	0.967665	0.614	0.354	1	C3_1 Monocytes	RNF19B
0.00508374	3.43379	0.018	0.002	1	C3_1 Monocytes	KF456478.1
0.00509019	0.480133	0.421	0.361	1	C3_1 Monocytes	GCA
0.00509362	0.638383	0.614	0.406	1	C3_1 Monocytes	GPRIN3
0.00510443	4.36643	0.018	0.002	1	C3_1 Monocytes	KLK1
0.00511449	-0.162017	0.298	0.348	1	C3_1 Monocytes	NBPF19
0.00511638	1.99882	0.298	0.093	1	C3_1 Monocytes	TNFAIP8L1
0.00513386	1.57255	0.07	0.042	1	C3_1 Monocytes	CCDC170
0.0051435	-1.39448	0.035	0.167	1	C3_1 Monocytes	MS4A14
0.00514458	-0.929115	0.175	0.331	1	C3_1 Monocytes	MZT1
0.00515441	-1.12636	0.193	0.361	1	C3_1 Monocytes	CHD6
0.00517075	3.66623	0.053	0.005	1	C3_1 Monocytes	C17orf100
0.0051721	-1.34208	0.07	0.206	1	C3_1 Monocytes	HECTD4
0.00517993	-1.51633	0.07	0.24	1	C3_1 Monocytes	WDR6
0.00518114	1.00519	0.228	0.128	1	C3_1 Monocytes	ARHGEF6
0.00520138	3.82475	0.035	0.005	1	C3_1 Monocytes	FOXO3B
0.00520687	1.21162	0.474	0.216	1	C3_1 Monocytes	PPP1R12C
0.00522812	0.843732	0.491	0.34	1	C3_1 Monocytes	PLXND1
0.00525392	-0.513863	0.386	0.49	1	C3_1 Monocytes	CCPG1
0.00527395	0.74582	0.526	0.328	1	C3_1 Monocytes	MVP
0.00527444	3.25997	0.018	0.004	1	C3_1 Monocytes	IQANK1
0.00527492	-0.362014	0.561	0.593	1	C3_1 Monocytes	MT-ND6
0.00528658	0.404087	0.93	0.775	1	C3_1 Monocytes	HNRNPD
0.00530784	-1.59434	0.07	0.25	1	C3_1 Monocytes	MIB1
0.00532724	1.17818	0.439	0.222	1	C3_1 Monocytes	FAM200B
0.00533398	-0.676327	0.333	0.448	1	C3_1 Monocytes	KPNA2
0.00538663	-1.19782	0.14	0.346	1	C3_1 Monocytes	SNHG7
0.0053867	0.460169	0.509	0.4	1	C3_1 Monocytes	TSG101
0.00541579	-3.01205	0.053	0.282	1	C3_1 Monocytes	GCNT2
0.00542456	0.444442	0.702	0.56	1	C3_1 Monocytes	COMT
0.00545375	0.988541	0.614	0.297	1	C3_1 Monocytes	MED15
0.00546466	-0.757651	0.351	0.485	1	C3_1 Monocytes	WIPI2
0.0054688	1.83392	0.228	0.066	1	C3_1 Monocytes	GAPT
0.00550819	1.33174	0.281	0.109	1	C3_1 Monocytes	NCR3LG1
0.00553918	0.727853	0.982	0.769	1	C3_1 Monocytes	BHLHE40
0.00554206	1.09126	0.491	0.295	1	C3_1 Monocytes	LRRC25
0.00559267	0.215815	0.965	0.885	1	C3_1 Monocytes	SLC25A6
0.00560301	0.825925	0.281	0.167	1	C3_1 Monocytes	NCLN
0.00562225	1.91343	0.316	0.089	1	C3_1 Monocytes	AC112496.1
0.00564474	3.66891	0.07	0.009	1	C3_1 Monocytes	TPRG1-AS1
0.00565844	0.540224	0.491	0.402	1	C3_1 Monocytes	GTF2A2
0.00566668	0.699353	0.649	0.419	1	C3_1 Monocytes	TPD52L2
0.00568459	3.03323	0.088	0.015	1	C3_1 Monocytes	ARAP3
0.00568801	0.109222	1	0.982	1	C3_1 Monocytes	RPL28
0.00568872	-0.68121	0.246	0.416	1	C3_1 Monocytes	NUDT4
0.00570742	0.736129	0.754	0.502	1	C3_1 Monocytes	SFT2D1
0.00571312	2.49444	0.123	0.038	1	C3_1 Monocytes	AC022098.1
0.00575607	-2.07154	0.053	0.225	1	C3_1 Monocytes	KIAA0319L
0.00576367	-1.88181	0.07	0.258	1	C3_1 Monocytes	CKS1B
0.00578285	0.377142	0.93	0.754	1	C3_1 Monocytes	ATP5MPL
0.00579632	1.73244	0.035	0.022	1	C3_1 Monocytes	AC024909.1
0.00580257	0.919628	0.316	0.193	1	C3_1 Monocytes	GAR1
0.00581372	1.39986	0.211	0.116	1	C3_1 Monocytes	SIGLEC7
0.00583537	2.11803	0.228	0.057	1	C3_1 Monocytes	KBTBD11
0.00589359	4.08995	0.018	0.001	1	C3_1 Monocytes	PCDHGA8
0.00593085	-2.59927	0.053	0.218	1	C3_1 Monocytes	IRF4
0.00595075	-0.600832	0.368	0.472	1	C3_1 Monocytes	ITPR1
0.00595154	0.425009	0.421	0.36	1	C3_1 Monocytes	LARS
0.00596181	0.447574	0.912	0.766	1	C3_1 Monocytes	PET100
0.00597009	0.424241	0.789	0.661	1	C3_1 Monocytes	EIF3I
0.00599391	-1.21681	0.246	0.435	1	C3_1 Monocytes	MCUR1
0.00601487	2.64174	0.123	0.025	1	C3_1 Monocytes	AL358472.5
0.0060373	-1.03875	0.386	0.528	1	C3_1 Monocytes	RAPGEF2
0.00607799	-0.825499	0.368	0.549	1	C3_1 Monocytes	CAMLG
0.00608461	0.557191	0.649	0.459	1	C3_1 Monocytes	SH3KBP1
0.00608495	-1.01459	0.386	0.592	1	C3_1 Monocytes	NENF
0.00608504	-0.523245	0.579	0.664	1	C3_1 Monocytes	MFSD12
0.00609969	0.873354	0.491	0.293	1	C3_1 Monocytes	SCYL2
0.00610609	0.406837	0.649	0.516	1	C3_1 Monocytes	FKBP8
0.00611321	-1.31123	0.193	0.326	1	C3_1 Monocytes	HSPA1B
0.00613179	0.262955	0.912	0.813	1	C3_1 Monocytes	TLN1
0.0061473	0.713363	0.281	0.22	1	C3_1 Monocytes	DTX3L
0.0061712	-1.18954	0.246	0.439	1	C3_1 Monocytes	NTAN1
0.00617374	0.576311	0.684	0.491	1	C3_1 Monocytes	SRP9
0.00617994	-0.964194	0.246	0.42	1	C3_1 Monocytes	KLHL6
0.00619108	0.985432	0.298	0.155	1	C3_1 Monocytes	LRRC8C
0.00620093	0.914416	0.193	0.133	1	C3_1 Monocytes	ERI3
0.00620864	0.133084	1	0.96	1	C3_1 Monocytes	RPS25
0.00627965	0.780704	0.474	0.295	1	C3_1 Monocytes	PUM2
0.00632298	4.13419	0.018	0.002	1	C3_1 Monocytes	LINC01063
0.00632541	0.155995	1	0.955	1	C3_1 Monocytes	RPL27A
0.00634282	-0.736247	0.263	0.398	1	C3_1 Monocytes	MCRIP2
0.00635352	0.565123	0.614	0.452	1	C3_1 Monocytes	EIF2A
0.00635958	-0.820257	0.263	0.421	1	C3_1 Monocytes	ARPC5L
0.00636314	-1.07287	0.211	0.35	1	C3_1 Monocytes	ALDH9A1
0.00636763	0.104471	1	0.997	1	C3_1 Monocytes	EIF1
0.00640022	0.735949	0.281	0.172	1	C3_1 Monocytes	THOC6
0.00640118	0.409289	0.842	0.638	1	C3_1 Monocytes	ATP5PO
0.00641465	-0.640984	0.491	0.583	1	C3_1 Monocytes	CD46
0.00642297	2.03478	0.175	0.041	1	C3_1 Monocytes	RAB3D
0.00642917	1.2787	0.123	0.055	1	C3_1 Monocytes	AC005674.2
0.00643437	1.06076	0.105	0.048	1	C3_1 Monocytes	SLC25A25-AS1
0.00644208	0.502413	0.807	0.684	1	C3_1 Monocytes	ARF4
0.00646752	1.21799	0.825	0.436	1	C3_1 Monocytes	RAC2
0.00646951	-0.968267	0.193	0.354	1	C3_1 Monocytes	ISCA1
0.00649533	0.5763	0.965	0.827	1	C3_1 Monocytes	FOSL2
0.0065015	-1.1553	0.123	0.27	1	C3_1 Monocytes	POGLUT1
0.00650154	-0.525587	0.281	0.335	1	C3_1 Monocytes	CDC42EP3
0.00650594	1.8346	0.105	0.03	1	C3_1 Monocytes	ZNF692
0.00651464	0.497562	0.982	0.906	1	C3_1 Monocytes	HIF1A
0.00651578	-0.9504	0.053	0.126	1	C3_1 Monocytes	TMEM140
0.00651755	0.721524	0.596	0.402	1	C3_1 Monocytes	SLC66A2
0.00652898	-1.01926	0.439	0.738	1	C3_1 Monocytes	RGS1
0.00656382	4.47269	0.088	0.004	1	C3_1 Monocytes	LINC02376
0.00660317	-1.15265	0.193	0.46	1	C3_1 Monocytes	MRPL34
0.00661813	1.78424	0.211	0.08	1	C3_1 Monocytes	SH3PXD2B
0.00662189	1.08093	0.632	0.39	1	C3_1 Monocytes	PRKACA
0.00662429	0.655047	0.912	0.746	1	C3_1 Monocytes	JARID2
0.00663398	0.817097	0.281	0.169	1	C3_1 Monocytes	TM6SF1
0.00666798	1.49719	0.298	0.117	1	C3_1 Monocytes	BATF3
0.00670356	-1.25132	0.035	0.132	1	C3_1 Monocytes	SLC2A5
0.00671313	1.40535	0.491	0.217	1	C3_1 Monocytes	RASA3
0.00675815	2.85913	0.123	0.023	1	C3_1 Monocytes	ZC3H11B
0.00677069	-1.35487	0.088	0.205	1	C3_1 Monocytes	SPECC1
0.00678091	1.59616	0.386	0.143	1	C3_1 Monocytes	LRRK2
0.00679701	0.322008	0.737	0.655	1	C3_1 Monocytes	KHDRBS1
0.00679921	1.32258	0.07	0.037	1	C3_1 Monocytes	AC090517.5
0.00681616	2.20573	0.053	0.022	1	C3_1 Monocytes	HYDIN
0.00681618	1.17437	0.158	0.082	1	C3_1 Monocytes	PRR34-AS1
0.00684392	1.75321	0.193	0.064	1	C3_1 Monocytes	SYNGR1
0.00684911	0.532543	0.316	0.239	1	C3_1 Monocytes	MSRB2
0.00685647	-1.39086	0.14	0.301	1	C3_1 Monocytes	HERC2
0.00687155	0.475586	0.561	0.408	1	C3_1 Monocytes	PDCD5
0.00687571	1.30432	0.93	0.514	1	C3_1 Monocytes	ZNF331
0.00689029	0.905137	0.614	0.383	1	C3_1 Monocytes	TOMM22
0.00692156	0.654192	0.228	0.135	1	C3_1 Monocytes	DLGAP1-AS1
0.00693545	0.471808	0.719	0.539	1	C3_1 Monocytes	COPB1
0.00693858	0.332033	0.281	0.238	1	C3_1 Monocytes	ERGIC2
0.00694976	-1.25065	0.088	0.226	1	C3_1 Monocytes	TWSG1
0.00698195	0.409411	0.947	0.825	1	C3_1 Monocytes	SPAG9
0.00698231	1.50615	0.07	0.033	1	C3_1 Monocytes	LINC00243
0.00702225	-0.791863	0.105	0.186	1	C3_1 Monocytes	SH3D21
0.00709081	-1.57802	0.07	0.185	1	C3_1 Monocytes	PLEKHA5
0.00709819	0.760125	0.667	0.434	1	C3_1 Monocytes	TMED7
0.00714644	4.88333	0.053	0.002	1	C3_1 Monocytes	AL031283.1
0.00716337	0.68105	0.561	0.312	1	C3_1 Monocytes	DHRS3
0.00717437	0.77999	0.719	0.477	1	C3_1 Monocytes	LSM14A
0.00719257	-0.18797	0.158	0.208	1	C3_1 Monocytes	EPG5
0.00719404	0.296232	0.877	0.81	1	C3_1 Monocytes	SERBP1
0.00726091	-2.72573	0.018	0.171	1	C3_1 Monocytes	HLA-DQB2
0.00726183	-0.91368	0.246	0.372	1	C3_1 Monocytes	DMXL1
0.00726419	1.77996	0.246	0.078	1	C3_1 Monocytes	AC087284.1
0.00728857	-0.567304	0.719	0.647	1	C3_1 Monocytes	BLVRB
0.00730064	0.54439	0.509	0.377	1	C3_1 Monocytes	DDX39A
0.00736558	1.18748	0.316	0.186	1	C3_1 Monocytes	MAP1S
0.00738052	-2.32733	0.035	0.233	1	C3_1 Monocytes	BHLHE41
0.00744786	-1.37966	0.035	0.141	1	C3_1 Monocytes	AHDC1
0.00750376	-1.04782	0.123	0.279	1	C3_1 Monocytes	ZNRF1
0.00750648	-1.72765	0.035	0.201	1	C3_1 Monocytes	ATP6V0A2
0.00751036	3.64382	0.035	0.004	1	C3_1 Monocytes	AC132872.2
0.00756005	3.35301	0.123	0.019	1	C3_1 Monocytes	ZNF674
0.00756602	-0.445659	0.228	0.242	1	C3_1 Monocytes	TMEM138
0.00757274	0.609213	0.526	0.365	1	C3_1 Monocytes	FUNDC2
0.00757368	3.03745	0.035	0.007	1	C3_1 Monocytes	TWNK
0.0075784	0.288535	0.088	0.119	1	C3_1 Monocytes	HPF1
0.00759679	-1.90542	0.035	0.21	1	C3_1 Monocytes	SORBS3
0.00760345	4.22519	0.035	0.002	1	C3_1 Monocytes	Z95114.4
0.00762886	0.417949	0.544	0.389	1	C3_1 Monocytes	SORL1
0.00762888	0.336735	0.947	0.8	1	C3_1 Monocytes	UQCRH
0.00766993	2.75994	0.263	0.056	1	C3_1 Monocytes	LINC01001
0.00767202	-1.44103	0.123	0.319	1	C3_1 Monocytes	HNRNPLL
0.00769068	2.80305	0.018	0.004	1	C3_1 Monocytes	LINC02244
0.0076971	2.68704	0.035	0.013	1	C3_1 Monocytes	AC110620.2
0.00770911	0.380492	0.737	0.603	1	C3_1 Monocytes	HSBP1
0.00774455	-2.04816	0.053	0.233	1	C3_1 Monocytes	ZBED3
0.00774624	-1.19383	0.053	0.174	1	C3_1 Monocytes	YEATS4
0.00775841	-0.641056	0.404	0.532	1	C3_1 Monocytes	PDXDC1
0.00780234	0.551528	0.825	0.682	1	C3_1 Monocytes	CHMP1B
0.00781194	-1.23175	0.053	0.192	1	C3_1 Monocytes	ZDHHC18
0.00782041	0.94233	0.333	0.209	1	C3_1 Monocytes	RBM15B
0.00782236	-1.16092	0.263	0.482	1	C3_1 Monocytes	ABHD12
0.00783941	0.304268	1	0.914	1	C3_1 Monocytes	RAC1
0.00787579	3.07148	0.035	0.006	1	C3_1 Monocytes	AC084125.2
0.00788692	-1.69212	0.018	0.168	1	C3_1 Monocytes	TCEAL1
0.00789332	0.355561	0.702	0.537	1	C3_1 Monocytes	ANAPC11
0.00790663	0.593285	0.789	0.549	1	C3_1 Monocytes	IDS
0.00791555	0.958378	0.368	0.15	1	C3_1 Monocytes	STAB1
0.0079192	2.81921	0.035	0.008	1	C3_1 Monocytes	KLF3-AS1
0.00794289	0.600649	0.667	0.498	1	C3_1 Monocytes	UCP2
0.00794391	4.1311	0.018	0.002	1	C3_1 Monocytes	AC106820.2
0.00797566	-0.729004	0.211	0.328	1	C3_1 Monocytes	SLC26A11
0.00797767	0.399934	0.614	0.485	1	C3_1 Monocytes	NDUFA12
0.0079942	1.06809	0.386	0.213	1	C3_1 Monocytes	TRMT6
0.00800074	0.296341	1	0.916	1	C3_1 Monocytes	RPL31
0.0080018	0.750958	0.474	0.319	1	C3_1 Monocytes	SFXN3
0.00803946	1.19778	0.281	0.138	1	C3_1 Monocytes	WASHC5
0.00804947	0.878671	0.579	0.34	1	C3_1 Monocytes	ZC3H18
0.00806542	0.793808	0.509	0.312	1	C3_1 Monocytes	SLC7A7
0.00807617	1.35498	0.421	0.199	1	C3_1 Monocytes	SLC16A6
0.00808623	1.3407	0.368	0.161	1	C3_1 Monocytes	IGFBP7
0.00809348	-0.989938	0.193	0.317	1	C3_1 Monocytes	CCSAP
0.00814789	4.58397	0.211	0.015	1	C3_1 Monocytes	F5
0.00815684	-1.25597	0.123	0.27	1	C3_1 Monocytes	REPIN1
0.00816958	-1.56188	0.158	0.357	1	C3_1 Monocytes	PPM1K
0.00817568	0.843103	0.386	0.244	1	C3_1 Monocytes	ITGB1BP1
0.0081839	-0.828843	0.421	0.559	1	C3_1 Monocytes	FNBP4
0.00820022	-1.66444	0.105	0.287	1	C3_1 Monocytes	IL18BP
0.00822089	-0.454909	0.561	0.61	1	C3_1 Monocytes	AAK1
0.00823897	1.19986	0.298	0.146	1	C3_1 Monocytes	ARHGEF10L
0.0082502	1.24064	0.298	0.163	1	C3_1 Monocytes	GZF1
0.00827446	1.63033	0.281	0.124	1	C3_1 Monocytes	CASP9
0.00828059	-2.05717	0.018	0.13	1	C3_1 Monocytes	GJB2
0.00829332	-0.307574	0.772	0.836	1	C3_1 Monocytes	LINC01578
0.00836722	-0.608633	0.526	0.595	1	C3_1 Monocytes	RASGRP3
0.00837633	0.903512	0.474	0.265	1	C3_1 Monocytes	ANTXR2
0.00838247	-0.509508	0.632	0.64	1	C3_1 Monocytes	GNS
0.00841131	-1.19052	0.105	0.265	1	C3_1 Monocytes	WDR59
0.00843747	0.96674	0.246	0.146	1	C3_1 Monocytes	ISCA2
0.008444	0.321955	0.386	0.369	1	C3_1 Monocytes	NHP2
0.00845384	-1.2562	0.053	0.165	1	C3_1 Monocytes	SYT11
0.00845513	1.08853	0.211	0.117	1	C3_1 Monocytes	ZNF480
0.00845595	-1.35311	0.088	0.237	1	C3_1 Monocytes	AC005332.4
0.00852101	-1.35127	0.105	0.31	1	C3_1 Monocytes	MREG
0.00852757	-0.801337	0.404	0.593	1	C3_1 Monocytes	P4HA1
0.00854979	-0.522104	0.632	0.66	1	C3_1 Monocytes	ANXA11
0.00858177	-0.222713	0.719	0.708	1	C3_1 Monocytes	AC253572.2
0.00859022	-1.90163	0.018	0.144	1	C3_1 Monocytes	RPS6KA2
0.00860356	-0.270144	0.263	0.312	1	C3_1 Monocytes	AGO1
0.0086104	-0.83805	0.368	0.479	1	C3_1 Monocytes	SRGAP2
0.00861566	0.586767	0.947	0.722	1	C3_1 Monocytes	PSMB3
0.00862395	1.00547	0.667	0.378	1	C3_1 Monocytes	TMEM127
0.00867536	-1.59087	0.193	0.399	1	C3_1 Monocytes	EPB41L2
0.00868469	-0.908649	0.158	0.25	1	C3_1 Monocytes	TRIP10
0.00868925	-0.903791	0.088	0.2	1	C3_1 Monocytes	FBXO22
0.00869305	-2.05345	0.035	0.18	1	C3_1 Monocytes	SEMA7A
0.00877914	0.756387	0.228	0.15	1	C3_1 Monocytes	GPN1
0.00878196	0.465635	0.947	0.811	1	C3_1 Monocytes	PSMA6
0.00878329	3.12884	0.035	0.006	1	C3_1 Monocytes	EPGN
0.00880818	-1.24171	0.123	0.312	1	C3_1 Monocytes	REXO2
0.00880884	0.522618	0.123	0.112	1	C3_1 Monocytes	MICAL2
0.00882297	-0.728402	0.351	0.441	1	C3_1 Monocytes	CNIH4
0.00893945	0.144477	0.298	0.312	1	C3_1 Monocytes	DDX1
0.00894753	0.212089	0.544	0.517	1	C3_1 Monocytes	ALOX5AP
0.00895851	0.160825	0.877	0.75	1	C3_1 Monocytes	DUSP2
0.00899208	1.36966	0.351	0.178	1	C3_1 Monocytes	CNST
0.00903595	1.78681	0.368	0.137	1	C3_1 Monocytes	CR1
0.0090436	2.13582	0.07	0.021	1	C3_1 Monocytes	AC064805.1
0.00904739	-0.848834	0.175	0.293	1	C3_1 Monocytes	HCFC1R1
0.00907525	0.227674	0.825	0.694	1	C3_1 Monocytes	UXT
0.00907544	-0.750051	0.421	0.546	1	C3_1 Monocytes	TMEM160
0.00908475	0.249083	0.667	0.606	1	C3_1 Monocytes	PGLS
0.00912733	0.907466	0.667	0.399	1	C3_1 Monocytes	PCNX1
0.00918428	-0.33769	0.035	0.071	1	C3_1 Monocytes	HEY1
0.00920219	1.49135	0.614	0.255	1	C3_1 Monocytes	TMEM176A
0.00922747	1.30836	0.368	0.17	1	C3_1 Monocytes	RILP
0.00924783	0.657794	0.649	0.45	1	C3_1 Monocytes	RBMS1
0.00924868	3.80551	0.018	0.003	1	C3_1 Monocytes	AC083949.1
0.00927707	1.22257	0.456	0.23	1	C3_1 Monocytes	CAMKK2
0.0092799	-0.564519	0.561	0.594	1	C3_1 Monocytes	IFRD1
0.00928535	0.620621	0.526	0.426	1	C3_1 Monocytes	RYBP
0.00931108	0.522405	0.474	0.379	1	C3_1 Monocytes	PPP2R1A
0.00931179	-0.490066	0.544	0.599	1	C3_1 Monocytes	PRDM1
0.00931367	-1.11307	0.07	0.201	1	C3_1 Monocytes	YDJC
0.00935748	-1.47635	0.105	0.278	1	C3_1 Monocytes	GSDME
0.00937887	0.414806	0.895	0.669	1	C3_1 Monocytes	YME1L1
0.0094873	0.142699	1	0.953	1	C3_1 Monocytes	RPL23A
0.0095157	0.499272	0.193	0.155	1	C3_1 Monocytes	DIMT1
0.00953585	2.622	0.175	0.03	1	C3_1 Monocytes	CATIP-AS1
0.0095507	-0.249392	0.702	0.745	1	C3_1 Monocytes	TXNIP
0.00956589	-0.516843	0.263	0.352	1	C3_1 Monocytes	PHF1
0.00961125	0.820713	0.684	0.455	1	C3_1 Monocytes	USP3
0.00961898	-0.759485	0.123	0.203	1	C3_1 Monocytes	EID2
0.00962195	-1.12493	0.158	0.293	1	C3_1 Monocytes	NCK1
0.00962783	-0.43581	0.088	0.171	1	C3_1 Monocytes	STK38
0.0096405	1.05224	0.351	0.219	1	C3_1 Monocytes	GMIP
0.00967875	1.7203	0.088	0.043	1	C3_1 Monocytes	AKAP12
0.00969803	0.925535	0.211	0.126	1	C3_1 Monocytes	MCF2L2
0.00971265	-0.696813	0.298	0.399	1	C3_1 Monocytes	EVA1B
0.00976861	0.875603	0.281	0.22	1	C3_1 Monocytes	XPO6
0.00985507	2.33571	0.263	0.061	1	C3_1 Monocytes	PLPPR2
0.00992004	-1.2064	0.105	0.197	1	C3_1 Monocytes	PDE3B
0.00992189	4.62357	0.018	0.001	1	C3_1 Monocytes	AC114763.1
0.00992337	0.112293	1	0.951	1	C3_1 Monocytes	RPS3
0.00993445	0.508498	0.789	0.621	1	C3_1 Monocytes	XRN2
0.00995177	-1.57591	0.088	0.292	1	C3_1 Monocytes	DOP1B
0.00999085	1.09487	0.316	0.164	1	C3_1 Monocytes	IL16
0.00999624	0.627969	0.386	0.278	1	C3_1 Monocytes	GPR132
0.00999702	0.711601	0.456	0.318	1	C3_1 Monocytes	UXS1

## Sheet: C1_0 M1 macrophages
p_val	avg_log2FC	pct.1	pct.2	p_val_adj	cluster	gene
3.52479e-109	-1.75003	0.593	0.851	7.25965e-105	C1_0 M1 macrophages	TIMP1
2.52961e-107	-1.38389	0.858	0.976	5.20999e-103	C1_0 M1 macrophages	LYZ
9.48502e-75	-2.2738	0.358	0.721	1.95353e-70	C1_0 M1 macrophages	S100A9
2.32173e-71	-1.3621	0.667	0.92	4.78183e-67	C1_0 M1 macrophages	S100A6
5.17471e-71	-4.02659	0.098	0.669	1.06578e-66	C1_0 M1 macrophages	CD52
1.28805e-68	-1.685	0.456	0.795	2.65286e-64	C1_0 M1 macrophages	LSP1
5.61472e-65	-0.918486	0.828	0.93	1.15641e-60	C1_0 M1 macrophages	SH3BGRL3
2.29585e-62	-2.693	0.206	0.639	4.72854e-58	C1_0 M1 macrophages	FBP1
1.65446e-56	-2.86473	0.167	0.588	3.40754e-52	C1_0 M1 macrophages	MRC1
5.40337e-54	3.81736	0.088	0.012	1.11288e-49	C1_0 M1 macrophages	MT3
1.83857e-52	-3.2589	0.118	0.625	3.78672e-48	C1_0 M1 macrophages	ACP5
2.75915e-49	-2.71626	0.191	0.549	5.68274e-45	C1_0 M1 macrophages	EREG
3.12838e-40	1.35387	0.843	0.568	6.44321e-36	C1_0 M1 macrophages	HIST1H4C
2.52142e-39	-0.932383	0.725	0.916	5.19313e-35	C1_0 M1 macrophages	S100A10
5.78721e-39	-2.22644	0.216	0.584	1.19193e-34	C1_0 M1 macrophages	IFITM3
6.23527e-39	-0.466789	0.956	0.987	1.28422e-34	C1_0 M1 macrophages	TMSB10
2.62542e-38	-0.373579	0.98	0.973	5.40731e-34	C1_0 M1 macrophages	RPS14
7.09594e-38	-4.66337	0.049	0.574	1.46148e-33	C1_0 M1 macrophages	AQP9
6.83999e-37	-1.4489	0.471	0.768	1.40876e-32	C1_0 M1 macrophages	TSPO
7.39936e-37	-0.414273	0.961	0.97	1.52397e-32	C1_0 M1 macrophages	VIM
1.58646e-36	-2.52247	0.132	0.388	3.26747e-32	C1_0 M1 macrophages	S100A8
3.07806e-36	-2.60997	0.132	0.584	6.33958e-32	C1_0 M1 macrophages	NCF2
3.31624e-36	-1.53556	0.407	0.722	6.83013e-32	C1_0 M1 macrophages	S100A4
4.5039e-36	-0.618124	0.706	0.827	9.27624e-32	C1_0 M1 macrophages	AC020656.1
6.87913e-36	2.17431	0.725	0.275	1.41683e-31	C1_0 M1 macrophages	C3
9.95412e-35	-2.6136	0.142	0.566	2.05015e-30	C1_0 M1 macrophages	CSTA
1.35476e-34	-0.810223	0.833	0.914	2.79026e-30	C1_0 M1 macrophages	CTSS
1.86236e-34	-0.341733	0.951	0.973	3.83571e-30	C1_0 M1 macrophages	RPL18A
9.56156e-34	-3.13388	0.113	0.581	1.9693e-29	C1_0 M1 macrophages	CD36
9.65054e-34	-0.380643	0.975	0.969	1.98763e-29	C1_0 M1 macrophages	RPL34
1.08256e-33	-1.23281	0.534	0.838	2.22963e-29	C1_0 M1 macrophages	ATP5MC2
1.68888e-33	-0.77512	0.765	0.902	3.47842e-29	C1_0 M1 macrophages	LCP1
2.39017e-33	-4.14715	0.044	0.475	4.9228e-29	C1_0 M1 macrophages	FCN1
3.88502e-33	-1.88308	0.289	0.572	8.00158e-29	C1_0 M1 macrophages	CXCL3
2.91489e-32	-1.44921	0.48	0.734	6.0035e-28	C1_0 M1 macrophages	CXCL2
1.04523e-31	-0.673004	0.814	0.912	2.15276e-27	C1_0 M1 macrophages	GABARAP
1.31303e-31	-0.538324	0.887	0.947	2.70432e-27	C1_0 M1 macrophages	ATP5F1E
1.67572e-31	1.41571	0.828	0.472	3.45132e-27	C1_0 M1 macrophages	DOCK4
1.91594e-31	-2.19029	0.221	0.536	3.94608e-27	C1_0 M1 macrophages	IFI6
3.46646e-31	-0.255567	0.99	0.976	7.13952e-27	C1_0 M1 macrophages	RPL11
6.68039e-31	1.89915	0.711	0.274	1.37589e-26	C1_0 M1 macrophages	FGFR1
1.06462e-30	-2.10665	0.211	0.568	2.19268e-26	C1_0 M1 macrophages	LTA4H
1.18562e-30	-0.952926	0.775	0.875	2.44191e-26	C1_0 M1 macrophages	GRN
1.22658e-30	-0.26321	0.971	0.957	2.52626e-26	C1_0 M1 macrophages	RPS13
2.4555e-30	-1.37894	0.446	0.79	5.05735e-26	C1_0 M1 macrophages	ATP5MPL
2.80704e-30	-0.352039	0.946	0.957	5.78138e-26	C1_0 M1 macrophages	RPL29
4.24796e-30	-0.587976	0.882	0.926	8.74911e-26	C1_0 M1 macrophages	CST3
5.00145e-30	-0.273949	0.985	0.967	1.0301e-25	C1_0 M1 macrophages	RPS8
8.10607e-30	-4.16285	0.039	0.382	1.66953e-25	C1_0 M1 macrophages	VCAN
9.2651e-30	-0.309253	0.975	0.965	1.90824e-25	C1_0 M1 macrophages	RPS15A
9.56193e-30	-0.330025	0.975	0.98	1.96938e-25	C1_0 M1 macrophages	RPS28
1.11179e-29	-0.318076	0.971	0.973	2.28984e-25	C1_0 M1 macrophages	RPS15
1.57326e-29	-0.279606	0.975	0.978	3.24029e-25	C1_0 M1 macrophages	RPS24
2.56355e-29	-1.22569	0.343	0.641	5.27989e-25	C1_0 M1 macrophages	FKBP1A
6.47053e-29	-0.759437	0.794	0.878	1.33267e-24	C1_0 M1 macrophages	BRI3
7.65279e-29	-2.42037	0.142	0.444	1.57617e-24	C1_0 M1 macrophages	SMIM25
1.14655e-28	-0.304937	0.975	0.966	2.36143e-24	C1_0 M1 macrophages	RPL26
1.58808e-28	-1.32834	0.436	0.767	3.27081e-24	C1_0 M1 macrophages	TRAPPC5
3.14445e-28	-1.09967	0.613	0.841	6.4763e-24	C1_0 M1 macrophages	ELOB
8.73787e-28	-0.29254	0.966	0.966	1.79965e-23	C1_0 M1 macrophages	RPL35A
1.45683e-27	-2.76251	0.069	0.344	3.00049e-23	C1_0 M1 macrophages	TGM2
2.15457e-27	-1.60359	0.225	0.603	4.43755e-23	C1_0 M1 macrophages	C1orf162
2.6099e-27	-1.9315	0.186	0.438	5.37536e-23	C1_0 M1 macrophages	IFITM2
2.82587e-27	-1.10945	0.431	0.703	5.82015e-23	C1_0 M1 macrophages	HIGD2A
3.04839e-27	-0.3141	0.941	0.949	6.27847e-23	C1_0 M1 macrophages	RACK1
7.12943e-27	-1.30374	0.451	0.768	1.46838e-22	C1_0 M1 macrophages	AP2S1
8.50088e-27	-1.28527	0.353	0.632	1.75084e-22	C1_0 M1 macrophages	IL2RG
1.62846e-26	-0.967793	0.431	0.708	3.35397e-22	C1_0 M1 macrophages	HMGA1
1.89927e-26	1.34733	0.902	0.584	3.91174e-22	C1_0 M1 macrophages	PIK3R1
2.30854e-26	-0.676912	0.73	0.842	4.75466e-22	C1_0 M1 macrophages	CTSH
3.60616e-26	-2.3408	0.118	0.47	7.42725e-22	C1_0 M1 macrophages	FPR3
6.09613e-26	-0.218057	0.985	0.97	1.25556e-21	C1_0 M1 macrophages	RPL8
8.66756e-26	2.4782	0.539	0.155	1.78517e-21	C1_0 M1 macrophages	ST6GAL1
1.72749e-25	1.59937	0.75	0.433	3.55793e-21	C1_0 M1 macrophages	KLF2
1.93227e-25	-2.79237	0.142	0.506	3.9797e-21	C1_0 M1 macrophages	CYP27A1
2.14527e-25	-0.519934	0.868	0.906	4.41839e-21	C1_0 M1 macrophages	ARPC3
3.52777e-25	-0.198766	0.98	0.971	7.26579e-21	C1_0 M1 macrophages	RPS18
4.08546e-25	-0.589191	0.789	0.883	8.41441e-21	C1_0 M1 macrophages	TMA7
4.43508e-25	-0.23758	0.985	0.984	9.1345e-21	C1_0 M1 macrophages	RPL13
6.35324e-25	-0.192034	0.98	0.978	1.30851e-20	C1_0 M1 macrophages	RPL37
7.55394e-25	-0.305309	0.951	0.953	1.55581e-20	C1_0 M1 macrophages	RPL36A
1.0116e-24	-0.219826	0.966	0.955	2.08348e-20	C1_0 M1 macrophages	RPL27A
1.0504e-24	-0.482357	0.873	0.923	2.16339e-20	C1_0 M1 macrophages	LGALS3
1.54143e-24	-0.301384	0.951	0.958	3.17473e-20	C1_0 M1 macrophages	RPL7A
2.77603e-24	-0.210084	0.975	0.983	5.71752e-20	C1_0 M1 macrophages	RPL28
2.81662e-24	-0.232013	0.956	0.957	5.80111e-20	C1_0 M1 macrophages	RPS7
5.08797e-24	-0.298503	0.946	0.959	1.04792e-19	C1_0 M1 macrophages	RPL23
6.01028e-24	-1.46892	0.279	0.586	1.23788e-19	C1_0 M1 macrophages	RAB11FIP1
6.17135e-24	1.82868	0.76	0.356	1.27105e-19	C1_0 M1 macrophages	EPB41L2
7.00934e-24	-0.700462	0.716	0.845	1.44364e-19	C1_0 M1 macrophages	COX8A
8.30239e-24	-0.30281	0.931	0.944	1.70996e-19	C1_0 M1 macrophages	RPL22
9.07475e-24	-0.761596	0.681	0.865	1.86904e-19	C1_0 M1 macrophages	ARPC1B
1.82797e-23	-0.209925	0.975	0.974	3.76489e-19	C1_0 M1 macrophages	RPL32
1.97756e-23	-0.128538	0.98	0.978	4.07298e-19	C1_0 M1 macrophages	RPS29
2.12926e-23	-3.23382	0.044	0.318	4.38541e-19	C1_0 M1 macrophages	CLEC10A
3.10276e-23	1.14016	0.975	0.745	6.39045e-19	C1_0 M1 macrophages	OGFRL1
3.20734e-23	-2.72308	0.088	0.44	6.60584e-19	C1_0 M1 macrophages	BCL11A
3.27841e-23	-0.188306	0.961	0.956	6.7522e-19	C1_0 M1 macrophages	RPS11
5.11911e-23	-0.226021	0.946	0.943	1.05433e-18	C1_0 M1 macrophages	RPL7
5.27898e-23	-0.200598	0.971	0.96	1.08726e-18	C1_0 M1 macrophages	RPL6
1.08174e-22	-0.2343	0.975	0.976	2.22795e-18	C1_0 M1 macrophages	RPL30
1.64512e-22	1.28059	0.882	0.516	3.3883e-18	C1_0 M1 macrophages	A2M
2.14962e-22	-0.918805	0.544	0.775	4.42735e-18	C1_0 M1 macrophages	PSME1
3.14042e-22	-0.406202	0.961	0.956	6.46802e-18	C1_0 M1 macrophages	SERF2
3.9595e-22	3.47439	0.088	0.011	8.155e-18	C1_0 M1 macrophages	NMRK2
4.1677e-22	-0.31961	0.971	0.973	8.5838e-18	C1_0 M1 macrophages	IFI30
4.89859e-22	-0.273948	0.951	0.952	1.00891e-17	C1_0 M1 macrophages	RPL5
6.2763e-22	-1.39427	0.343	0.646	1.29267e-17	C1_0 M1 macrophages	PRELID1
6.89445e-22	-1.18868	0.368	0.654	1.41998e-17	C1_0 M1 macrophages	HLA-F
1.13287e-21	-1.37672	0.412	0.754	2.33325e-17	C1_0 M1 macrophages	VAMP8
1.67752e-21	-0.60246	0.765	0.925	3.45501e-17	C1_0 M1 macrophages	CD44
1.77064e-21	-0.904663	0.637	0.842	3.6468e-17	C1_0 M1 macrophages	ATP5ME
2.1188e-21	-1.31506	0.363	0.691	4.36389e-17	C1_0 M1 macrophages	LAMTOR4
4.55173e-21	-0.777181	0.637	0.819	9.37475e-17	C1_0 M1 macrophages	GSTP1
5.60354e-21	-1.81668	0.211	0.606	1.1541e-16	C1_0 M1 macrophages	BLOC1S1
5.61971e-21	-1.22201	0.539	0.785	1.15744e-16	C1_0 M1 macrophages	FCGRT
6.7435e-21	-1.10809	0.466	0.753	1.38889e-16	C1_0 M1 macrophages	ATP5MF
7.56113e-21	-1.68897	0.24	0.507	1.55729e-16	C1_0 M1 macrophages	CRIP1
7.92145e-21	-0.216442	0.99	0.958	1.6315e-16	C1_0 M1 macrophages	RPL14
8.21078e-21	-0.74759	0.549	0.723	1.69109e-16	C1_0 M1 macrophages	EIF3F
9.25227e-21	2.03307	0.74	0.234	1.9056e-16	C1_0 M1 macrophages	CKB
1.08556e-20	-0.159414	0.971	0.967	2.23582e-16	C1_0 M1 macrophages	RPS21
1.24588e-20	-0.56807	0.657	0.78	2.56601e-16	C1_0 M1 macrophages	FXYD5
1.29162e-20	-0.422084	0.853	0.902	2.66022e-16	C1_0 M1 macrophages	COX4I1
1.55681e-20	1.40481	0.922	0.561	3.20641e-16	C1_0 M1 macrophages	ARID5B
1.83689e-20	-2.49255	0.088	0.385	3.78327e-16	C1_0 M1 macrophages	LY6E
2.02687e-20	-1.15967	0.353	0.634	4.17453e-16	C1_0 M1 macrophages	PGLS
2.56678e-20	-1.78456	0.191	0.547	5.28653e-16	C1_0 M1 macrophages	MNDA
2.57105e-20	-0.842369	0.539	0.716	5.29534e-16	C1_0 M1 macrophages	SAMHD1
2.61614e-20	2.08198	0.892	0.302	5.38819e-16	C1_0 M1 macrophages	PDGFB
2.86768e-20	-1.30208	0.314	0.602	5.90628e-16	C1_0 M1 macrophages	GMFG
3.3401e-20	3.22454	0.431	0.064	6.87928e-16	C1_0 M1 macrophages	CBARP
3.35616e-20	-0.681318	0.525	0.671	6.91236e-16	C1_0 M1 macrophages	PHACTR1
3.49538e-20	-2.3184	0.167	0.507	7.19908e-16	C1_0 M1 macrophages	DMXL2
3.64461e-20	2.31962	0.593	0.147	7.50644e-16	C1_0 M1 macrophages	MARCH3
3.88069e-20	-0.144365	0.995	0.996	7.99267e-16	C1_0 M1 macrophages	RPL41
4.09166e-20	-0.615853	0.765	0.871	8.42718e-16	C1_0 M1 macrophages	CALM2
4.38589e-20	0.484995	0.946	0.933	9.03319e-16	C1_0 M1 macrophages	CALM1
5.08504e-20	-0.320957	0.922	0.929	1.04732e-15	C1_0 M1 macrophages	PFN1
5.46769e-20	-0.195103	0.946	0.955	1.12613e-15	C1_0 M1 macrophages	RPL23A
5.67939e-20	2.01725	0.608	0.222	1.16973e-15	C1_0 M1 macrophages	PAPOLG
7.43094e-20	-0.224087	0.936	0.94	1.53048e-15	C1_0 M1 macrophages	RPL27
8.31358e-20	-0.1868	0.98	0.972	1.71227e-15	C1_0 M1 macrophages	RPL19
8.94174e-20	-0.803182	0.461	0.666	1.84164e-15	C1_0 M1 macrophages	ATP2B1-AS1
9.49917e-20	0.305762	1	0.997	1.95645e-15	C1_0 M1 macrophages	SAT1
1.15314e-19	-0.218882	0.966	0.97	2.37501e-15	C1_0 M1 macrophages	RPL36
1.29407e-19	-0.345823	0.922	0.945	2.66527e-15	C1_0 M1 macrophages	PFDN5
1.33004e-19	-2.19525	0.123	0.398	2.73936e-15	C1_0 M1 macrophages	MX2
1.59656e-19	-0.375216	0.922	0.924	3.28827e-15	C1_0 M1 macrophages	CSTB
3.23193e-19	-0.978645	0.461	0.745	6.65649e-15	C1_0 M1 macrophages	UPP1
4.751e-19	1.2655	0.931	0.611	9.78516e-15	C1_0 M1 macrophages	RHOB
5.20185e-19	-0.232827	0.966	0.956	1.07137e-14	C1_0 M1 macrophages	RPL18
6.01565e-19	-1.50584	0.289	0.59	1.23898e-14	C1_0 M1 macrophages	ADA2
6.14142e-19	-1.58874	0.132	0.371	1.26489e-14	C1_0 M1 macrophages	EHD1
9.49701e-19	-0.183946	0.985	0.968	1.956e-14	C1_0 M1 macrophages	RPS23
1.12328e-18	-3.78189	0.039	0.385	2.31351e-14	C1_0 M1 macrophages	PLPP3
1.34304e-18	-0.121209	0.985	0.974	2.76612e-14	C1_0 M1 macrophages	RPL37A
1.44815e-18	-2.3911	0.044	0.336	2.9826e-14	C1_0 M1 macrophages	JAML
1.60581e-18	1.27908	0.745	0.474	3.30732e-14	C1_0 M1 macrophages	MDM2
1.81992e-18	-0.226432	0.931	0.954	3.7483e-14	C1_0 M1 macrophages	RPS3
1.97039e-18	-0.695904	0.461	0.63	4.05822e-14	C1_0 M1 macrophages	ALDH2
2.00102e-18	-0.551263	0.799	0.885	4.12129e-14	C1_0 M1 macrophages	ATP5MG
2.31882e-18	-0.180108	0.966	0.967	4.77583e-14	C1_0 M1 macrophages	UBA52
2.49421e-18	3.95553	0.348	0.027	5.13708e-14	C1_0 M1 macrophages	SMIM24
2.63737e-18	-0.1664	0.956	0.942	5.43192e-14	C1_0 M1 macrophages	RPL10A
2.847e-18	-0.55011	0.613	0.742	5.86367e-14	C1_0 M1 macrophages	SERPINB1
2.93712e-18	-1.03785	0.461	0.705	6.04929e-14	C1_0 M1 macrophages	IGSF6
3.72755e-18	-0.739932	0.554	0.713	7.67726e-14	C1_0 M1 macrophages	ITGB2
3.74796e-18	-0.29791	0.873	0.907	7.71931e-14	C1_0 M1 macrophages	RPSA
3.93902e-18	-0.131037	0.99	0.979	8.1128e-14	C1_0 M1 macrophages	RPS27
4.07752e-18	-0.389	0.887	0.909	8.39806e-14	C1_0 M1 macrophages	EEF1D
4.54856e-18	-0.24411	0.966	0.948	9.36822e-14	C1_0 M1 macrophages	NACA
4.65967e-18	-0.566694	0.794	0.862	9.59705e-14	C1_0 M1 macrophages	BCL2A1
5.92406e-18	-2.01661	0.132	0.481	1.22012e-13	C1_0 M1 macrophages	KCNAB2
6.47825e-18	-0.521967	0.559	0.717	1.33426e-13	C1_0 M1 macrophages	LST1
6.5526e-18	-0.509749	0.814	0.865	1.34957e-13	C1_0 M1 macrophages	PLIN2
7.37607e-18	-1.86532	0.176	0.572	1.51918e-13	C1_0 M1 macrophages	NDUFB7
7.45869e-18	-1.13066	0.235	0.5	1.53619e-13	C1_0 M1 macrophages	SULF2
7.60097e-18	-1.13242	0.387	0.69	1.5655e-13	C1_0 M1 macrophages	BRK1
7.74508e-18	-0.858425	0.466	0.663	1.59518e-13	C1_0 M1 macrophages	PSME2
9.00542e-18	-0.232245	0.966	0.968	1.85476e-13	C1_0 M1 macrophages	RPL15
9.0174e-18	-1.19445	0.328	0.576	1.85722e-13	C1_0 M1 macrophages	SPINT2
9.20279e-18	2.17109	0.603	0.203	1.89541e-13	C1_0 M1 macrophages	SOCS6
9.27518e-18	-0.664255	0.711	0.832	1.91032e-13	C1_0 M1 macrophages	COX6B1
9.89198e-18	-3.91196	0.029	0.384	2.03735e-13	C1_0 M1 macrophages	CD163
1.09953e-17	-0.876296	0.623	0.835	2.26459e-13	C1_0 M1 macrophages	UQCR11
1.18155e-17	2.01299	0.647	0.22	2.43353e-13	C1_0 M1 macrophages	NCS1
1.20857e-17	-0.129154	0.946	0.939	2.48918e-13	C1_0 M1 macrophages	RPS17
1.9147e-17	-0.193666	0.956	0.955	3.94351e-13	C1_0 M1 macrophages	RPL24
2.01062e-17	-1.07024	0.25	0.477	4.14108e-13	C1_0 M1 macrophages	DENND5A
2.45126e-17	-0.649817	0.721	0.86	5.04861e-13	C1_0 M1 macrophages	NDUFA13
2.46029e-17	-0.849075	0.495	0.731	5.06721e-13	C1_0 M1 macrophages	ARL6IP4
2.47946e-17	-0.673291	0.76	0.866	5.1067e-13	C1_0 M1 macrophages	ARPC5
2.83779e-17	1.24012	0.765	0.473	5.84472e-13	C1_0 M1 macrophages	ARHGAP21
3.29086e-17	-0.47183	0.667	0.772	6.77787e-13	C1_0 M1 macrophages	EIF3H
3.3783e-17	-0.166266	0.956	0.968	6.95794e-13	C1_0 M1 macrophages	RPS3A
3.46624e-17	-0.545214	0.613	0.714	7.13906e-13	C1_0 M1 macrophages	WARS
3.66698e-17	-0.428567	0.853	0.892	7.55251e-13	C1_0 M1 macrophages	COX7C
3.97958e-17	-1.66948	0.142	0.421	8.19634e-13	C1_0 M1 macrophages	MYD88
4.46083e-17	-0.855405	0.441	0.654	9.18753e-13	C1_0 M1 macrophages	USF2
4.64022e-17	-0.413808	0.76	0.856	9.557e-13	C1_0 M1 macrophages	C15orf48
5.07508e-17	-1.53447	0.206	0.411	1.04526e-12	C1_0 M1 macrophages	LUCAT1
6.33852e-17	-1.05001	0.407	0.676	1.30548e-12	C1_0 M1 macrophages	LAMTOR1
7.09612e-17	-0.460826	0.814	0.884	1.46152e-12	C1_0 M1 macrophages	ENO1
7.28114e-17	1.36687	0.745	0.289	1.49962e-12	C1_0 M1 macrophages	C1QB
7.34143e-17	-1.0221	0.422	0.722	1.51204e-12	C1_0 M1 macrophages	NDUFA11
7.86994e-17	-1.44517	0.26	0.561	1.62089e-12	C1_0 M1 macrophages	LY96
9.44096e-17	-1.76202	0.137	0.478	1.94446e-12	C1_0 M1 macrophages	CKLF
1.22218e-16	-0.824633	0.485	0.707	2.5172e-12	C1_0 M1 macrophages	CD48
1.33287e-16	1.02301	0.755	0.459	2.74517e-12	C1_0 M1 macrophages	FMNL2
1.94042e-16	-1.51794	0.147	0.377	3.99649e-12	C1_0 M1 macrophages	ADAM8
2.01185e-16	-0.879465	0.554	0.801	4.14361e-12	C1_0 M1 macrophages	TMEM258
2.37188e-16	-0.365225	0.922	0.946	4.88512e-12	C1_0 M1 macrophages	ANXA2
2.73685e-16	1.40645	0.725	0.384	5.63683e-12	C1_0 M1 macrophages	CTTNBP2NL
2.78087e-16	-0.701784	0.426	0.631	5.72747e-12	C1_0 M1 macrophages	EIF2S3
3.28176e-16	-2.27491	0.088	0.426	6.75911e-12	C1_0 M1 macrophages	DDX60L
3.59387e-16	-0.584388	0.681	0.816	7.40194e-12	C1_0 M1 macrophages	UQCRH
3.93522e-16	2.60223	0.377	0.082	8.10498e-12	C1_0 M1 macrophages	RGS16
4.05536e-16	-0.58762	0.613	0.746	8.35241e-12	C1_0 M1 macrophages	M6PR
4.34072e-16	-1.46307	0.299	0.568	8.94015e-12	C1_0 M1 macrophages	CALM3
4.81406e-16	-0.868815	0.48	0.701	9.91504e-12	C1_0 M1 macrophages	APRT
5.01738e-16	1.65007	0.471	0.228	1.03338e-11	C1_0 M1 macrophages	RGS12
5.09687e-16	-1.27704	0.24	0.536	1.04975e-11	C1_0 M1 macrophages	SFT2D1
5.23493e-16	-0.101484	0.971	0.975	1.07819e-11	C1_0 M1 macrophages	RPLP2
5.27334e-16	1.1597	0.789	0.52	1.0861e-11	C1_0 M1 macrophages	NFIC
6.23317e-16	-0.789114	0.642	0.803	1.28378e-11	C1_0 M1 macrophages	ATP5MD
6.41785e-16	-1.23963	0.245	0.529	1.32182e-11	C1_0 M1 macrophages	SLC6A6
6.92017e-16	-0.166101	0.971	0.971	1.42528e-11	C1_0 M1 macrophages	RPL39
7.2057e-16	1.13258	0.843	0.561	1.48409e-11	C1_0 M1 macrophages	GPR137B
7.49937e-16	2.43637	0.51	0.13	1.54457e-11	C1_0 M1 macrophages	HOMER1
7.6574e-16	-1.79491	0.172	0.473	1.57712e-11	C1_0 M1 macrophages	HNMT
7.71104e-16	-0.85839	0.48	0.656	1.58817e-11	C1_0 M1 macrophages	HLA-DMB
8.97785e-16	-0.75452	0.529	0.711	1.84908e-11	C1_0 M1 macrophages	TMEM123
9.07225e-16	-1.70333	0.147	0.447	1.86852e-11	C1_0 M1 macrophages	ANPEP
1.0476e-15	1.68517	0.73	0.313	2.15765e-11	C1_0 M1 macrophages	TRAF5
1.11034e-15	1.15488	0.603	0.28	2.28687e-11	C1_0 M1 macrophages	C1QA
1.1149e-15	1.25452	0.623	0.369	2.29624e-11	C1_0 M1 macrophages	SORL1
1.24641e-15	-0.185213	0.98	0.955	2.56712e-11	C1_0 M1 macrophages	RPL35
1.2699e-15	1.21559	0.833	0.539	2.61549e-11	C1_0 M1 macrophages	LGMN
1.28348e-15	0.738082	0.961	0.662	2.64346e-11	C1_0 M1 macrophages	APOE
1.37337e-15	-0.755031	0.627	0.797	2.82859e-11	C1_0 M1 macrophages	NDUFB2
1.70685e-15	-0.819741	0.529	0.764	3.51543e-11	C1_0 M1 macrophages	COMMD6
2.0435e-15	-1.81764	0.093	0.286	4.20879e-11	C1_0 M1 macrophages	CRYBG1
2.07544e-15	1.06098	0.784	0.54	4.27457e-11	C1_0 M1 macrophages	GBP2
2.2842e-15	-1.25404	0.265	0.562	4.70454e-11	C1_0 M1 macrophages	CNPY3
2.44363e-15	-1.73025	0.103	0.154	5.0329e-11	C1_0 M1 macrophages	CCL17
2.5371e-15	-1.81505	0.147	0.47	5.22542e-11	C1_0 M1 macrophages	SNX10
2.69265e-15	-0.653901	0.407	0.582	5.54578e-11	C1_0 M1 macrophages	LGALS9
2.88647e-15	-0.669516	0.441	0.624	5.94497e-11	C1_0 M1 macrophages	EIF3M
3.02591e-15	-0.620048	0.652	0.778	6.23217e-11	C1_0 M1 macrophages	SSR2
3.14286e-15	1.05491	0.789	0.555	6.47304e-11	C1_0 M1 macrophages	PRNP
3.17041e-15	-1.32576	0.26	0.588	6.52977e-11	C1_0 M1 macrophages	ZNHIT1
3.3258e-15	-2.06901	0.142	0.428	6.84981e-11	C1_0 M1 macrophages	OTOA
3.68881e-15	-0.218263	0.912	0.888	7.59746e-11	C1_0 M1 macrophages	BTF3
4.29413e-15	-0.463044	0.765	0.834	8.8442e-11	C1_0 M1 macrophages	EIF3K
4.49937e-15	3.00863	0.387	0.058	9.26691e-11	C1_0 M1 macrophages	IFNLR1
5.66556e-15	-0.108133	0.961	0.961	1.16688e-10	C1_0 M1 macrophages	RPL38
6.40182e-15	-1.79024	0.123	0.371	1.31852e-10	C1_0 M1 macrophages	PYCARD
7.18203e-15	-4.1018	0.015	0.314	1.47921e-10	C1_0 M1 macrophages	LGALS2
7.23635e-15	0.646149	0.897	0.774	1.4904e-10	C1_0 M1 macrophages	WSB1
7.31705e-15	-0.485239	0.814	0.858	1.50702e-10	C1_0 M1 macrophages	APLP2
7.75778e-15	-0.797438	0.627	0.818	1.59779e-10	C1_0 M1 macrophages	ANXA1
1.00433e-14	-0.658265	0.515	0.682	2.06851e-10	C1_0 M1 macrophages	AP1S2
1.00848e-14	-0.927233	0.377	0.599	2.07706e-10	C1_0 M1 macrophages	SUPT4H1
1.04639e-14	3.01848	0.289	0.037	2.15515e-10	C1_0 M1 macrophages	KCNQ3
1.051e-14	-0.416032	0.804	0.841	2.16464e-10	C1_0 M1 macrophages	H2AFY
1.21178e-14	-0.133949	0.956	0.962	2.49578e-10	C1_0 M1 macrophages	RPS25
1.46178e-14	2.18121	0.603	0.213	3.01068e-10	C1_0 M1 macrophages	MRC2
1.62055e-14	-0.611671	0.608	0.792	3.33768e-10	C1_0 M1 macrophages	NDUFA1
1.78716e-14	-0.612221	0.544	0.715	3.68084e-10	C1_0 M1 macrophages	ARRB2
2.00362e-14	1.32128	0.608	0.331	4.12665e-10	C1_0 M1 macrophages	SEMA4A
2.08766e-14	-0.162037	0.985	0.972	4.29974e-10	C1_0 M1 macrophages	RPS4X
2.19825e-14	-0.146991	0.936	0.929	4.52751e-10	C1_0 M1 macrophages	RPS5
2.73633e-14	1.29041	0.681	0.276	5.63575e-10	C1_0 M1 macrophages	C1QC
2.76172e-14	-0.185905	0.975	0.968	5.68804e-10	C1_0 M1 macrophages	RPL17
2.79441e-14	2.66949	0.446	0.092	5.75538e-10	C1_0 M1 macrophages	NEU4
2.93261e-14	-1.314	0.289	0.58	6.03999e-10	C1_0 M1 macrophages	TCIRG1
2.98566e-14	-0.545968	0.789	0.886	6.14926e-10	C1_0 M1 macrophages	TOMM7
3.29425e-14	-0.870451	0.353	0.564	6.78484e-10	C1_0 M1 macrophages	GPSM3
4.11181e-14	-1.44418	0.294	0.532	8.46869e-10	C1_0 M1 macrophages	NCEH1
4.46061e-14	-2.44477	0.074	0.253	9.18707e-10	C1_0 M1 macrophages	FCGR2B
4.49471e-14	1.19611	0.672	0.406	9.25731e-10	C1_0 M1 macrophages	ING1
4.59173e-14	-0.734441	0.441	0.593	9.45714e-10	C1_0 M1 macrophages	FGR
4.90208e-14	-0.571443	0.652	0.771	1.00963e-09	C1_0 M1 macrophages	EFHD2
4.9279e-14	-1.04004	0.382	0.463	1.01495e-09	C1_0 M1 macrophages	PTGS2
4.96687e-14	3.95884	0.304	0.019	1.02298e-09	C1_0 M1 macrophages	NUAK1
5.08557e-14	1.22504	0.755	0.43	1.04742e-09	C1_0 M1 macrophages	SLC1A3
5.08677e-14	-0.471429	0.642	0.77	1.04767e-09	C1_0 M1 macrophages	EIF3E
5.13613e-14	-0.564073	0.588	0.742	1.05784e-09	C1_0 M1 macrophages	PSMB3
5.1672e-14	0.862068	0.716	0.531	1.06424e-09	C1_0 M1 macrophages	FGD4
5.21237e-14	-0.594518	0.603	0.787	1.07354e-09	C1_0 M1 macrophages	PET100
5.22486e-14	1.06216	0.853	0.569	1.07611e-09	C1_0 M1 macrophages	PHF20
5.53636e-14	1.01307	0.662	0.474	1.14027e-09	C1_0 M1 macrophages	ARL5A
5.61583e-14	-0.439944	0.784	0.889	1.15664e-09	C1_0 M1 macrophages	IQGAP1
6.01554e-14	5.09043	0.142	0.006	1.23896e-09	C1_0 M1 macrophages	IGSF21
6.40432e-14	-0.931266	0.284	0.492	1.31903e-09	C1_0 M1 macrophages	IGFLR1
7.08827e-14	-1.21994	0.299	0.592	1.4599e-09	C1_0 M1 macrophages	RNF181
7.12092e-14	-0.62885	0.627	0.78	1.46662e-09	C1_0 M1 macrophages	PARK7
7.50429e-14	-0.16181	0.975	0.985	1.54558e-09	C1_0 M1 macrophages	ACTB
7.84708e-14	-0.677678	0.422	0.585	1.61618e-09	C1_0 M1 macrophages	ATP5PB
7.95537e-14	-0.391636	0.828	0.866	1.63849e-09	C1_0 M1 macrophages	SERP1
9.01297e-14	1.09986	0.784	0.527	1.85631e-09	C1_0 M1 macrophages	DDIT3
9.84998e-14	1.82876	0.775	0.346	2.0287e-09	C1_0 M1 macrophages	GADD45G
1.12123e-13	-1.24806	0.27	0.568	2.30928e-09	C1_0 M1 macrophages	LSM3
1.12844e-13	-0.122749	0.99	0.972	2.32414e-09	C1_0 M1 macrophages	RPL21
1.18619e-13	-0.157913	0.966	0.98	2.44308e-09	C1_0 M1 macrophages	RPS12
1.21251e-13	-3.55727	0.025	0.166	2.49729e-09	C1_0 M1 macrophages	CD1C
1.31343e-13	-0.989858	0.27	0.518	2.70513e-09	C1_0 M1 macrophages	CASP4
1.42942e-13	-0.900608	0.471	0.703	2.94403e-09	C1_0 M1 macrophages	ERP29
1.50281e-13	-0.848728	0.422	0.674	3.09518e-09	C1_0 M1 macrophages	NEDD8
1.57137e-13	-0.54789	0.593	0.722	3.2364e-09	C1_0 M1 macrophages	NSA2
1.65752e-13	-0.567336	0.525	0.681	3.41382e-09	C1_0 M1 macrophages	MBD2
1.73936e-13	0.69741	0.961	0.767	3.58239e-09	C1_0 M1 macrophages	NRP2
1.81049e-13	-0.136255	0.936	0.929	3.72888e-09	C1_0 M1 macrophages	RPL4
1.92781e-13	-0.122179	0.902	0.886	3.97052e-09	C1_0 M1 macrophages	SLC25A6
1.95864e-13	-1.66009	0.147	0.439	4.03401e-09	C1_0 M1 macrophages	PDCD5
1.96955e-13	-0.656463	0.48	0.66	4.05649e-09	C1_0 M1 macrophages	DDT
2.32783e-13	-0.117305	0.922	0.954	4.7944e-09	C1_0 M1 macrophages	ACTG1
2.37513e-13	2.4579	0.417	0.082	4.89182e-09	C1_0 M1 macrophages	NBL1
2.41933e-13	1.21127	0.824	0.541	4.98285e-09	C1_0 M1 macrophages	FGL2
2.66227e-13	-0.658947	0.534	0.714	5.48321e-09	C1_0 M1 macrophages	UXT
2.66434e-13	2.09637	0.436	0.133	5.48748e-09	C1_0 M1 macrophages	FRMD4A
2.68596e-13	-1.02464	0.348	0.574	5.53201e-09	C1_0 M1 macrophages	TNFRSF14
2.82881e-13	-0.713285	0.471	0.647	5.82621e-09	C1_0 M1 macrophages	OSTC
2.87276e-13	-2.90059	0.029	0.19	5.91673e-09	C1_0 M1 macrophages	MCEMP1
3.6652e-13	3.27256	0.074	0.01	7.54884e-09	C1_0 M1 macrophages	MEG3
3.81858e-13	-0.421057	0.809	0.872	7.86474e-09	C1_0 M1 macrophages	SSR4
3.84732e-13	-3.29691	0.025	0.23	7.92394e-09	C1_0 M1 macrophages	CFP
3.86695e-13	-1.43549	0.24	0.538	7.96438e-09	C1_0 M1 macrophages	GTF3A
3.8737e-13	-1.53764	0.132	0.382	7.97827e-09	C1_0 M1 macrophages	SMCO4
4.20652e-13	0.900366	0.755	0.522	8.66374e-09	C1_0 M1 macrophages	IL6R
4.49206e-13	-1.20567	0.284	0.493	9.25185e-09	C1_0 M1 macrophages	PIK3AP1
4.5935e-13	-1.7348	0.088	0.226	9.46077e-09	C1_0 M1 macrophages	THBS1
4.80969e-13	-4.56964	0.01	0.293	9.90605e-09	C1_0 M1 macrophages	MARCO
5.01131e-13	0.823311	0.784	0.599	1.03213e-08	C1_0 M1 macrophages	GPAT3
5.293e-13	-1.45434	0.137	0.309	1.09015e-08	C1_0 M1 macrophages	ARAP2
5.84149e-13	0.625513	0.931	0.806	1.20311e-08	C1_0 M1 macrophages	EIF4A2
6.27417e-13	-1.08901	0.167	0.284	1.29223e-08	C1_0 M1 macrophages	GPR157
6.46269e-13	-1.03474	0.123	0.171	1.33105e-08	C1_0 M1 macrophages	SPIB
6.51123e-13	-1.01991	0.324	0.565	1.34105e-08	C1_0 M1 macrophages	ARHGDIB
6.79708e-13	-0.654797	0.426	0.574	1.39993e-08	C1_0 M1 macrophages	STXBP2
6.79963e-13	-0.549722	0.657	0.779	1.40045e-08	C1_0 M1 macrophages	COPE
7.06032e-13	-0.542557	0.618	0.764	1.45414e-08	C1_0 M1 macrophages	DEK
7.31675e-13	-1.97277	0.098	0.331	1.50696e-08	C1_0 M1 macrophages	PECAM1
7.36352e-13	-0.448653	0.809	0.883	1.51659e-08	C1_0 M1 macrophages	NME2
7.42219e-13	-0.484339	0.387	0.401	1.52867e-08	C1_0 M1 macrophages	AREG
7.66522e-13	2.40663	0.284	0.058	1.57873e-08	C1_0 M1 macrophages	TRIM36
7.75167e-13	-1.81396	0.157	0.416	1.59653e-08	C1_0 M1 macrophages	CCR1
8.66151e-13	0.782806	0.961	0.772	1.78392e-08	C1_0 M1 macrophages	GNA13
9.05462e-13	-0.45399	0.632	0.751	1.86489e-08	C1_0 M1 macrophages	TAPBP
9.34084e-13	1.88785	0.711	0.288	1.92384e-08	C1_0 M1 macrophages	PADI2
9.37587e-13	-0.747536	0.412	0.598	1.93105e-08	C1_0 M1 macrophages	SMDT1
9.5523e-13	4.19578	0.025	0.003	1.96739e-08	C1_0 M1 macrophages	AC009630.4
1.0726e-12	-1.16378	0.196	0.438	2.20912e-08	C1_0 M1 macrophages	MCUB
1.08139e-12	-1.14957	0.294	0.557	2.22722e-08	C1_0 M1 macrophages	CD47
1.32262e-12	-0.494124	0.569	0.673	2.72407e-08	C1_0 M1 macrophages	MAP3K8
1.40752e-12	1.23468	0.475	0.295	2.89893e-08	C1_0 M1 macrophages	SMOX
1.49278e-12	-0.206717	0.956	0.964	3.07453e-08	C1_0 M1 macrophages	MYL6
1.51335e-12	-1.24377	0.23	0.498	3.1169e-08	C1_0 M1 macrophages	GSTK1
1.64069e-12	-0.919403	0.451	0.742	3.37917e-08	C1_0 M1 macrophages	KRTCAP2
1.70479e-12	1.49587	0.76	0.37	3.51118e-08	C1_0 M1 macrophages	CREB5
1.78678e-12	-1.6829	0.127	0.393	3.68005e-08	C1_0 M1 macrophages	GET3
1.86139e-12	-0.735004	0.544	0.749	3.83372e-08	C1_0 M1 macrophages	NDUFB1
1.91261e-12	3.06615	0.348	0.047	3.9392e-08	C1_0 M1 macrophages	UNC5B
1.95136e-12	-0.446278	0.784	0.843	4.01903e-08	C1_0 M1 macrophages	GSTO1
2.03138e-12	-2.57027	0.064	0.345	4.18382e-08	C1_0 M1 macrophages	SEPTIN9
2.33306e-12	2.41423	0.392	0.103	4.80517e-08	C1_0 M1 macrophages	SLC2A5
2.34554e-12	-0.242213	0.804	0.858	4.83087e-08	C1_0 M1 macrophages	HNRNPA3
2.36762e-12	-0.476908	0.662	0.76	4.87635e-08	C1_0 M1 macrophages	ATP5MC3
2.38039e-12	-1.94934	0.078	0.281	4.90264e-08	C1_0 M1 macrophages	CSF2RB
2.41395e-12	-0.628491	0.569	0.722	4.97177e-08	C1_0 M1 macrophages	MZT2B
2.45629e-12	-0.444637	0.765	0.852	5.05898e-08	C1_0 M1 macrophages	COX7A2
2.47646e-12	0.540837	0.926	0.838	5.10051e-08	C1_0 M1 macrophages	ARL6IP1
2.66999e-12	1.54827	0.515	0.254	5.4991e-08	C1_0 M1 macrophages	CBLB
2.71518e-12	1.33602	0.627	0.364	5.59218e-08	C1_0 M1 macrophages	SRGAP2B
2.73562e-12	-2.12086	0.069	0.18	5.63429e-08	C1_0 M1 macrophages	APOBEC3A
3.05312e-12	-1.27523	0.265	0.519	6.2882e-08	C1_0 M1 macrophages	HSD17B4
3.07825e-12	-0.790816	0.397	0.651	6.33997e-08	C1_0 M1 macrophages	SYF2
3.35639e-12	-0.94976	0.172	0.33	6.91282e-08	C1_0 M1 macrophages	DAPP1
3.36419e-12	-1.32111	0.24	0.468	6.92889e-08	C1_0 M1 macrophages	GAS7
3.87209e-12	1.72945	0.593	0.238	7.97495e-08	C1_0 M1 macrophages	TSPYL2
4.20708e-12	-0.81643	0.593	0.78	8.6649e-08	C1_0 M1 macrophages	NOP10
4.26736e-12	2.58158	0.24	0.039	8.78906e-08	C1_0 M1 macrophages	MLF1
4.28444e-12	1.61297	0.578	0.251	8.82422e-08	C1_0 M1 macrophages	PMEPA1
4.32394e-12	-0.502325	0.618	0.753	8.90559e-08	C1_0 M1 macrophages	PLSCR1
4.38652e-12	-0.412247	0.632	0.735	9.03448e-08	C1_0 M1 macrophages	VASP
4.61351e-12	-0.108032	0.975	0.969	9.50199e-08	C1_0 M1 macrophages	FAU
4.66105e-12	0.922455	0.402	0.304	9.5999e-08	C1_0 M1 macrophages	CCSAP
5.03581e-12	-0.823232	0.412	0.659	1.03718e-07	C1_0 M1 macrophages	ATP5F1C
5.37157e-12	-1.26521	0.245	0.49	1.10633e-07	C1_0 M1 macrophages	LILRB3
5.46017e-12	-1.33836	0.23	0.542	1.12458e-07	C1_0 M1 macrophages	PSMB8
5.75596e-12	-0.15345	0.941	0.93	1.1855e-07	C1_0 M1 macrophages	EEF1G
6.39343e-12	-0.810668	0.407	0.623	1.31679e-07	C1_0 M1 macrophages	EID1
6.73347e-12	-0.365583	0.819	0.884	1.38683e-07	C1_0 M1 macrophages	GNG5
6.98257e-12	-0.820481	0.299	0.509	1.43813e-07	C1_0 M1 macrophages	PLP2
7.44345e-12	0.918591	0.863	0.662	1.53305e-07	C1_0 M1 macrophages	TUBB4B
7.50059e-12	-0.247951	0.941	0.961	1.54482e-07	C1_0 M1 macrophages	TYROBP
7.50282e-12	-1.07142	0.265	0.468	1.54528e-07	C1_0 M1 macrophages	PALM2-AKAP2
7.50437e-12	2.10454	0.373	0.101	1.5456e-07	C1_0 M1 macrophages	MXRA7
7.93004e-12	-1.77344	0.118	0.331	1.63327e-07	C1_0 M1 macrophages	EPSTI1
8.04948e-12	-0.917943	0.402	0.656	1.65787e-07	C1_0 M1 macrophages	SELENOH
8.54453e-12	0.718669	0.917	0.761	1.75983e-07	C1_0 M1 macrophages	PDE4DIP
8.8183e-12	-0.217196	0.838	0.862	1.81622e-07	C1_0 M1 macrophages	SNHG29
9.31416e-12	1.21952	0.75	0.448	1.91834e-07	C1_0 M1 macrophages	SRGAP2
9.82511e-12	-0.816826	0.539	0.721	2.02358e-07	C1_0 M1 macrophages	CPVL
1.07031e-11	-0.871763	0.392	0.664	2.2044e-07	C1_0 M1 macrophages	NDUFS6
1.11095e-11	1.64224	0.632	0.28	2.28811e-07	C1_0 M1 macrophages	LPAR6
1.11937e-11	-0.862955	0.27	0.495	2.30546e-07	C1_0 M1 macrophages	WAS
1.12429e-11	-0.170063	0.368	0.452	2.31558e-07	C1_0 M1 macrophages	SNHG25
1.17871e-11	-0.677693	0.475	0.621	2.42768e-07	C1_0 M1 macrophages	MYDGF
1.21948e-11	1.58122	0.422	0.171	2.51164e-07	C1_0 M1 macrophages	CHD7
1.24203e-11	-0.290397	0.819	0.85	2.55808e-07	C1_0 M1 macrophages	ACTR2
1.3146e-11	-2.25791	0.054	0.221	2.70755e-07	C1_0 M1 macrophages	CD300E
1.4098e-11	-0.43984	0.804	0.855	2.90363e-07	C1_0 M1 macrophages	OST4
1.46285e-11	-1.31019	0.245	0.575	3.01288e-07	C1_0 M1 macrophages	PRDX3
1.47686e-11	-1.03425	0.377	0.653	3.04173e-07	C1_0 M1 macrophages	TMBIM4
1.52781e-11	-0.606671	0.564	0.721	3.14669e-07	C1_0 M1 macrophages	SPCS3
1.53629e-11	-1.27459	0.196	0.439	3.16414e-07	C1_0 M1 macrophages	PSMB9
1.53985e-11	-0.564278	0.505	0.675	3.17147e-07	C1_0 M1 macrophages	GNAQ
1.54303e-11	-0.239886	0.951	0.958	3.17803e-07	C1_0 M1 macrophages	RNASEK
1.56515e-11	-1.75576	0.098	0.309	3.22358e-07	C1_0 M1 macrophages	XAF1
1.58363e-11	-0.904143	0.275	0.476	3.26165e-07	C1_0 M1 macrophages	CORO1A
1.59827e-11	1.09734	0.539	0.322	3.2918e-07	C1_0 M1 macrophages	AMFR
1.64001e-11	-0.651544	0.662	0.806	3.37777e-07	C1_0 M1 macrophages	RNF130
1.68765e-11	-0.505587	0.745	0.844	3.47588e-07	C1_0 M1 macrophages	NDUFA4
1.68832e-11	1.76699	0.564	0.232	3.47727e-07	C1_0 M1 macrophages	ADAM28
1.69428e-11	-0.432864	0.632	0.769	3.48954e-07	C1_0 M1 macrophages	TAGLN2
1.86417e-11	-0.513531	0.27	0.412	3.83945e-07	C1_0 M1 macrophages	CNN2
2.03139e-11	-0.534816	0.564	0.714	4.18386e-07	C1_0 M1 macrophages	EMILIN2
2.05135e-11	-1.95245	0.113	0.348	4.22496e-07	C1_0 M1 macrophages	SEMA3C
2.13675e-11	0.879842	0.917	0.69	4.40085e-07	C1_0 M1 macrophages	OTUD1
2.22084e-11	-0.961953	0.358	0.633	4.57404e-07	C1_0 M1 macrophages	VPS28
2.29393e-11	-0.977087	0.255	0.501	4.72457e-07	C1_0 M1 macrophages	PSMB10
2.65313e-11	-0.813894	0.412	0.612	5.46439e-07	C1_0 M1 macrophages	SSBP1
2.67685e-11	1.14474	0.574	0.343	5.51323e-07	C1_0 M1 macrophages	IL4R
2.74533e-11	1.73849	0.397	0.155	5.65429e-07	C1_0 M1 macrophages	CASP10
2.85389e-11	-1.00625	0.319	0.555	5.87787e-07	C1_0 M1 macrophages	SLIRP
2.91777e-11	2.18849	0.397	0.115	6.00943e-07	C1_0 M1 macrophages	FILIP1L
3.0884e-11	-1.0442	0.25	0.49	6.36086e-07	C1_0 M1 macrophages	EIF4EBP1
3.16162e-11	-1.02052	0.27	0.483	6.51167e-07	C1_0 M1 macrophages	CYB5R4
3.16386e-11	0.664993	0.882	0.754	6.51629e-07	C1_0 M1 macrophages	TACC1
3.18924e-11	3.62458	0.157	0.017	6.56856e-07	C1_0 M1 macrophages	AL358781.2
3.42593e-11	-0.496214	0.735	0.859	7.05605e-07	C1_0 M1 macrophages	SRSF5
3.49908e-11	-0.22462	0.995	0.991	7.20671e-07	C1_0 M1 macrophages	HLA-B
3.50091e-11	1.13435	0.784	0.488	7.21048e-07	C1_0 M1 macrophages	AMZ2
3.54334e-11	-0.235135	0.814	0.861	7.29786e-07	C1_0 M1 macrophages	PDIA3
3.60071e-11	1.14976	0.985	0.704	7.41603e-07	C1_0 M1 macrophages	RGS1
4.0289e-11	-1.04507	0.284	0.543	8.29792e-07	C1_0 M1 macrophages	UQCRC1
4.57158e-11	-1.19284	0.275	0.597	9.41562e-07	C1_0 M1 macrophages	UFC1
4.69897e-11	1.40568	0.588	0.281	9.67799e-07	C1_0 M1 macrophages	CDKN1C
4.72637e-11	2.10347	0.598	0.162	9.73443e-07	C1_0 M1 macrophages	CADM1
4.7697e-11	0.65245	0.706	0.564	9.82368e-07	C1_0 M1 macrophages	MPC2
5.14906e-11	1.50436	0.652	0.346	1.0605e-06	C1_0 M1 macrophages	TSC22D3
5.40744e-11	-0.78709	0.539	0.699	1.11372e-06	C1_0 M1 macrophages	LRPAP1
5.4367e-11	-1.29892	0.206	0.452	1.11974e-06	C1_0 M1 macrophages	ACAA2
5.50153e-11	0.353707	0.951	0.933	1.13309e-06	C1_0 M1 macrophages	ZFAS1
5.93036e-11	-0.687239	0.377	0.583	1.22142e-06	C1_0 M1 macrophages	COMT
5.95223e-11	-0.475955	0.833	0.855	1.22592e-06	C1_0 M1 macrophages	ASAH1
6.03505e-11	-0.318975	0.676	0.756	1.24298e-06	C1_0 M1 macrophages	MSN
6.88267e-11	1.14156	0.623	0.365	1.41755e-06	C1_0 M1 macrophages	RASAL2
6.92639e-11	-1.46759	0.186	0.467	1.42656e-06	C1_0 M1 macrophages	NDUFA7
7.21364e-11	-1.76917	0.049	0.156	1.48572e-06	C1_0 M1 macrophages	LILRA5
7.52182e-11	0.862345	0.809	0.623	1.54919e-06	C1_0 M1 macrophages	CPEB4
7.64113e-11	0.910657	0.848	0.646	1.57377e-06	C1_0 M1 macrophages	SBDS
7.79188e-11	1.22647	0.569	0.372	1.60482e-06	C1_0 M1 macrophages	HIST1H1C
8.19862e-11	-0.696925	0.431	0.645	1.68859e-06	C1_0 M1 macrophages	AHNAK
8.42302e-11	-0.156588	0.725	0.755	1.73481e-06	C1_0 M1 macrophages	HNRNPM
8.51265e-11	-0.639269	0.52	0.633	1.75327e-06	C1_0 M1 macrophages	SERPINA1
8.83806e-11	0.931418	0.926	0.714	1.82029e-06	C1_0 M1 macrophages	RGS2
9.2914e-11	-0.838837	0.255	0.418	1.91366e-06	C1_0 M1 macrophages	CBX6
9.58095e-11	-0.674315	0.466	0.662	1.97329e-06	C1_0 M1 macrophages	ATP5PO
1.00758e-10	-1.1796	0.245	0.511	2.07522e-06	C1_0 M1 macrophages	POLR2J
1.01122e-10	-0.615162	0.412	0.555	2.08272e-06	C1_0 M1 macrophages	C17orf49
1.07271e-10	-2.78466	0.029	0.232	2.20936e-06	C1_0 M1 macrophages	CLEC12A
1.0897e-10	-0.818145	0.299	0.523	2.24435e-06	C1_0 M1 macrophages	IDH3G
1.28725e-10	1.32025	0.495	0.242	2.65121e-06	C1_0 M1 macrophages	SMURF2
1.32363e-10	-0.973153	0.27	0.511	2.72614e-06	C1_0 M1 macrophages	NDUFA12
1.34578e-10	-0.720175	0.446	0.677	2.77176e-06	C1_0 M1 macrophages	SPCS1
1.36113e-10	-0.334904	0.794	0.886	2.80338e-06	C1_0 M1 macrophages	CLIC1
1.46518e-10	1.43581	0.539	0.243	3.01769e-06	C1_0 M1 macrophages	ABCG1
1.56486e-10	-1.00576	0.299	0.54	3.22298e-06	C1_0 M1 macrophages	SNRPE
1.60717e-10	-0.624383	0.603	0.759	3.31014e-06	C1_0 M1 macrophages	DAZAP2
1.60919e-10	0.91943	0.637	0.429	3.31429e-06	C1_0 M1 macrophages	PTPRJ
1.61834e-10	0.388642	0.917	0.864	3.33312e-06	C1_0 M1 macrophages	GLUL
1.62982e-10	-0.168938	0.868	0.844	3.35677e-06	C1_0 M1 macrophages	CALR
1.65616e-10	-0.83275	0.289	0.463	3.41102e-06	C1_0 M1 macrophages	ERO1A
1.65665e-10	1.29581	0.412	0.222	3.41204e-06	C1_0 M1 macrophages	EEPD1
1.87631e-10	-0.869506	0.23	0.405	3.86444e-06	C1_0 M1 macrophages	TOMM22
1.91968e-10	-0.14585	0.824	0.822	3.95378e-06	C1_0 M1 macrophages	RBM3
2.01984e-10	0.431813	0.892	0.822	4.16006e-06	C1_0 M1 macrophages	LAPTM4A
2.06607e-10	-0.979187	0.377	0.607	4.25527e-06	C1_0 M1 macrophages	NDUFB9
2.30043e-10	-0.857378	0.368	0.614	4.73797e-06	C1_0 M1 macrophages	SNRPF
2.33892e-10	-0.230704	0.843	0.873	4.81725e-06	C1_0 M1 macrophages	SEC61B
2.45036e-10	-0.916002	0.407	0.627	5.04677e-06	C1_0 M1 macrophages	HSBP1
2.48515e-10	-0.361893	0.73	0.823	5.11841e-06	C1_0 M1 macrophages	PSMA6
2.51695e-10	1.31425	0.662	0.367	5.18392e-06	C1_0 M1 macrophages	SLC39A10
2.51898e-10	-1.27549	0.157	0.37	5.1881e-06	C1_0 M1 macrophages	TNFSF13
2.55693e-10	-0.52896	0.309	0.471	5.26625e-06	C1_0 M1 macrophages	EIF2A
2.56416e-10	-2.56893	0.039	0.161	5.28114e-06	C1_0 M1 macrophages	CXCL1
2.60963e-10	-1.2121	0.27	0.536	5.37479e-06	C1_0 M1 macrophages	RAB13
2.73248e-10	0.562641	0.907	0.82	5.62782e-06	C1_0 M1 macrophages	SPAG9
2.80141e-10	1.16706	0.603	0.384	5.76979e-06	C1_0 M1 macrophages	LPL
2.93918e-10	1.40117	0.348	0.197	6.05353e-06	C1_0 M1 macrophages	HIST1H2AC
3.41819e-10	-1.3742	0.23	0.551	7.04009e-06	C1_0 M1 macrophages	TXNDC17
3.43446e-10	0.862875	0.735	0.563	7.07362e-06	C1_0 M1 macrophages	MANBA
3.43603e-10	-1.54478	0.142	0.386	7.07685e-06	C1_0 M1 macrophages	NUP214
3.52806e-10	-1.52212	0.113	0.291	7.26639e-06	C1_0 M1 macrophages	SP110
3.58618e-10	-0.508016	0.662	0.795	7.38609e-06	C1_0 M1 macrophages	COX7B
3.65421e-10	-0.754447	0.324	0.528	7.52622e-06	C1_0 M1 macrophages	CNIH1
3.6648e-10	1.17703	0.721	0.409	7.54803e-06	C1_0 M1 macrophages	IER5L
3.93006e-10	-1.77369	0.059	0.242	8.09435e-06	C1_0 M1 macrophages	IL27RA
4.12851e-10	-1.04779	0.397	0.572	8.50308e-06	C1_0 M1 macrophages	LRP1
4.29188e-10	-1.2039	0.167	0.4	8.83956e-06	C1_0 M1 macrophages	ECHDC1
4.30608e-10	0.703575	0.902	0.756	8.86881e-06	C1_0 M1 macrophages	ATP1A1
4.37177e-10	-1.09165	0.27	0.545	9.00409e-06	C1_0 M1 macrophages	FKBP8
4.43366e-10	1.32275	0.382	0.218	9.13157e-06	C1_0 M1 macrophages	CLK4
4.48571e-10	-0.356784	0.559	0.669	9.23877e-06	C1_0 M1 macrophages	ANXA11
4.6022e-10	-1.05426	0.255	0.487	9.47869e-06	C1_0 M1 macrophages	AP3S1
4.68801e-10	-1.32917	0.098	0.256	9.65543e-06	C1_0 M1 macrophages	PID1
4.95283e-10	-1.12193	0.25	0.472	1.02008e-05	C1_0 M1 macrophages	MRPS15
4.99829e-10	-1.26632	0.127	0.331	1.02945e-05	C1_0 M1 macrophages	TNIP2
5.19257e-10	-0.566759	0.529	0.66	1.06946e-05	C1_0 M1 macrophages	NLRP3
5.21576e-10	-4.62854	0.01	0.213	1.07424e-05	C1_0 M1 macrophages	JAKMIP2
5.25289e-10	-0.73851	0.309	0.518	1.08188e-05	C1_0 M1 macrophages	DNAJC15
5.33724e-10	1.35279	0.618	0.316	1.09926e-05	C1_0 M1 macrophages	ERF
5.44589e-10	1.13397	0.623	0.397	1.12164e-05	C1_0 M1 macrophages	SRGAP2C
5.46929e-10	-0.853741	0.377	0.591	1.12645e-05	C1_0 M1 macrophages	FIS1
5.69815e-10	1.39968	0.794	0.414	1.17359e-05	C1_0 M1 macrophages	INHBA
5.85546e-10	0.791881	0.775	0.621	1.20599e-05	C1_0 M1 macrophages	NANS
6.12816e-10	-0.25042	0.922	0.934	1.26216e-05	C1_0 M1 macrophages	PLAUR
6.15078e-10	-1.17506	0.172	0.354	1.26681e-05	C1_0 M1 macrophages	PMP22
6.19945e-10	1.39781	0.603	0.296	1.27684e-05	C1_0 M1 macrophages	H2AFX
6.46961e-10	-0.254615	0.873	0.892	1.33248e-05	C1_0 M1 macrophages	ATP6V1F
6.80247e-10	-0.91178	0.324	0.54	1.40104e-05	C1_0 M1 macrophages	NDUFB3
6.98833e-10	-0.491685	0.534	0.662	1.43932e-05	C1_0 M1 macrophages	FNDC3B
7.30893e-10	-0.240154	0.725	0.765	1.50535e-05	C1_0 M1 macrophages	NOP53
7.32562e-10	1.87065	0.5	0.177	1.50879e-05	C1_0 M1 macrophages	SRGAP1
7.60771e-10	-1.34033	0.162	0.387	1.56688e-05	C1_0 M1 macrophages	EMP1
7.98991e-10	-2.51152	0.034	0.295	1.6456e-05	C1_0 M1 macrophages	ANTXR2
8.1494e-10	0.923527	0.819	0.58	1.67845e-05	C1_0 M1 macrophages	BTG2
8.27546e-10	1.28122	0.534	0.289	1.70441e-05	C1_0 M1 macrophages	PEAK1
8.50015e-10	0.245488	1	0.997	1.75069e-05	C1_0 M1 macrophages	MT2A
8.56692e-10	-0.781641	0.426	0.672	1.76444e-05	C1_0 M1 macrophages	AP2M1
8.71006e-10	-0.112078	0.794	0.816	1.79392e-05	C1_0 M1 macrophages	COTL1
8.7897e-10	-0.674293	0.475	0.67	1.81033e-05	C1_0 M1 macrophages	COPS9
8.79261e-10	-0.297084	0.681	0.791	1.81093e-05	C1_0 M1 macrophages	RIPK2
8.85862e-10	-1.19067	0.206	0.449	1.82452e-05	C1_0 M1 macrophages	CAT
9.08622e-10	0.914671	0.784	0.542	1.8714e-05	C1_0 M1 macrophages	LAIR1
9.59189e-10	0.70397	0.76	0.615	1.97555e-05	C1_0 M1 macrophages	ABI1
9.62987e-10	1.40492	0.304	0.146	1.98337e-05	C1_0 M1 macrophages	GATM
9.67687e-10	-0.279111	0.608	0.694	1.99305e-05	C1_0 M1 macrophages	CHMP1B
9.77942e-10	1.05312	0.431	0.244	2.01417e-05	C1_0 M1 macrophages	ATP8B4
9.86175e-10	-1.29531	0.167	0.435	2.03113e-05	C1_0 M1 macrophages	ESD
1.0381e-09	-0.213737	0.853	0.862	2.13807e-05	C1_0 M1 macrophages	ACTR3
1.04652e-09	-1.97802	0.103	0.357	2.15542e-05	C1_0 M1 macrophages	LSM6
1.05722e-09	1.61652	0.407	0.165	2.17746e-05	C1_0 M1 macrophages	PLD4
1.0786e-09	1.19306	0.618	0.364	2.22149e-05	C1_0 M1 macrophages	MFSD2A
1.09962e-09	-0.253827	0.613	0.677	2.26478e-05	C1_0 M1 macrophages	EIF3L
1.12027e-09	-2.1314	0.078	0.325	2.30731e-05	C1_0 M1 macrophages	ADD3
1.12816e-09	-0.406452	0.436	0.552	2.32355e-05	C1_0 M1 macrophages	BIRC3
1.21265e-09	-0.660905	0.515	0.699	2.49757e-05	C1_0 M1 macrophages	NDUFB8
1.21773e-09	-1.0049	0.284	0.463	2.50804e-05	C1_0 M1 macrophages	QSOX1
1.24809e-09	-0.557778	0.608	0.743	2.57057e-05	C1_0 M1 macrophages	ATP5F1D
1.25176e-09	1.47546	0.328	0.138	2.57813e-05	C1_0 M1 macrophages	PIK3IP1
1.27633e-09	3.09227	0.304	0.049	2.62872e-05	C1_0 M1 macrophages	HTRA1
1.27856e-09	-1.03028	0.26	0.475	2.63333e-05	C1_0 M1 macrophages	RBMS1
1.28548e-09	-1.14651	0.191	0.397	2.64758e-05	C1_0 M1 macrophages	PTRHD1
1.30893e-09	-1.18192	0.181	0.381	2.69586e-05	C1_0 M1 macrophages	EIF4G3
1.3682e-09	-0.805332	0.422	0.628	2.81794e-05	C1_0 M1 macrophages	EVI2B
1.38132e-09	-1.07554	0.191	0.388	2.84497e-05	C1_0 M1 macrophages	NHP2
1.4337e-09	-0.734397	0.451	0.692	2.95285e-05	C1_0 M1 macrophages	CIAO2B
1.44183e-09	-2.01996	0.049	0.213	2.96959e-05	C1_0 M1 macrophages	ICAM3
1.45717e-09	-0.457208	0.779	0.838	3.0012e-05	C1_0 M1 macrophages	COX5B
1.47061e-09	-1.58641	0.108	0.311	3.02887e-05	C1_0 M1 macrophages	VAMP5
1.47259e-09	-1.00456	0.328	0.557	3.03294e-05	C1_0 M1 macrophages	GNG10
1.5116e-09	1.58164	0.27	0.121	3.11329e-05	C1_0 M1 macrophages	MYO10
1.54756e-09	-3.91247	0.015	0.262	3.18735e-05	C1_0 M1 macrophages	CLEC4E
1.5694e-09	-1.54358	0.123	0.207	3.23234e-05	C1_0 M1 macrophages	FABP4
1.59602e-09	-0.572096	0.49	0.642	3.28717e-05	C1_0 M1 macrophages	PSMA4
1.68979e-09	1.18476	0.529	0.274	3.48028e-05	C1_0 M1 macrophages	ANKRD9
1.7104e-09	0.958975	0.446	0.304	3.52273e-05	C1_0 M1 macrophages	SREBF1
1.77416e-09	-0.646255	0.613	0.696	3.65406e-05	C1_0 M1 macrophages	HEXB
1.87767e-09	-0.887142	0.363	0.605	3.86724e-05	C1_0 M1 macrophages	CHMP2A
1.89993e-09	4.08785	0.118	0.005	3.91309e-05	C1_0 M1 macrophages	ADGRB3
1.93256e-09	-3.14224	0.029	0.27	3.98031e-05	C1_0 M1 macrophages	ANXA6
2.08677e-09	1.70951	0.431	0.183	4.2979e-05	C1_0 M1 macrophages	KBTBD8
2.0932e-09	-0.630134	0.245	0.417	4.31116e-05	C1_0 M1 macrophages	PDCL3
2.12239e-09	-1.13154	0.26	0.483	4.37127e-05	C1_0 M1 macrophages	STAT1
2.12782e-09	-0.110205	0.961	0.953	4.38247e-05	C1_0 M1 macrophages	RPLP0
2.1888e-09	1.58028	0.446	0.192	4.50805e-05	C1_0 M1 macrophages	CD276
2.28121e-09	-0.907213	0.167	0.277	4.69838e-05	C1_0 M1 macrophages	POGLUT1
2.2862e-09	-0.893754	0.23	0.432	4.70867e-05	C1_0 M1 macrophages	THOC7
2.2934e-09	0.942399	0.853	0.586	4.72348e-05	C1_0 M1 macrophages	PTGER4
2.30846e-09	-0.922991	0.26	0.475	4.75451e-05	C1_0 M1 macrophages	ARHGAP30
2.36028e-09	1.74701	0.529	0.182	4.86124e-05	C1_0 M1 macrophages	FARP1
2.41949e-09	-0.881434	0.431	0.597	4.98318e-05	C1_0 M1 macrophages	CTSA
2.4842e-09	-0.142424	0.99	0.988	5.11645e-05	C1_0 M1 macrophages	MT-CO2
2.55923e-09	0.595667	0.843	0.732	5.27098e-05	C1_0 M1 macrophages	B4GALT1
2.63709e-09	2.07222	0.284	0.085	5.43134e-05	C1_0 M1 macrophages	RASSF8
2.74059e-09	4.75486	0.137	0.004	5.64453e-05	C1_0 M1 macrophages	SEMA6D
2.86073e-09	-0.604986	0.451	0.598	5.89197e-05	C1_0 M1 macrophages	LSM7
2.95773e-09	0.945731	0.804	0.572	6.09173e-05	C1_0 M1 macrophages	IFRD1
2.95982e-09	2.05188	0.147	0.057	6.09605e-05	C1_0 M1 macrophages	HIST1H4H
3.00079e-09	-0.773042	0.338	0.528	6.18042e-05	C1_0 M1 macrophages	SNX2
3.03833e-09	-0.932462	0.255	0.493	6.25774e-05	C1_0 M1 macrophages	TMEM230
3.08531e-09	-0.122504	0.966	0.953	6.35451e-05	C1_0 M1 macrophages	HNRNPA2B1
3.11033e-09	-0.408502	0.794	0.846	6.40604e-05	C1_0 M1 macrophages	YWHAB
3.11116e-09	-0.929609	0.265	0.535	6.40774e-05	C1_0 M1 macrophages	TMCO1
3.32583e-09	-0.932748	0.314	0.582	6.84988e-05	C1_0 M1 macrophages	MICOS13
3.33292e-09	-1.39616	0.206	0.439	6.86449e-05	C1_0 M1 macrophages	POLE4
3.48317e-09	-1.14555	0.211	0.425	7.17394e-05	C1_0 M1 macrophages	ZDHHC20
3.57178e-09	-0.884687	0.407	0.637	7.35644e-05	C1_0 M1 macrophages	NDUFB10
3.62387e-09	-0.997212	0.328	0.541	7.46373e-05	C1_0 M1 macrophages	PARP14
3.71479e-09	-0.271427	0.912	0.928	7.65098e-05	C1_0 M1 macrophages	CYBA
4.0025e-09	-0.751867	0.402	0.607	8.24355e-05	C1_0 M1 macrophages	VPS29
4.10041e-09	-0.357844	0.5	0.62	8.4452e-05	C1_0 M1 macrophages	SDC4
4.10986e-09	-1.02314	0.186	0.375	8.46466e-05	C1_0 M1 macrophages	APOBR
4.11253e-09	3.42668	0.299	0.027	8.47018e-05	C1_0 M1 macrophages	PDPN
4.15829e-09	2.31111	0.225	0.055	8.56441e-05	C1_0 M1 macrophages	NAV2
4.52639e-09	3.84921	0.103	0.01	9.32254e-05	C1_0 M1 macrophages	HIST3H2BB
4.56212e-09	-0.308954	0.711	0.781	9.39613e-05	C1_0 M1 macrophages	TRIR
4.64494e-09	0.583087	0.892	0.778	9.56673e-05	C1_0 M1 macrophages	RGCC
4.91943e-09	-0.252379	0.892	0.912	0.000101321	C1_0 M1 macrophages	MIF
4.96285e-09	0.874159	0.686	0.495	0.000102215	C1_0 M1 macrophages	HSPH1
5.01551e-09	2.50502	0.113	0.035	0.000103299	C1_0 M1 macrophages	BBS5
5.01563e-09	0.600549	0.76	0.616	0.000103302	C1_0 M1 macrophages	ZBTB7A
5.01849e-09	-0.652571	0.5	0.67	0.000103361	C1_0 M1 macrophages	C19orf53
5.03348e-09	-0.761409	0.382	0.622	0.00010367	C1_0 M1 macrophages	CD37
5.0894e-09	0.972354	0.525	0.379	0.000104821	C1_0 M1 macrophages	SLC4A7
5.15944e-09	-0.215123	0.721	0.826	0.000106264	C1_0 M1 macrophages	CD55
5.24234e-09	-1.0146	0.314	0.574	0.000107971	C1_0 M1 macrophages	COX14
5.26055e-09	-0.668697	0.436	0.616	0.000108346	C1_0 M1 macrophages	HCLS1
5.6311e-09	1.62625	0.549	0.224	0.000115978	C1_0 M1 macrophages	WDR91
5.73442e-09	1.98984	0.181	0.057	0.000118106	C1_0 M1 macrophages	PLXNA2
5.73625e-09	1.16449	0.387	0.217	0.000118144	C1_0 M1 macrophages	CDKN2AIP
5.74871e-09	0.416698	0.966	0.935	0.0001184	C1_0 M1 macrophages	HSP90AB1
5.90088e-09	-1.01851	0.23	0.47	0.000121534	C1_0 M1 macrophages	ERGIC3
5.90366e-09	-1.5924	0.113	0.3	0.000121592	C1_0 M1 macrophages	IL18BP
6.08134e-09	-0.431969	0.574	0.713	0.000125251	C1_0 M1 macrophages	CBX3
6.30614e-09	0.753126	0.873	0.722	0.000129881	C1_0 M1 macrophages	AMD1
6.31051e-09	-0.216914	0.804	0.86	0.000129971	C1_0 M1 macrophages	TXN
6.41505e-09	-0.903886	0.338	0.569	0.000132124	C1_0 M1 macrophages	PHPT1
6.60509e-09	-0.448015	0.711	0.829	0.000136039	C1_0 M1 macrophages	HCST
7.00702e-09	-1.65211	0.113	0.319	0.000144316	C1_0 M1 macrophages	LRRC25
7.01893e-09	-0.921266	0.338	0.569	0.000144562	C1_0 M1 macrophages	NDUFS7
7.02114e-09	-0.556023	0.603	0.725	0.000144607	C1_0 M1 macrophages	TPP1
7.33283e-09	-1.55919	0.113	0.325	0.000151027	C1_0 M1 macrophages	DNPH1
7.47417e-09	0.787055	0.863	0.709	0.000153938	C1_0 M1 macrophages	IER5
7.54014e-09	0.92906	0.809	0.577	0.000155297	C1_0 M1 macrophages	CLK1
7.55605e-09	-1.42562	0.054	0.118	0.000155624	C1_0 M1 macrophages	LTB
7.70423e-09	2.74201	0.216	0.035	0.000158676	C1_0 M1 macrophages	FAM149A
8.33782e-09	1.05121	0.735	0.49	0.000171726	C1_0 M1 macrophages	BTG3
8.50505e-09	-0.227072	0.912	0.938	0.00017517	C1_0 M1 macrophages	ARPC2
8.67064e-09	-0.781871	0.196	0.371	0.00017858	C1_0 M1 macrophages	SHKBP1
8.74725e-09	-0.781664	0.5	0.715	0.000180158	C1_0 M1 macrophages	NDUFA2
8.82488e-09	1.24981	0.51	0.266	0.000181757	C1_0 M1 macrophages	ITPKB
9.08574e-09	-0.587996	0.466	0.642	0.00018713	C1_0 M1 macrophages	XRN2
9.60809e-09	0.694238	0.824	0.656	0.000197888	C1_0 M1 macrophages	TGIF1
9.98602e-09	0.937269	0.574	0.399	0.000205672	C1_0 M1 macrophages	CCDC85B
1.02236e-08	-0.627137	0.314	0.461	0.000210566	C1_0 M1 macrophages	HCK
1.06579e-08	2.75626	0.118	0.02	0.00021951	C1_0 M1 macrophages	MCC
1.08945e-08	-0.767531	0.319	0.499	0.000224384	C1_0 M1 macrophages	SLC36A4
1.09841e-08	0.671273	0.902	0.797	0.000226229	C1_0 M1 macrophages	SELENOK
1.10109e-08	-0.565464	0.471	0.654	0.000226781	C1_0 M1 macrophages	ERH
1.14658e-08	-0.775574	0.284	0.488	0.00023615	C1_0 M1 macrophages	GRK3
1.14925e-08	1.42764	0.304	0.131	0.0002367	C1_0 M1 macrophages	RGS9
1.17628e-08	0.200318	1	0.999	0.000242266	C1_0 M1 macrophages	MALAT1
1.18231e-08	-0.456085	0.529	0.675	0.000243508	C1_0 M1 macrophages	TOMM6
1.18355e-08	-0.758422	0.348	0.534	0.000243765	C1_0 M1 macrophages	STMP1
1.20561e-08	0.697061	0.838	0.653	0.000248307	C1_0 M1 macrophages	DYNC1H1
1.22442e-08	-1.61138	0.049	0.145	0.000252182	C1_0 M1 macrophages	FCER1A
1.24433e-08	-1.69398	0.044	0.157	0.000256282	C1_0 M1 macrophages	QPCT
1.24576e-08	-1.15219	0.225	0.479	0.000256577	C1_0 M1 macrophages	TIMM8B
1.24811e-08	1.84775	0.515	0.183	0.000257061	C1_0 M1 macrophages	TUBB2A
1.27532e-08	-0.783144	0.289	0.467	0.000262665	C1_0 M1 macrophages	DOK2
1.27694e-08	0.237772	1	0.991	0.000262998	C1_0 M1 macrophages	H3F3B
1.28017e-08	-0.392114	0.623	0.715	0.000263664	C1_0 M1 macrophages	LAP3
1.28059e-08	-0.423675	0.652	0.763	0.000263751	C1_0 M1 macrophages	NDUFB11
1.2957e-08	1.54043	0.49	0.206	0.000266862	C1_0 M1 macrophages	SPATA13
1.3117e-08	1.79384	0.304	0.101	0.000270157	C1_0 M1 macrophages	ARHGEF12
1.32255e-08	2.18973	0.353	0.101	0.000272393	C1_0 M1 macrophages	TCHH
1.36113e-08	-0.987113	0.25	0.45	0.000280338	C1_0 M1 macrophages	DECR1
1.40831e-08	-0.524384	0.559	0.684	0.000290056	C1_0 M1 macrophages	TGOLN2
1.47208e-08	-0.237369	0.868	0.896	0.00030319	C1_0 M1 macrophages	UQCRB
1.47509e-08	3.7293	0.093	0.01	0.000303809	C1_0 M1 macrophages	OLFML3
1.5168e-08	-0.888011	0.304	0.526	0.0003124	C1_0 M1 macrophages	ANXA4
1.52084e-08	-1.08035	0.275	0.522	0.000313231	C1_0 M1 macrophages	TRAPPC1
1.58908e-08	0.973738	0.819	0.534	0.000327287	C1_0 M1 macrophages	RHBDF2
1.61539e-08	-1.57219	0.098	0.305	0.000332705	C1_0 M1 macrophages	TMEM170B
1.66284e-08	-0.49429	0.627	0.708	0.000342479	C1_0 M1 macrophages	HM13
1.70983e-08	-0.393336	0.51	0.612	0.000352156	C1_0 M1 macrophages	FLOT1
1.72154e-08	-0.745786	0.324	0.531	0.000354567	C1_0 M1 macrophages	PLIN3
1.76788e-08	-1.07563	0.255	0.516	0.000364113	C1_0 M1 macrophages	SGK3
1.82557e-08	-1.07896	0.319	0.536	0.000375995	C1_0 M1 macrophages	LEPROT
1.82688e-08	-0.445321	0.51	0.608	0.000376264	C1_0 M1 macrophages	CCT5
1.8748e-08	-0.86769	0.436	0.612	0.000386133	C1_0 M1 macrophages	CYBB
1.92399e-08	1.71964	0.515	0.203	0.000396266	C1_0 M1 macrophages	PRKCH
1.97111e-08	-1.61999	0.098	0.319	0.000405969	C1_0 M1 macrophages	TMEM205
1.97275e-08	1.21499	0.49	0.313	0.000406308	C1_0 M1 macrophages	SIPA1L2
1.98815e-08	-0.32978	0.471	0.58	0.00040948	C1_0 M1 macrophages	MED13L
2.01887e-08	5.02438	0.093	0.002	0.000415807	C1_0 M1 macrophages	LINC02712
2.04405e-08	-1.2761	0.216	0.473	0.000420992	C1_0 M1 macrophages	IL10RB
2.06776e-08	-4.00863	0.01	0.267	0.000425876	C1_0 M1 macrophages	SLAMF8
2.16901e-08	-1.48711	0.132	0.332	0.00044673	C1_0 M1 macrophages	PIN4
2.24234e-08	-0.630444	0.373	0.552	0.000461832	C1_0 M1 macrophages	BOD1L1
2.26695e-08	2.2465	0.211	0.059	0.000466902	C1_0 M1 macrophages	PLEKHH3
2.27844e-08	-1.0723	0.24	0.46	0.000469267	C1_0 M1 macrophages	ABRACL
2.2914e-08	1.93355	0.451	0.157	0.000471936	C1_0 M1 macrophages	SPRY1
2.33041e-08	-0.789745	0.422	0.623	0.000479971	C1_0 M1 macrophages	TMEM14C
2.42014e-08	-0.29496	0.564	0.653	0.000498452	C1_0 M1 macrophages	UBE2I
2.47541e-08	-0.399628	0.539	0.696	0.000509836	C1_0 M1 macrophages	GDI2
2.50714e-08	-0.831852	0.206	0.392	0.000516371	C1_0 M1 macrophages	ELOVL1
2.5769e-08	-0.500167	0.289	0.417	0.000530738	C1_0 M1 macrophages	IRAK3
2.57791e-08	-1.39421	0.113	0.327	0.000530946	C1_0 M1 macrophages	BLVRA
2.62112e-08	1.83615	0.431	0.163	0.000539846	C1_0 M1 macrophages	HIST3H2A
2.62241e-08	-0.853597	0.24	0.467	0.000540112	C1_0 M1 macrophages	EIF4E2
2.63436e-08	0.305629	0.975	0.961	0.000542573	C1_0 M1 macrophages	HSP90AA1
2.65171e-08	1.97666	0.279	0.103	0.000546146	C1_0 M1 macrophages	TNFRSF10D
2.68003e-08	-0.430011	0.608	0.717	0.000551979	C1_0 M1 macrophages	SEM1
2.69273e-08	1.59737	0.471	0.212	0.000554594	C1_0 M1 macrophages	BIN1
2.71263e-08	-0.118298	0.995	0.999	0.000558693	C1_0 M1 macrophages	B2M
2.74227e-08	-0.564216	0.48	0.65	0.000564799	C1_0 M1 macrophages	SELENOF
2.75691e-08	-1.88246	0.064	0.275	0.000567812	C1_0 M1 macrophages	AGTRAP
2.75859e-08	1.80415	0.451	0.179	0.000568159	C1_0 M1 macrophages	RUNX2
2.85839e-08	-1.03564	0.23	0.436	0.000588714	C1_0 M1 macrophages	CPD
2.89186e-08	-1.37461	0.147	0.408	0.000595607	C1_0 M1 macrophages	METTL26
2.98236e-08	1.44577	0.598	0.257	0.000614247	C1_0 M1 macrophages	HES4
2.99021e-08	-0.450051	0.578	0.693	0.000615863	C1_0 M1 macrophages	PDIA6
3.00403e-08	-0.382703	0.652	0.76	0.000618711	C1_0 M1 macrophages	CD53
3.03526e-08	-0.969226	0.299	0.568	0.000625142	C1_0 M1 macrophages	TMEM160
3.09332e-08	-1.0226	0.211	0.386	0.0006371	C1_0 M1 macrophages	MPEG1
3.10603e-08	-0.406129	0.52	0.651	0.000639719	C1_0 M1 macrophages	ARPC4
3.12106e-08	0.385536	0.961	0.878	0.000642814	C1_0 M1 macrophages	EIF5
3.14964e-08	-0.768582	0.608	0.795	0.000648699	C1_0 M1 macrophages	UQCR10
3.15921e-08	-0.581263	0.564	0.701	0.000650671	C1_0 M1 macrophages	UQCRQ
3.19694e-08	-0.951631	0.221	0.411	0.000658441	C1_0 M1 macrophages	PDIA4
3.20499e-08	-1.74605	0.044	0.242	0.000660099	C1_0 M1 macrophages	MAP3K20
3.21001e-08	0.552372	0.775	0.659	0.000661133	C1_0 M1 macrophages	NASP
3.21258e-08	0.425621	0.99	0.953	0.000661662	C1_0 M1 macrophages	CFLAR
3.25399e-08	-0.473451	0.627	0.748	0.000670191	C1_0 M1 macrophages	ATP5PD
3.26616e-08	-1.20986	0.167	0.366	0.000672699	C1_0 M1 macrophages	SYK
3.31475e-08	-0.85037	0.25	0.43	0.000682706	C1_0 M1 macrophages	GPI
3.31478e-08	-0.555238	0.539	0.688	0.000682711	C1_0 M1 macrophages	IVNS1ABP
3.34969e-08	-1.15715	0.108	0.239	0.000689902	C1_0 M1 macrophages	TMEM273
3.36481e-08	-0.626043	0.412	0.571	0.000693017	C1_0 M1 macrophages	COX7A2L
3.47532e-08	1.74647	0.245	0.086	0.000715778	C1_0 M1 macrophages	FAM110B
3.51121e-08	-0.300159	0.77	0.85	0.000723168	C1_0 M1 macrophages	MYL12A
3.5418e-08	-0.980072	0.289	0.531	0.000729468	C1_0 M1 macrophages	CHURC1
3.57422e-08	-0.897505	0.265	0.499	0.000736145	C1_0 M1 macrophages	RBIS
3.60901e-08	-0.931837	0.206	0.359	0.000743311	C1_0 M1 macrophages	CIR1
3.66627e-08	-0.455639	0.652	0.769	0.000755104	C1_0 M1 macrophages	COX6C
3.68914e-08	-0.815823	0.245	0.441	0.000759815	C1_0 M1 macrophages	SLC25A24
3.71463e-08	2.01727	0.603	0.189	0.000765066	C1_0 M1 macrophages	BHLHE41
3.85815e-08	-0.142081	0.951	0.847	0.000794624	C1_0 M1 macrophages	CD68
4.0936e-08	-0.39745	0.672	0.758	0.000843119	C1_0 M1 macrophages	ACADVL
4.09418e-08	-0.369221	0.574	0.687	0.000843237	C1_0 M1 macrophages	EIF3G
4.16667e-08	3.20568	0.118	0.013	0.000858167	C1_0 M1 macrophages	MICU3
4.24617e-08	-0.658296	0.275	0.448	0.000874542	C1_0 M1 macrophages	DAPK1
4.2555e-08	1.56357	0.279	0.127	0.000876463	C1_0 M1 macrophages	LTC4S
4.25845e-08	0.755906	0.858	0.694	0.000877071	C1_0 M1 macrophages	TAF1D
4.3538e-08	2.15251	0.373	0.089	0.000896708	C1_0 M1 macrophages	PDGFA
4.35422e-08	-0.731807	0.377	0.579	0.000896795	C1_0 M1 macrophages	RTRAF
4.46266e-08	-0.153954	0.907	0.893	0.00091913	C1_0 M1 macrophages	IER3
4.53079e-08	-1.26696	0.054	0.123	0.000933161	C1_0 M1 macrophages	FPR2
4.61495e-08	-3.05	0.01	0.199	0.000950496	C1_0 M1 macrophages	TNFAIP6
4.76002e-08	-0.311812	0.676	0.744	0.000980373	C1_0 M1 macrophages	CAP1
5.01369e-08	-0.582727	0.456	0.589	0.00103262	C1_0 M1 macrophages	ZYX
5.03822e-08	1.38915	0.686	0.347	0.00103767	C1_0 M1 macrophages	ABI2
5.04254e-08	2.05106	0.196	0.056	0.00103856	C1_0 M1 macrophages	CLDN1
5.05418e-08	0.59249	0.765	0.624	0.00104096	C1_0 M1 macrophages	TTYH3
5.13159e-08	-1.28451	0.176	0.443	0.0010569	C1_0 M1 macrophages	DRAM1
5.15134e-08	-0.714194	0.27	0.455	0.00106097	C1_0 M1 macrophages	TAP1
5.45354e-08	-1.34999	0.088	0.243	0.00112321	C1_0 M1 macrophages	SLC7A11
5.52033e-08	-0.232884	0.5	0.598	0.00113697	C1_0 M1 macrophages	OPN3
5.60552e-08	-0.647384	0.309	0.487	0.00115451	C1_0 M1 macrophages	VMA21
5.70138e-08	-1.26497	0.132	0.301	0.00117426	C1_0 M1 macrophages	ZSCAN16-AS1
5.71568e-08	-0.221572	0.824	0.84	0.0011772	C1_0 M1 macrophages	FLNA
5.94623e-08	-0.899173	0.206	0.296	0.00122469	C1_0 M1 macrophages	CD93
5.95605e-08	0.843834	0.765	0.583	0.00122671	C1_0 M1 macrophages	CYLD
6.05067e-08	1.04756	0.858	0.531	0.0012462	C1_0 M1 macrophages	PELI1
6.08871e-08	-0.501385	0.382	0.527	0.00125403	C1_0 M1 macrophages	TWF2
6.10344e-08	-1.24181	0.25	0.427	0.00125706	C1_0 M1 macrophages	MMP9
6.14092e-08	-0.897129	0.23	0.446	0.00126478	C1_0 M1 macrophages	LARP7
6.14218e-08	2.26911	0.147	0.041	0.00126504	C1_0 M1 macrophages	HIST1H2BJ
6.23423e-08	-0.240461	0.696	0.754	0.001284	C1_0 M1 macrophages	ICAM1
6.28034e-08	-0.256566	0.819	0.846	0.0012935	C1_0 M1 macrophages	PPIB
6.51445e-08	3.3896	0.23	0.019	0.00134172	C1_0 M1 macrophages	ENPP1
6.68157e-08	-1.04956	0.196	0.391	0.00137614	C1_0 M1 macrophages	PPP1CC
6.87626e-08	1.6009	0.407	0.155	0.00141624	C1_0 M1 macrophages	KHDRBS3
6.87707e-08	-0.301358	0.819	0.857	0.0014164	C1_0 M1 macrophages	SUMO2
6.93688e-08	-0.513648	0.539	0.707	0.00142872	C1_0 M1 macrophages	JTB
6.94127e-08	-1.09252	0.172	0.318	0.00142962	C1_0 M1 macrophages	MREG
6.94681e-08	-0.587672	0.613	0.768	0.00143076	C1_0 M1 macrophages	SEC61G
7.05674e-08	-0.789348	0.426	0.625	0.00145341	C1_0 M1 macrophages	NDUFA3
7.21913e-08	-0.413935	0.559	0.685	0.00148685	C1_0 M1 macrophages	TAF10
7.61228e-08	-0.720374	0.255	0.419	0.00156782	C1_0 M1 macrophages	NDUFS4
7.61746e-08	0.699937	0.794	0.635	0.00156889	C1_0 M1 macrophages	POLR2A
7.64121e-08	0.830957	0.569	0.379	0.00157378	C1_0 M1 macrophages	TREM2
7.65321e-08	-0.847368	0.373	0.601	0.00157625	C1_0 M1 macrophages	ANAPC16
7.70019e-08	-0.408648	0.471	0.569	0.00158593	C1_0 M1 macrophages	PPP1R14B
7.78496e-08	-0.583192	0.5	0.676	0.00160339	C1_0 M1 macrophages	LAMTOR5
7.84866e-08	1.06864	0.402	0.239	0.00161651	C1_0 M1 macrophages	MTHFR
7.85599e-08	1.12643	0.387	0.227	0.00161802	C1_0 M1 macrophages	TMEM263
7.96968e-08	-0.491443	0.397	0.544	0.00164144	C1_0 M1 macrophages	APP
8.17534e-08	2.74662	0.23	0.052	0.00168379	C1_0 M1 macrophages	PTPRM
8.31938e-08	-1.19219	0.132	0.295	0.00171346	C1_0 M1 macrophages	MEGF9
8.43091e-08	-1.82267	0.098	0.272	0.00173643	C1_0 M1 macrophages	APOL6
8.44187e-08	1.01338	0.676	0.486	0.00173869	C1_0 M1 macrophages	LPCAT2
8.51647e-08	0.745831	0.559	0.411	0.00175405	C1_0 M1 macrophages	SERTAD1
8.68497e-08	-0.849412	0.309	0.553	0.00178876	C1_0 M1 macrophages	NARS
8.71937e-08	-0.963058	0.167	0.336	0.00179584	C1_0 M1 macrophages	GLO1
8.7292e-08	0.980753	0.623	0.403	0.00179787	C1_0 M1 macrophages	SIK3
8.85577e-08	3.10521	0.348	0.036	0.00182393	C1_0 M1 macrophages	PLVAP
8.89642e-08	1.68549	0.426	0.183	0.00183231	C1_0 M1 macrophages	FLT1
8.99692e-08	-0.690485	0.412	0.593	0.00185301	C1_0 M1 macrophages	GTF3C6
9.07087e-08	0.881659	0.564	0.405	0.00186824	C1_0 M1 macrophages	DYNLT3
9.21983e-08	1.15593	0.172	0.098	0.00189892	C1_0 M1 macrophages	ICA1
9.22472e-08	1.45424	0.549	0.254	0.00189992	C1_0 M1 macrophages	SLC25A25
9.35182e-08	-1.61528	0.083	0.221	0.0019261	C1_0 M1 macrophages	HPSE
9.42842e-08	0.916366	0.525	0.408	0.00194188	C1_0 M1 macrophages	GOLIM4
9.59238e-08	-0.958346	0.265	0.447	0.00197565	C1_0 M1 macrophages	SLC44A1
9.61038e-08	-0.706901	0.289	0.445	0.00197935	C1_0 M1 macrophages	GPR84
9.7167e-08	-1.02646	0.23	0.476	0.00200125	C1_0 M1 macrophages	TMEM14B
9.72084e-08	-0.666829	0.363	0.582	0.0020021	C1_0 M1 macrophages	OCIAD1
9.78381e-08	-0.805904	0.245	0.441	0.00201507	C1_0 M1 macrophages	GNPTG
9.99322e-08	-1.73263	0.069	0.259	0.0020582	C1_0 M1 macrophages	STX10
1.003e-07	-0.875569	0.588	0.653	0.00206579	C1_0 M1 macrophages	GPNMB
1.01004e-07	-0.787161	0.426	0.613	0.00208028	C1_0 M1 macrophages	CHMP5
1.03602e-07	-3.37992	0.025	0.237	0.00213378	C1_0 M1 macrophages	RGL1
1.05089e-07	-0.101481	0.971	0.97	0.00216441	C1_0 M1 macrophages	MT-ND2
1.07473e-07	-0.862625	0.191	0.348	0.00221352	C1_0 M1 macrophages	CPT1A
1.09325e-07	3.43581	0.132	0.012	0.00225167	C1_0 M1 macrophages	AL391807.1
1.10227e-07	-1.00665	0.23	0.434	0.00227024	C1_0 M1 macrophages	PPP1R7
1.11761e-07	0.250645	0.848	0.829	0.00230183	C1_0 M1 macrophages	SPP1
1.12105e-07	1.92792	0.49	0.161	0.00230892	C1_0 M1 macrophages	AL133259.1
1.12866e-07	1.2323	0.417	0.202	0.00232459	C1_0 M1 macrophages	EGR3
1.14845e-07	-0.236482	0.828	0.738	0.00236536	C1_0 M1 macrophages	IL1B
1.16052e-07	0.576277	0.74	0.687	0.0023902	C1_0 M1 macrophages	STX4
1.1758e-07	2.25029	0.196	0.057	0.00242168	C1_0 M1 macrophages	HIST1H2BG
1.18762e-07	-0.464837	0.574	0.729	0.00244603	C1_0 M1 macrophages	TRAM1
1.18776e-07	-0.79289	0.304	0.503	0.00244631	C1_0 M1 macrophages	TIMM13
1.19752e-07	1.62906	0.402	0.166	0.00246641	C1_0 M1 macrophages	SPSB1
1.24412e-07	-2.40722	0.029	0.196	0.0025624	C1_0 M1 macrophages	CLMN
1.25714e-07	1.11666	0.52	0.308	0.00258921	C1_0 M1 macrophages	TUT4
1.25973e-07	2.62966	0.113	0.022	0.00259454	C1_0 M1 macrophages	HIST1H3H
1.28485e-07	-1.35438	0.132	0.331	0.00264628	C1_0 M1 macrophages	JOSD2
1.29225e-07	-1.17689	0.137	0.296	0.00266152	C1_0 M1 macrophages	ST14
1.31338e-07	-0.891987	0.324	0.554	0.00270505	C1_0 M1 macrophages	PSMC5
1.32458e-07	-0.442746	0.289	0.444	0.0027281	C1_0 M1 macrophages	CAPN2
1.33043e-07	0.859027	0.24	0.172	0.00274016	C1_0 M1 macrophages	PPM1L
1.36997e-07	3.69829	0.284	0.025	0.0028216	C1_0 M1 macrophages	FCGBP
1.37842e-07	1.70547	0.387	0.146	0.002839	C1_0 M1 macrophages	BCL7A
1.39448e-07	-1.94873	0.059	0.215	0.00287207	C1_0 M1 macrophages	OAS2
1.40979e-07	0.612384	0.951	0.823	0.0029036	C1_0 M1 macrophages	LINC01578
1.42059e-07	0.555486	0.853	0.668	0.00292584	C1_0 M1 macrophages	MPP1
1.43605e-07	-2.34154	0.044	0.247	0.0029577	C1_0 M1 macrophages	FAM200B
1.46065e-07	-0.901439	0.412	0.647	0.00300835	C1_0 M1 macrophages	PRDX5
1.46368e-07	-0.523587	0.603	0.738	0.00301461	C1_0 M1 macrophages	NDUFB4
1.47035e-07	-1.35764	0.127	0.3	0.00302833	C1_0 M1 macrophages	DHRSX
1.51085e-07	-0.268663	0.417	0.498	0.00311175	C1_0 M1 macrophages	DBNL
1.51982e-07	-1.06975	0.225	0.439	0.00313022	C1_0 M1 macrophages	CORO1B
1.53189e-07	-0.355607	0.691	0.812	0.00315508	C1_0 M1 macrophages	CCDC88A
1.55871e-07	2.12904	0.397	0.112	0.00321032	C1_0 M1 macrophages	GOLGA8A
1.5841e-07	-0.307827	0.549	0.653	0.00326262	C1_0 M1 macrophages	RSL24D1
1.62498e-07	-0.444238	0.485	0.637	0.00334681	C1_0 M1 macrophages	ATG3
1.62724e-07	1.96743	0.289	0.081	0.00335146	C1_0 M1 macrophages	CCND1
1.6662e-07	-1.63269	0.069	0.236	0.00343171	C1_0 M1 macrophages	ANAPC15
1.68459e-07	-1.38028	0.123	0.284	0.00346958	C1_0 M1 macrophages	MIR3945HG
1.7594e-07	-0.86821	0.328	0.563	0.00362366	C1_0 M1 macrophages	ANAPC11
1.7619e-07	-0.739064	0.377	0.587	0.00362881	C1_0 M1 macrophages	BST2
1.7929e-07	-2.04053	0.049	0.207	0.00369266	C1_0 M1 macrophages	GCHFR
1.80584e-07	-0.431115	0.608	0.749	0.00371932	C1_0 M1 macrophages	SH3BGRL
1.81101e-07	-0.124615	0.627	0.687	0.00372995	C1_0 M1 macrophages	ACTN4
1.88252e-07	2.90816	0.103	0.018	0.00387724	C1_0 M1 macrophages	AC025040.1
1.90919e-07	-0.936237	0.108	0.247	0.00393217	C1_0 M1 macrophages	ELK3
1.95702e-07	-1.02189	0.172	0.335	0.00403067	C1_0 M1 macrophages	RBCK1
1.97352e-07	0.734916	0.912	0.698	0.00406466	C1_0 M1 macrophages	BRD2
1.97901e-07	1.26124	0.681	0.369	0.00407597	C1_0 M1 macrophages	DST
2.08944e-07	-0.663818	0.348	0.468	0.0043034	C1_0 M1 macrophages	CD82
2.09787e-07	-0.618426	0.417	0.534	0.00432078	C1_0 M1 macrophages	IL1R1
2.12639e-07	0.851168	0.765	0.573	0.00437951	C1_0 M1 macrophages	SNHG32
2.15159e-07	-0.441014	0.613	0.752	0.00443141	C1_0 M1 macrophages	WDR83OS
2.27996e-07	-0.492086	0.348	0.479	0.00469581	C1_0 M1 macrophages	DOCK2
2.34148e-07	-1.0688	0.206	0.405	0.00482251	C1_0 M1 macrophages	HSD17B11
2.35474e-07	-1.02056	0.201	0.406	0.00484982	C1_0 M1 macrophages	DCTN3
2.40934e-07	0.511081	0.897	0.787	0.00496228	C1_0 M1 macrophages	DNAJA1
2.47764e-07	-0.75192	0.304	0.504	0.00510295	C1_0 M1 macrophages	SP100
2.48e-07	0.820145	0.706	0.523	0.0051078	C1_0 M1 macrophages	UBAC2
2.49819e-07	-0.706646	0.353	0.562	0.00514526	C1_0 M1 macrophages	MRPL54
2.51048e-07	-0.714429	0.294	0.437	0.00517058	C1_0 M1 macrophages	ENG
2.52181e-07	-1.11493	0.157	0.33	0.00519393	C1_0 M1 macrophages	NDUFAF8
2.52327e-07	-0.404508	0.613	0.721	0.00519692	C1_0 M1 macrophages	TNFAIP2
2.56716e-07	-0.57411	0.446	0.634	0.00528732	C1_0 M1 macrophages	SF3B6
2.58493e-07	-0.273916	0.809	0.839	0.00532392	C1_0 M1 macrophages	PKM
2.64843e-07	-1.44509	0.147	0.366	0.00545471	C1_0 M1 macrophages	DUSP23
2.66216e-07	2.85635	0.225	0.036	0.00548299	C1_0 M1 macrophages	HECTD2
2.66575e-07	-2.22039	0.039	0.193	0.00549037	C1_0 M1 macrophages	SGMS2
2.6855e-07	-0.137205	0.544	0.418	0.00553105	C1_0 M1 macrophages	CST7
2.69562e-07	2.35553	0.304	0.066	0.0055519	C1_0 M1 macrophages	BMP6
2.72543e-07	-0.441509	0.373	0.531	0.0056133	C1_0 M1 macrophages	PHB2
2.7407e-07	-0.896073	0.294	0.505	0.00564475	C1_0 M1 macrophages	TMEM167A
2.74657e-07	-1.29138	0.137	0.383	0.00565684	C1_0 M1 macrophages	RNPEPL1
2.76795e-07	-1.03555	0.191	0.385	0.00570088	C1_0 M1 macrophages	NUS1
2.83679e-07	-0.260148	0.814	0.85	0.00584266	C1_0 M1 macrophages	GNAI2
2.84064e-07	-1.36616	0.152	0.403	0.00585059	C1_0 M1 macrophages	UQCC2
2.89845e-07	-1.4344	0.137	0.346	0.00596964	C1_0 M1 macrophages	APIP
2.926e-07	2.06294	0.216	0.063	0.00602639	C1_0 M1 macrophages	TMEM163
2.93322e-07	2.05796	0.162	0.041	0.00604126	C1_0 M1 macrophages	SLC25A4
2.95841e-07	-3.21208	0.01	0.134	0.00609315	C1_0 M1 macrophages	RETN
2.9941e-07	-0.672292	0.319	0.475	0.00616666	C1_0 M1 macrophages	SPG21
3.03432e-07	-0.286199	0.436	0.533	0.00624949	C1_0 M1 macrophages	PGAM1
3.16547e-07	-0.609368	0.461	0.623	0.0065196	C1_0 M1 macrophages	BANF1
3.19167e-07	-1.1221	0.221	0.428	0.00657356	C1_0 M1 macrophages	ATP5MC1
3.19237e-07	1.7694	0.446	0.156	0.00657501	C1_0 M1 macrophages	GEM
3.22524e-07	-0.734394	0.343	0.531	0.00664271	C1_0 M1 macrophages	COX16
3.22747e-07	-0.553757	0.456	0.666	0.0066473	C1_0 M1 macrophages	CYSTM1
3.2337e-07	0.828599	0.657	0.489	0.00666014	C1_0 M1 macrophages	IL6ST
3.34149e-07	-0.645715	0.304	0.496	0.00688212	C1_0 M1 macrophages	TMEM30A
3.46353e-07	-0.599502	0.652	0.762	0.00713348	C1_0 M1 macrophages	ATOX1
3.5127e-07	0.446583	0.691	0.574	0.00723476	C1_0 M1 macrophages	SDCCAG8
3.53074e-07	-0.318048	0.828	0.849	0.0072719	C1_0 M1 macrophages	UBL5
3.53955e-07	-0.329819	0.373	0.453	0.00729006	C1_0 M1 macrophages	FBL
3.70882e-07	-3.05713	0.02	0.062	0.00763869	C1_0 M1 macrophages	CXCL9
3.7218e-07	-0.655377	0.27	0.418	0.00766542	C1_0 M1 macrophages	IFNAR2
3.77123e-07	-1.28032	0.113	0.303	0.00776722	C1_0 M1 macrophages	VPS41
3.78135e-07	2.28326	0.211	0.038	0.00778807	C1_0 M1 macrophages	C19orf81
3.80853e-07	1.63341	0.196	0.085	0.00784404	C1_0 M1 macrophages	USP51
3.9942e-07	-0.289155	0.701	0.78	0.00822646	C1_0 M1 macrophages	PGK1
4.01506e-07	-0.861299	0.221	0.398	0.00826942	C1_0 M1 macrophages	HSD17B10
4.07963e-07	-1.94388	0.039	0.215	0.00840241	C1_0 M1 macrophages	UBXN11
4.21486e-07	-0.62747	0.422	0.58	0.00868093	C1_0 M1 macrophages	SKAP2
4.26997e-07	-1.17573	0.186	0.395	0.00879443	C1_0 M1 macrophages	COLGALT1
4.31698e-07	2.47854	0.157	0.025	0.00889126	C1_0 M1 macrophages	PGBD5
4.42826e-07	-1.08589	0.206	0.397	0.00912045	C1_0 M1 macrophages	PAPSS1
4.43566e-07	-1.08294	0.147	0.271	0.00913569	C1_0 M1 macrophages	CLEC4A
4.45862e-07	-0.705754	0.26	0.436	0.00918297	C1_0 M1 macrophages	SPNS1
4.47623e-07	-1.59319	0.113	0.304	0.00921925	C1_0 M1 macrophages	MX1
4.50161e-07	-0.985845	0.157	0.348	0.00927153	C1_0 M1 macrophages	MRPL23
4.52097e-07	0.647224	0.819	0.682	0.00931139	C1_0 M1 macrophages	AZIN1
4.524e-07	-1.00987	0.225	0.394	0.00931763	C1_0 M1 macrophages	FKBP15
4.56751e-07	-1.82603	0.054	0.249	0.00940725	C1_0 M1 macrophages	RMDN1
4.57485e-07	-0.250728	0.574	0.649	0.00942236	C1_0 M1 macrophages	MAN2B1
4.61401e-07	0.320635	0.926	0.884	0.00950302	C1_0 M1 macrophages	ATP6V0E1
4.73322e-07	-2.05633	0.064	0.251	0.00974854	C1_0 M1 macrophages	SLC39A11
4.74932e-07	-0.45011	0.495	0.674	0.00978169	C1_0 M1 macrophages	PSMA1
4.79503e-07	0.936672	0.343	0.233	0.00987585	C1_0 M1 macrophages	ABHD6
4.80737e-07	0.531308	0.926	0.783	0.00990127	C1_0 M1 macrophages	DDX24
4.84327e-07	2.08375	0.147	0.048	0.00997521	C1_0 M1 macrophages	RTTN
4.94491e-07	-1.11798	0.103	0.261	0.0101845	C1_0 M1 macrophages	COMMD8
5.06019e-07	0.859713	0.632	0.465	0.010422	C1_0 M1 macrophages	HEXIM1
5.08979e-07	-0.133166	0.784	0.771	0.0104829	C1_0 M1 macrophages	SLC2A3
5.09034e-07	0.826222	0.824	0.632	0.0104841	C1_0 M1 macrophages	FYTTD1
5.11749e-07	-0.958782	0.157	0.33	0.01054	C1_0 M1 macrophages	NMI
5.15576e-07	0.740717	0.618	0.476	0.0106188	C1_0 M1 macrophages	NOP56
5.1848e-07	1.34642	0.402	0.2	0.0106786	C1_0 M1 macrophages	TBC1D12
5.25197e-07	-0.859932	0.299	0.539	0.0108169	C1_0 M1 macrophages	KRT10
5.27811e-07	1.60064	0.593	0.256	0.0108708	C1_0 M1 macrophages	TNFRSF18
5.33976e-07	-1.12239	0.108	0.283	0.0109978	C1_0 M1 macrophages	PFDN4
5.35399e-07	0.671925	0.74	0.578	0.0110271	C1_0 M1 macrophages	HSPA1A
5.38965e-07	-0.242203	0.819	0.862	0.0111005	C1_0 M1 macrophages	ATP2B1
5.43079e-07	-1.17212	0.088	0.217	0.0111853	C1_0 M1 macrophages	SLC16A6
5.53587e-07	-0.907612	0.123	0.246	0.0114017	C1_0 M1 macrophages	AC090559.1
5.54737e-07	0.945169	0.681	0.434	0.0114254	C1_0 M1 macrophages	ZSWIM6
5.74199e-07	3.11458	0.24	0.036	0.0118262	C1_0 M1 macrophages	HAS1
5.76261e-07	1.16589	0.402	0.245	0.0118687	C1_0 M1 macrophages	TOB2
5.76531e-07	-1.02966	0.147	0.295	0.0118742	C1_0 M1 macrophages	CPPED1
5.7687e-07	-1.2472	0.167	0.383	0.0118812	C1_0 M1 macrophages	GCA
5.79762e-07	-0.510493	0.431	0.625	0.0119408	C1_0 M1 macrophages	SRP72
5.87539e-07	-0.224999	0.971	0.987	0.012101	C1_0 M1 macrophages	HLA-A
5.96784e-07	-0.306494	0.676	0.751	0.0122914	C1_0 M1 macrophages	SEC11A
6.10213e-07	-0.730105	0.373	0.54	0.0125679	C1_0 M1 macrophages	VEGFB
6.14026e-07	-0.518302	0.436	0.567	0.0126465	C1_0 M1 macrophages	MAP2K2
6.29041e-07	0.900058	0.279	0.193	0.0129557	C1_0 M1 macrophages	PCNA
6.31502e-07	-0.62916	0.387	0.576	0.0130064	C1_0 M1 macrophages	ANP32A
6.38913e-07	0.854864	0.485	0.353	0.0131591	C1_0 M1 macrophages	NRBF2
6.43051e-07	-1.10195	0.083	0.171	0.0132443	C1_0 M1 macrophages	TMC8
6.47469e-07	-0.751273	0.539	0.723	0.0133353	C1_0 M1 macrophages	UGP2
6.53033e-07	-0.434159	0.578	0.692	0.0134499	C1_0 M1 macrophages	HADHA
6.58936e-07	-1.46835	0.044	0.18	0.0135715	C1_0 M1 macrophages	SVIL
6.59506e-07	1.07129	0.431	0.271	0.0135832	C1_0 M1 macrophages	DOP1B
6.63246e-07	-0.365162	0.554	0.676	0.0136602	C1_0 M1 macrophages	UBE2V1
6.74605e-07	-0.730937	0.324	0.501	0.0138942	C1_0 M1 macrophages	MDH1
6.74631e-07	2.3486	0.118	0.033	0.0138947	C1_0 M1 macrophages	TIAM2
6.75241e-07	3.39565	0.103	0.015	0.0139073	C1_0 M1 macrophages	CCNA1
6.88909e-07	1.98576	0.157	0.05	0.0141888	C1_0 M1 macrophages	SNX25
6.92667e-07	-1.77688	0.064	0.27	0.0142662	C1_0 M1 macrophages	CMC1
6.98695e-07	-0.987591	0.167	0.357	0.0143903	C1_0 M1 macrophages	MDFIC
6.98797e-07	-0.285289	0.657	0.725	0.0143924	C1_0 M1 macrophages	RAB5C
7.00899e-07	0.615466	0.784	0.651	0.0144357	C1_0 M1 macrophages	DDAH2
7.17623e-07	-0.498991	0.368	0.482	0.0147802	C1_0 M1 macrophages	PIP4K2A
7.24648e-07	4.25629	0.093	0.003	0.0149249	C1_0 M1 macrophages	SHC3
7.25086e-07	-0.795557	0.186	0.333	0.0149339	C1_0 M1 macrophages	PNPLA6
7.27541e-07	-0.189178	0.897	0.894	0.0149844	C1_0 M1 macrophages	CHCHD2
7.43868e-07	-0.905252	0.324	0.566	0.0153207	C1_0 M1 macrophages	NBN
7.45445e-07	0.716461	0.525	0.363	0.0153532	C1_0 M1 macrophages	DNAJB4
7.4643e-07	-1.09887	0.176	0.402	0.0153735	C1_0 M1 macrophages	TMEM179B
7.49396e-07	-1.00111	0.181	0.357	0.0154346	C1_0 M1 macrophages	DPYD
7.63428e-07	1.63144	0.495	0.217	0.0157236	C1_0 M1 macrophages	USP53
7.65942e-07	-1.10698	0.127	0.31	0.0157753	C1_0 M1 macrophages	COMMD9
7.709e-07	-0.693271	0.157	0.292	0.0158774	C1_0 M1 macrophages	ATXN10
7.7275e-07	-1.78894	0.039	0.147	0.0159156	C1_0 M1 macrophages	LILRA2
7.73473e-07	-2.21282	0.025	0.16	0.0159305	C1_0 M1 macrophages	C19orf38
7.89262e-07	-0.90515	0.216	0.382	0.0162556	C1_0 M1 macrophages	ZNF281
8.28581e-07	-0.882551	0.191	0.398	0.0170655	C1_0 M1 macrophages	PIN1
8.29594e-07	1.20586	0.598	0.332	0.0170863	C1_0 M1 macrophages	TMBIM1
8.36273e-07	-0.766676	0.142	0.225	0.0172239	C1_0 M1 macrophages	MIR4435-2HG
8.72141e-07	1.18641	0.505	0.292	0.0179626	C1_0 M1 macrophages	ERO1B
8.84421e-07	-0.748611	0.392	0.593	0.0182155	C1_0 M1 macrophages	MRPL52
8.8934e-07	0.512899	0.931	0.827	0.0183168	C1_0 M1 macrophages	CCNL1
9.01107e-07	-0.95368	0.216	0.408	0.0185592	C1_0 M1 macrophages	FAM174C
9.03368e-07	-0.913174	0.211	0.427	0.0186058	C1_0 M1 macrophages	TXN2
9.06374e-07	-3.12942	0.01	0.167	0.0186677	C1_0 M1 macrophages	CST6
9.27404e-07	1.64465	0.132	0.058	0.0191008	C1_0 M1 macrophages	AARS2
9.59973e-07	0.574118	0.804	0.672	0.0197716	C1_0 M1 macrophages	RAB20
9.67296e-07	-0.803553	0.304	0.495	0.0199224	C1_0 M1 macrophages	NUCB1
9.69725e-07	-0.159706	0.892	0.894	0.0199725	C1_0 M1 macrophages	MYL12B
9.74351e-07	-1.35283	0.147	0.351	0.0200677	C1_0 M1 macrophages	TRAPPC2L
9.86798e-07	1.21787	0.701	0.427	0.0203241	C1_0 M1 macrophages	ADGRE5
9.92186e-07	1.4043	0.284	0.136	0.0204351	C1_0 M1 macrophages	ARMCX1
9.92881e-07	-1.25254	0.142	0.335	0.0204494	C1_0 M1 macrophages	COMMD3
1.01388e-06	2.79133	0.152	0.016	0.0208819	C1_0 M1 macrophages	PLXDC1
1.02087e-06	-1.32404	0.093	0.213	0.0210259	C1_0 M1 macrophages	OAS1
1.02847e-06	1.05048	0.451	0.316	0.0211823	C1_0 M1 macrophages	ODC1
1.07422e-06	-0.346787	0.578	0.711	0.0221245	C1_0 M1 macrophages	RALA
1.07759e-06	-1.11619	0.172	0.317	0.0221941	C1_0 M1 macrophages	MAP3K13
1.08517e-06	2.22067	0.123	0.036	0.0223502	C1_0 M1 macrophages	AL157392.3
1.09665e-06	-0.557727	0.387	0.537	0.0225865	C1_0 M1 macrophages	SSB
1.11415e-06	-1.00382	0.098	0.215	0.022947	C1_0 M1 macrophages	PDLIM7
1.15191e-06	-1.51438	0.118	0.316	0.0237247	C1_0 M1 macrophages	ASPH
1.16509e-06	1.06817	0.49	0.327	0.0239961	C1_0 M1 macrophages	CKS2
1.17389e-06	-0.615007	0.328	0.518	0.0241774	C1_0 M1 macrophages	SNF8
1.18625e-06	1.16152	0.363	0.22	0.024432	C1_0 M1 macrophages	CCDC130
1.19964e-06	2.52714	0.078	0.017	0.0247078	C1_0 M1 macrophages	BEX5
1.22395e-06	0.782351	0.495	0.358	0.0252084	C1_0 M1 macrophages	PRKX
1.22997e-06	-1.50284	0.103	0.319	0.0253324	C1_0 M1 macrophages	TRAPPC6A
1.23565e-06	-0.541211	0.309	0.442	0.0254494	C1_0 M1 macrophages	EMC10
1.23722e-06	3.31898	0.074	0.01	0.0254818	C1_0 M1 macrophages	TNFSF18
1.23904e-06	3.7127	0.044	0.004	0.0255193	C1_0 M1 macrophages	GLDN
1.23999e-06	-0.228623	0.897	0.9	0.0255389	C1_0 M1 macrophages	ATP6V0B
1.2406e-06	1.13403	0.387	0.242	0.0255514	C1_0 M1 macrophages	ZCCHC8
1.24127e-06	1.35095	0.201	0.102	0.0255652	C1_0 M1 macrophages	RBM34
1.24312e-06	-0.239235	0.549	0.614	0.0256033	C1_0 M1 macrophages	GPCPD1
1.2628e-06	-1.05024	0.157	0.34	0.0260085	C1_0 M1 macrophages	MARCH2
1.27093e-06	-0.380678	0.456	0.498	0.0261761	C1_0 M1 macrophages	SLC25A37
1.27583e-06	-0.569706	0.328	0.509	0.026277	C1_0 M1 macrophages	DDOST
1.2759e-06	-0.242767	0.48	0.574	0.0262785	C1_0 M1 macrophages	ARF5
1.28047e-06	-1.27074	0.113	0.3	0.0263725	C1_0 M1 macrophages	LEPROTL1
1.29912e-06	-0.269294	0.711	0.768	0.0267567	C1_0 M1 macrophages	EIF4B
1.30394e-06	-0.368948	0.441	0.552	0.0268559	C1_0 M1 macrophages	CTDNEP1
1.32324e-06	-0.81663	0.525	0.662	0.0272535	C1_0 M1 macrophages	BLVRB
1.32994e-06	0.886332	0.549	0.397	0.0273915	C1_0 M1 macrophages	NUDT4
1.3375e-06	-1.90486	0.044	0.209	0.0275472	C1_0 M1 macrophages	TFPI
1.33867e-06	-0.982722	0.167	0.32	0.0275713	C1_0 M1 macrophages	LYSMD2
1.34389e-06	1.32877	0.314	0.159	0.0276788	C1_0 M1 macrophages	LINC00467
1.39575e-06	-0.204905	0.667	0.731	0.0287468	C1_0 M1 macrophages	STK17B
1.39808e-06	1.80073	0.319	0.112	0.0287948	C1_0 M1 macrophages	SRGAP3
1.40216e-06	-0.311278	0.681	0.792	0.0288789	C1_0 M1 macrophages	TBCA
1.42473e-06	0.595917	0.775	0.652	0.0293437	C1_0 M1 macrophages	HDLBP
1.46968e-06	-0.431127	0.618	0.754	0.0302694	C1_0 M1 macrophages	SPCS2
1.48215e-06	-0.968727	0.196	0.416	0.0305263	C1_0 M1 macrophages	IFI27L2
1.48891e-06	0.79802	0.946	0.741	0.0306656	C1_0 M1 macrophages	EZR
1.50158e-06	0.56506	0.926	0.798	0.0309265	C1_0 M1 macrophages	SRSF7
1.51146e-06	-0.749951	0.338	0.535	0.03113	C1_0 M1 macrophages	NCKAP1L
1.54747e-06	-0.359576	0.662	0.759	0.0318716	C1_0 M1 macrophages	PSMB1
1.55017e-06	-1.07557	0.162	0.288	0.0319272	C1_0 M1 macrophages	GCNT2
1.55464e-06	-0.433063	0.397	0.559	0.0320194	C1_0 M1 macrophages	HNRNPUL1
1.5572e-06	-2.72596	0.025	0.168	0.032072	C1_0 M1 macrophages	OAS3
1.57434e-06	-1.7375	0.034	0.154	0.0324251	C1_0 M1 macrophages	AC096667.1
1.57494e-06	-1.58387	0.088	0.322	0.0324374	C1_0 M1 macrophages	MPG
1.58194e-06	-0.541894	0.348	0.503	0.0325817	C1_0 M1 macrophages	DIAPH1
1.60032e-06	0.905399	0.534	0.369	0.0329602	C1_0 M1 macrophages	TESK1
1.60952e-06	-0.838823	0.206	0.411	0.0331497	C1_0 M1 macrophages	SURF1
1.61775e-06	1.09571	0.696	0.416	0.0333191	C1_0 M1 macrophages	STK17A
1.66329e-06	0.969405	0.608	0.386	0.0342572	C1_0 M1 macrophages	DNAJB9
1.69868e-06	-0.336305	0.549	0.636	0.034986	C1_0 M1 macrophages	CAPZA2
1.72024e-06	2.59336	0.167	0.035	0.03543	C1_0 M1 macrophages	ABCC4
1.72908e-06	-0.507652	0.289	0.453	0.0356122	C1_0 M1 macrophages	CHML
1.77861e-06	1.71576	0.201	0.067	0.0366322	C1_0 M1 macrophages	DONSON
1.84195e-06	-0.58637	0.441	0.634	0.0379368	C1_0 M1 macrophages	PPP1CA
1.86378e-06	1.11139	0.216	0.127	0.0383864	C1_0 M1 macrophages	SLC2A8
1.86525e-06	-0.767537	0.206	0.37	0.0384167	C1_0 M1 macrophages	MRPL21
1.88019e-06	0.658748	0.863	0.6	0.0387245	C1_0 M1 macrophages	MSR1
1.89529e-06	2.43226	0.25	0.05	0.0390354	C1_0 M1 macrophages	ZNF618
1.90913e-06	-0.323183	0.691	0.769	0.0393204	C1_0 M1 macrophages	CD164
1.9224e-06	-1.09938	0.196	0.441	0.0395937	C1_0 M1 macrophages	COPZ1
1.9353e-06	-2.22255	0.02	0.181	0.0398594	C1_0 M1 macrophages	IGFBP7
1.93858e-06	-1.13544	0.162	0.362	0.0399271	C1_0 M1 macrophages	LSM10
1.939e-06	-0.3523	0.515	0.611	0.0399357	C1_0 M1 macrophages	DEGS1
1.96661e-06	-0.955683	0.225	0.435	0.0405042	C1_0 M1 macrophages	FIBP
1.96676e-06	-2.49878	0.034	0.225	0.0405074	C1_0 M1 macrophages	SLC38A6
1.9868e-06	-0.167219	0.838	0.887	0.0409201	C1_0 M1 macrophages	PCBP1
1.99691e-06	-1.57942	0.044	0.147	0.0411284	C1_0 M1 macrophages	LMNB1
2.01417e-06	-0.848583	0.225	0.425	0.0414839	C1_0 M1 macrophages	MIEN1
2.01797e-06	-0.117978	0.99	0.993	0.0415621	C1_0 M1 macrophages	TMSB4X
2.11507e-06	0.874681	0.574	0.378	0.043562	C1_0 M1 macrophages	USP22
2.11932e-06	1.9687	0.245	0.073	0.0436496	C1_0 M1 macrophages	AC097448.1
2.12983e-06	-0.886932	0.245	0.457	0.0438659	C1_0 M1 macrophages	MPHOSPH6
2.14385e-06	-0.799902	0.265	0.454	0.0441547	C1_0 M1 macrophages	TLR4
2.17956e-06	-0.736198	0.407	0.598	0.0448903	C1_0 M1 macrophages	CD46
2.22088e-06	1.19906	0.618	0.355	0.0457413	C1_0 M1 macrophages	RAPH1
2.29235e-06	-2.52596	0.02	0.177	0.0472133	C1_0 M1 macrophages	TNS1
2.32244e-06	2.03305	0.157	0.046	0.0478329	C1_0 M1 macrophages	FAM222A
2.34382e-06	-1.81205	0.039	0.109	0.0482733	C1_0 M1 macrophages	SELL
2.36257e-06	-0.567483	0.201	0.325	0.0486595	C1_0 M1 macrophages	TMEM109
2.38388e-06	2.94154	0.152	0.022	0.0490984	C1_0 M1 macrophages	USP2
2.39577e-06	-0.251734	0.578	0.683	0.0493432	C1_0 M1 macrophages	GNB2
2.44943e-06	-3.2971	0.01	0.153	0.0504484	C1_0 M1 macrophages	SIRPB1
2.46961e-06	-1.37615	0.083	0.261	0.0508641	C1_0 M1 macrophages	SNRNP25
2.48933e-06	0.6273	0.877	0.721	0.0512702	C1_0 M1 macrophages	RSRC2
2.5189e-06	-0.45757	0.382	0.533	0.0518792	C1_0 M1 macrophages	C1QBP
2.53594e-06	-0.615999	0.358	0.558	0.0522302	C1_0 M1 macrophages	CUTA
2.53696e-06	-0.991403	0.137	0.309	0.0522512	C1_0 M1 macrophages	NAGA
2.56448e-06	-1.06073	0.176	0.34	0.0528181	C1_0 M1 macrophages	EIF2AK2
2.56531e-06	-2.48692	0.029	0.179	0.0528351	C1_0 M1 macrophages	PLD1
2.56722e-06	2.40667	0.191	0.032	0.0528745	C1_0 M1 macrophages	LINC00472
2.62291e-06	-2.13515	0.044	0.276	0.0540215	C1_0 M1 macrophages	VSIG4
2.63525e-06	-0.90825	0.142	0.279	0.0542757	C1_0 M1 macrophages	ADAMTSL4
2.75841e-06	0.5199	0.858	0.764	0.0568122	C1_0 M1 macrophages	FNIP2
2.78251e-06	-1.81165	0.049	0.206	0.0573087	C1_0 M1 macrophages	IMPA2
2.7881e-06	-1.01948	0.25	0.461	0.0574237	C1_0 M1 macrophages	PRKCB
2.80962e-06	-0.215392	0.485	0.514	0.0578668	C1_0 M1 macrophages	FABP3
2.81e-06	-0.667718	0.083	0.15	0.0578747	C1_0 M1 macrophages	SEMA6B
2.84263e-06	-1.30564	0.054	0.178	0.0585469	C1_0 M1 macrophages	ROGDI
2.86133e-06	0.611738	0.397	0.349	0.0589319	C1_0 M1 macrophages	TGFBR2
2.90229e-06	-0.718509	0.25	0.419	0.0597755	C1_0 M1 macrophages	ACP1
2.91891e-06	-0.934652	0.147	0.301	0.0601179	C1_0 M1 macrophages	MRPS33
2.92887e-06	2.3169	0.172	0.043	0.0603229	C1_0 M1 macrophages	ZSCAN18
2.94502e-06	-0.131471	0.505	0.571	0.0606556	C1_0 M1 macrophages	RBM17
2.95694e-06	-0.251387	0.819	0.85	0.0609011	C1_0 M1 macrophages	EDF1
2.96504e-06	-0.486293	0.324	0.462	0.061068	C1_0 M1 macrophages	CPQ
2.9708e-06	0.462925	0.985	0.955	0.0611866	C1_0 M1 macrophages	CD83
2.98115e-06	-0.327789	0.314	0.367	0.0613997	C1_0 M1 macrophages	TRAF1
2.98668e-06	-0.414748	0.721	0.729	0.0615138	C1_0 M1 macrophages	LAMP1
3.00405e-06	2.34658	0.24	0.048	0.0618713	C1_0 M1 macrophages	HSPA2
3.0067e-06	1.31758	0.377	0.191	0.0619261	C1_0 M1 macrophages	MSI2
3.0083e-06	0.908376	0.588	0.432	0.0619589	C1_0 M1 macrophages	RHOC
3.02265e-06	0.939912	0.701	0.496	0.0622544	C1_0 M1 macrophages	SWAP70
3.02402e-06	0.733683	0.917	0.745	0.0622827	C1_0 M1 macrophages	STX11
3.02514e-06	-1.17794	0.098	0.225	0.0623058	C1_0 M1 macrophages	SPRED2
3.05877e-06	0.601236	0.975	0.882	0.0629983	C1_0 M1 macrophages	AKAP13
3.08271e-06	-1.22428	0.088	0.268	0.0634914	C1_0 M1 macrophages	VAV3
3.0846e-06	-0.21154	0.716	0.785	0.0635303	C1_0 M1 macrophages	HNRNPD
3.08484e-06	-0.48397	0.456	0.578	0.0635355	C1_0 M1 macrophages	TXNL4A
3.08765e-06	-1.07563	0.064	0.138	0.0635932	C1_0 M1 macrophages	HOMER2
3.10361e-06	1.00558	0.392	0.219	0.063922	C1_0 M1 macrophages	H1F0
3.11215e-06	-0.282132	0.559	0.655	0.0640978	C1_0 M1 macrophages	SEPTIN2
3.1568e-06	1.19996	0.294	0.188	0.0650176	C1_0 M1 macrophages	MRM2
3.18749e-06	1.30397	0.559	0.285	0.0656496	C1_0 M1 macrophages	EIF2AK3
3.31205e-06	-0.260202	0.564	0.653	0.0682151	C1_0 M1 macrophages	UBE2L3
3.32163e-06	-0.487584	0.392	0.574	0.0684123	C1_0 M1 macrophages	VPS35
3.3315e-06	-0.889075	0.324	0.522	0.0686156	C1_0 M1 macrophages	SQOR
3.35773e-06	-1.3444	0.083	0.218	0.0691557	C1_0 M1 macrophages	TBC1D7
3.3688e-06	0.732521	0.387	0.278	0.0693838	C1_0 M1 macrophages	KIAA0232
3.36968e-06	1.34244	0.299	0.161	0.0694019	C1_0 M1 macrophages	UBE2O
3.372e-06	0.517285	0.662	0.575	0.0694497	C1_0 M1 macrophages	SLAMF7
3.4074e-06	1.00784	0.417	0.268	0.0701788	C1_0 M1 macrophages	TM2D2
3.4079e-06	1.16952	0.176	0.101	0.070189	C1_0 M1 macrophages	DISP1
3.41555e-06	-1.03748	0.172	0.38	0.0703467	C1_0 M1 macrophages	ZCRB1
3.41898e-06	-2.24196	0.02	0.105	0.0704173	C1_0 M1 macrophages	ARNTL2
3.43165e-06	0.696147	0.569	0.445	0.0706782	C1_0 M1 macrophages	TUT7
3.439e-06	-1.2819	0.088	0.264	0.0708296	C1_0 M1 macrophages	CUEDC2
3.45509e-06	-0.71742	0.196	0.314	0.071161	C1_0 M1 macrophages	ITGAM
3.46628e-06	0.887804	0.515	0.371	0.0713914	C1_0 M1 macrophages	TBC1D8
3.51505e-06	0.631719	0.892	0.649	0.0723959	C1_0 M1 macrophages	MAFB
3.546e-06	-0.362854	0.461	0.587	0.0730334	C1_0 M1 macrophages	DNAJC7
3.58185e-06	-1.20598	0.176	0.387	0.0737717	C1_0 M1 macrophages	FAAP20
3.6029e-06	1.04023	0.426	0.272	0.0742054	C1_0 M1 macrophages	RSBN1
3.68143e-06	-0.552223	0.328	0.424	0.0758228	C1_0 M1 macrophages	MS4A6A
3.68539e-06	0.963699	0.446	0.27	0.0759043	C1_0 M1 macrophages	FOXO1
3.70863e-06	-0.551526	0.456	0.621	0.076383	C1_0 M1 macrophages	HADHB
3.73981e-06	-0.581915	0.441	0.606	0.0770252	C1_0 M1 macrophages	ACAP2
3.74314e-06	-0.975983	0.216	0.421	0.0770937	C1_0 M1 macrophages	CRTAP
3.76267e-06	1.87808	0.186	0.065	0.077496	C1_0 M1 macrophages	GTF2IRD1
3.80317e-06	-0.919402	0.103	0.215	0.0783301	C1_0 M1 macrophages	CCDC69
3.81438e-06	-0.125601	0.892	0.875	0.0785609	C1_0 M1 macrophages	ZEB2
3.84277e-06	-0.506667	0.417	0.568	0.0791457	C1_0 M1 macrophages	TLE5
3.88779e-06	-2.15749	0.025	0.153	0.080073	C1_0 M1 macrophages	ASGR1
3.90645e-06	0.507598	0.897	0.841	0.0804572	C1_0 M1 macrophages	FCGR2A
3.91238e-06	-0.939299	0.162	0.34	0.0805793	C1_0 M1 macrophages	HMGN4
3.91665e-06	-1.204	0.098	0.184	0.0806673	C1_0 M1 macrophages	LY75
3.95767e-06	-0.404664	0.412	0.527	0.0815122	C1_0 M1 macrophages	PDCD6IP
3.96185e-06	-1.17242	0.108	0.263	0.0815982	C1_0 M1 macrophages	SMIM15
4.10206e-06	1.38182	0.24	0.117	0.0844861	C1_0 M1 macrophages	SMYD4
4.13806e-06	-1.13818	0.348	0.632	0.0852275	C1_0 M1 macrophages	GLRX
4.14348e-06	-1.71626	0.054	0.212	0.0853391	C1_0 M1 macrophages	DOK3
4.19613e-06	1.33389	0.407	0.206	0.0864234	C1_0 M1 macrophages	EPS8
4.20851e-06	0.335521	0.809	0.757	0.0866784	C1_0 M1 macrophages	ZFP36L2
4.2354e-06	1.3965	0.338	0.155	0.0872323	C1_0 M1 macrophages	SLC16A1
4.24787e-06	-1.42322	0.025	0.128	0.0874892	C1_0 M1 macrophages	S1PR4
4.26556e-06	-0.463905	0.554	0.738	0.0878534	C1_0 M1 macrophages	TNFAIP8
4.2743e-06	-0.669886	0.083	0.15	0.0880335	C1_0 M1 macrophages	CYP2S1
4.3357e-06	-2.53854	0.01	0.131	0.0892981	C1_0 M1 macrophages	GALNT3
4.36023e-06	3.93518	0.088	0.007	0.0898033	C1_0 M1 macrophages	CNN1
4.42369e-06	0.819379	0.784	0.567	0.0911103	C1_0 M1 macrophages	LMNA
4.4353e-06	-1.3458	0.103	0.316	0.0913495	C1_0 M1 macrophages	COMMD4
4.44391e-06	-1.09494	0.216	0.453	0.0915268	C1_0 M1 macrophages	DYNLT1
4.44636e-06	0.75562	0.819	0.617	0.0915773	C1_0 M1 macrophages	PPP1R10
4.45657e-06	-1.13219	0.495	0.676	0.0917874	C1_0 M1 macrophages	CD24
4.54237e-06	-0.612812	0.466	0.671	0.0935546	C1_0 M1 macrophages	ROMO1
4.56869e-06	-0.805014	0.368	0.584	0.0940967	C1_0 M1 macrophages	NDUFC1
4.60157e-06	-0.394222	0.328	0.477	0.094774	C1_0 M1 macrophages	SH3KBP1
4.61843e-06	-0.212716	0.672	0.718	0.0951211	C1_0 M1 macrophages	CIB1
4.62002e-06	0.89079	0.799	0.53	0.0951539	C1_0 M1 macrophages	FNBP4
4.63459e-06	-0.90542	0.176	0.372	0.095454	C1_0 M1 macrophages	TPRKB
4.65188e-06	-0.803741	0.225	0.37	0.09581	C1_0 M1 macrophages	MSRA
4.68932e-06	-0.116395	0.951	0.925	0.0965813	C1_0 M1 macrophages	TMBIM6
4.74339e-06	0.814775	0.583	0.432	0.0976949	C1_0 M1 macrophages	RABEP1
4.74497e-06	0.8381	0.564	0.399	0.0977273	C1_0 M1 macrophages	ARID4A
4.83708e-06	-0.461329	0.637	0.741	0.0996246	C1_0 M1 macrophages	DPP7
4.85148e-06	-0.187065	0.691	0.711	0.0999211	C1_0 M1 macrophages	GK
4.89188e-06	-0.690269	0.304	0.495	0.100753	C1_0 M1 macrophages	SND1
4.90464e-06	-0.417403	0.471	0.586	0.101016	C1_0 M1 macrophages	BIRC2
4.93544e-06	2.5396	0.157	0.031	0.10165	C1_0 M1 macrophages	NCKAP5
4.97776e-06	1.36365	0.235	0.099	0.102522	C1_0 M1 macrophages	CHPF
5.06908e-06	-2.12704	0.015	0.106	0.104403	C1_0 M1 macrophages	TM4SF19
5.07326e-06	2.68456	0.137	0.029	0.104489	C1_0 M1 macrophages	VWCE
5.21598e-06	0.527559	0.637	0.545	0.107428	C1_0 M1 macrophages	MORF4L2
5.25739e-06	-0.269655	0.691	0.77	0.108281	C1_0 M1 macrophages	POMP
5.28291e-06	-1.14959	0.093	0.207	0.108807	C1_0 M1 macrophages	VDR
5.33066e-06	0.599192	0.799	0.599	0.10979	C1_0 M1 macrophages	JPT1
5.33835e-06	-0.650814	0.289	0.472	0.109949	C1_0 M1 macrophages	SLC43A3
5.35858e-06	-0.727124	0.098	0.183	0.110365	C1_0 M1 macrophages	CCZ1B
5.39186e-06	0.441659	0.936	0.85	0.111051	C1_0 M1 macrophages	CDV3
5.42093e-06	-1.41326	0.074	0.229	0.11165	C1_0 M1 macrophages	CTNNBIP1
5.45034e-06	0.952095	0.456	0.293	0.112255	C1_0 M1 macrophages	AKAP8L
5.54849e-06	-0.287138	0.711	0.781	0.114277	C1_0 M1 macrophages	HLA-DMA
5.56425e-06	0.795846	0.716	0.501	0.114601	C1_0 M1 macrophages	SLC16A3
5.58989e-06	-1.00261	0.309	0.574	0.115129	C1_0 M1 macrophages	TMEM219
5.61074e-06	-0.350032	0.686	0.787	0.115559	C1_0 M1 macrophages	RBX1
5.64298e-06	-0.853764	0.113	0.251	0.116223	C1_0 M1 macrophages	CEPT1
5.64405e-06	2.85183	0.152	0.028	0.116245	C1_0 M1 macrophages	GAS1
5.69387e-06	-2.21279	0.034	0.146	0.117271	C1_0 M1 macrophages	CRADD
5.71549e-06	-1.16015	0.147	0.341	0.117716	C1_0 M1 macrophages	C7orf50
5.71887e-06	-0.542839	0.314	0.463	0.117786	C1_0 M1 macrophages	CYC1
5.73936e-06	-0.246729	0.333	0.436	0.118208	C1_0 M1 macrophages	STAT6
5.7959e-06	-1.03788	0.162	0.338	0.119372	C1_0 M1 macrophages	UBE2L6
5.80108e-06	0.895186	0.451	0.306	0.119479	C1_0 M1 macrophages	MLXIP
5.84754e-06	-1.09069	0.137	0.296	0.120436	C1_0 M1 macrophages	PTPN18
5.8672e-06	1.85439	0.446	0.154	0.120841	C1_0 M1 macrophages	SCIN
5.94991e-06	-1.34526	0.098	0.285	0.122544	C1_0 M1 macrophages	GGCT
6.04068e-06	-0.706696	0.221	0.381	0.124414	C1_0 M1 macrophages	DRAM2
6.05185e-06	-0.79493	0.25	0.433	0.124644	C1_0 M1 macrophages	PDAP1
6.08283e-06	0.7202	0.662	0.506	0.125282	C1_0 M1 macrophages	EEA1
6.12159e-06	-0.986626	0.279	0.514	0.12608	C1_0 M1 macrophages	HMGN3
6.15577e-06	-0.934313	0.225	0.43	0.126784	C1_0 M1 macrophages	HAGH
6.16479e-06	2.5428	0.088	0.019	0.12697	C1_0 M1 macrophages	AL355999.1
6.16944e-06	-0.85499	0.137	0.274	0.127066	C1_0 M1 macrophages	EMB
6.18221e-06	-0.408271	0.172	0.248	0.127329	C1_0 M1 macrophages	MYO1G
6.20112e-06	-0.565042	0.363	0.523	0.127718	C1_0 M1 macrophages	MDH2
6.28336e-06	-2.67551	0.015	0.147	0.129412	C1_0 M1 macrophages	DYSF
6.29297e-06	-0.368369	0.583	0.713	0.12961	C1_0 M1 macrophages	SRSF9
6.29432e-06	-0.126937	0.99	0.976	0.129638	C1_0 M1 macrophages	PSAP
6.30376e-06	1.22235	0.721	0.385	0.129832	C1_0 M1 macrophages	PER1
6.4075e-06	0.934299	0.779	0.555	0.131969	C1_0 M1 macrophages	SNHG15
6.43623e-06	3.82597	0.029	0.003	0.132561	C1_0 M1 macrophages	KCNA1
6.57993e-06	2.45001	0.181	0.042	0.13552	C1_0 M1 macrophages	GPR161
6.74044e-06	-0.780515	0.23	0.423	0.138826	C1_0 M1 macrophages	PLBD1
6.77185e-06	1.17995	0.221	0.129	0.139473	C1_0 M1 macrophages	AKAP1
6.79744e-06	1.28868	0.309	0.172	0.14	C1_0 M1 macrophages	HAUS8
6.90211e-06	0.895963	0.515	0.363	0.142156	C1_0 M1 macrophages	MAFG
6.99069e-06	-1.11687	0.172	0.36	0.14398	C1_0 M1 macrophages	RNPEP
7.02949e-06	0.668101	0.186	0.163	0.144779	C1_0 M1 macrophages	THADA
7.06519e-06	1.93797	0.186	0.057	0.145515	C1_0 M1 macrophages	GDF11
7.15399e-06	-1.08604	0.137	0.29	0.147344	C1_0 M1 macrophages	ANKRD28
7.31268e-06	-1.2901	0.069	0.181	0.150612	C1_0 M1 macrophages	NCLN
7.46559e-06	-1.21366	0.284	0.439	0.153761	C1_0 M1 macrophages	MT1F
7.54171e-06	1.23615	0.642	0.364	0.155329	C1_0 M1 macrophages	TIAM1
7.66682e-06	-0.810202	0.25	0.445	0.157906	C1_0 M1 macrophages	PHB
7.74669e-06	-0.519705	0.275	0.411	0.159551	C1_0 M1 macrophages	TES
7.75219e-06	-1.40294	0.078	0.212	0.159664	C1_0 M1 macrophages	GBP5
7.81134e-06	-1.9241	0.029	0.143	0.160882	C1_0 M1 macrophages	FBXO6
7.83029e-06	0.277511	0.627	0.624	0.161273	C1_0 M1 macrophages	RNASET2
7.86641e-06	1.28741	0.593	0.295	0.162017	C1_0 M1 macrophages	HSPA1B
7.93201e-06	-0.792718	0.377	0.585	0.163368	C1_0 M1 macrophages	LAMTOR2
8.04451e-06	-0.44344	0.26	0.334	0.165685	C1_0 M1 macrophages	AC104695.4
8.05279e-06	1.1981	0.637	0.319	0.165855	C1_0 M1 macrophages	IRAK2
8.08738e-06	-1.98146	0.049	0.177	0.166568	C1_0 M1 macrophages	IFIT1
8.15908e-06	2.48427	0.108	0.025	0.168044	C1_0 M1 macrophages	SNX7
8.23551e-06	-0.33443	0.294	0.341	0.169619	C1_0 M1 macrophages	SIAH2
8.27178e-06	-2.37945	0.025	0.159	0.170365	C1_0 M1 macrophages	URM1
8.38287e-06	-0.572979	0.279	0.394	0.172654	C1_0 M1 macrophages	DENND1B
8.5694e-06	-2.48615	0.029	0.186	0.176495	C1_0 M1 macrophages	ATP2A3
8.62936e-06	0.717964	0.623	0.464	0.17773	C1_0 M1 macrophages	IRS2
8.64634e-06	-0.708235	0.196	0.33	0.17808	C1_0 M1 macrophages	CCDC124
8.69735e-06	-0.750186	0.353	0.541	0.179131	C1_0 M1 macrophages	MRPL41
8.88185e-06	-0.380072	0.436	0.578	0.182931	C1_0 M1 macrophages	POLR1D
8.88594e-06	-2.01463	0.044	0.218	0.183015	C1_0 M1 macrophages	THRA
8.92897e-06	-0.327401	0.539	0.658	0.183901	C1_0 M1 macrophages	OS9
8.96689e-06	-0.760898	0.147	0.295	0.184682	C1_0 M1 macrophages	SSBP4
8.9678e-06	-1.8174	0.049	0.19	0.184701	C1_0 M1 macrophages	SGSM3
9.07428e-06	0.918334	0.441	0.302	0.186894	C1_0 M1 macrophages	AL627171.2
9.23301e-06	-0.872412	0.132	0.292	0.190163	C1_0 M1 macrophages	NCSTN
9.24819e-06	-1.0356	0.23	0.478	0.190476	C1_0 M1 macrophages	HEBP2
9.26754e-06	-0.45163	0.387	0.528	0.190874	C1_0 M1 macrophages	RBBP4
9.29813e-06	1.01213	0.49	0.325	0.191504	C1_0 M1 macrophages	MAPRE2
9.36297e-06	-0.383599	0.461	0.589	0.19284	C1_0 M1 macrophages	PPP4C
9.36408e-06	-0.772322	0.422	0.603	0.192863	C1_0 M1 macrophages	ISG15
9.36891e-06	-1.08841	0.123	0.271	0.192962	C1_0 M1 macrophages	DEF8
9.38181e-06	-0.757619	0.324	0.501	0.193228	C1_0 M1 macrophages	DICER1
9.4305e-06	1.81637	0.118	0.046	0.194231	C1_0 M1 macrophages	ZNF440
9.43249e-06	0.378758	1	0.957	0.194272	C1_0 M1 macrophages	KLF6
9.43536e-06	-0.639094	0.343	0.494	0.194331	C1_0 M1 macrophages	BRD7
9.56908e-06	-0.296847	0.627	0.756	0.197085	C1_0 M1 macrophages	C11orf58
9.63239e-06	0.867927	0.525	0.371	0.198389	C1_0 M1 macrophages	SLC30A1
9.76583e-06	-1.12906	0.167	0.379	0.201137	C1_0 M1 macrophages	UTRN
9.81262e-06	-0.930259	0.181	0.342	0.202101	C1_0 M1 macrophages	SEC22B
9.81317e-06	-1.16863	0.118	0.279	0.202112	C1_0 M1 macrophages	GBA
9.85009e-06	-1.1722	0.108	0.255	0.202873	C1_0 M1 macrophages	RBL2
9.90419e-06	-1.14623	0.113	0.246	0.203987	C1_0 M1 macrophages	SASH3
9.99856e-06	2.43859	0.132	0.031	0.20593	C1_0 M1 macrophages	BCO2
1.00081e-05	-0.165984	0.735	0.8	0.206127	C1_0 M1 macrophages	RNH1
1.0059e-05	0.556359	0.941	0.789	0.207174	C1_0 M1 macrophages	KMT2E
1.01199e-05	-0.342271	0.564	0.713	0.20843	C1_0 M1 macrophages	TMEM50A
1.01392e-05	2.52246	0.103	0.019	0.208826	C1_0 M1 macrophages	AASS
1.02283e-05	-0.105988	0.779	0.798	0.210662	C1_0 M1 macrophages	RAB7A
1.02298e-05	-0.414244	0.373	0.497	0.210693	C1_0 M1 macrophages	TNIP1
1.02655e-05	-0.248374	0.627	0.701	0.211429	C1_0 M1 macrophages	TKT
1.03634e-05	-0.707055	0.255	0.43	0.213445	C1_0 M1 macrophages	FBXW5
1.04352e-05	1.92068	0.206	0.067	0.214924	C1_0 M1 macrophages	ITM2C
1.05277e-05	-0.698576	0.255	0.403	0.216828	C1_0 M1 macrophages	CHRAC1
1.06256e-05	1.47712	0.343	0.171	0.218846	C1_0 M1 macrophages	ARHGAP24
1.06999e-05	-0.124551	0.672	0.712	0.220376	C1_0 M1 macrophages	CAPZA1
1.07004e-05	1.81231	0.319	0.127	0.220385	C1_0 M1 macrophages	CHRNE
1.07088e-05	0.526424	0.569	0.482	0.220558	C1_0 M1 macrophages	HBP1
1.07372e-05	-1.49183	0.054	0.189	0.221143	C1_0 M1 macrophages	VAC14
1.08474e-05	-0.986912	0.314	0.563	0.223413	C1_0 M1 macrophages	ATP5IF1
1.08866e-05	-0.532346	0.309	0.43	0.224221	C1_0 M1 macrophages	CMTM7
1.0911e-05	-0.708355	0.265	0.43	0.224722	C1_0 M1 macrophages	SNRPC
1.09475e-05	2.80663	0.015	0.004	0.225475	C1_0 M1 macrophages	CCL1
1.11633e-05	0.777011	0.559	0.428	0.22992	C1_0 M1 macrophages	GTF2B
1.12187e-05	-1.15636	0.064	0.174	0.231061	C1_0 M1 macrophages	IGF2BP2
1.12599e-05	1.52493	0.25	0.128	0.231908	C1_0 M1 macrophages	HES6
1.13066e-05	1.52127	0.26	0.126	0.23287	C1_0 M1 macrophages	SGPP1
1.13127e-05	0.93886	0.343	0.229	0.232996	C1_0 M1 macrophages	BRD1
1.13264e-05	1.36507	0.216	0.107	0.233279	C1_0 M1 macrophages	TLN2
1.1421e-05	-1.22767	0.054	0.144	0.235228	C1_0 M1 macrophages	DNASE1L1
1.14887e-05	-0.58768	0.211	0.34	0.236621	C1_0 M1 macrophages	CLCN7
1.15135e-05	-0.603354	0.642	0.838	0.237132	C1_0 M1 macrophages	TAX1BP1
1.15333e-05	-0.667202	0.123	0.183	0.23754	C1_0 M1 macrophages	CNOT10
1.1592e-05	-1.54603	0.049	0.185	0.238748	C1_0 M1 macrophages	LTB4R
1.16235e-05	-0.437402	0.441	0.561	0.239397	C1_0 M1 macrophages	C1orf122
1.18414e-05	2.35058	0.157	0.029	0.243886	C1_0 M1 macrophages	ZDBF2
1.19015e-05	-0.812905	0.211	0.404	0.245124	C1_0 M1 macrophages	SDF2L1
1.19016e-05	-0.420714	0.377	0.454	0.245125	C1_0 M1 macrophages	RAC2
1.19605e-05	2.38202	0.113	0.018	0.246339	C1_0 M1 macrophages	RGMB
1.19871e-05	0.969098	0.667	0.422	0.246886	C1_0 M1 macrophages	KPNA2
1.20552e-05	-0.314641	0.485	0.622	0.248288	C1_0 M1 macrophages	OSTF1
1.20755e-05	1.06069	0.358	0.211	0.248706	C1_0 M1 macrophages	RASA3
1.21926e-05	-0.387817	0.475	0.586	0.251119	C1_0 M1 macrophages	HDGF
1.23863e-05	0.853395	0.358	0.252	0.255108	C1_0 M1 macrophages	TRIM24
1.24611e-05	0.813329	0.725	0.562	0.256648	C1_0 M1 macrophages	NRIP1
1.24843e-05	-0.936088	0.064	0.189	0.257127	C1_0 M1 macrophages	NBPF10
1.27012e-05	1.35719	0.216	0.108	0.261595	C1_0 M1 macrophages	MAST3
1.27555e-05	-1.10391	0.206	0.422	0.262712	C1_0 M1 macrophages	POLR2I
1.28438e-05	0.576274	0.838	0.75	0.264531	C1_0 M1 macrophages	HSPD1
1.29085e-05	0.694571	0.843	0.603	0.265862	C1_0 M1 macrophages	MIDN
1.29716e-05	-0.821242	0.137	0.28	0.267163	C1_0 M1 macrophages	REPIN1
1.30207e-05	1.79747	0.426	0.152	0.268174	C1_0 M1 macrophages	CFLAR-AS1
1.31311e-05	-0.996792	0.123	0.288	0.270447	C1_0 M1 macrophages	ACADM
1.31421e-05	0.958987	0.549	0.365	0.270676	C1_0 M1 macrophages	SNHG12
1.32496e-05	-0.570577	0.373	0.538	0.272888	C1_0 M1 macrophages	TM9SF2
1.32832e-05	-0.853505	0.147	0.293	0.27358	C1_0 M1 macrophages	PSIP1
1.34568e-05	2.48314	0.118	0.035	0.277155	C1_0 M1 macrophages	NEIL2
1.34867e-05	-0.780403	0.216	0.364	0.277771	C1_0 M1 macrophages	DOCK5
1.3647e-05	0.617372	0.853	0.727	0.281073	C1_0 M1 macrophages	ELF1
1.37618e-05	-0.383073	0.397	0.518	0.283438	C1_0 M1 macrophages	ERBIN
1.41008e-05	-0.239788	0.368	0.422	0.29042	C1_0 M1 macrophages	CDK2AP1
1.41513e-05	2.88053	0.103	0.021	0.29146	C1_0 M1 macrophages	CP
1.43499e-05	-0.370963	0.436	0.571	0.29555	C1_0 M1 macrophages	ATF5
1.44101e-05	-1.91299	0.029	0.119	0.296791	C1_0 M1 macrophages	FCAR
1.44321e-05	3.19375	0.02	0.002	0.297243	C1_0 M1 macrophages	FGF20
1.44945e-05	-2.10663	0.02	0.134	0.298528	C1_0 M1 macrophages	SIGLEC14
1.4596e-05	-0.840896	0.152	0.301	0.300619	C1_0 M1 macrophages	CSRP1
1.46371e-05	-0.678025	0.093	0.174	0.301466	C1_0 M1 macrophages	TBL1X
1.46694e-05	2.08915	0.191	0.067	0.302131	C1_0 M1 macrophages	HIST1H4E
1.48378e-05	-0.711698	0.221	0.408	0.3056	C1_0 M1 macrophages	OXA1L
1.52081e-05	-3.1966	0.01	0.159	0.313226	C1_0 M1 macrophages	PSTPIP1
1.52549e-05	0.743941	0.662	0.509	0.314191	C1_0 M1 macrophages	NRBP1
1.52812e-05	3.81553	0.098	0.006	0.314731	C1_0 M1 macrophages	CLEC9A
1.55119e-05	-0.395103	0.279	0.394	0.319483	C1_0 M1 macrophages	PPHLN1
1.55296e-05	2.01653	0.113	0.033	0.319849	C1_0 M1 macrophages	ZNF583
1.5537e-05	-1.09947	0.069	0.166	0.319999	C1_0 M1 macrophages	CD300LF
1.56718e-05	-2.47412	0.015	0.098	0.322776	C1_0 M1 macrophages	ADAM19
1.57814e-05	0.828086	0.289	0.187	0.325034	C1_0 M1 macrophages	HEATR5A
1.60148e-05	-0.414963	0.309	0.437	0.32984	C1_0 M1 macrophages	ARHGAP10
1.60648e-05	1.36246	0.25	0.116	0.33087	C1_0 M1 macrophages	DNAJC14
1.61443e-05	-0.922242	0.191	0.347	0.332507	C1_0 M1 macrophages	COPS5
1.62234e-05	1.12547	0.304	0.184	0.334138	C1_0 M1 macrophages	NAA16
1.62839e-05	-0.640046	0.319	0.479	0.335384	C1_0 M1 macrophages	LSM5
1.63311e-05	-0.998899	0.123	0.248	0.336356	C1_0 M1 macrophages	YIF1B
1.64076e-05	4.39166	0.098	0.005	0.337931	C1_0 M1 macrophages	CCK
1.65111e-05	0.821606	0.471	0.34	0.340063	C1_0 M1 macrophages	PPIL4
1.65861e-05	0.932165	0.49	0.314	0.341606	C1_0 M1 macrophages	C1orf54
1.68226e-05	-0.157236	0.451	0.511	0.346477	C1_0 M1 macrophages	POR
1.68752e-05	1.74776	0.392	0.144	0.347561	C1_0 M1 macrophages	CSF1
1.69093e-05	1.30188	0.407	0.23	0.348264	C1_0 M1 macrophages	CEBPA
1.6935e-05	-1.0241	0.123	0.253	0.348794	C1_0 M1 macrophages	ABCC3
1.71098e-05	-1.34867	0.049	0.167	0.352393	C1_0 M1 macrophages	KCNQ1
1.7188e-05	-0.943355	0.26	0.424	0.354004	C1_0 M1 macrophages	SLC39A8
1.72971e-05	-0.196869	0.77	0.813	0.356251	C1_0 M1 macrophages	HMGN2
1.78878e-05	-0.450177	0.402	0.541	0.368417	C1_0 M1 macrophages	MRPL33
1.79351e-05	-0.398058	0.451	0.602	0.369391	C1_0 M1 macrophages	RER1
1.79798e-05	-0.383273	0.544	0.644	0.370313	C1_0 M1 macrophages	PPT1
1.79906e-05	-0.585351	0.191	0.192	0.370535	C1_0 M1 macrophages	IDO1
1.80345e-05	-0.374271	0.431	0.534	0.371439	C1_0 M1 macrophages	SNRPD3
1.81252e-05	-0.472349	0.475	0.635	0.373306	C1_0 M1 macrophages	MRPL20
1.81483e-05	-1.55797	0.049	0.126	0.373782	C1_0 M1 macrophages	ECE1
1.81658e-05	-1.30947	0.113	0.3	0.374143	C1_0 M1 macrophages	ZDHHC12
1.82094e-05	2.13981	0.113	0.029	0.37504	C1_0 M1 macrophages	GZMB
1.82297e-05	1.3833	0.431	0.216	0.375459	C1_0 M1 macrophages	FADS3
1.82556e-05	-2.59548	0.005	0.061	0.375993	C1_0 M1 macrophages	IFITM1
1.82907e-05	-0.377665	0.319	0.417	0.376715	C1_0 M1 macrophages	ST8SIA4
1.84154e-05	1.14637	0.343	0.176	0.379283	C1_0 M1 macrophages	BBC3
1.85334e-05	1.24626	0.426	0.25	0.381713	C1_0 M1 macrophages	ASMTL
1.8552e-05	-0.193307	0.912	0.906	0.382097	C1_0 M1 macrophages	SRP14
1.85946e-05	-0.462413	0.578	0.732	0.382975	C1_0 M1 macrophages	ATP5PF
1.90595e-05	-0.269929	0.578	0.688	0.392549	C1_0 M1 macrophages	SF3B5
1.90854e-05	0.760168	0.515	0.358	0.393083	C1_0 M1 macrophages	GNL1
1.91035e-05	-1.17098	0.093	0.257	0.393455	C1_0 M1 macrophages	TADA3
1.91633e-05	1.04515	0.289	0.17	0.394687	C1_0 M1 macrophages	NAB2
1.93289e-05	2.72059	0.299	0.048	0.398099	C1_0 M1 macrophages	RND3
1.93625e-05	-0.147891	0.515	0.565	0.39879	C1_0 M1 macrophages	EIF3D
1.94334e-05	1.94157	0.147	0.043	0.40025	C1_0 M1 macrophages	CEP170B
1.95038e-05	0.656161	0.569	0.436	0.4017	C1_0 M1 macrophages	CEBPZ
1.95308e-05	-1.01386	0.103	0.234	0.402257	C1_0 M1 macrophages	GMIP
1.96639e-05	-0.330176	0.534	0.662	0.404997	C1_0 M1 macrophages	PSMA2
1.99251e-05	2.34993	0.118	0.032	0.410378	C1_0 M1 macrophages	ARHGAP6
1.99562e-05	-0.863645	0.221	0.393	0.411019	C1_0 M1 macrophages	MAN1A2
2.0125e-05	-0.605698	0.113	0.196	0.414494	C1_0 M1 macrophages	AC009093.2
2.04044e-05	-0.768477	0.127	0.233	0.420249	C1_0 M1 macrophages	H6PD
2.08292e-05	2.15513	0.103	0.023	0.428999	C1_0 M1 macrophages	CDC14B
2.0844e-05	0.825906	0.392	0.294	0.429303	C1_0 M1 macrophages	IPMK
2.08999e-05	1.62238	0.23	0.087	0.430453	C1_0 M1 macrophages	AC067930.8
2.09638e-05	1.23319	0.373	0.206	0.43177	C1_0 M1 macrophages	SDE2
2.11608e-05	-0.40899	0.289	0.427	0.435827	C1_0 M1 macrophages	USP16
2.1507e-05	-1.03206	0.069	0.187	0.442959	C1_0 M1 macrophages	PTGER2
2.15637e-05	-0.160612	0.779	0.816	0.444126	C1_0 M1 macrophages	PPDPF
2.16425e-05	-0.150996	0.534	0.613	0.44575	C1_0 M1 macrophages	EIF6
2.16702e-05	-0.491639	0.279	0.437	0.44632	C1_0 M1 macrophages	FAM204A
2.18276e-05	-1.33582	0.098	0.257	0.449561	C1_0 M1 macrophages	TMEM138
2.19039e-05	-0.723574	0.206	0.373	0.451132	C1_0 M1 macrophages	SERPINB8
2.19597e-05	-1.85677	0.059	0.239	0.452282	C1_0 M1 macrophages	TMED3
2.19826e-05	-0.555171	0.343	0.468	0.452753	C1_0 M1 macrophages	IL7R
2.22936e-05	-0.680314	0.397	0.581	0.459159	C1_0 M1 macrophages	SMIM26
2.25667e-05	-0.320359	0.574	0.671	0.464784	C1_0 M1 macrophages	ATP6V1E1
2.26326e-05	1.29501	0.265	0.129	0.466142	C1_0 M1 macrophages	CSRNP2
2.32744e-05	-1.17419	0.152	0.312	0.479359	C1_0 M1 macrophages	SHISA5
2.36747e-05	0.637684	0.985	0.922	0.487604	C1_0 M1 macrophages	REL
2.38787e-05	2.20374	0.294	0.07	0.491805	C1_0 M1 macrophages	LINC01480
2.42941e-05	-1.36768	0.127	0.314	0.500362	C1_0 M1 macrophages	OSBPL1A
2.45677e-05	-1.08478	0.059	0.144	0.505997	C1_0 M1 macrophages	ZNF697
2.4774e-05	-0.230243	0.706	0.758	0.510246	C1_0 M1 macrophages	COX5A
2.48311e-05	-0.409233	0.387	0.499	0.511421	C1_0 M1 macrophages	SEL1L
2.49543e-05	-0.716463	0.225	0.41	0.513959	C1_0 M1 macrophages	EPRS
2.51735e-05	3.02326	0.078	0.008	0.518474	C1_0 M1 macrophages	MCF2L
2.54581e-05	0.596658	0.931	0.801	0.524336	C1_0 M1 macrophages	SLC3A2
2.56164e-05	-0.836465	0.211	0.418	0.527595	C1_0 M1 macrophages	MICU1
2.58152e-05	-0.683414	0.181	0.3	0.531689	C1_0 M1 macrophages	ERCC1
2.59469e-05	-0.59451	0.279	0.401	0.534402	C1_0 M1 macrophages	SHTN1
2.60342e-05	0.845469	0.539	0.364	0.536201	C1_0 M1 macrophages	DYNLL2
2.60524e-05	-1.58111	0.201	0.449	0.536576	C1_0 M1 macrophages	CYB5A
2.65345e-05	1.49021	0.495	0.221	0.546505	C1_0 M1 macrophages	JAZF1
2.66286e-05	1.67782	0.475	0.17	0.548442	C1_0 M1 macrophages	BAG3
2.69276e-05	-0.392693	0.235	0.215	0.5546	C1_0 M1 macrophages	LAMP3
2.71681e-05	-0.74391	0.363	0.549	0.559554	C1_0 M1 macrophages	ATRAID
2.74676e-05	-0.770363	0.284	0.464	0.565722	C1_0 M1 macrophages	TMEM33
2.79164e-05	1.39739	0.147	0.073	0.574967	C1_0 M1 macrophages	SDC3
2.81357e-05	-0.43745	0.245	0.382	0.579483	C1_0 M1 macrophages	IDH3B
2.82683e-05	-1.1698	0.103	0.273	0.582213	C1_0 M1 macrophages	DHRS4L2
2.84532e-05	1.17651	0.172	0.087	0.586021	C1_0 M1 macrophages	SLC41A1
2.8541e-05	-0.81618	0.289	0.491	0.587831	C1_0 M1 macrophages	CNPY2
2.89324e-05	-0.279093	0.696	0.777	0.595892	C1_0 M1 macrophages	ZNF706
2.89436e-05	0.690268	0.672	0.506	0.596122	C1_0 M1 macrophages	LUC7L2
2.92427e-05	1.12285	0.191	0.118	0.602283	C1_0 M1 macrophages	OGFOD1
2.96798e-05	1.05185	0.279	0.166	0.611286	C1_0 M1 macrophages	MAMLD1
2.9907e-05	-0.730396	0.235	0.394	0.615965	C1_0 M1 macrophages	FAM162A
3.02024e-05	-0.685614	0.289	0.469	0.622049	C1_0 M1 macrophages	AIMP1
3.02543e-05	2.57531	0.069	0.015	0.623117	C1_0 M1 macrophages	ZNF367
3.07639e-05	0.690824	0.755	0.615	0.633613	C1_0 M1 macrophages	ACOT9
3.1118e-05	-0.879842	0.201	0.441	0.640906	C1_0 M1 macrophages	POLR2K
3.12862e-05	0.571631	0.676	0.586	0.64437	C1_0 M1 macrophages	PTTG1IP
3.12942e-05	-3.16744	0.005	0.054	0.644536	C1_0 M1 macrophages	CXCL11
3.14482e-05	-0.549957	0.24	0.392	0.647708	C1_0 M1 macrophages	CASP1
3.20323e-05	-0.233282	0.324	0.377	0.659738	C1_0 M1 macrophages	SINHCAF
3.21261e-05	-0.46423	0.417	0.558	0.661669	C1_0 M1 macrophages	FAM120A
3.23422e-05	0.33489	0.995	0.954	0.666119	C1_0 M1 macrophages	JUND
3.28788e-05	-0.478218	0.279	0.384	0.677171	C1_0 M1 macrophages	DNAJB12
3.3169e-05	-0.189687	0.52	0.575	0.683149	C1_0 M1 macrophages	ACSL4
3.32316e-05	1.61013	0.289	0.151	0.684437	C1_0 M1 macrophages	PTGS1
3.36616e-05	1.21822	0.779	0.428	0.693294	C1_0 M1 macrophages	CCR7
3.37516e-05	-1.45257	0.083	0.248	0.695149	C1_0 M1 macrophages	UROS
3.38275e-05	-0.688371	0.167	0.287	0.696711	C1_0 M1 macrophages	CRELD2
3.46223e-05	0.418112	0.328	0.295	0.713081	C1_0 M1 macrophages	MPZL1
3.46436e-05	-0.682378	0.181	0.342	0.71352	C1_0 M1 macrophages	RGS19
3.47064e-05	-0.610462	0.627	0.735	0.714813	C1_0 M1 macrophages	CAPG
3.47495e-05	-0.788578	0.127	0.264	0.715701	C1_0 M1 macrophages	TRIM22
3.48636e-05	-0.710333	0.343	0.489	0.718051	C1_0 M1 macrophages	ADAR
3.53241e-05	-0.736497	0.201	0.333	0.727535	C1_0 M1 macrophages	ACSL5
3.60018e-05	-0.368758	0.485	0.603	0.741492	C1_0 M1 macrophages	PRMT2
3.63522e-05	1.03284	0.392	0.234	0.748711	C1_0 M1 macrophages	SSH1
3.66398e-05	-0.813312	0.172	0.341	0.754634	C1_0 M1 macrophages	TFDP1
3.67791e-05	0.694916	0.52	0.409	0.757503	C1_0 M1 macrophages	KPNA1
3.6811e-05	-0.868899	0.221	0.407	0.75816	C1_0 M1 macrophages	SUCLG1
3.68689e-05	-0.844438	0.127	0.289	0.759352	C1_0 M1 macrophages	NIBAN2
3.73335e-05	1.38994	0.176	0.078	0.768921	C1_0 M1 macrophages	STIMATE
3.78795e-05	-1.44002	0.025	0.095	0.780166	C1_0 M1 macrophages	LILRA1
3.78977e-05	-0.245142	0.471	0.529	0.780541	C1_0 M1 macrophages	AUP1
3.79091e-05	-1.46036	0.049	0.152	0.780776	C1_0 M1 macrophages	SLC25A40
3.80701e-05	-3.6343	0.005	0.092	0.784091	C1_0 M1 macrophages	CD1E
3.82512e-05	-1.22011	0.118	0.298	0.787822	C1_0 M1 macrophages	CKAP4
3.83708e-05	0.929787	0.451	0.301	0.790284	C1_0 M1 macrophages	TSPYL1
3.86878e-05	-0.74865	0.216	0.39	0.796814	C1_0 M1 macrophages	EIF2AK1
3.87049e-05	-1.43156	0.025	0.076	0.797166	C1_0 M1 macrophages	P2RY10
3.88997e-05	-0.111702	0.824	0.851	0.801178	C1_0 M1 macrophages	COX6A1
3.91774e-05	-0.498541	0.181	0.274	0.806897	C1_0 M1 macrophages	SCNM1
3.9326e-05	-0.864824	0.098	0.22	0.809958	C1_0 M1 macrophages	KRCC1
3.93851e-05	-1.12956	0.049	0.07	0.811176	C1_0 M1 macrophages	CXCL10
3.96724e-05	-0.230245	0.725	0.773	0.817093	C1_0 M1 macrophages	MBNL1
3.97489e-05	-1.31445	0.147	0.346	0.818667	C1_0 M1 macrophages	GTF2H5
3.98685e-05	0.36749	0.917	0.856	0.821133	C1_0 M1 macrophages	YBX3
3.99485e-05	2.57923	0.245	0.041	0.822779	C1_0 M1 macrophages	PDCD1
3.99821e-05	-0.209169	0.554	0.639	0.82347	C1_0 M1 macrophages	RAP1A
4.07503e-05	-0.47661	0.275	0.403	0.839294	C1_0 M1 macrophages	CERS2
4.09061e-05	-0.343859	0.657	0.691	0.842502	C1_0 M1 macrophages	BCAP31
4.11399e-05	0.905085	0.245	0.149	0.847318	C1_0 M1 macrophages	ZNF7
4.14047e-05	-0.718691	0.157	0.279	0.852772	C1_0 M1 macrophages	VRK2
4.15304e-05	-1.85199	0.034	0.155	0.85536	C1_0 M1 macrophages	CWC27
4.16362e-05	0.400039	0.897	0.824	0.85754	C1_0 M1 macrophages	CSNK1A1
4.17338e-05	0.831501	0.578	0.401	0.859549	C1_0 M1 macrophages	ARPC5L
4.18802e-05	-1.53227	0.01	0.065	0.862564	C1_0 M1 macrophages	CALCRL
4.26265e-05	-0.725973	0.191	0.324	0.877935	C1_0 M1 macrophages	MCTS1
4.26721e-05	-0.932477	0.157	0.312	0.878874	C1_0 M1 macrophages	ADSL
4.2799e-05	-0.179141	0.686	0.755	0.881489	C1_0 M1 macrophages	EIF2S2
4.30843e-05	1.43283	0.681	0.325	0.887364	C1_0 M1 macrophages	PXDC1
4.32325e-05	2.6526	0.064	0.023	0.890418	C1_0 M1 macrophages	VGF
4.36483e-05	0.779401	0.495	0.384	0.89898	C1_0 M1 macrophages	PCGF5
4.38367e-05	-1.38319	0.088	0.247	0.90286	C1_0 M1 macrophages	TNFSF12
4.38458e-05	-0.289926	0.436	0.526	0.903048	C1_0 M1 macrophages	APEX1
4.40987e-05	-0.42556	0.402	0.52	0.908257	C1_0 M1 macrophages	STT3B
4.42302e-05	-0.905183	0.176	0.336	0.910965	C1_0 M1 macrophages	ZDHHC7
4.42341e-05	-0.690751	0.132	0.234	0.911046	C1_0 M1 macrophages	KCNK6
4.46543e-05	0.712401	0.721	0.55	0.919699	C1_0 M1 macrophages	FOXO3
4.46794e-05	-0.449957	0.603	0.719	0.920217	C1_0 M1 macrophages	AC253572.2
4.54023e-05	-0.625505	0.279	0.43	0.935105	C1_0 M1 macrophages	HNRNPH2
4.54313e-05	-1.32769	0.02	0.051	0.935703	C1_0 M1 macrophages	CD5
4.55886e-05	-1.7092	0.044	0.167	0.938943	C1_0 M1 macrophages	FIG4
4.60986e-05	-0.88166	0.069	0.153	0.949446	C1_0 M1 macrophages	KCTD17
4.61094e-05	3.19255	0.167	0.024	0.949668	C1_0 M1 macrophages	MMP2
4.64831e-05	1.09119	0.422	0.265	0.957367	C1_0 M1 macrophages	TANC2
4.64914e-05	1.25756	0.294	0.158	0.957538	C1_0 M1 macrophages	PKNOX1
4.65192e-05	-0.114969	0.735	0.73	0.95811	C1_0 M1 macrophages	MOB1A
4.65551e-05	-0.771125	0.167	0.311	0.958848	C1_0 M1 macrophages	HPS1
4.65838e-05	0.908697	0.407	0.275	0.959439	C1_0 M1 macrophages	ZBTB21
4.6981e-05	-0.759108	0.211	0.412	0.967622	C1_0 M1 macrophages	GPR108
4.70116e-05	0.752919	0.858	0.684	0.96825	C1_0 M1 macrophages	CREM
4.73874e-05	-2.34343	0.029	0.177	0.97599	C1_0 M1 macrophages	HDDC2
4.77673e-05	0.740202	0.564	0.449	0.983816	C1_0 M1 macrophages	GLUD1
4.78286e-05	2.67285	0.083	0.015	0.985078	C1_0 M1 macrophages	AZIN2
4.81329e-05	0.814032	0.75	0.544	0.991344	C1_0 M1 macrophages	ARID5A
4.87587e-05	-0.114627	0.828	0.81	1	C1_0 M1 macrophages	SERBP1
4.88171e-05	-0.550292	0.525	0.671	1	C1_0 M1 macrophages	MGST3
4.92916e-05	3.00662	0.049	0.007	1	C1_0 M1 macrophages	AC137894.3
4.98217e-05	0.675403	0.765	0.606	1	C1_0 M1 macrophages	ATF3
5.04456e-05	3.3923	0.01	0.002	1	C1_0 M1 macrophages	AC107952.2
5.07307e-05	-0.127774	0.745	0.786	1	C1_0 M1 macrophages	PAK2
5.08833e-05	-1.30072	0.078	0.209	1	C1_0 M1 macrophages	CD33
5.11546e-05	-0.293832	0.686	0.772	1	C1_0 M1 macrophages	SNRPD2
5.15001e-05	-1.10086	0.029	0.077	1	C1_0 M1 macrophages	AC009570.1
5.19215e-05	-0.592526	0.338	0.481	1	C1_0 M1 macrophages	IRAK1
5.20823e-05	-0.679152	0.265	0.442	1	C1_0 M1 macrophages	TRIM44
5.24169e-05	0.439096	0.809	0.704	1	C1_0 M1 macrophages	CHD4
5.24214e-05	-0.556261	0.186	0.306	1	C1_0 M1 macrophages	CHST2
5.24969e-05	-0.345368	0.657	0.753	1	C1_0 M1 macrophages	SNX3
5.25865e-05	-0.413238	0.338	0.487	1	C1_0 M1 macrophages	ACAA1
5.29939e-05	1.23888	0.343	0.176	1	C1_0 M1 macrophages	DAAM1
5.32096e-05	-0.815676	0.054	0.121	1	C1_0 M1 macrophages	KCNE1
5.34038e-05	2.37156	0.142	0.032	1	C1_0 M1 macrophages	NKD1
5.41073e-05	0.761466	0.466	0.347	1	C1_0 M1 macrophages	PURA
5.42426e-05	-0.874381	0.113	0.235	1	C1_0 M1 macrophages	TRMT1
5.47472e-05	-1.64811	0.059	0.19	1	C1_0 M1 macrophages	GK5
5.47888e-05	-0.45733	0.627	0.732	1	C1_0 M1 macrophages	RNF13
5.50644e-05	3.78573	0.059	0.004	1	C1_0 M1 macrophages	LINC01141
5.57143e-05	-1.37058	0.108	0.242	1	C1_0 M1 macrophages	MGST1
5.60934e-05	1.0725	0.363	0.228	1	C1_0 M1 macrophages	RELL1
5.7226e-05	-0.979557	0.167	0.325	1	C1_0 M1 macrophages	MRPL11
5.72694e-05	1.71078	0.328	0.116	1	C1_0 M1 macrophages	PUS10
5.72897e-05	0.874167	0.172	0.093	1	C1_0 M1 macrophages	FHIT
5.76623e-05	-0.16583	0.284	0.371	1	C1_0 M1 macrophages	UBE2E1
5.80826e-05	-0.376259	0.554	0.671	1	C1_0 M1 macrophages	RNF149
5.81427e-05	0.71382	0.422	0.305	1	C1_0 M1 macrophages	SLC11A2
5.82353e-05	-1.03785	0.162	0.331	1	C1_0 M1 macrophages	HEBP1
5.91825e-05	-0.656368	0.265	0.407	1	C1_0 M1 macrophages	TREM1
5.93998e-05	-0.421099	0.402	0.575	1	C1_0 M1 macrophages	NOL7
5.94873e-05	-0.560932	0.176	0.248	1	C1_0 M1 macrophages	SPN
5.9776e-05	0.845732	0.407	0.295	1	C1_0 M1 macrophages	POGZ
6.00623e-05	-0.679484	0.211	0.346	1	C1_0 M1 macrophages	ITGA5
6.02736e-05	3.03829	0.27	0.044	1	C1_0 M1 macrophages	AL136987.1
6.05742e-05	-0.749681	0.147	0.258	1	C1_0 M1 macrophages	GBP1
6.05966e-05	-0.464393	0.539	0.676	1	C1_0 M1 macrophages	AKR1A1
6.0804e-05	2.04835	0.142	0.039	1	C1_0 M1 macrophages	SLC12A5
6.09191e-05	-0.662243	0.392	0.594	1	C1_0 M1 macrophages	MRPS21
6.16297e-05	2.39416	0.132	0.027	1	C1_0 M1 macrophages	PLAG1
6.17483e-05	0.614146	0.309	0.239	1	C1_0 M1 macrophages	MIB1
6.19002e-05	-0.485052	0.52	0.604	1	C1_0 M1 macrophages	SLC11A1
6.2101e-05	-1.07434	0.142	0.349	1	C1_0 M1 macrophages	ZBTB8OS
6.24919e-05	0.699246	0.363	0.267	1	C1_0 M1 macrophages	SMAD4
6.27894e-05	1.04981	0.26	0.144	1	C1_0 M1 macrophages	MERTK
6.34477e-05	-0.203765	0.627	0.662	1	C1_0 M1 macrophages	PPP1R15B
6.36618e-05	-1.50186	0.083	0.259	1	C1_0 M1 macrophages	RRAS
6.37331e-05	-0.597834	0.206	0.331	1	C1_0 M1 macrophages	RSU1
6.41429e-05	-1.26106	0.078	0.225	1	C1_0 M1 macrophages	MRPL19
6.43616e-05	-0.149119	0.368	0.366	1	C1_0 M1 macrophages	FPR1
6.45737e-05	2.22919	0.137	0.036	1	C1_0 M1 macrophages	AL589935.1
6.56246e-05	-1.0928	0.093	0.209	1	C1_0 M1 macrophages	ARAF
6.60219e-05	1.23875	0.505	0.275	1	C1_0 M1 macrophages	TNFRSF12A
6.66781e-05	-0.510144	0.186	0.313	1	C1_0 M1 macrophages	CLNS1A
6.68693e-05	2.58657	0.078	0.022	1	C1_0 M1 macrophages	ZFP30
6.68865e-05	-1.46145	0.029	0.121	1	C1_0 M1 macrophages	LINC01315
6.71118e-05	2.26208	0.157	0.047	1	C1_0 M1 macrophages	CPED1
6.74019e-05	2.96332	0.054	0.011	1	C1_0 M1 macrophages	AC008569.2
6.76877e-05	1.2394	0.382	0.205	1	C1_0 M1 macrophages	AP1S3
6.78793e-05	1.47907	0.417	0.189	1	C1_0 M1 macrophages	SESN1
6.80888e-05	2.1259	0.074	0.026	1	C1_0 M1 macrophages	ARMCX4
6.91679e-05	2.24098	0.093	0.024	1	C1_0 M1 macrophages	DCBLD2
6.93585e-05	-0.43254	0.206	0.318	1	C1_0 M1 macrophages	TRADD
6.97717e-05	1.38995	0.069	0.038	1	C1_0 M1 macrophages	AL024507.2
7.05335e-05	1.50501	0.706	0.311	1	C1_0 M1 macrophages	AXL
7.06758e-05	1.69057	0.206	0.076	1	C1_0 M1 macrophages	ZNF844
7.10314e-05	-0.905066	0.123	0.255	1	C1_0 M1 macrophages	COMMD2
7.10821e-05	-2.44025	0.029	0.146	1	C1_0 M1 macrophages	IFI44L
7.12972e-05	0.806681	0.583	0.42	1	C1_0 M1 macrophages	RABGGTB
7.13025e-05	-0.61317	0.064	0.111	1	C1_0 M1 macrophages	SLC38A1
7.15623e-05	-1.02876	0.108	0.249	1	C1_0 M1 macrophages	C22orf39
7.18895e-05	2.14272	0.108	0.036	1	C1_0 M1 macrophages	HIST1H2AL
7.21373e-05	-0.982189	0.113	0.264	1	C1_0 M1 macrophages	DPM2
7.27159e-05	-0.374643	0.495	0.623	1	C1_0 M1 macrophages	SF3B2
7.34196e-05	1.01875	0.578	0.392	1	C1_0 M1 macrophages	APBB1IP
7.35846e-05	-0.330193	0.436	0.547	1	C1_0 M1 macrophages	N4BP1
7.36118e-05	-0.79071	0.23	0.419	1	C1_0 M1 macrophages	MYO1F
7.36788e-05	-1.63559	0.02	0.081	1	C1_0 M1 macrophages	AC005280.2
7.39094e-05	0.782786	0.574	0.435	1	C1_0 M1 macrophages	BANP
7.40646e-05	0.530794	0.559	0.443	1	C1_0 M1 macrophages	PDE8A
7.4795e-05	-0.500169	0.373	0.523	1	C1_0 M1 macrophages	BTF3L4
7.48411e-05	3.48062	0.152	0.011	1	C1_0 M1 macrophages	AC079015.1
7.50286e-05	0.774963	0.294	0.238	1	C1_0 M1 macrophages	CCNT2
7.55899e-05	-0.439831	0.363	0.511	1	C1_0 M1 macrophages	SRPRA
7.64653e-05	-0.11075	0.838	0.839	1	C1_0 M1 macrophages	HINT1
7.68877e-05	1.12883	0.539	0.301	1	C1_0 M1 macrophages	LMBR1L
7.86383e-05	-0.589243	0.265	0.418	1	C1_0 M1 macrophages	ETFA
7.92832e-05	-0.265944	0.529	0.628	1	C1_0 M1 macrophages	TUFM
7.93451e-05	-0.278842	0.52	0.612	1	C1_0 M1 macrophages	CHMP2B
8.00124e-05	2.0306	0.064	0.016	1	C1_0 M1 macrophages	DIP2C
8.09586e-05	0.910252	0.515	0.353	1	C1_0 M1 macrophages	RERE
8.129e-05	1.42621	0.157	0.084	1	C1_0 M1 macrophages	ODF2L
8.22295e-05	-2.01427	0.015	0.078	1	C1_0 M1 macrophages	FLT3
8.25324e-05	1.09155	0.284	0.166	1	C1_0 M1 macrophages	USP6NL
8.34985e-05	0.797852	0.466	0.322	1	C1_0 M1 macrophages	CRK
8.44294e-05	-2.11087	0.039	0.197	1	C1_0 M1 macrophages	AP1S1
8.4637e-05	-1.12373	0.074	0.223	1	C1_0 M1 macrophages	STX8
8.51418e-05	-0.576356	0.338	0.512	1	C1_0 M1 macrophages	SRP9
8.52509e-05	-0.935625	0.118	0.242	1	C1_0 M1 macrophages	TDP2
8.52556e-05	3.34467	0.064	0.011	1	C1_0 M1 macrophages	APOA1-AS
8.58051e-05	4.06138	0.059	0.003	1	C1_0 M1 macrophages	AC010378.2
8.64029e-05	-1.65472	0.02	0.113	1	C1_0 M1 macrophages	FXYD6
8.70434e-05	-0.742949	0.083	0.174	1	C1_0 M1 macrophages	KIFC3
8.7123e-05	-0.339913	0.471	0.607	1	C1_0 M1 macrophages	GALNT1
8.7441e-05	2.1456	0.098	0.03	1	C1_0 M1 macrophages	L2HGDH
8.85078e-05	3.83945	0.074	0.006	1	C1_0 M1 macrophages	NAT8L
8.88196e-05	-1.07264	0.103	0.234	1	C1_0 M1 macrophages	EBNA1BP2
8.96585e-05	-0.602493	0.397	0.57	1	C1_0 M1 macrophages	TMEM147
9.03386e-05	-0.757235	0.25	0.421	1	C1_0 M1 macrophages	POLR2F
9.09285e-05	0.409256	0.784	0.635	1	C1_0 M1 macrophages	ABCA1
9.1177e-05	1.29052	0.299	0.169	1	C1_0 M1 macrophages	ZNF639
9.21782e-05	-0.241455	0.534	0.61	1	C1_0 M1 macrophages	CD99
9.24648e-05	0.269065	1	0.994	1	C1_0 M1 macrophages	UBC
9.27756e-05	-0.712573	0.23	0.375	1	C1_0 M1 macrophages	KIDINS220
9.28219e-05	-0.823552	0.123	0.155	1	C1_0 M1 macrophages	CRYAB
9.34842e-05	0.635507	0.5	0.405	1	C1_0 M1 macrophages	FTX
9.36546e-05	1.30151	0.172	0.099	1	C1_0 M1 macrophages	AC005726.1
9.37919e-05	3.15016	0.113	0.017	1	C1_0 M1 macrophages	CAMK2N2
9.40382e-05	3.22708	0.064	0.008	1	C1_0 M1 macrophages	LY6G6C
9.40591e-05	2.17415	0.235	0.072	1	C1_0 M1 macrophages	GPR34
9.41762e-05	-0.452037	0.319	0.448	1	C1_0 M1 macrophages	PRKDC
9.48173e-05	1.89489	0.147	0.048	1	C1_0 M1 macrophages	CTH
9.50452e-05	-1.03296	0.103	0.244	1	C1_0 M1 macrophages	SLC35C2
9.79769e-05	-0.796095	0.358	0.546	1	C1_0 M1 macrophages	HEXA
0.00010157	-1.50192	0.02	0.06	1	C1_0 M1 macrophages	AC005280.1
0.000101849	2.17886	0.152	0.038	1	C1_0 M1 macrophages	HIST1H2AG
0.000102357	2.72292	0.049	0.015	1	C1_0 M1 macrophages	AL121899.4
0.000102602	-1.25171	0.088	0.284	1	C1_0 M1 macrophages	COA3
0.000103846	1.03315	0.328	0.206	1	C1_0 M1 macrophages	ATL2
0.000104349	1.65251	0.206	0.072	1	C1_0 M1 macrophages	TLR3
0.0001044	-1.5293	0.054	0.17	1	C1_0 M1 macrophages	APOBEC3C
0.000104568	0.522037	0.598	0.51	1	C1_0 M1 macrophages	RSRP1
0.000104887	-0.91345	0.196	0.404	1	C1_0 M1 macrophages	MRPS18C
0.000105222	2.61778	0.123	0.024	1	C1_0 M1 macrophages	SORBS1
0.000105659	-0.749032	0.186	0.328	1	C1_0 M1 macrophages	ZDHHC3
0.000105976	-1.58852	0.054	0.21	1	C1_0 M1 macrophages	GPS1
0.000106479	-0.180945	0.426	0.508	1	C1_0 M1 macrophages	CYTOR
0.000106485	-0.179709	0.348	0.455	1	C1_0 M1 macrophages	OXSR1
0.000106516	-0.523102	0.304	0.448	1	C1_0 M1 macrophages	PRKCSH
0.000106898	-0.730093	0.152	0.281	1	C1_0 M1 macrophages	AKT1S1
0.000107297	0.56889	0.525	0.433	1	C1_0 M1 macrophages	TENT4B
0.000107524	-0.969224	0.108	0.244	1	C1_0 M1 macrophages	RFXANK
0.000107608	-0.465203	0.172	0.264	1	C1_0 M1 macrophages	HDAC1
0.000107687	0.764549	0.775	0.574	1	C1_0 M1 macrophages	RASGRP3
0.000107744	-0.636609	0.132	0.214	1	C1_0 M1 macrophages	NIPSNAP3A
0.000108863	-0.68923	0.196	0.315	1	C1_0 M1 macrophages	VPS51
0.000109136	-0.210114	0.319	0.419	1	C1_0 M1 macrophages	OTUB1
0.000110505	1.3107	0.412	0.174	1	C1_0 M1 macrophages	STRBP
0.000110511	-1.82025	0.025	0.084	1	C1_0 M1 macrophages	TMEM154
0.000110891	0.67271	0.662	0.483	1	C1_0 M1 macrophages	SPTAN1
0.000110915	1.89676	0.196	0.059	1	C1_0 M1 macrophages	NMT2
0.000111091	-0.718986	0.25	0.413	1	C1_0 M1 macrophages	ECHS1
0.00011222	-1.77538	0.039	0.161	1	C1_0 M1 macrophages	UBL7
0.00011385	1.27877	0.27	0.148	1	C1_0 M1 macrophages	PPM1D
0.00011419	0.737461	0.544	0.415	1	C1_0 M1 macrophages	STOM
0.000114417	2.80577	0.083	0.016	1	C1_0 M1 macrophages	ITGA9
0.00011564	0.881067	0.48	0.333	1	C1_0 M1 macrophages	LUZP1
0.000115649	-0.53474	0.387	0.57	1	C1_0 M1 macrophages	CFDP1
0.00011596	-1.86616	0.054	0.247	1	C1_0 M1 macrophages	ZBED3
0.000116037	0.552225	0.725	0.596	1	C1_0 M1 macrophages	AAK1
0.000116098	0.587503	0.284	0.241	1	C1_0 M1 macrophages	ZC3H14
0.000116985	-0.67846	0.225	0.359	1	C1_0 M1 macrophages	NBPF19
0.000116998	-0.850865	0.103	0.217	1	C1_0 M1 macrophages	NAGPA
0.000117243	-0.550344	0.392	0.479	1	C1_0 M1 macrophages	SDC2
0.000117255	-2.50137	0.01	0.067	1	C1_0 M1 macrophages	TRGC1
0.000117861	2.21442	0.113	0.023	1	C1_0 M1 macrophages	AL683813.1
0.00011842	0.423338	0.721	0.67	1	C1_0 M1 macrophages	YME1L1
0.000119857	1.83586	0.127	0.044	1	C1_0 M1 macrophages	ADAM32
0.000120656	-0.833597	0.034	0.061	1	C1_0 M1 macrophages	CD2
0.000121803	1.70277	0.147	0.051	1	C1_0 M1 macrophages	AC025423.1
0.000121924	-1.35178	0.059	0.177	1	C1_0 M1 macrophages	C20orf27
0.000122033	3.09515	0.123	0.017	1	C1_0 M1 macrophages	HPGDS
0.000122349	0.993196	0.309	0.199	1	C1_0 M1 macrophages	PEX13
0.000123027	1.21036	0.294	0.161	1	C1_0 M1 macrophages	ZUP1
0.000123062	-0.230512	0.696	0.776	1	C1_0 M1 macrophages	ARL6IP5
0.000124081	-1.72855	0.054	0.232	1	C1_0 M1 macrophages	TCN2
0.000124565	1.33482	0.554	0.297	1	C1_0 M1 macrophages	JDP2
0.000125521	-0.745388	0.113	0.25	1	C1_0 M1 macrophages	TMX3
0.000125931	-0.917426	0.132	0.239	1	C1_0 M1 macrophages	GNG2
0.000126395	1.23284	0.225	0.096	1	C1_0 M1 macrophages	RUBCNL
0.000126945	-0.947124	0.108	0.248	1	C1_0 M1 macrophages	TRIM25
0.000128881	-0.182373	0.402	0.489	1	C1_0 M1 macrophages	CYB5R3
0.000129142	0.689744	0.505	0.384	1	C1_0 M1 macrophages	CHCHD7
0.000129786	-0.247693	0.392	0.446	1	C1_0 M1 macrophages	HOTAIRM1
0.000129924	2.66037	0.044	0.011	1	C1_0 M1 macrophages	CYTL1
0.000130023	-0.53001	0.304	0.474	1	C1_0 M1 macrophages	GLG1
0.000130201	-0.47737	0.289	0.433	1	C1_0 M1 macrophages	RSRC1
0.000130268	-1.17688	0.083	0.231	1	C1_0 M1 macrophages	EXOC4
0.000130851	-0.965516	0.157	0.334	1	C1_0 M1 macrophages	SLC7A7
0.000130924	-0.608323	0.196	0.34	1	C1_0 M1 macrophages	MED28
0.000131802	1.25252	0.608	0.321	1	C1_0 M1 macrophages	ENTPD1
0.000134359	-0.889529	0.157	0.317	1	C1_0 M1 macrophages	BCKDHA
0.000135486	-1.32572	0.069	0.225	1	C1_0 M1 macrophages	TP53I3
0.000136361	-0.61491	0.26	0.42	1	C1_0 M1 macrophages	GTF2A2
0.000137404	-0.540719	0.539	0.711	1	C1_0 M1 macrophages	DAD1
0.000137548	0.664022	0.814	0.676	1	C1_0 M1 macrophages	CHST11
0.000137857	-0.667894	0.284	0.448	1	C1_0 M1 macrophages	NDUFAF3
0.000138305	1.59276	0.206	0.088	1	C1_0 M1 macrophages	HIST1H2BC
0.000139105	2.2419	0.098	0.024	1	C1_0 M1 macrophages	LINC00987
0.000141557	-0.6189	0.363	0.509	1	C1_0 M1 macrophages	GUSB
0.000141992	2.9706	0.103	0.016	1	C1_0 M1 macrophages	WNT1
0.000143428	-0.625736	0.289	0.482	1	C1_0 M1 macrophages	SEC11C
0.0001442	0.619983	0.804	0.649	1	C1_0 M1 macrophages	ARID4B
0.000144559	-0.292419	0.471	0.574	1	C1_0 M1 macrophages	SNRPB2
0.000144604	1.16438	0.201	0.116	1	C1_0 M1 macrophages	FBXL12
0.000144705	-0.305095	0.48	0.594	1	C1_0 M1 macrophages	ASAP1
0.000145111	-1.60855	0.093	0.278	1	C1_0 M1 macrophages	SCCPDH
0.00014523	-0.751558	0.191	0.315	1	C1_0 M1 macrophages	NSF
0.000145504	0.368209	0.755	0.701	1	C1_0 M1 macrophages	SELENOS
0.000146513	1.12756	0.618	0.378	1	C1_0 M1 macrophages	ST3GAL6
0.00014711	0.473424	0.765	0.698	1	C1_0 M1 macrophages	MTCH1
0.000147385	-0.437521	0.368	0.502	1	C1_0 M1 macrophages	MRPS36
0.000151491	2.6854	0.083	0.013	1	C1_0 M1 macrophages	AL360270.2
0.000151803	1.24801	0.191	0.131	1	C1_0 M1 macrophages	HIST1H1D
0.000152078	-0.746148	0.392	0.6	1	C1_0 M1 macrophages	SCP2
0.000152102	1.51373	0.363	0.138	1	C1_0 M1 macrophages	APOC2
0.000152675	-0.687198	0.441	0.614	1	C1_0 M1 macrophages	IFI16
0.00015372	1.10339	0.294	0.168	1	C1_0 M1 macrophages	XPR1
0.00015395	-0.807441	0.167	0.317	1	C1_0 M1 macrophages	COA4
0.000153994	1.29885	0.309	0.159	1	C1_0 M1 macrophages	DLEU1
0.000155625	-0.706941	0.142	0.247	1	C1_0 M1 macrophages	PSTPIP2
0.000156131	-0.869668	0.162	0.308	1	C1_0 M1 macrophages	DERA
0.000156242	0.987317	0.196	0.12	1	C1_0 M1 macrophages	SLC29A1
0.000156699	1.51464	0.225	0.089	1	C1_0 M1 macrophages	DUSP14
0.000156965	0.94126	0.235	0.162	1	C1_0 M1 macrophages	HDAC6
0.000157606	-1.37654	0.049	0.176	1	C1_0 M1 macrophages	LCMT1
0.000158171	2.7018	0.088	0.021	1	C1_0 M1 macrophages	POPDC2
0.000159931	0.41883	0.574	0.477	1	C1_0 M1 macrophages	SLA
0.000162012	1.19099	0.24	0.13	1	C1_0 M1 macrophages	SLC6A8
0.000164034	-0.890991	0.157	0.283	1	C1_0 M1 macrophages	AC015912.3
0.000164729	-0.971199	0.113	0.207	1	C1_0 M1 macrophages	IFI35
0.000164867	-0.196563	0.211	0.253	1	C1_0 M1 macrophages	TMEM120B
0.000167404	1.09766	0.265	0.184	1	C1_0 M1 macrophages	FZD1
0.000169531	0.946248	0.299	0.166	1	C1_0 M1 macrophages	SLC7A8
0.000169581	-0.238456	0.471	0.56	1	C1_0 M1 macrophages	MAGOH
0.000169973	-0.12232	0.833	0.876	1	C1_0 M1 macrophages	PTP4A2
0.000170899	-1.2184	0.083	0.223	1	C1_0 M1 macrophages	GARS-DT
0.000171246	-0.466595	0.52	0.598	1	C1_0 M1 macrophages	FDX1
0.000172833	0.779384	0.515	0.359	1	C1_0 M1 macrophages	MOB1B
0.000174441	-0.319552	0.245	0.342	1	C1_0 M1 macrophages	GRHPR
0.000174773	-0.121311	0.417	0.449	1	C1_0 M1 macrophages	RUFY3
0.000174795	1.38993	0.309	0.145	1	C1_0 M1 macrophages	MTO1
0.000175589	-1.33429	0.064	0.207	1	C1_0 M1 macrophages	AC015871.1
0.000176902	1.35205	0.304	0.146	1	C1_0 M1 macrophages	SELPLG
0.000177049	-1.02378	0.098	0.203	1	C1_0 M1 macrophages	COMMD10
0.000177107	1.43528	0.23	0.094	1	C1_0 M1 macrophages	SLCO4A1
0.000178607	1.41742	0.064	0.023	1	C1_0 M1 macrophages	GUCY1A1
0.000179043	-0.645683	0.113	0.207	1	C1_0 M1 macrophages	SCLT1
0.000179777	0.719603	0.603	0.455	1	C1_0 M1 macrophages	BEX4
0.000179948	1.45089	0.24	0.108	1	C1_0 M1 macrophages	PRKAB1
0.000180674	1.01032	0.559	0.362	1	C1_0 M1 macrophages	LAT2
0.000182082	0.788958	0.422	0.344	1	C1_0 M1 macrophages	RCSD1
0.00018242	0.429359	0.721	0.634	1	C1_0 M1 macrophages	CEP170
0.000182627	1.64593	0.235	0.087	1	C1_0 M1 macrophages	ZBTB8A
0.000183469	3.53368	0.039	0.004	1	C1_0 M1 macrophages	CAPN8
0.000183497	1.49706	0.25	0.122	1	C1_0 M1 macrophages	ZNF92
0.000183849	1.85741	0.191	0.064	1	C1_0 M1 macrophages	HIST2H2BF
0.00018402	-0.555119	0.225	0.355	1	C1_0 M1 macrophages	AGPAT2
0.000184398	1.64115	0.137	0.059	1	C1_0 M1 macrophages	FZD7
0.000184758	-0.121153	0.662	0.684	1	C1_0 M1 macrophages	IL1RN
0.000185129	-1.37862	0.039	0.147	1	C1_0 M1 macrophages	ANAPC4
0.000185972	-0.771172	0.083	0.141	1	C1_0 M1 macrophages	ITGAL
0.000186424	3.42401	0.078	0.007	1	C1_0 M1 macrophages	SYT6
0.000187634	1.93809	0.324	0.102	1	C1_0 M1 macrophages	EPOP
0.000187694	1.5877	0.162	0.085	1	C1_0 M1 macrophages	EXOC8
0.000188627	3.45904	0.064	0.007	1	C1_0 M1 macrophages	EML1
0.000190583	-0.674796	0.309	0.464	1	C1_0 M1 macrophages	SNX27
0.000193255	-1.26155	0.044	0.096	1	C1_0 M1 macrophages	GDF15
0.00019356	0.857598	0.304	0.187	1	C1_0 M1 macrophages	MMP14
0.000194234	-0.996069	0.069	0.166	1	C1_0 M1 macrophages	CCDC32
0.00019446	0.749474	0.387	0.283	1	C1_0 M1 macrophages	RIPOR1
0.000194472	0.720358	0.838	0.681	1	C1_0 M1 macrophages	YWHAH
0.000195251	-1.19748	0.103	0.275	1	C1_0 M1 macrophages	IFT20
0.000195972	-0.285624	0.412	0.494	1	C1_0 M1 macrophages	PARVG
0.000197012	1.3663	0.333	0.174	1	C1_0 M1 macrophages	TOMM34
0.000197161	0.610316	0.485	0.383	1	C1_0 M1 macrophages	FCGR3A
0.000197602	0.587759	0.975	0.853	1	C1_0 M1 macrophages	ETS2
0.000198311	-0.442263	0.456	0.605	1	C1_0 M1 macrophages	SSR1
0.000199351	-0.431567	0.211	0.333	1	C1_0 M1 macrophages	ERICH1
0.000199759	1.64673	0.176	0.076	1	C1_0 M1 macrophages	SLAMF1
0.000203372	1.05617	0.275	0.176	1	C1_0 M1 macrophages	DNAJB5
0.00020338	-0.426544	0.412	0.507	1	C1_0 M1 macrophages	NOTCH2
0.000204115	-1.99199	0.039	0.197	1	C1_0 M1 macrophages	NFAM1
0.000207066	-1.20966	0.054	0.139	1	C1_0 M1 macrophages	AL391832.2
0.000210093	0.882009	0.897	0.636	1	C1_0 M1 macrophages	NR4A1
0.000210344	-0.88353	0.123	0.279	1	C1_0 M1 macrophages	NDUFA9
0.000210865	-0.491315	0.314	0.485	1	C1_0 M1 macrophages	ORMDL1
0.000211372	1.6469	0.186	0.076	1	C1_0 M1 macrophages	FERMT2
0.000211399	-0.949602	0.088	0.194	1	C1_0 M1 macrophages	CPSF6
0.000212305	1.28136	0.27	0.15	1	C1_0 M1 macrophages	SSBP2
0.000212745	-0.277875	0.721	0.766	1	C1_0 M1 macrophages	P4HB
0.000213021	1.42099	0.167	0.071	1	C1_0 M1 macrophages	AC124283.1
0.000213156	-0.47449	0.368	0.507	1	C1_0 M1 macrophages	PSMG2
0.000213626	-1.57979	0.025	0.073	1	C1_0 M1 macrophages	CCR6
0.000215271	1.19593	0.216	0.132	1	C1_0 M1 macrophages	UGDH
0.000219186	0.682886	0.412	0.327	1	C1_0 M1 macrophages	SLC25A36
0.0002192	-1.18303	0.044	0.137	1	C1_0 M1 macrophages	GOT2
0.000219373	-0.531811	0.436	0.589	1	C1_0 M1 macrophages	DDX18
0.000220348	-0.294955	0.255	0.318	1	C1_0 M1 macrophages	CCZ1
0.000221341	2.03271	0.191	0.055	1	C1_0 M1 macrophages	LBH
0.000221407	0.612804	0.74	0.583	1	C1_0 M1 macrophages	PLK3
0.000221669	2.23857	0.088	0.025	1	C1_0 M1 macrophages	TMEM117
0.000222301	-0.214292	0.466	0.592	1	C1_0 M1 macrophages	PSMD4
0.000223143	-0.688579	0.157	0.291	1	C1_0 M1 macrophages	JAGN1
0.000223459	-0.169325	0.799	0.848	1	C1_0 M1 macrophages	SLC25A5
0.000223931	0.978005	0.279	0.195	1	C1_0 M1 macrophages	PRKCA
0.000224606	3.35148	0.142	0.016	1	C1_0 M1 macrophages	OLFM2
0.000224926	1.00064	0.225	0.128	1	C1_0 M1 macrophages	LIN54
0.000226629	-0.543227	0.373	0.556	1	C1_0 M1 macrophages	UQCRC2
0.000228537	0.82753	0.554	0.394	1	C1_0 M1 macrophages	PPTC7
0.000230354	-1.00667	0.147	0.305	1	C1_0 M1 macrophages	MRPL43
0.000231064	-0.753789	0.191	0.324	1	C1_0 M1 macrophages	QARS
0.00023112	-0.327385	0.26	0.383	1	C1_0 M1 macrophages	PLBD2
0.000232741	-0.465911	0.456	0.498	1	C1_0 M1 macrophages	MIR155HG
0.000233197	-0.343172	0.525	0.645	1	C1_0 M1 macrophages	DYNLRB1
0.000233389	-0.867238	0.137	0.271	1	C1_0 M1 macrophages	NME1
0.000233937	0.734468	0.539	0.388	1	C1_0 M1 macrophages	TIPARP
0.000235112	2.68885	0.083	0.018	1	C1_0 M1 macrophages	TRIM72
0.000235628	-1.66231	0.039	0.093	1	C1_0 M1 macrophages	LRG1
0.000236035	3.13203	0.098	0.018	1	C1_0 M1 macrophages	LAMP5
0.000237162	-0.819652	0.083	0.195	1	C1_0 M1 macrophages	ERAP1
0.000238232	-1.74024	0.02	0.12	1	C1_0 M1 macrophages	ZMIZ1-AS1
0.000238678	2.86061	0.083	0.011	1	C1_0 M1 macrophages	LINC01268
0.000240337	1.45078	0.289	0.129	1	C1_0 M1 macrophages	MACC1
0.000240533	4.24342	0.059	0.002	1	C1_0 M1 macrophages	ROBO1
0.000241615	-0.462426	0.039	0.061	1	C1_0 M1 macrophages	SLC24A4
0.000241707	-1.05957	0.069	0.197	1	C1_0 M1 macrophages	SMARCD2
0.000243943	0.346512	0.985	0.947	1	C1_0 M1 macrophages	GNAS
0.000244192	0.674828	0.554	0.408	1	C1_0 M1 macrophages	GPATCH2L
0.000244366	0.643199	0.525	0.39	1	C1_0 M1 macrophages	ING2
0.000244932	-0.862207	0.059	0.123	1	C1_0 M1 macrophages	PPFIBP1
0.000245257	-0.958491	0.211	0.412	1	C1_0 M1 macrophages	DUT
0.000245442	1.48078	0.088	0.039	1	C1_0 M1 macrophages	AMACR
0.000246383	-0.501911	0.309	0.454	1	C1_0 M1 macrophages	URI1
0.000249216	-0.88208	0.162	0.322	1	C1_0 M1 macrophages	SMIM19
0.000250909	-0.34374	0.569	0.636	1	C1_0 M1 macrophages	LMAN2
0.000251198	-0.838257	0.211	0.422	1	C1_0 M1 macrophages	CDC40
0.00025183	-1.02368	0.074	0.189	1	C1_0 M1 macrophages	SURF2
0.000252128	-0.532705	0.309	0.484	1	C1_0 M1 macrophages	IGBP1
0.000254348	0.776349	0.451	0.339	1	C1_0 M1 macrophages	ISCA1
0.000254897	-0.934726	0.118	0.262	1	C1_0 M1 macrophages	BABAM1
0.000256603	-0.910912	0.103	0.234	1	C1_0 M1 macrophages	COA6
0.000256996	-0.454097	0.358	0.471	1	C1_0 M1 macrophages	NPTN
0.000258206	-0.596867	0.23	0.354	1	C1_0 M1 macrophages	MRPS5
0.000258343	0.785767	0.495	0.317	1	C1_0 M1 macrophages	SCD
0.000259143	0.362301	0.775	0.737	1	C1_0 M1 macrophages	OSBPL8
0.00025959	-0.507423	0.279	0.426	1	C1_0 M1 macrophages	MDM4
0.000260813	-0.419837	0.377	0.511	1	C1_0 M1 macrophages	LSM8
0.000261693	0.923478	0.181	0.111	1	C1_0 M1 macrophages	C3orf62
0.000262578	1.06921	0.353	0.232	1	C1_0 M1 macrophages	NETO2
0.000263077	-0.13133	0.706	0.735	1	C1_0 M1 macrophages	MAP4K4
0.000263485	-1.2303	0.074	0.21	1	C1_0 M1 macrophages	RNF220
0.000267583	-0.391808	0.368	0.516	1	C1_0 M1 macrophages	TBCB
0.000268684	1.58941	0.27	0.124	1	C1_0 M1 macrophages	RAD9A
0.000268754	-0.459834	0.5	0.648	1	C1_0 M1 macrophages	SNU13
0.000268987	1.31994	0.132	0.074	1	C1_0 M1 macrophages	GORAB
0.000269055	0.31728	0.539	0.527	1	C1_0 M1 macrophages	ATP6V1D
0.000269494	-0.533171	0.377	0.534	1	C1_0 M1 macrophages	PDCD6
0.000270033	-0.881916	0.157	0.321	1	C1_0 M1 macrophages	MRPL40
0.000270188	-0.779304	0.083	0.184	1	C1_0 M1 macrophages	DELE1
0.000271321	-1.04318	0.069	0.161	1	C1_0 M1 macrophages	TAF2
0.000271608	-0.609656	0.118	0.21	1	C1_0 M1 macrophages	TTC7A
0.000273437	-1.65847	0.034	0.151	1	C1_0 M1 macrophages	SECTM1
0.000273866	0.56089	0.804	0.648	1	C1_0 M1 macrophages	PTMS
0.000276822	-0.39943	0.225	0.338	1	C1_0 M1 macrophages	MGAT4B
0.000278884	-1.12009	0.152	0.305	1	C1_0 M1 macrophages	RXRA
0.000280431	0.804567	0.402	0.289	1	C1_0 M1 macrophages	SIN3A
0.000280574	-1.56066	0.025	0.09	1	C1_0 M1 macrophages	GBGT1
0.000280587	-0.509889	0.181	0.301	1	C1_0 M1 macrophages	HCFC1R1
0.000282745	1.74704	0.225	0.077	1	C1_0 M1 macrophages	TLCD3A
0.000284452	-0.886954	0.191	0.325	1	C1_0 M1 macrophages	KCNN4
0.000286701	1.11567	0.235	0.128	1	C1_0 M1 macrophages	AHDC1
0.000286932	-0.694559	0.186	0.334	1	C1_0 M1 macrophages	STOML2
0.000287696	-0.193676	0.725	0.793	1	C1_0 M1 macrophages	ZFP36L1
0.000288633	-0.720666	0.162	0.284	1	C1_0 M1 macrophages	CCDC91
0.000289465	1.6341	0.27	0.1	1	C1_0 M1 macrophages	AEN
0.000289597	0.53811	0.975	0.904	1	C1_0 M1 macrophages	GADD45B
0.0002903	-0.262237	0.27	0.281	1	C1_0 M1 macrophages	THBD
0.000291856	1.80278	0.103	0.034	1	C1_0 M1 macrophages	RASSF8-AS1
0.000293642	-0.988904	0.196	0.404	1	C1_0 M1 macrophages	PCBD1
0.000293705	-0.744059	0.299	0.471	1	C1_0 M1 macrophages	IER3IP1
0.000294618	0.831779	0.397	0.288	1	C1_0 M1 macrophages	FOXK2
0.000295855	-0.367856	0.172	0.256	1	C1_0 M1 macrophages	ITGB1BP1
0.000296166	1.04369	0.196	0.129	1	C1_0 M1 macrophages	HMG20A
0.00029684	-1.31503	0.064	0.199	1	C1_0 M1 macrophages	FAM111A
0.000297341	1.10064	0.201	0.117	1	C1_0 M1 macrophages	SHMT1
0.000304393	-1.1996	0.054	0.165	1	C1_0 M1 macrophages	PUS7L
0.000307075	-0.113482	0.191	0.229	1	C1_0 M1 macrophages	ARHGAP31
0.000307238	1.62614	0.074	0.022	1	C1_0 M1 macrophages	PDE9A
0.000307392	-0.965053	0.025	0.075	1	C1_0 M1 macrophages	P2RY1
0.000309094	-0.885148	0.078	0.149	1	C1_0 M1 macrophages	APOBEC3G
0.000310141	-1.00616	0.118	0.277	1	C1_0 M1 macrophages	RHOT1
0.000310196	-0.550209	0.294	0.42	1	C1_0 M1 macrophages	UBAC1
0.000311209	1.35513	0.426	0.2	1	C1_0 M1 macrophages	CEP68
0.000311297	-1.18025	0.064	0.159	1	C1_0 M1 macrophages	CABIN1
0.000313229	3.81531	0.044	0.003	1	C1_0 M1 macrophages	LYVE1
0.000313704	-0.392212	0.515	0.622	1	C1_0 M1 macrophages	ATP5F1A
0.00031406	-0.423234	0.529	0.612	1	C1_0 M1 macrophages	MRPS6
0.000314466	-0.382173	0.275	0.363	1	C1_0 M1 macrophages	PDE7A
0.00032198	0.598238	0.515	0.434	1	C1_0 M1 macrophages	FKBP4
0.000324746	0.784046	0.328	0.226	1	C1_0 M1 macrophages	SPRED1
0.000325805	-0.690008	0.25	0.468	1	C1_0 M1 macrophages	CARD16
0.000326873	-1.3521	0.054	0.184	1	C1_0 M1 macrophages	EEF1E1
0.000328605	0.670769	0.147	0.133	1	C1_0 M1 macrophages	RNASE4
0.000328998	-1.46937	0.044	0.145	1	C1_0 M1 macrophages	TTC39C
0.000330739	0.601466	0.892	0.744	1	C1_0 M1 macrophages	HERPUD1
0.000332079	0.969671	0.431	0.293	1	C1_0 M1 macrophages	MED15
0.000332262	-0.887525	0.167	0.322	1	C1_0 M1 macrophages	HSPB11
0.000332316	-0.877842	0.235	0.429	1	C1_0 M1 macrophages	C1D
0.000334017	-2.07478	0.02	0.112	1	C1_0 M1 macrophages	VWA5A
0.000337522	0.819072	0.627	0.43	1	C1_0 M1 macrophages	NXF1
0.00033783	0.949127	0.534	0.329	1	C1_0 M1 macrophages	CHSY1
0.00033858	-0.673324	0.162	0.304	1	C1_0 M1 macrophages	CLN3
0.000339631	-0.925829	0.147	0.311	1	C1_0 M1 macrophages	UROD
0.000339651	-0.207912	0.598	0.698	1	C1_0 M1 macrophages	PRKAR1A
0.000339865	0.773335	0.76	0.59	1	C1_0 M1 macrophages	NFKBID
0.000340953	-1.73327	0.034	0.152	1	C1_0 M1 macrophages	MTG1
0.000341648	-0.639226	0.235	0.386	1	C1_0 M1 macrophages	MZT2A
0.000342128	-1.72284	0.074	0.239	1	C1_0 M1 macrophages	CLIP4
0.000343052	0.428221	0.794	0.715	1	C1_0 M1 macrophages	PLEKHB2
0.000343702	-0.167595	0.289	0.377	1	C1_0 M1 macrophages	TMEM131
0.0003442	3.3852	0.069	0.007	1	C1_0 M1 macrophages	SDK1
0.000345777	-0.319813	0.564	0.676	1	C1_0 M1 macrophages	ACTN1
0.000348299	-0.975849	0.044	0.127	1	C1_0 M1 macrophages	SLAMF9
0.000348849	-0.51203	0.333	0.498	1	C1_0 M1 macrophages	NDUFB5
0.000348936	0.447247	0.333	0.31	1	C1_0 M1 macrophages	TSC22D1
0.000350026	1.90613	0.118	0.038	1	C1_0 M1 macrophages	CACNA1A
0.000350201	1.22818	0.348	0.178	1	C1_0 M1 macrophages	SNAI1
0.00035074	-1.79574	0.02	0.097	1	C1_0 M1 macrophages	HS3ST2
0.000352282	2.5796	0.059	0.011	1	C1_0 M1 macrophages	ZNF471
0.000357638	-1.24806	0.025	0.074	1	C1_0 M1 macrophages	HEY1
0.000358044	-0.147162	0.627	0.723	1	C1_0 M1 macrophages	CSNK2B
0.000359223	1.4211	0.172	0.076	1	C1_0 M1 macrophages	WLS
0.000359842	-0.251381	0.431	0.528	1	C1_0 M1 macrophages	GPS2
0.000361015	-1.72232	0.025	0.133	1	C1_0 M1 macrophages	TOP1MT
0.000362037	0.578589	0.412	0.308	1	C1_0 M1 macrophages	OSBP
0.000365685	5.10288	0.044	0.001	1	C1_0 M1 macrophages	PCSK1N
[truncated: 1,443 more rows]

## Sheet: C1_1 M1 macrophages
p_val	avg_log2FC	pct.1	pct.2	p_val_adj	cluster	gene
1.9635e-78	-1.53787	0.66	0.835	4.04403e-74	C1_1 M1 macrophages	TIMP1
4.0981e-64	-1.28529	0.753	0.93	8.44045e-60	C1_1 M1 macrophages	CST3
6.40977e-61	-1.60876	0.784	0.974	1.32016e-56	C1_1 M1 macrophages	LYZ
1.08291e-60	-0.381363	1	1	2.23037e-56	C1_1 M1 macrophages	FTH1
1.12265e-56	-1.64034	0.68	0.906	2.31221e-52	C1_1 M1 macrophages	S100A6
1.17023e-56	-0.825281	0.938	0.974	2.41021e-52	C1_1 M1 macrophages	IFI30
6.94008e-55	-0.781191	0.948	0.986	1.42938e-50	C1_1 M1 macrophages	TMSB10
1.19627e-53	-0.591734	0.959	0.981	2.46383e-49	C1_1 M1 macrophages	RPS28
1.71454e-49	-0.967943	0.845	0.924	3.53127e-45	C1_1 M1 macrophages	SH3BGRL3
5.88226e-48	-0.469121	0.969	0.978	1.21151e-43	C1_1 M1 macrophages	RPS24
1.224e-47	-0.56048	0.979	0.974	2.52096e-43	C1_1 M1 macrophages	RPS14
2.3979e-46	-0.316855	0.979	0.997	4.93872e-42	C1_1 M1 macrophages	RPL41
1.03244e-44	-1.22834	0.68	0.913	2.12642e-40	C1_1 M1 macrophages	GABARAP
1.35592e-44	-0.607778	0.928	0.971	2.79266e-40	C1_1 M1 macrophages	RPL34
6.70556e-43	-0.429944	0.959	0.978	1.38108e-38	C1_1 M1 macrophages	RPL11
8.01477e-43	-0.523043	0.948	0.968	1.65072e-38	C1_1 M1 macrophages	RPL26
2.53509e-42	-0.995826	0.67	0.855	5.22127e-38	C1_1 M1 macrophages	C15orf48
1.52689e-41	-0.447927	0.928	0.96	3.14478e-37	C1_1 M1 macrophages	RPS13
1.7614e-41	-0.444678	0.979	0.984	3.62777e-37	C1_1 M1 macrophages	ACTB
8.65967e-41	-0.39042	0.928	0.958	1.78355e-36	C1_1 M1 macrophages	RPS11
1.58013e-40	-0.413259	0.938	0.968	3.25444e-36	C1_1 M1 macrophages	UBA52
1.79018e-40	-0.469091	0.938	0.967	3.68705e-36	C1_1 M1 macrophages	RPL35A
3.72376e-40	-2.4545	0.278	0.712	7.66946e-36	C1_1 M1 macrophages	S100A4
6.76223e-40	-0.341195	0.969	0.983	1.39275e-35	C1_1 M1 macrophages	RPL28
2.90362e-39	-0.502058	0.948	0.953	5.9803e-35	C1_1 M1 macrophages	RPL36A
1.06947e-38	-1.82403	0.34	0.783	2.20269e-34	C1_1 M1 macrophages	LSP1
1.10856e-38	-0.372524	0.928	0.976	2.28319e-34	C1_1 M1 macrophages	RPL32
1.13784e-38	-0.47534	0.918	0.944	2.3435e-34	C1_1 M1 macrophages	RPL22
3.97553e-38	-0.394666	0.938	0.957	8.18801e-34	C1_1 M1 macrophages	RPL27A
7.12264e-38	-0.744043	0.866	0.945	1.46698e-33	C1_1 M1 macrophages	ATP5F1E
1.53919e-37	-0.50425	0.928	0.959	3.17013e-33	C1_1 M1 macrophages	RPL7A
1.61051e-37	-0.385744	0.948	0.972	3.31701e-33	C1_1 M1 macrophages	RPL8
2.10332e-37	-2.00257	0.299	0.705	4.332e-33	C1_1 M1 macrophages	S100A9
2.56404e-37	-0.378007	0.979	0.97	5.28089e-33	C1_1 M1 macrophages	RPL18A
2.877e-37	-0.426306	0.938	0.974	5.92548e-33	C1_1 M1 macrophages	RPL19
2.96036e-37	-0.252205	0.969	0.979	6.09715e-33	C1_1 M1 macrophages	RPS29
3.45103e-37	-0.424997	0.959	0.976	7.10774e-33	C1_1 M1 macrophages	RPL30
4.33498e-37	-0.40744	0.969	0.973	8.92833e-33	C1_1 M1 macrophages	RPS15
5.16537e-37	-0.477916	0.928	0.957	1.06386e-32	C1_1 M1 macrophages	RPL29
6.14275e-37	-0.304405	0.948	0.962	1.26516e-32	C1_1 M1 macrophages	RPL38
6.47506e-37	-0.375839	0.969	0.969	1.3336e-32	C1_1 M1 macrophages	RPS23
2.64776e-36	-0.249432	0.99	0.98	5.45332e-32	C1_1 M1 macrophages	RPS27
7.57761e-36	-0.287004	1	0.971	1.56068e-31	C1_1 M1 macrophages	RPS18
9.44379e-36	-1.22954	0.742	0.915	1.94504e-31	C1_1 M1 macrophages	CTSS
1.63501e-35	-1.02177	0.701	0.907	3.36747e-31	C1_1 M1 macrophages	S100A10
2.06526e-35	-0.274885	0.948	0.976	4.25361e-31	C1_1 M1 macrophages	RPLP2
3.60676e-35	-0.314516	0.979	0.973	7.42848e-31	C1_1 M1 macrophages	RPL21
5.93801e-35	-0.358201	0.959	0.969	1.22299e-30	C1_1 M1 macrophages	RPS8
6.08467e-35	-0.300331	0.969	0.985	1.2532e-30	C1_1 M1 macrophages	RPL13
1.0649e-34	-0.750315	0.794	0.902	2.19327e-30	C1_1 M1 macrophages	COX4I1
1.55001e-34	-0.277285	0.99	0.97	3.19241e-30	C1_1 M1 macrophages	RPL39
1.94542e-34	-0.245767	0.969	0.979	4.00679e-30	C1_1 M1 macrophages	RPL37
3.0457e-34	-0.721441	0.887	0.973	6.27291e-30	C1_1 M1 macrophages	VIM
3.41771e-34	-0.29607	0.959	0.975	7.03912e-30	C1_1 M1 macrophages	RPS2
6.05512e-34	-0.286773	0.969	0.967	1.24711e-29	C1_1 M1 macrophages	RPS3A
6.18217e-34	-0.366312	0.979	0.973	1.27328e-29	C1_1 M1 macrophages	RPS4X
8.28019e-34	-0.43772	0.887	0.946	1.70539e-29	C1_1 M1 macrophages	RPL7
9.26075e-34	-1.88793	0.536	0.881	1.90734e-29	C1_1 M1 macrophages	GRN
1.35092e-33	-0.248556	0.969	0.976	2.78236e-29	C1_1 M1 macrophages	RPL37A
2.63611e-33	-0.253669	1	0.989	5.42934e-29	C1_1 M1 macrophages	RPLP1
5.74366e-33	-0.41705	0.918	0.94	1.18296e-28	C1_1 M1 macrophages	RPL27
7.79662e-33	-0.387367	0.948	0.967	1.60579e-28	C1_1 M1 macrophages	RPS15A
1.02684e-32	-0.324643	0.979	0.978	2.11488e-28	C1_1 M1 macrophages	RPS12
2.83698e-32	-0.341864	0.938	0.954	5.84305e-28	C1_1 M1 macrophages	RPS26
3.4431e-32	-0.211407	0.876	0.896	7.09141e-28	C1_1 M1 macrophages	RPS10
4.66548e-32	-0.311067	0.99	0.986	9.60902e-28	C1_1 M1 macrophages	SRGN
4.80743e-32	-0.518693	0.897	0.945	9.90137e-28	C1_1 M1 macrophages	PFDN5
7.96727e-32	-0.860555	0.691	0.917	1.64094e-27	C1_1 M1 macrophages	EEF1D
1.45027e-31	-0.359027	0.918	0.956	2.98698e-27	C1_1 M1 macrophages	RPL23A
2.53547e-31	-0.374754	0.938	0.962	5.22205e-27	C1_1 M1 macrophages	RPL6
5.70211e-31	-1.07751	0.598	0.89	1.17441e-26	C1_1 M1 macrophages	TOMM7
6.34605e-31	-2.5156	0.165	0.532	1.30703e-26	C1_1 M1 macrophages	EREG
7.73059e-31	-0.838019	0.845	0.937	1.59219e-26	C1_1 M1 macrophages	PLAUR
9.88897e-31	-1.46049	0.443	0.827	2.03673e-26	C1_1 M1 macrophages	ATP5MC2
1.28022e-30	-0.242751	1	0.986	2.63675e-26	C1_1 M1 macrophages	NFKBIA
2.14869e-30	-0.4156	0.907	0.96	4.42544e-26	C1_1 M1 macrophages	RPL35
2.37095e-30	-0.410106	0.959	0.951	4.88321e-26	C1_1 M1 macrophages	RPS3
2.41196e-30	-0.410657	0.959	0.958	4.96768e-26	C1_1 M1 macrophages	RPL23
2.42171e-30	-1.16726	0.598	0.842	4.98775e-26	C1_1 M1 macrophages	CTSH
5.12839e-30	-0.433046	0.969	0.994	1.05624e-25	C1_1 M1 macrophages	TMSB4X
5.52106e-30	-2.68503	0.165	0.619	1.13712e-25	C1_1 M1 macrophages	FBP1
6.07014e-30	0.741338	0.969	0.962	1.25021e-25	C1_1 M1 macrophages	HSP90AA1
8.88707e-30	-0.54678	0.907	0.965	1.83038e-25	C1_1 M1 macrophages	MYL6
1.54138e-29	-1.75039	0.423	0.724	3.17462e-25	C1_1 M1 macrophages	CXCL2
1.86697e-29	-0.641355	0.938	0.958	3.84522e-25	C1_1 M1 macrophages	SERF2
2.09982e-29	-0.265055	0.979	0.961	4.32478e-25	C1_1 M1 macrophages	RPS25
2.57934e-29	-0.424254	0.907	0.952	5.31241e-25	C1_1 M1 macrophages	NACA
4.11494e-29	-0.26567	0.979	0.967	8.47513e-25	C1_1 M1 macrophages	RPS6
5.90187e-29	-0.76437	0.753	0.9	1.21555e-24	C1_1 M1 macrophages	UQCRB
9.97068e-29	-0.225991	0.907	0.919	2.05356e-24	C1_1 M1 macrophages	RPL31
3.57363e-28	-0.737961	0.814	0.932	7.36026e-24	C1_1 M1 macrophages	CYBA
4.07396e-28	-0.344115	0.979	0.967	8.39072e-24	C1_1 M1 macrophages	RPL15
5.40993e-28	-0.28468	0.979	0.969	1.11423e-23	C1_1 M1 macrophages	RPL36
5.76416e-28	-1.07462	0.722	0.897	1.18719e-23	C1_1 M1 macrophages	FCER1G
6.52014e-28	-0.830734	0.763	0.909	1.34289e-23	C1_1 M1 macrophages	ARPC3
7.88576e-28	-1.23515	0.649	0.88	1.62415e-23	C1_1 M1 macrophages	BRI3
9.64216e-28	-0.274799	0.99	1	1.9859e-23	C1_1 M1 macrophages	B2M
1.12577e-27	-0.999094	0.68	0.886	2.31864e-23	C1_1 M1 macrophages	ATP5MG
1.57798e-27	-0.631023	0.866	0.963	3.25001e-23	C1_1 M1 macrophages	TYROBP
1.92239e-27	-0.424001	0.897	0.955	3.95935e-23	C1_1 M1 macrophages	RPL5
1.98005e-27	-1.2305	0.371	0.718	4.0781e-23	C1_1 M1 macrophages	LST1
3.12564e-27	-1.79036	0.299	0.763	6.43757e-23	C1_1 M1 macrophages	COMMD6
3.91635e-27	-0.34641	0.938	0.958	8.06611e-23	C1_1 M1 macrophages	RPL18
5.20913e-27	-2.59843	0.175	0.566	1.07287e-22	C1_1 M1 macrophages	MRC1
5.97958e-27	-0.357452	0.938	0.962	1.23156e-22	C1_1 M1 macrophages	RPL14
6.25137e-27	-1.84406	0.412	0.838	1.28753e-22	C1_1 M1 macrophages	ELOB
1.25283e-26	-0.900713	0.649	0.888	2.58033e-22	C1_1 M1 macrophages	GNG5
1.98197e-26	1.37528	0.897	0.735	4.08206e-22	C1_1 M1 macrophages	HSPB1
2.78592e-26	-1.14769	0.505	0.78	5.73789e-22	C1_1 M1 macrophages	FXYD5
2.79335e-26	-0.245797	0.969	0.975	5.75318e-22	C1_1 M1 macrophages	RPL9
3.13733e-26	-0.928976	0.639	0.885	6.46163e-22	C1_1 M1 macrophages	TMA7
3.22582e-26	-0.298189	0.979	0.979	6.6439e-22	C1_1 M1 macrophages	RPS27A
3.46113e-26	-1.94134	0.227	0.564	7.12854e-22	C1_1 M1 macrophages	IFITM3
6.00259e-26	-0.19602	0.969	0.967	1.23629e-21	C1_1 M1 macrophages	RPS21
7.33592e-26	-0.694333	0.619	0.826	1.51091e-21	C1_1 M1 macrophages	CD55
8.97355e-26	-0.283084	0.948	0.971	1.84819e-21	C1_1 M1 macrophages	FAU
1.11144e-25	-0.299368	0.938	0.956	2.28912e-21	C1_1 M1 macrophages	RPL24
2.2453e-25	-0.530279	0.845	0.921	4.62442e-21	C1_1 M1 macrophages	LAPTM5
2.83909e-25	-0.448752	0.979	0.992	5.8474e-21	C1_1 M1 macrophages	HLA-B
4.52181e-25	-1.48725	0.361	0.735	9.31313e-21	C1_1 M1 macrophages	UPP1
5.525e-25	-0.322596	0.948	0.97	1.13793e-20	C1_1 M1 macrophages	RPL17
8.51424e-25	-1.17227	0.423	0.756	1.75359e-20	C1_1 M1 macrophages	PLSCR1
1.11368e-24	-0.596427	0.814	0.933	2.29375e-20	C1_1 M1 macrophages	PFN1
1.73101e-24	-2.30422	0.289	0.631	3.56519e-20	C1_1 M1 macrophages	CD52
2.64192e-24	-0.22611	0.918	0.953	5.44131e-20	C1_1 M1 macrophages	ACTG1
3.31806e-24	-0.540302	0.814	0.908	6.83388e-20	C1_1 M1 macrophages	RPSA
4.95098e-24	-0.258865	0.969	0.957	1.0197e-19	C1_1 M1 macrophages	RPS7
5.52441e-24	-2.06451	0.247	0.725	1.13781e-19	C1_1 M1 macrophages	CPVL
6.18483e-24	-2.91555	0.103	0.589	1.27383e-19	C1_1 M1 macrophages	C1orf162
7.14455e-24	-0.215787	0.969	0.938	1.47149e-19	C1_1 M1 macrophages	HLA-DPB1
1.33466e-23	-0.670604	0.742	0.895	2.74888e-19	C1_1 M1 macrophages	COX7C
1.45889e-23	-1.33136	0.32	0.628	3.00474e-19	C1_1 M1 macrophages	ALDH2
2.16572e-23	-1.4286	0.381	0.713	4.46051e-19	C1_1 M1 macrophages	ITGB2
2.73535e-23	-0.919883	0.742	0.905	5.63373e-19	C1_1 M1 macrophages	NPC2
5.50966e-23	1.74441	0.773	0.5	1.13477e-18	C1_1 M1 macrophages	HSPH1
6.70197e-23	-0.361025	0.918	0.985	1.38034e-18	C1_1 M1 macrophages	H3F3A
7.00419e-23	-0.266986	0.887	0.942	1.44258e-18	C1_1 M1 macrophages	RPS17
7.05927e-23	-0.137841	0.99	0.98	1.45393e-18	C1_1 M1 macrophages	RPS9
1.48366e-22	-0.822166	0.763	0.881	3.05574e-18	C1_1 M1 macrophages	NME2
2.17459e-22	0.76884	1	0.935	4.47879e-18	C1_1 M1 macrophages	HSP90AB1
2.77748e-22	-0.508231	0.948	0.979	5.72049e-18	C1_1 M1 macrophages	PSAP
2.90883e-22	-0.126473	1	0.989	5.99102e-18	C1_1 M1 macrophages	RPL10
3.0947e-22	-0.147071	0.969	0.969	6.37384e-18	C1_1 M1 macrophages	RPS19
3.42654e-22	-0.317703	0.897	0.951	7.05731e-18	C1_1 M1 macrophages	RACK1
4.58954e-22	-0.888521	0.711	0.867	9.45262e-18	C1_1 M1 macrophages	PLIN2
7.24461e-22	-0.319623	0.907	0.931	1.4921e-17	C1_1 M1 macrophages	RPS5
1.38205e-21	-0.329311	0.938	0.976	2.84647e-17	C1_1 M1 macrophages	HLA-C
1.67634e-21	-0.13537	0.773	0.787	3.45259e-17	C1_1 M1 macrophages	CXCR4
1.86637e-21	-1.01315	0.567	0.815	3.84397e-17	C1_1 M1 macrophages	UQCRH
2.7777e-21	-1.75259	0.268	0.639	5.72095e-17	C1_1 M1 macrophages	SERPINA1
2.93611e-21	-1.11254	0.464	0.825	6.04721e-17	C1_1 M1 macrophages	HMGN2
2.94947e-21	-0.221411	0.918	0.93	6.07473e-17	C1_1 M1 macrophages	RPL4
6.10928e-21	-0.250035	0.918	0.945	1.25827e-16	C1_1 M1 macrophages	RPL10A
7.26657e-21	-0.119002	0.959	0.97	1.49662e-16	C1_1 M1 macrophages	RPL13A
8.37887e-21	-0.18925	0.876	0.881	1.72571e-16	C1_1 M1 macrophages	HNRNPA1
1.10094e-20	-0.162202	0.979	0.976	2.2675e-16	C1_1 M1 macrophages	RPL12
1.37446e-20	-0.785335	0.608	0.838	2.83083e-16	C1_1 M1 macrophages	EIF3K
1.39669e-20	-1.98829	0.33	0.782	2.87662e-16	C1_1 M1 macrophages	FCGRT
1.55627e-20	-1.45407	0.464	0.807	3.2053e-16	C1_1 M1 macrophages	RNF130
1.87154e-20	-0.407727	0.959	0.987	3.85463e-16	C1_1 M1 macrophages	HLA-A
1.87689e-20	-0.429396	0.804	0.894	3.86564e-16	C1_1 M1 macrophages	BTF3
1.90066e-20	-0.266849	0.907	0.917	3.9146e-16	C1_1 M1 macrophages	TYMP
2.86055e-20	-1.06126	0.546	0.846	5.89159e-16	C1_1 M1 macrophages	COX8A
2.88461e-20	-0.436925	0.722	0.818	5.94115e-16	C1_1 M1 macrophages	CEBPD
4.88179e-20	-0.989465	0.557	0.784	1.00545e-15	C1_1 M1 macrophages	HLA-DMA
5.55237e-20	-0.897284	0.711	0.859	1.14357e-15	C1_1 M1 macrophages	ASAH1
5.84409e-20	-0.243636	0.784	0.817	1.20365e-15	C1_1 M1 macrophages	AC020656.1
6.01305e-20	-1.13574	0.536	0.834	1.23845e-15	C1_1 M1 macrophages	COX6B1
8.89166e-20	4.67925	0.216	0.008	1.83133e-15	C1_1 M1 macrophages	XIRP1
1.63186e-19	-0.167355	0.979	0.973	3.36098e-15	C1_1 M1 macrophages	HLA-DRA
2.44771e-19	-2.9554	0.072	0.363	5.0413e-15	C1_1 M1 macrophages	VCAN
2.68091e-19	-0.895976	0.639	0.866	5.52161e-15	C1_1 M1 macrophages	ARPC5
3.72247e-19	-2.24792	0.144	0.374	7.6668e-15	C1_1 M1 macrophages	S100A8
3.73254e-19	-0.825747	0.526	0.767	7.68753e-15	C1_1 M1 macrophages	TAGLN2
3.95655e-19	-0.554881	0.804	0.893	8.14891e-15	C1_1 M1 macrophages	LCP1
4.11789e-19	-0.587463	0.784	0.886	8.4812e-15	C1_1 M1 macrophages	HMGN1
4.20796e-19	-2.86718	0.124	0.544	8.66671e-15	C1_1 M1 macrophages	AQP9
7.09901e-19	-0.154046	0.948	0.94	1.46211e-14	C1_1 M1 macrophages	HLA-DPA1
1.32383e-18	-0.325789	0.918	0.952	2.72657e-14	C1_1 M1 macrophages	GPX4
1.72298e-18	-1.22019	0.34	0.662	3.54865e-14	C1_1 M1 macrophages	NLRP3
2.21767e-18	-2.92581	0.103	0.451	4.56751e-14	C1_1 M1 macrophages	FCN1
2.68653e-18	1.06746	0.742	0.64	5.53318e-14	C1_1 M1 macrophages	SOD1
2.73197e-18	-2.03732	0.278	0.558	5.62677e-14	C1_1 M1 macrophages	CXCL3
3.58957e-18	-0.855207	0.66	0.876	7.39308e-14	C1_1 M1 macrophages	SSR4
4.69103e-18	2.09402	0.68	0.305	9.66164e-14	C1_1 M1 macrophages	ZFAND2A
6.37115e-18	-2.30381	0.155	0.595	1.3122e-13	C1_1 M1 macrophages	GMFG
6.48482e-18	-0.112922	0.938	0.955	1.33561e-13	C1_1 M1 macrophages	RPS20
7.19019e-18	-0.327498	0.825	0.89	1.48089e-13	C1_1 M1 macrophages	SLC25A6
7.23539e-18	-0.849322	0.68	0.855	1.4902e-13	C1_1 M1 macrophages	ARPC1B
7.4723e-18	-0.111343	0.969	0.97	1.53899e-13	C1_1 M1 macrophages	RPL3
8.69498e-18	-1.06536	0.423	0.653	1.79082e-13	C1_1 M1 macrophages	SDS
8.71721e-18	-2.75727	0.134	0.524	1.7954e-13	C1_1 M1 macrophages	IFI6
9.07738e-18	-0.325841	0.701	0.811	1.86958e-13	C1_1 M1 macrophages	VEGFA
9.88157e-18	-0.668472	0.588	0.823	2.03521e-13	C1_1 M1 macrophages	PPDPF
1.48395e-17	-1.58294	0.351	0.754	3.05633e-13	C1_1 M1 macrophages	TRAPPC5
2.15439e-17	-0.615762	0.732	0.84	4.43719e-13	C1_1 M1 macrophages	G0S2
2.2783e-17	-1.63729	0.371	0.755	4.69239e-13	C1_1 M1 macrophages	AP2S1
2.51827e-17	-0.885992	0.433	0.682	5.18662e-13	C1_1 M1 macrophages	EIF3L
3.36306e-17	-1.12891	0.423	0.768	6.92656e-13	C1_1 M1 macrophages	PSME1
3.74252e-17	-1.51792	0.175	0.375	7.70809e-13	C1_1 M1 macrophages	FPR1
4.04658e-17	-0.787967	0.619	0.861	8.33433e-13	C1_1 M1 macrophages	OST4
4.66399e-17	-0.262321	0.918	0.935	9.60595e-13	C1_1 M1 macrophages	CFL1
5.46173e-17	-1.15794	0.402	0.78	1.1249e-12	C1_1 M1 macrophages	SNRPD2
6.57947e-17	-1.31563	0.464	0.772	1.35511e-12	C1_1 M1 macrophages	ATP5MPL
8.88638e-17	-0.281466	0.856	0.934	1.83024e-12	C1_1 M1 macrophages	EEF1G
9.19277e-17	-1.24442	0.34	0.693	1.89334e-12	C1_1 M1 macrophages	HIGD2A
9.35999e-17	-1.06529	0.474	0.792	1.92778e-12	C1_1 M1 macrophages	TMEM258
1.02257e-16	-1.28192	0.381	0.752	2.10608e-12	C1_1 M1 macrophages	SH3BGRL
1.18794e-16	-2.88365	0.072	0.548	2.44667e-12	C1_1 M1 macrophages	CSTA
1.44755e-16	-1.06295	0.546	0.828	2.98137e-12	C1_1 M1 macrophages	UQCR11
1.68719e-16	-1.6602	0.237	0.556	3.47494e-12	C1_1 M1 macrophages	ARHGDIB
2.06232e-16	-1.30735	0.33	0.701	4.24755e-12	C1_1 M1 macrophages	AIF1
2.38244e-16	-1.05318	0.505	0.782	4.90688e-12	C1_1 M1 macrophages	PET100
2.39702e-16	1.16503	0.907	0.751	4.93691e-12	C1_1 M1 macrophages	HSPD1
2.6376e-16	1.42858	0.67	0.431	5.4324e-12	C1_1 M1 macrophages	FKBP4
3.12255e-16	-1.20625	0.392	0.722	6.43121e-12	C1_1 M1 macrophages	MZT2B
3.34999e-16	-2.56645	0.062	0.33	6.89963e-12	C1_1 M1 macrophages	TGM2
3.93708e-16	-0.783104	0.649	0.826	8.10882e-12	C1_1 M1 macrophages	HCST
4.36446e-16	-1.16804	0.309	0.62	8.98903e-12	C1_1 M1 macrophages	IL2RG
4.68235e-16	-0.681166	0.825	0.858	9.64377e-12	C1_1 M1 macrophages	CD68
5.60493e-16	-1.09136	0.33	0.672	1.15439e-11	C1_1 M1 macrophages	PHACTR1
1.08518e-15	-0.30575	0.814	0.855	2.23504e-11	C1_1 M1 macrophages	HNRNPA3
1.23088e-15	-0.587451	0.804	0.894	2.53513e-11	C1_1 M1 macrophages	ATP6V1F
1.3177e-15	2.06188	0.835	0.384	2.71393e-11	C1_1 M1 macrophages	LPL
1.71087e-15	-0.51498	0.691	0.845	3.52371e-11	C1_1 M1 macrophages	FLNA
1.72456e-15	-1.22137	0.299	0.658	3.55191e-11	C1_1 M1 macrophages	MAN2B1
1.82823e-15	-0.623982	0.794	0.915	3.76542e-11	C1_1 M1 macrophages	CD44
1.92788e-15	-0.232748	0.887	0.931	3.97067e-11	C1_1 M1 macrophages	EEF1B2
2.17213e-15	-0.992763	0.474	0.749	4.47373e-11	C1_1 M1 macrophages	ATP5PD
2.21034e-15	-0.700124	0.649	0.851	4.55242e-11	C1_1 M1 macrophages	MYL12A
2.25724e-15	-2.2834	0.103	0.43	4.64901e-11	C1_1 M1 macrophages	SMIM25
2.40348e-15	-0.500287	0.825	0.932	4.95021e-11	C1_1 M1 macrophages	TMBIM6
2.44028e-15	-1.15105	0.361	0.71	5.02599e-11	C1_1 M1 macrophages	TMEM123
2.45266e-15	-2.36337	0.134	0.487	5.0515e-11	C1_1 M1 macrophages	SDC2
2.74167e-15	-1.44008	0.175	0.426	5.64674e-11	C1_1 M1 macrophages	IFITM2
3.20439e-15	-0.449969	0.722	0.827	6.59975e-11	C1_1 M1 macrophages	RBM3
3.21746e-15	-1.33756	0.392	0.73	6.62668e-11	C1_1 M1 macrophages	KRTCAP2
3.86156e-15	1.55054	0.732	0.46	7.95327e-11	C1_1 M1 macrophages	RC3H1
4.29121e-15	-1.19193	0.433	0.773	8.83817e-11	C1_1 M1 macrophages	COX6C
4.95928e-15	-0.185698	0.928	0.903	1.02141e-10	C1_1 M1 macrophages	FOS
4.95961e-15	-1.35156	0.392	0.742	1.02148e-10	C1_1 M1 macrophages	ATP5MF
5.04271e-15	2.28139	0.34	0.122	1.0386e-10	C1_1 M1 macrophages	GCLM
5.22745e-15	-0.553201	0.897	0.919	1.07665e-10	C1_1 M1 macrophages	LGALS3
5.35158e-15	-1.47753	0.258	0.651	1.10221e-10	C1_1 M1 macrophages	USF2
5.42935e-15	-2.34645	0.155	0.56	1.11823e-10	C1_1 M1 macrophages	NCF2
5.93051e-15	-0.949609	0.433	0.684	1.22145e-10	C1_1 M1 macrophages	TAF10
7.13706e-15	-0.460137	0.722	0.871	1.46995e-10	C1_1 M1 macrophages	ATP1B3
7.24088e-15	-1.12904	0.309	0.57	1.49133e-10	C1_1 M1 macrophages	ATF5
7.27113e-15	-0.35023	0.907	0.96	1.49756e-10	C1_1 M1 macrophages	RNASEK
7.46478e-15	-0.859323	0.412	0.713	1.53745e-10	C1_1 M1 macrophages	ARRB2
8.20514e-15	-0.578704	0.588	0.77	1.68993e-10	C1_1 M1 macrophages	EIF3H
8.4047e-15	-0.130801	0.99	0.987	1.73103e-10	C1_1 M1 macrophages	PTMA
9.96372e-15	-1.01344	0.536	0.836	2.05213e-10	C1_1 M1 macrophages	ATP5ME
1.0038e-14	-1.32092	0.33	0.731	2.06743e-10	C1_1 M1 macrophages	TPP1
1.00729e-14	-0.705679	0.474	0.742	2.07461e-10	C1_1 M1 macrophages	SERPINB1
1.20387e-14	-1.24294	0.299	0.613	2.47949e-10	C1_1 M1 macrophages	HCLS1
1.29096e-14	-1.40042	0.278	0.656	2.65887e-10	C1_1 M1 macrophages	HLA-DMB
1.54854e-14	-1.02604	0.495	0.744	3.18938e-10	C1_1 M1 macrophages	M6PR
1.5544e-14	-0.618501	0.598	0.757	3.20145e-10	C1_1 M1 macrophages	CD53
1.68823e-14	-0.749251	0.639	0.853	3.47707e-10	C1_1 M1 macrophages	COX7A2
1.90062e-14	-2.11008	0.144	0.491	3.91453e-10	C1_1 M1 macrophages	SULF2
1.96445e-14	-4.59999	0.031	0.603	4.04597e-10	C1_1 M1 macrophages	ACP5
2.07632e-14	-1.14375	0.32	0.653	4.27639e-10	C1_1 M1 macrophages	ARPC4
2.24602e-14	-0.749203	0.515	0.778	4.6259e-10	C1_1 M1 macrophages	SSR2
2.38169e-14	-0.949788	0.505	0.78	4.90534e-10	C1_1 M1 macrophages	COPE
2.55629e-14	-1.17379	0.464	0.766	5.26493e-10	C1_1 M1 macrophages	AC007952.4
2.98734e-14	-1.04897	0.381	0.7	6.15272e-10	C1_1 M1 macrophages	CD48
3.05378e-14	-0.308532	0.814	0.88	6.28956e-10	C1_1 M1 macrophages	ZEB2
3.40208e-14	-0.75971	0.474	0.743	7.00693e-10	C1_1 M1 macrophages	MOB1A
3.45397e-14	-0.811546	0.505	0.707	7.1138e-10	C1_1 M1 macrophages	IL4I1
3.61038e-14	-1.35226	0.268	0.615	7.43595e-10	C1_1 M1 macrophages	CD37
3.63383e-14	-1.27946	0.289	0.628	7.48424e-10	C1_1 M1 macrophages	FKBP1A
3.77659e-14	-0.293868	0.67	0.82	7.77827e-10	C1_1 M1 macrophages	COTL1
3.94433e-14	-0.173673	0.948	0.954	8.12374e-10	C1_1 M1 macrophages	RPLP0
4.61796e-14	-0.758071	0.701	0.863	9.51116e-10	C1_1 M1 macrophages	BCL2A1
4.76314e-14	-2.70432	0.072	0.454	9.81017e-10	C1_1 M1 macrophages	FPR3
6.01252e-14	-0.938382	0.423	0.644	1.23834e-09	C1_1 M1 macrophages	PPT1
7.56173e-14	-1.06705	0.485	0.802	1.55741e-09	C1_1 M1 macrophages	ATP5MD
7.57124e-14	-0.961986	0.361	0.657	1.55937e-09	C1_1 M1 macrophages	DDT
8.25057e-14	-0.445023	0.753	0.904	1.69929e-09	C1_1 M1 macrophages	CCNI
9.08771e-14	-1.67868	0.278	0.678	1.87171e-09	C1_1 M1 macrophages	LAMTOR4
9.5429e-14	-0.836103	0.464	0.693	1.96545e-09	C1_1 M1 macrophages	HMGA1
1.05458e-13	-1.2773	0.33	0.661	2.17202e-09	C1_1 M1 macrophages	ATP2B1-AS1
1.08105e-13	-1.68091	0.237	0.625	2.22653e-09	C1_1 M1 macrophages	PGLS
1.10985e-13	-0.987326	0.464	0.78	2.28585e-09	C1_1 M1 macrophages	PARK7
1.11931e-13	-2.71153	0.072	0.435	2.30533e-09	C1_1 M1 macrophages	ANPEP
1.15455e-13	-0.549225	0.691	0.851	2.37791e-09	C1_1 M1 macrophages	PPIB
1.38178e-13	-0.538335	0.711	0.869	2.84592e-09	C1_1 M1 macrophages	SERP1
1.46937e-13	-0.414986	0.845	0.936	3.0263e-09	C1_1 M1 macrophages	ATP6V0C
1.55026e-13	-0.597242	0.557	0.716	3.19292e-09	C1_1 M1 macrophages	GK
1.62743e-13	-1.40575	0.186	0.45	3.35186e-09	C1_1 M1 macrophages	CHML
1.66073e-13	-0.784925	0.68	0.87	3.42043e-09	C1_1 M1 macrophages	CALM2
1.68871e-13	-0.700825	0.505	0.736	3.47806e-09	C1_1 M1 macrophages	BNIP3L
1.79666e-13	-1.37948	0.278	0.66	3.7004e-09	C1_1 M1 macrophages	ATP5PO
2.27844e-13	1.65956	0.598	0.343	4.69268e-09	C1_1 M1 macrophages	ATP2C1
2.85165e-13	-0.657385	0.732	0.842	5.87326e-09	C1_1 M1 macrophages	GSTO1
2.87017e-13	-0.207518	0.804	0.87	5.91141e-09	C1_1 M1 macrophages	PCBP2
2.87669e-13	-0.83677	0.443	0.722	5.92484e-09	C1_1 M1 macrophages	NSA2
3.08697e-13	-1.66929	0.144	0.515	6.35793e-09	C1_1 M1 macrophages	DNAJC15
3.2778e-13	-1.195	0.412	0.76	6.75097e-09	C1_1 M1 macrophages	DAZAP2
3.30951e-13	-1.28344	0.639	0.765	6.81627e-09	C1_1 M1 macrophages	CTSL
4.26207e-13	-0.681586	0.639	0.83	8.77815e-09	C1_1 M1 macrophages	SEC62
4.29525e-13	-0.376258	0.763	0.847	8.8465e-09	C1_1 M1 macrophages	SLC25A5
4.38836e-13	-2.93648	0.103	0.557	9.03826e-09	C1_1 M1 macrophages	CD36
4.75912e-13	-0.808811	0.67	0.855	9.80188e-09	C1_1 M1 macrophages	NDUFA13
5.07558e-13	-0.647776	0.526	0.715	1.04537e-08	C1_1 M1 macrophages	EIF3F
5.5299e-13	-1.34341	0.392	0.738	1.13894e-08	C1_1 M1 macrophages	VAMP8
5.9559e-13	-0.720861	0.392	0.622	1.22668e-08	C1_1 M1 macrophages	EIF2S3
6.11585e-13	-0.487397	0.577	0.748	1.25962e-08	C1_1 M1 macrophages	TAPBP
6.5682e-13	-0.761179	0.598	0.811	1.35279e-08	C1_1 M1 macrophages	GSTP1
6.7512e-13	-2.1894	0.113	0.513	1.39048e-08	C1_1 M1 macrophages	CASP4
7.28438e-13	-1.5031	0.186	0.582	1.50029e-08	C1_1 M1 macrophages	COMT
7.35146e-13	-1.64024	0.155	0.499	1.51411e-08	C1_1 M1 macrophages	C9orf72
8.02223e-13	-0.358705	0.763	0.834	1.65226e-08	C1_1 M1 macrophages	IFNGR1
9.7177e-13	-1.30802	0.278	0.643	2.00146e-08	C1_1 M1 macrophages	HLA-F
1.01312e-12	1.21744	0.804	0.633	2.08662e-08	C1_1 M1 macrophages	CPEB4
1.05549e-12	-1.21513	0.33	0.698	2.17388e-08	C1_1 M1 macrophages	HADHA
1.11652e-12	-0.413052	0.546	0.712	2.29958e-08	C1_1 M1 macrophages	WARS
1.12419e-12	-0.453057	0.711	0.853	2.31539e-08	C1_1 M1 macrophages	ACTR2
1.17636e-12	-0.929819	0.536	0.849	2.42283e-08	C1_1 M1 macrophages	NDUFA4
1.27198e-12	-1.59773	0.216	0.572	2.61978e-08	C1_1 M1 macrophages	COX7A2L
1.30011e-12	-0.17796	0.845	0.861	2.6777e-08	C1_1 M1 macrophages	TNFAIP3
1.52651e-12	-1.36116	0.433	0.739	3.144e-08	C1_1 M1 macrophages	CAPG
1.56498e-12	-0.227063	0.835	0.893	3.22324e-08	C1_1 M1 macrophages	SUB1
1.76654e-12	-1.71627	0.227	0.549	3.63837e-08	C1_1 M1 macrophages	LTA4H
1.82379e-12	-0.73264	0.351	0.488	3.75628e-08	C1_1 M1 macrophages	CRIP1
2.02641e-12	-0.716276	0.423	0.597	4.17359e-08	C1_1 M1 macrophages	OPN3
2.17846e-12	3.88597	0.134	0.012	4.48676e-08	C1_1 M1 macrophages	NMRK2
2.24889e-12	-1.88073	0.186	0.529	4.63181e-08	C1_1 M1 macrophages	MNDA
2.25621e-12	-1.25937	0.32	0.661	4.64689e-08	C1_1 M1 macrophages	SNRPG
2.25786e-12	-0.520805	0.691	0.854	4.65028e-08	C1_1 M1 macrophages	GNAI2
2.37308e-12	-0.751396	0.423	0.657	4.8876e-08	C1_1 M1 macrophages	SEPTIN2
2.70439e-12	-1.184	0.34	0.696	5.56996e-08	C1_1 M1 macrophages	APRT
2.81162e-12	-0.577471	0.526	0.723	5.79081e-08	C1_1 M1 macrophages	UBE2R2
2.81415e-12	-1.10908	0.474	0.692	5.79602e-08	C1_1 M1 macrophages	IGSF6
3.02241e-12	-0.790625	0.361	0.525	6.22495e-08	C1_1 M1 macrophages	ALOX5AP
3.07749e-12	-2.35315	0.093	0.385	6.3384e-08	C1_1 M1 macrophages	MX2
3.29373e-12	-0.421512	0.577	0.74	6.78376e-08	C1_1 M1 macrophages	MAP4K4
3.4553e-12	-1.4128	0.206	0.485	7.11653e-08	C1_1 M1 macrophages	IGFLR1
3.82321e-12	-0.376181	0.794	0.887	7.87428e-08	C1_1 M1 macrophages	PCBP1
4.11814e-12	-0.338208	0.598	0.69	8.48173e-08	C1_1 M1 macrophages	CHMP1B
4.21569e-12	-0.305237	0.887	0.894	8.68264e-08	C1_1 M1 macrophages	IER3
4.2734e-12	-0.402657	0.856	0.913	8.8015e-08	C1_1 M1 macrophages	MIF
4.3108e-12	-0.28737	0.464	0.397	8.87853e-08	C1_1 M1 macrophages	AREG
4.58634e-12	-0.414595	0.546	0.716	9.44603e-08	C1_1 M1 macrophages	REV3L
4.62002e-12	-1.41212	0.299	0.61	9.51539e-08	C1_1 M1 macrophages	CYBB
4.91536e-12	-0.925006	0.464	0.742	1.01237e-07	C1_1 M1 macrophages	NDUFB1
4.94237e-12	-1.86386	0.124	0.463	1.01793e-07	C1_1 M1 macrophages	CARD16
6.38685e-12	-1.26115	0.351	0.676	1.31543e-07	C1_1 M1 macrophages	BRK1
7.07292e-12	2.24506	0.845	0.272	1.45674e-07	C1_1 M1 macrophages	SRC
7.52638e-12	-1.29968	0.258	0.558	1.55013e-07	C1_1 M1 macrophages	GPSM3
8.11656e-12	-1.92961	0.165	0.649	1.67169e-07	C1_1 M1 macrophages	TMBIM4
8.12226e-12	0.342109	0.979	0.876	1.67286e-07	C1_1 M1 macrophages	HLA-DQA1
8.24428e-12	-0.443549	0.804	0.899	1.69799e-07	C1_1 M1 macrophages	CHCHD2
8.98848e-12	-0.840302	0.515	0.795	1.85127e-07	C1_1 M1 macrophages	COX7B
9.74998e-12	-1.29678	0.247	0.536	2.00811e-07	C1_1 M1 macrophages	IL1R1
1.01679e-11	-2.06808	0.196	0.579	2.09419e-07	C1_1 M1 macrophages	ADA2
1.02062e-11	-0.860127	0.495	0.788	2.10207e-07	C1_1 M1 macrophages	NDUFA1
1.09134e-11	-0.691811	0.423	0.617	2.24773e-07	C1_1 M1 macrophages	GPCPD1
1.10932e-11	-1.23327	0.392	0.708	2.28475e-07	C1_1 M1 macrophages	NDUFA11
1.11826e-11	-0.999661	0.33	0.592	2.30317e-07	C1_1 M1 macrophages	SMDT1
1.17631e-11	0.116294	0.99	0.961	2.42273e-07	C1_1 M1 macrophages	DUSP1
1.21664e-11	-0.18795	0.969	0.963	2.5058e-07	C1_1 M1 macrophages	NAMPT
1.52912e-11	1.38023	0.598	0.337	3.14937e-07	C1_1 M1 macrophages	LHFPL2
1.53239e-11	-2.41848	0.134	0.589	3.15612e-07	C1_1 M1 macrophages	BLOC1S1
1.75323e-11	2.66449	0.289	0.104	3.61095e-07	C1_1 M1 macrophages	SERPINH1
1.88649e-11	-0.135467	0.938	0.95	3.88542e-07	C1_1 M1 macrophages	YBX1
2.12323e-11	-2.31243	0.155	0.526	4.373e-07	C1_1 M1 macrophages	NCEH1
2.19147e-11	1.27872	0.619	0.452	4.51356e-07	C1_1 M1 macrophages	GLUD1
2.26117e-11	-0.542483	0.247	0.406	4.65711e-07	C1_1 M1 macrophages	CNN2
2.33358e-11	-0.227544	0.722	0.823	4.80624e-07	C1_1 M1 macrophages	SOCS3
2.37724e-11	-1.36418	0.34	0.697	4.89616e-07	C1_1 M1 macrophages	ERP29
2.38964e-11	-0.629685	0.412	0.644	4.92171e-07	C1_1 M1 macrophages	AC245014.3
2.63222e-11	-0.249325	0.938	0.971	5.42131e-07	C1_1 M1 macrophages	DDX5
2.89173e-11	-0.354723	0.711	0.816	5.9558e-07	C1_1 M1 macrophages	H2AFZ
2.98495e-11	-1.07098	0.247	0.467	6.1478e-07	C1_1 M1 macrophages	CORO1A
3.08219e-11	-1.57695	0.186	0.458	6.34809e-07	C1_1 M1 macrophages	CKLF
3.22564e-11	-0.256058	0.763	0.817	6.64352e-07	C1_1 M1 macrophages	CTNNB1
3.90841e-11	-0.2678	0.856	0.911	8.04977e-07	C1_1 M1 macrophages	RHOA
3.93772e-11	-1.38565	0.134	0.324	8.11013e-07	C1_1 M1 macrophages	DAPP1
3.95785e-11	-1.42541	0.381	0.703	8.15158e-07	C1_1 M1 macrophages	HEXB
4.0338e-11	-0.283124	0.784	0.871	8.30801e-07	C1_1 M1 macrophages	CXCL16
4.12111e-11	-1.29749	0.196	0.487	8.48784e-07	C1_1 M1 macrophages	WAS
4.21174e-11	-0.979828	0.392	0.674	8.6745e-07	C1_1 M1 macrophages	TOMM6
4.52697e-11	-1.89939	0.113	0.464	9.32375e-07	C1_1 M1 macrophages	CPQ
4.5583e-11	-0.630106	0.814	0.856	9.38828e-07	C1_1 M1 macrophages	APLP2
5.33704e-11	3.10821	0.608	0.092	1.09922e-06	C1_1 M1 macrophages	PDGFA
5.97048e-11	-1.0184	0.412	0.74	1.22968e-06	C1_1 M1 macrophages	NDUFB4
6.7981e-11	-0.77972	0.454	0.721	1.40014e-06	C1_1 M1 macrophages	ARL6IP4
6.87682e-11	-1.87343	0.113	0.369	1.41635e-06	C1_1 M1 macrophages	LY6E
7.17201e-11	1.41092	0.423	0.29	1.47715e-06	C1_1 M1 macrophages	RRAGA
8.09813e-11	-2.34746	0.062	0.423	1.66789e-06	C1_1 M1 macrophages	BCL11A
8.20717e-11	4.06216	0.464	0.041	1.69035e-06	C1_1 M1 macrophages	PDCD1
8.27058e-11	-1.1792	0.485	0.776	1.70341e-06	C1_1 M1 macrophages	NOP10
8.29657e-11	-0.316297	0.526	0.654	1.70876e-06	C1_1 M1 macrophages	TGFB1
9.15379e-11	-0.703564	0.268	0.458	1.88531e-06	C1_1 M1 macrophages	HGSNAT
9.23169e-11	-0.272005	0.753	0.861	1.90136e-06	C1_1 M1 macrophages	PDIA3
9.55251e-11	-0.895304	0.309	0.582	1.96743e-06	C1_1 M1 macrophages	ATP5PB
1.03588e-10	5.08856	0.268	0.012	2.1335e-06	C1_1 M1 macrophages	NPTX2
1.04173e-10	-0.69633	0.546	0.762	2.14554e-06	C1_1 M1 macrophages	NDUFB11
1.09894e-10	-3.63872	0.031	0.305	2.26337e-06	C1_1 M1 macrophages	CLEC10A
1.14176e-10	-0.638177	0.557	0.753	2.35158e-06	C1_1 M1 macrophages	SEC11A
1.18451e-10	-0.494439	0.732	0.842	2.43962e-06	C1_1 M1 macrophages	H2AFY
1.204e-10	-1.12494	0.134	0.366	2.47977e-06	C1_1 M1 macrophages	ADAM8
1.21865e-10	-0.401758	0.649	0.767	2.50992e-06	C1_1 M1 macrophages	NOP53
1.25723e-10	-0.791486	0.289	0.514	2.5894e-06	C1_1 M1 macrophages	CMIP
1.26806e-10	-1.6099	0.237	0.598	2.6117e-06	C1_1 M1 macrophages	CHMP2A
1.46447e-10	-1.5893	0.113	0.151	3.01623e-06	C1_1 M1 macrophages	CCL17
1.63815e-10	-0.570553	0.67	0.819	3.37394e-06	C1_1 M1 macrophages	POLR2L
1.64793e-10	-0.575469	0.711	0.854	3.39408e-06	C1_1 M1 macrophages	SRSF5
1.69225e-10	-0.33093	0.34	0.486	3.48536e-06	C1_1 M1 macrophages	NCOR2
1.72166e-10	-1.12717	0.34	0.667	3.54594e-06	C1_1 M1 macrophages	COPS9
1.91505e-10	-1.56956	0.144	0.36	3.94425e-06	C1_1 M1 macrophages	IL1R2
2.02258e-10	-1.28466	0.227	0.548	4.16571e-06	C1_1 M1 macrophages	CNPY3
2.19958e-10	1.78695	0.742	0.339	4.53026e-06	C1_1 M1 macrophages	TMBIM1
2.19968e-10	-1.39119	0.186	0.459	4.53045e-06	C1_1 M1 macrophages	HCK
2.23604e-10	-2.69032	0.041	0.321	4.60535e-06	C1_1 M1 macrophages	JAML
2.34919e-10	-0.114908	0.866	0.86	4.83839e-06	C1_1 M1 macrophages	SNHG29
2.46593e-10	-1.98295	0.196	0.573	5.07884e-06	C1_1 M1 macrophages	LRP1
2.49273e-10	1.49327	0.722	0.587	5.13403e-06	C1_1 M1 macrophages	HSPA1A
2.81226e-10	-0.204744	0.67	0.769	5.79212e-06	C1_1 M1 macrophages	SAMSN1
3.41953e-10	-0.55984	0.505	0.708	7.04286e-06	C1_1 M1 macrophages	RALA
3.42759e-10	-0.763263	0.34	0.567	7.05946e-06	C1_1 M1 macrophages	RAB11FIP1
3.64729e-10	-3.40809	0.062	0.529	7.51197e-06	C1_1 M1 macrophages	SFT2D1
4.14908e-10	-0.96226	0.474	0.733	8.54545e-06	C1_1 M1 macrophages	RNF13
4.42299e-10	-0.248547	0.876	0.921	9.1096e-06	C1_1 M1 macrophages	RPL36AL
4.65338e-10	-0.231572	0.588	0.664	9.5841e-06	C1_1 M1 macrophages	PPA1
5.04517e-10	2.24783	0.577	0.225	1.0391e-05	C1_1 M1 macrophages	SOCS6
5.22758e-10	-1.21009	0.268	0.566	1.07667e-05	C1_1 M1 macrophages	TNFRSF14
5.34069e-10	2.33343	0.722	0.304	1.09997e-05	C1_1 M1 macrophages	HSPA1B
5.60331e-10	-0.837885	0.361	0.684	1.15406e-05	C1_1 M1 macrophages	CIAO2B
5.90449e-10	-0.713665	0.608	0.843	1.21609e-05	C1_1 M1 macrophages	COX5B
6.06558e-10	-0.463084	0.701	0.855	1.24927e-05	C1_1 M1 macrophages	COX6A1
6.1121e-10	-1.91775	0.113	0.36	1.25885e-05	C1_1 M1 macrophages	EHD1
6.2587e-10	-2.60049	0.093	0.493	1.28904e-05	C1_1 M1 macrophages	DMXL2
6.28611e-10	1.2564	0.608	0.367	1.29469e-05	C1_1 M1 macrophages	DNAJB4
6.38322e-10	1.57806	0.619	0.351	1.31469e-05	C1_1 M1 macrophages	RLF
7.03851e-10	1.32737	0.588	0.395	1.44965e-05	C1_1 M1 macrophages	AHSA1
7.08539e-10	-1.43415	0.144	0.346	1.45931e-05	C1_1 M1 macrophages	PMP22
7.13841e-10	-0.917769	0.423	0.72	1.47023e-05	C1_1 M1 macrophages	SEM1
7.25547e-10	-1.29339	0.371	0.638	1.49434e-05	C1_1 M1 macrophages	PLA2G7
7.2569e-10	-0.971472	0.289	0.577	1.49463e-05	C1_1 M1 macrophages	AL021155.5
7.72958e-10	-0.848677	0.423	0.646	1.59198e-05	C1_1 M1 macrophages	ATP5F1C
8.32273e-10	-0.227528	0.794	0.874	1.71415e-05	C1_1 M1 macrophages	SARAF
8.55697e-10	-0.469973	0.557	0.707	1.76239e-05	C1_1 M1 macrophages	EMILIN2
9.44004e-10	-2.18155	0.113	0.552	1.94427e-05	C1_1 M1 macrophages	LY96
9.46723e-10	-0.438641	0.876	0.926	1.94987e-05	C1_1 M1 macrophages	CSTB
9.63975e-10	-0.66076	0.495	0.719	1.9854e-05	C1_1 M1 macrophages	AC253572.2
1.01782e-09	-0.322257	0.526	0.699	2.0963e-05	C1_1 M1 macrophages	KYNU
1.08623e-09	2.2123	0.33	0.086	2.23719e-05	C1_1 M1 macrophages	TRIM47
1.09074e-09	-0.935662	0.68	0.707	2.24649e-05	C1_1 M1 macrophages	APOC1
1.19162e-09	5.55416	0.175	0.005	2.45426e-05	C1_1 M1 macrophages	CTTNBP2
1.20926e-09	2.55079	0.485	0.127	2.49059e-05	C1_1 M1 macrophages	DNAJA4
1.27458e-09	-1.96241	0.113	0.494	2.62513e-05	C1_1 M1 macrophages	RBIS
1.50055e-09	1.0737	0.876	0.612	3.09054e-05	C1_1 M1 macrophages	ABL2
1.56519e-09	-1.25232	0.268	0.621	3.22367e-05	C1_1 M1 macrophages	HADHB
1.60678e-09	-0.276371	0.649	0.754	3.30932e-05	C1_1 M1 macrophages	ICAM1
1.68054e-09	-0.756293	0.515	0.741	3.46124e-05	C1_1 M1 macrophages	ATP5F1D
1.72738e-09	-1.98473	0.062	0.41	3.55772e-05	C1_1 M1 macrophages	MYD88
1.77598e-09	-1.02627	0.216	0.467	3.65781e-05	C1_1 M1 macrophages	DENND5A
1.95164e-09	-0.140363	0.845	0.87	4.0196e-05	C1_1 M1 macrophages	METRNL
1.99059e-09	1.52382	0.619	0.358	4.09982e-05	C1_1 M1 macrophages	CAMK2D
2.0888e-09	-1.07978	0.536	0.737	4.30208e-05	C1_1 M1 macrophages	LAMP1
2.13837e-09	1.29859	0.68	0.402	4.40419e-05	C1_1 M1 macrophages	PSMD12
2.20392e-09	-1.0274	0.392	0.644	4.53919e-05	C1_1 M1 macrophages	SELENOH
2.30293e-09	-0.685458	0.474	0.675	4.74312e-05	C1_1 M1 macrophages	AP1S2
2.37809e-09	-0.889613	0.526	0.741	4.89791e-05	C1_1 M1 macrophages	DPP7
2.38097e-09	-0.204431	0.402	0.48	4.90384e-05	C1_1 M1 macrophages	CYTIP
2.39814e-09	-1.31373	0.175	0.487	4.9392e-05	C1_1 M1 macrophages	ACAA1
2.46886e-09	-0.599434	0.33	0.551	5.08486e-05	C1_1 M1 macrophages	C17orf49
2.4865e-09	-1.18491	0.32	0.644	5.12119e-05	C1_1 M1 macrophages	LMAN2
2.50401e-09	-1.10836	0.34	0.625	5.15726e-05	C1_1 M1 macrophages	ATP5F1A
2.55585e-09	-0.618589	0.433	0.566	5.26403e-05	C1_1 M1 macrophages	STXBP2
2.56713e-09	-1.04623	0.278	0.529	5.28726e-05	C1_1 M1 macrophages	APEX1
2.61844e-09	2.10537	0.392	0.121	5.39294e-05	C1_1 M1 macrophages	FNBP1L
2.73344e-09	-0.413434	0.732	0.902	5.6298e-05	C1_1 M1 macrophages	MYL12B
2.86046e-09	-0.269604	0.814	0.873	5.8914e-05	C1_1 M1 macrophages	SEC61B
2.8762e-09	-0.637824	0.505	0.711	5.92382e-05	C1_1 M1 macrophages	XRCC5
2.98882e-09	-1.50071	0.165	0.487	6.15578e-05	C1_1 M1 macrophages	GSTK1
3.00111e-09	-1.05542	0.309	0.564	6.18108e-05	C1_1 M1 macrophages	SPINT2
3.18798e-09	-0.341713	0.835	0.854	6.56596e-05	C1_1 M1 macrophages	SUMO2
3.19341e-09	-1.04269	0.196	0.424	6.57715e-05	C1_1 M1 macrophages	MIS18BP1
3.23566e-09	-2.46576	0.103	0.203	6.66417e-05	C1_1 M1 macrophages	FABP4
3.33565e-09	-0.940833	0.278	0.593	6.87009e-05	C1_1 M1 macrophages	SUPT4H1
3.34742e-09	-2.18553	0.124	0.531	6.89435e-05	C1_1 M1 macrophages	PSMB8
3.45204e-09	-1.31704	0.278	0.6	7.10982e-05	C1_1 M1 macrophages	NDUFB9
3.62642e-09	-0.492468	0.495	0.657	7.46897e-05	C1_1 M1 macrophages	FNDC3B
3.72377e-09	-1.90309	0.072	0.174	7.66948e-05	C1_1 M1 macrophages	APOBEC3A
3.86667e-09	-1.35614	0.155	0.413	7.96379e-05	C1_1 M1 macrophages	PDCL3
4.07755e-09	-0.917492	0.546	0.749	8.39812e-05	C1_1 M1 macrophages	TSPO
4.46669e-09	-1.14553	0.268	0.575	9.1996e-05	C1_1 M1 macrophages	OCIAD1
4.49356e-09	-0.867835	0.247	0.466	9.25494e-05	C1_1 M1 macrophages	CSF1R
4.56523e-09	-2.45119	0.031	0.22	9.40254e-05	C1_1 M1 macrophages	CFP
4.59176e-09	1.89077	0.722	0.341	9.45719e-05	C1_1 M1 macrophages	PXDC1
4.64483e-09	0.739721	0.866	0.815	9.5665e-05	C1_1 M1 macrophages	EIF4A2
4.64914e-09	-1.49397	0.268	0.641	9.57538e-05	C1_1 M1 macrophages	PRDX5
4.65749e-09	3.93272	0.526	0.044	9.59257e-05	C1_1 M1 macrophages	PLVAP
4.69214e-09	-0.369774	0.629	0.764	9.66394e-05	C1_1 M1 macrophages	EIF3E
5.02708e-09	-0.120784	0.918	0.941	0.000103538	C1_1 M1 macrophages	IER2
5.07428e-09	-0.360769	0.66	0.768	0.00010451	C1_1 M1 macrophages	EIF4B
5.22221e-09	-0.604199	0.485	0.601	0.000107557	C1_1 M1 macrophages	SLC11A1
5.29933e-09	2.46891	0.588	0.18	0.000109145	C1_1 M1 macrophages	BAG3
5.54063e-09	-1.6033	0.134	0.493	0.000114115	C1_1 M1 macrophages	SDSL
5.62392e-09	-1.53828	0.155	0.45	0.00011583	C1_1 M1 macrophages	CREBL2
5.75305e-09	-1.50848	0.186	0.506	0.00011849	C1_1 M1 macrophages	SGK3
5.78523e-09	-0.325066	0.598	0.714	0.000119153	C1_1 M1 macrophages	ARHGDIA
6.43858e-09	-0.465802	0.103	0.17	0.000132609	C1_1 M1 macrophages	SPIB
6.47118e-09	-1.14717	0.237	0.53	0.00013328	C1_1 M1 macrophages	STMP1
6.53669e-09	-2.3779	0.113	0.417	0.00013463	C1_1 M1 macrophages	LY9
6.59929e-09	-0.977771	0.34	0.615	0.000135919	C1_1 M1 macrophages	EID1
6.70646e-09	-2.39875	0.052	0.364	0.000138126	C1_1 M1 macrophages	TNFSF13
7.03504e-09	-1.19061	0.216	0.402	0.000144894	C1_1 M1 macrophages	TREM1
7.07222e-09	-0.928431	0.515	0.79	0.00014566	C1_1 M1 macrophages	UQCR10
7.31679e-09	-1.21737	0.113	0.322	0.000150697	C1_1 M1 macrophages	MOB3B
7.37997e-09	-2.21057	0.072	0.432	0.000151998	C1_1 M1 macrophages	HNRNPH2
7.40586e-09	-1.20055	0.216	0.515	0.000152531	C1_1 M1 macrophages	IDH3G
7.89804e-09	1.98218	0.67	0.302	0.000162668	C1_1 M1 macrophages	DHRS3
8.36671e-09	1.5696	0.278	0.156	0.000172321	C1_1 M1 macrophages	DHRS9
8.76486e-09	-1.73775	0.134	0.43	0.000180521	C1_1 M1 macrophages	PSMB9
8.9889e-09	-0.570121	0.433	0.649	0.000185135	C1_1 M1 macrophages	THEMIS2
9.06668e-09	-0.831242	0.34	0.647	0.000186737	C1_1 M1 macrophages	DYNLRB1
9.83236e-09	-1.55106	0.196	0.535	0.000202507	C1_1 M1 macrophages	NDUFB3
9.99069e-09	-0.626578	0.464	0.708	0.000205768	C1_1 M1 macrophages	UXT
1.04411e-08	-0.716744	0.412	0.644	0.000215044	C1_1 M1 macrophages	SELENOF
1.04532e-08	-0.104916	0.928	0.955	0.000215294	C1_1 M1 macrophages	HNRNPA2B1
1.06807e-08	1.40234	0.804	0.486	0.000219979	C1_1 M1 macrophages	ARHGAP21
1.07828e-08	-4.8035	0.021	0.493	0.000222083	C1_1 M1 macrophages	CYP27A1
1.13781e-08	-0.443447	0.546	0.649	0.000234344	C1_1 M1 macrophages	PSME2
1.14898e-08	3.29173	0.289	0.037	0.000236645	C1_1 M1 macrophages	ATP8B2
1.2669e-08	-1.71356	0.103	0.219	0.00026093	C1_1 M1 macrophages	THBS1
1.29301e-08	-0.635899	0.32	0.505	0.000266308	C1_1 M1 macrophages	LPXN
1.32628e-08	2.02509	0.536	0.218	0.00027316	C1_1 M1 macrophages	PRKCH
1.32888e-08	-0.792509	0.165	0.415	0.000273696	C1_1 M1 macrophages	IFNAR2
1.3502e-08	-0.632025	0.351	0.552	0.000278086	C1_1 M1 macrophages	GLIPR1
1.37035e-08	-3.71339	0.031	0.362	0.000282238	C1_1 M1 macrophages	PYCARD
1.39853e-08	-0.337087	0.804	0.881	0.000288042	C1_1 M1 macrophages	CLIC1
1.49856e-08	-0.588011	0.546	0.707	0.000308643	C1_1 M1 macrophages	SAMHD1
1.53109e-08	-1.03859	0.361	0.616	0.000315343	C1_1 M1 macrophages	TMEM14C
1.58369e-08	-0.742921	0.67	0.853	0.000326177	C1_1 M1 macrophages	DBI
1.62494e-08	-0.652657	0.474	0.717	0.000334673	C1_1 M1 macrophages	SPCS3
1.62839e-08	-0.248512	0.918	0.946	0.000335383	C1_1 M1 macrophages	HMGB1
1.72428e-08	-0.901411	0.216	0.439	0.000355133	C1_1 M1 macrophages	CAPN2
1.73622e-08	-0.929646	0.443	0.648	0.000357591	C1_1 M1 macrophages	MS4A4A
1.89483e-08	1.38178	0.495	0.253	0.000390259	C1_1 M1 macrophages	RCAN1
1.92543e-08	-0.326856	0.794	0.852	0.000396561	C1_1 M1 macrophages	SLC25A3
2.06286e-08	-0.545486	0.412	0.573	0.000424866	C1_1 M1 macrophages	LGALS9
2.09763e-08	5.26224	0.268	0.008	0.000432029	C1_1 M1 macrophages	WNT11
2.10855e-08	-0.469662	0.773	0.882	0.000434277	C1_1 M1 macrophages	ENO1
2.15666e-08	-1.40656	0.227	0.583	0.000444187	C1_1 M1 macrophages	UFC1
2.2267e-08	-1.52543	0.134	0.445	0.000458611	C1_1 M1 macrophages	DECR1
2.53588e-08	-1.90186	0.124	0.44	0.00052229	C1_1 M1 macrophages	CAT
2.55418e-08	-1.13676	0.196	0.483	0.000526059	C1_1 M1 macrophages	VMA21
2.59009e-08	-2.47264	0.031	0.251	0.000533455	C1_1 M1 macrophages	PID1
2.60693e-08	-1.42633	0.124	0.429	0.000536922	C1_1 M1 macrophages	MCUB
2.60993e-08	1.6688	0.381	0.2	0.000537541	C1_1 M1 macrophages	ABCC5
2.62883e-08	-0.604198	0.216	0.285	0.000541434	C1_1 M1 macrophages	OSM
2.77702e-08	1.54583	0.68	0.388	0.000571955	C1_1 M1 macrophages	ST3GAL6
2.84682e-08	-0.549498	0.495	0.673	0.00058633	C1_1 M1 macrophages	UBE2V1
2.89246e-08	-0.596806	0.258	0.454	0.00059573	C1_1 M1 macrophages	FBL
2.95831e-08	-1.1333	0.34	0.665	0.000609293	C1_1 M1 macrophages	NEDD8
3.14501e-08	-1.41002	0.247	0.569	0.000647746	C1_1 M1 macrophages	MAP2K2
3.34015e-08	-1.71339	0.196	0.598	0.000687936	C1_1 M1 macrophages	MFSD1
3.42937e-08	-0.652906	0.567	0.759	0.000706314	C1_1 M1 macrophages	ATP5MC3
3.52721e-08	-0.373742	0.567	0.721	0.000726464	C1_1 M1 macrophages	CIB1
3.57314e-08	-0.469795	0.495	0.674	0.000735923	C1_1 M1 macrophages	MBD2
3.74022e-08	-0.484186	0.464	0.683	0.000770336	C1_1 M1 macrophages	GNB2
3.94209e-08	-0.216132	0.588	0.685	0.000811912	C1_1 M1 macrophages	GDI2
3.96096e-08	-0.192519	0.722	0.793	0.0008158	C1_1 M1 macrophages	SPI1
4.11865e-08	-1.77592	0.196	0.512	0.000848277	C1_1 M1 macrophages	TRAPPC1
4.14989e-08	-1.1744	0.268	0.606	0.000854712	C1_1 M1 macrophages	SNRPF
4.2204e-08	-1.13795	0.268	0.571	0.000869234	C1_1 M1 macrophages	ZNHIT1
4.24544e-08	-0.114905	0.515	0.568	0.000874392	C1_1 M1 macrophages	ARF5
4.2551e-08	-0.210858	0.381	0.447	0.00087638	C1_1 M1 macrophages	SNHG25
4.38143e-08	-1.91736	0.113	0.456	0.0009024	C1_1 M1 macrophages	NDUFA7
4.66574e-08	-0.873402	0.381	0.695	0.000960955	C1_1 M1 macrophages	AURKAIP1
4.93128e-08	-1.58114	0.155	0.501	0.00101565	C1_1 M1 macrophages	POLR2J
4.97522e-08	2.09027	0.557	0.193	0.0010247	C1_1 M1 macrophages	PDP1
5.20698e-08	-1.0484	0.237	0.489	0.00107243	C1_1 M1 macrophages	PSMB10
5.39832e-08	1.09022	0.629	0.489	0.00111184	C1_1 M1 macrophages	TXNRD1
5.89872e-08	-1.13942	0.474	0.72	0.0012149	C1_1 M1 macrophages	CD14
6.04751e-08	-1.77203	0.268	0.622	0.00124554	C1_1 M1 macrophages	GLRX
6.36989e-08	-1.06927	0.206	0.463	0.00131194	C1_1 M1 macrophages	IRF2
6.67318e-08	-0.784891	0.351	0.549	0.00137441	C1_1 M1 macrophages	TNFSF13B
6.75055e-08	-0.252148	0.485	0.527	0.00139034	C1_1 M1 macrophages	ZNF331
7.0471e-08	-0.178835	0.856	0.886	0.00145142	C1_1 M1 macrophages	PTPRC
7.19485e-08	-0.967279	0.351	0.674	0.00148185	C1_1 M1 macrophages	LAMTOR5
7.32033e-08	1.30258	0.505	0.317	0.00150769	C1_1 M1 macrophages	ALAS1
7.375e-08	-1.41723	0.165	0.452	0.00151896	C1_1 M1 macrophages	ABRACL
7.70955e-08	-0.675674	0.392	0.593	0.00158786	C1_1 M1 macrophages	ASAP1
7.82135e-08	-0.452337	0.742	0.803	0.00161088	C1_1 M1 macrophages	ANXA1
7.95691e-08	-0.710441	0.423	0.618	0.0016388	C1_1 M1 macrophages	OSTF1
8.32399e-08	-0.491976	0.546	0.744	0.00171441	C1_1 M1 macrophages	ATP6AP1
8.35455e-08	1.01381	0.773	0.53	0.0017207	C1_1 M1 macrophages	CD84
8.38304e-08	5.51224	0.155	0.004	0.00172657	C1_1 M1 macrophages	LARGE-AS1
8.40746e-08	3.94454	0.454	0.034	0.0017316	C1_1 M1 macrophages	PDPN
8.87277e-08	-0.45768	0.577	0.735	0.00182744	C1_1 M1 macrophages	PSMB3
8.91928e-08	-1.58365	0.175	0.532	0.00183701	C1_1 M1 macrophages	LEPROT
8.92959e-08	3.06234	0.247	0.052	0.00183914	C1_1 M1 macrophages	SPINDOC
8.96947e-08	-0.403803	0.825	0.903	0.00184735	C1_1 M1 macrophages	ATP6V0B
9.09823e-08	-0.504916	0.206	0.391	0.00187387	C1_1 M1 macrophages	DENND1B
9.13787e-08	-0.403	0.505	0.669	0.00188203	C1_1 M1 macrophages	PTPN2
9.57836e-08	-1.30128	0.216	0.495	0.00197276	C1_1 M1 macrophages	NDUFB5
9.65925e-08	5.16969	0.041	0.001	0.00198942	C1_1 M1 macrophages	TWIST1
1.01686e-07	1.00893	0.897	0.66	0.00209432	C1_1 M1 macrophages	DYNC1H1
1.01936e-07	1.49094	0.784	0.496	0.00209948	C1_1 M1 macrophages	DNAJB1
1.05644e-07	-1.04455	0.186	0.387	0.00217584	C1_1 M1 macrophages	CASP1
1.05931e-07	-1.33631	0.113	0.275	0.00218175	C1_1 M1 macrophages	CRYBG1
1.06267e-07	-0.275985	0.701	0.793	0.00218868	C1_1 M1 macrophages	IRF2BP2
1.10103e-07	-2.19992	0.031	0.141	0.00226769	C1_1 M1 macrophages	FCER1A
1.11001e-07	-1.296	0.258	0.609	0.00228619	C1_1 M1 macrophages	SSBP1
1.16636e-07	-0.650447	0.247	0.481	0.00240223	C1_1 M1 macrophages	PIP4K2A
1.16774e-07	-1.39906	0.134	0.438	0.00240507	C1_1 M1 macrophages	CD302
1.17325e-07	-0.827508	0.392	0.667	0.00241643	C1_1 M1 macrophages	C19orf53
1.21277e-07	-1.19707	0.351	0.652	0.00249782	C1_1 M1 macrophages	NDUFS6
1.26707e-07	1.74906	0.485	0.216	0.00260965	C1_1 M1 macrophages	LRCH1
1.29729e-07	-0.954509	0.175	0.278	0.0026719	C1_1 M1 macrophages	GPR157
1.30265e-07	-0.726879	0.289	0.513	0.00268295	C1_1 M1 macrophages	SMARCE1
1.36235e-07	2.95741	0.649	0.145	0.0028059	C1_1 M1 macrophages	CSF1
1.4208e-07	-1.25825	0.268	0.57	0.00292629	C1_1 M1 macrophages	MICOS13
1.46417e-07	-0.216477	0.67	0.765	0.0030156	C1_1 M1 macrophages	MTPN
1.46635e-07	-1.1738	0.113	0.321	0.0030201	C1_1 M1 macrophages	PDE4D
1.5201e-07	-1.6007	0.216	0.525	0.0031308	C1_1 M1 macrophages	RAB13
1.57545e-07	2.90635	0.515	0.095	0.00324481	C1_1 M1 macrophages	NBL1
1.61936e-07	-0.472723	0.742	0.746	0.00333524	C1_1 M1 macrophages	IL1B
1.65578e-07	-0.348497	0.701	0.763	0.00341025	C1_1 M1 macrophages	EFHD2
1.65765e-07	-2.0285	0.062	0.256	0.00341409	C1_1 M1 macrophages	GBP1
1.66351e-07	-1.24298	0.186	0.496	0.00342618	C1_1 M1 macrophages	SLC36A4
1.69836e-07	-0.783819	0.454	0.744	0.00349794	C1_1 M1 macrophages	TMEM59
1.70003e-07	-1.07403	0.351	0.649	0.00350139	C1_1 M1 macrophages	RPN2
1.74215e-07	-0.469753	0.423	0.585	0.00358812	C1_1 M1 macrophages	AHR
1.76714e-07	1.07831	0.711	0.478	0.00363961	C1_1 M1 macrophages	KIF1B
1.80778e-07	-2.50038	0.031	0.158	0.0037233	C1_1 M1 macrophages	CD1C
1.8145e-07	2.04188	0.619	0.225	0.00373715	C1_1 M1 macrophages	USP53
1.81921e-07	-1.24556	0.175	0.459	0.00374685	C1_1 M1 macrophages	EIF4E2
1.84607e-07	-1.62599	0.196	0.525	0.00380216	C1_1 M1 macrophages	GTF3A
1.85316e-07	-0.196732	0.443	0.54	0.00381677	C1_1 M1 macrophages	SLC43A2
1.87269e-07	-0.717955	0.237	0.49	0.003857	C1_1 M1 macrophages	SMIM14
1.87684e-07	-0.288231	0.856	0.88	0.00386554	C1_1 M1 macrophages	IQGAP1
1.87775e-07	0.622043	0.918	0.827	0.00386741	C1_1 M1 macrophages	SPP1
1.93753e-07	1.60122	0.649	0.335	0.00399053	C1_1 M1 macrophages	ABCE1
1.95092e-07	-1.12416	0.289	0.516	0.00401812	C1_1 M1 macrophages	CFD
2.00382e-07	-1.00937	0.289	0.578	0.00412707	C1_1 M1 macrophages	SKAP2
2.08394e-07	-1.00287	0.381	0.662	0.00429207	C1_1 M1 macrophages	AP2M1
2.14881e-07	-2.13046	0.062	0.358	0.00442568	C1_1 M1 macrophages	RNASE6
2.20358e-07	1.65599	0.732	0.382	0.0045385	C1_1 M1 macrophages	DST
2.24977e-07	0.671466	0.784	0.711	0.00463362	C1_1 M1 macrophages	ATP6V1B2
2.29057e-07	-0.933563	0.33	0.578	0.00471765	C1_1 M1 macrophages	ECH1
2.29639e-07	-0.939358	0.227	0.504	0.00472964	C1_1 M1 macrophages	DDOST
2.30356e-07	-1.00698	0.361	0.665	0.0047444	C1_1 M1 macrophages	LAMTOR1
2.41493e-07	-0.521974	0.515	0.728	0.00497378	C1_1 M1 macrophages	RAB5C
2.43059e-07	2.17679	0.186	0.064	0.00500603	C1_1 M1 macrophages	ZNF398
2.57193e-07	-0.612617	0.412	0.64	0.00529714	C1_1 M1 macrophages	OSTC
2.58558e-07	-1.10971	0.196	0.449	0.00532526	C1_1 M1 macrophages	MPHOSPH6
2.60632e-07	-0.467723	0.722	0.846	0.00536797	C1_1 M1 macrophages	YWHAB
2.63189e-07	-0.119401	0.948	0.935	0.00542065	C1_1 M1 macrophages	ARPC2
2.67176e-07	-0.923807	0.412	0.708	0.00550275	C1_1 M1 macrophages	NDUFA2
2.68926e-07	-1.72857	0.175	0.561	0.0055388	C1_1 M1 macrophages	PRDX3
2.71543e-07	-2.0485	0.072	0.32	0.0055927	C1_1 M1 macrophages	PECAM1
2.76594e-07	-0.718998	0.32	0.535	0.00569673	C1_1 M1 macrophages	PHF20L1
2.8813e-07	-0.266369	0.804	0.861	0.00593433	C1_1 M1 macrophages	ATP2B1
2.89261e-07	-0.552167	0.258	0.403	0.00595761	C1_1 M1 macrophages	UVRAG
3.00027e-07	-1.21971	0.216	0.466	0.00617936	C1_1 M1 macrophages	ARHGAP30
3.08537e-07	-0.406152	0.629	0.772	0.00635462	C1_1 M1 macrophages	TMED10
3.19523e-07	-1.45847	0.113	0.424	0.00658089	C1_1 M1 macrophages	ESD
3.20678e-07	-1.26132	0.196	0.499	0.00660468	C1_1 M1 macrophages	TMEM167A
3.22512e-07	2.00532	0.34	0.125	0.00664246	C1_1 M1 macrophages	PANX1
3.23238e-07	-1.44549	0.134	0.407	0.00665741	C1_1 M1 macrophages	DDX60L
3.45105e-07	-0.240327	0.433	0.563	0.00710779	C1_1 M1 macrophages	POLR2E
3.50425e-07	-0.367528	0.639	0.785	0.00721735	C1_1 M1 macrophages	HNRNPD
3.5147e-07	-0.483929	0.701	0.854	0.00723888	C1_1 M1 macrophages	UBL5
3.52539e-07	-0.971754	0.392	0.713	0.00726089	C1_1 M1 macrophages	C18orf32
3.54136e-07	-1.68315	0.082	0.243	0.00729378	C1_1 M1 macrophages	FCGR2B
3.55724e-07	-0.370432	0.722	0.853	0.00732649	C1_1 M1 macrophages	EDF1
3.58714e-07	1.15717	0.536	0.417	0.00738808	C1_1 M1 macrophages	STIP1
3.62093e-07	3.05932	0.32	0.042	0.00745767	C1_1 M1 macrophages	C19orf81
3.65293e-07	0.177834	0.784	0.788	0.00752357	C1_1 M1 macrophages	SNHG8
3.7602e-07	0.508281	0.856	0.875	0.00774451	C1_1 M1 macrophages	HSPA8
4.00478e-07	-1.26845	0.072	0.27	0.00824824	C1_1 M1 macrophages	CSF2RB
4.03392e-07	-0.88516	0.237	0.472	0.00830826	C1_1 M1 macrophages	USP3
4.04927e-07	-0.764627	0.268	0.548	0.00833988	C1_1 M1 macrophages	BOD1L1
4.09654e-07	-0.282567	0.443	0.576	0.00843724	C1_1 M1 macrophages	MED13L
4.16834e-07	-0.744668	0.278	0.476	0.00858512	C1_1 M1 macrophages	LILRB3
4.26516e-07	-0.975358	0.32	0.551	0.00878452	C1_1 M1 macrophages	PILRA
4.47257e-07	-1.62659	0.103	0.374	0.00921171	C1_1 M1 macrophages	EIF4G3
4.62567e-07	-0.178643	0.505	0.426	0.00952704	C1_1 M1 macrophages	CST7
4.77674e-07	-0.747527	0.649	0.755	0.00983817	C1_1 M1 macrophages	CD9
4.78611e-07	-1.91598	0.072	0.331	0.00985747	C1_1 M1 macrophages	RSU1
4.80548e-07	-0.325591	0.526	0.696	0.00989737	C1_1 M1 macrophages	PRKAR1A
5.19647e-07	1.4081	0.505	0.313	0.0107027	C1_1 M1 macrophages	CREB3
5.32003e-07	-1.26136	0.268	0.56	0.0109571	C1_1 M1 macrophages	NDUFS7
5.34383e-07	-3.32714	0.021	0.298	0.0110061	C1_1 M1 macrophages	LGALS2
5.35248e-07	-1.783	0.144	0.463	0.011024	C1_1 M1 macrophages	KCNAB2
5.35577e-07	1.09772	0.753	0.499	0.0110307	C1_1 M1 macrophages	ATP6V0A1
5.41673e-07	-0.219684	0.443	0.511	0.0111563	C1_1 M1 macrophages	SATB1
5.4285e-07	-0.997595	0.392	0.628	0.0111805	C1_1 M1 macrophages	PRELID1
5.44281e-07	-0.611844	0.546	0.709	0.01121	C1_1 M1 macrophages	IQGAP2
5.86189e-07	-0.247294	0.979	0.972	0.0120731	C1_1 M1 macrophages	CD63
5.89883e-07	-1.63879	0.155	0.384	0.0121492	C1_1 M1 macrophages	TMEM176B
6.11838e-07	-0.882563	0.33	0.621	0.0126014	C1_1 M1 macrophages	VPS28
6.16845e-07	-1.00783	0.052	0.193	0.0127045	C1_1 M1 macrophages	AL109615.2
6.16871e-07	0.868739	0.753	0.622	0.0127051	C1_1 M1 macrophages	ABI1
6.25604e-07	-1.61638	0.216	0.556	0.0128849	C1_1 M1 macrophages	ANAPC11
6.28769e-07	-3.70992	0.021	0.368	0.0129501	C1_1 M1 macrophages	PLPP3
6.38863e-07	-0.833491	0.196	0.441	0.013158	C1_1 M1 macrophages	GPR84
6.5005e-07	-1.01287	0.196	0.476	0.0133884	C1_1 M1 macrophages	CYB5R4
6.51801e-07	-0.393802	0.258	0.434	0.0134245	C1_1 M1 macrophages	STAT6
6.58169e-07	-0.307421	0.68	0.779	0.0135556	C1_1 M1 macrophages	TRIR
6.68662e-07	-1.46805	0.124	0.32	0.0137718	C1_1 M1 macrophages	EPSTI1
6.78487e-07	-0.75929	0.371	0.569	0.0139741	C1_1 M1 macrophages	RTRAF
6.89252e-07	-1.20942	0.175	0.425	0.0141958	C1_1 M1 macrophages	THOC7
6.93306e-07	-1.4467	0.196	0.533	0.0142793	C1_1 M1 macrophages	SNRPE
6.97073e-07	-3.08411	0.031	0.374	0.0143569	C1_1 M1 macrophages	SMCO4
7.0046e-07	-0.478888	0.454	0.622	0.0144267	C1_1 M1 macrophages	ARL4A
7.0088e-07	-0.569735	0.66	0.787	0.0144353	C1_1 M1 macrophages	NDUFB2
7.01199e-07	-1.20236	0.113	0.322	0.0144419	C1_1 M1 macrophages	TMEM109
7.03176e-07	-0.534304	0.32	0.513	0.0144826	C1_1 M1 macrophages	EPB41L3
7.21255e-07	1.57985	0.691	0.365	0.014855	C1_1 M1 macrophages	MYOF
7.37269e-07	-0.772826	0.381	0.636	0.0151848	C1_1 M1 macrophages	RNASET2
7.40865e-07	1.62716	0.588	0.286	0.0152589	C1_1 M1 macrophages	VPS13D
7.4415e-07	-1.67665	0.134	0.463	0.0153265	C1_1 M1 macrophages	IL10RB
7.5371e-07	-2.00657	0.072	0.325	0.0155234	C1_1 M1 macrophages	NMI
7.63522e-07	-0.531317	0.443	0.585	0.0157255	C1_1 M1 macrophages	FGR
7.7069e-07	-1.01349	0.237	0.568	0.0158731	C1_1 M1 macrophages	TCIRG1
7.7897e-07	-1.86205	0.103	0.391	0.0160437	C1_1 M1 macrophages	ECHDC1
8.11457e-07	1.84383	0.495	0.203	0.0167128	C1_1 M1 macrophages	CD276
8.25475e-07	-2.42304	0.062	0.374	0.0170015	C1_1 M1 macrophages	ZCRB1
8.29593e-07	-0.484773	0.598	0.78	0.0170863	C1_1 M1 macrophages	PGK1
8.41035e-07	1.24224	0.598	0.361	0.017322	C1_1 M1 macrophages	PRKX
8.46689e-07	-1.161	0.216	0.538	0.0174384	C1_1 M1 macrophages	VEGFB
8.72059e-07	1.69897	0.381	0.227	0.0179609	C1_1 M1 macrophages	HSPA6
8.82728e-07	1.40288	0.845	0.583	0.0181807	C1_1 M1 macrophages	ARID5B
8.87027e-07	-0.28999	0.722	0.85	0.0182692	C1_1 M1 macrophages	GUK1
8.90225e-07	-1.94823	0.124	0.46	0.0183351	C1_1 M1 macrophages	HNMT
8.91459e-07	2.42604	0.186	0.045	0.0183605	C1_1 M1 macrophages	BRF2
8.94649e-07	1.33252	0.443	0.298	0.0184262	C1_1 M1 macrophages	ILRUN
8.95855e-07	-1.05711	0.247	0.525	0.018451	C1_1 M1 macrophages	COX16
9.28391e-07	1.67001	0.784	0.399	0.0191211	C1_1 M1 macrophages	CTTNBP2NL
9.32723e-07	-0.69312	0.175	0.387	0.0192104	C1_1 M1 macrophages	PTK2B
9.40616e-07	-0.885864	0.33	0.597	0.0193729	C1_1 M1 macrophages	LSM7
9.43869e-07	-1.42391	0.175	0.484	0.0194399	C1_1 M1 macrophages	TMEM230
9.68192e-07	0.538791	0.948	0.933	0.0199409	C1_1 M1 macrophages	CALM1
9.80533e-07	-0.126866	0.835	0.847	0.0201951	C1_1 M1 macrophages	CALR
9.8515e-07	1.38156	0.639	0.377	0.0202901	C1_1 M1 macrophages	RASAL2
1.02352e-06	-0.806467	0.32	0.556	0.0210804	C1_1 M1 macrophages	FAM120A
1.03289e-06	-0.156198	0.804	0.866	0.0212733	C1_1 M1 macrophages	CMTM6
1.03991e-06	-0.300731	0.649	0.801	0.021418	C1_1 M1 macrophages	CD86
1.06396e-06	0.184161	0.825	0.771	0.0219133	C1_1 M1 macrophages	RGS10
1.09393e-06	-0.537097	0.454	0.636	0.0225306	C1_1 M1 macrophages	CAPZA2
1.11888e-06	-1.11147	0.155	0.341	0.0230445	C1_1 M1 macrophages	TSHZ1
1.12098e-06	-1.31566	0.103	0.312	0.0230876	C1_1 M1 macrophages	ITGAM
1.15101e-06	-1.96636	0.072	0.36	0.0237063	C1_1 M1 macrophages	SYK
1.16004e-06	3.05607	0.144	0.024	0.0238921	C1_1 M1 macrophages	MAGI3
1.16349e-06	1.17724	0.629	0.415	0.0239632	C1_1 M1 macrophages	YTHDF2
1.17416e-06	-0.586686	0.196	0.333	0.024183	C1_1 M1 macrophages	AC104695.4
1.18494e-06	1.68699	0.464	0.222	0.024405	C1_1 M1 macrophages	CDKN2AIP
1.19041e-06	-0.277291	0.711	0.849	0.0245178	C1_1 M1 macrophages	NFKBIZ
1.23415e-06	-1.05295	0.196	0.441	0.0254186	C1_1 M1 macrophages	SLC44A1
1.24026e-06	-1.00572	0.258	0.531	0.0255444	C1_1 M1 macrophages	UQCRC1
1.24905e-06	3.93185	0.155	0.009	0.0257254	C1_1 M1 macrophages	MEG3
1.33168e-06	-1.50268	0.165	0.441	0.0274273	C1_1 M1 macrophages	ACAA2
1.33288e-06	-1.29466	0.227	0.554	0.027452	C1_1 M1 macrophages	ATP5IF1
1.33613e-06	-0.319143	0.278	0.406	0.027519	C1_1 M1 macrophages	TRABD
1.34214e-06	-1.66864	0.082	0.332	0.0276427	C1_1 M1 macrophages	ACSL5
1.34738e-06	-1.17993	0.258	0.52	0.0277507	C1_1 M1 macrophages	CHURC1
1.35434e-06	1.64121	0.598	0.299	0.0278939	C1_1 M1 macrophages	PEAK1
1.38778e-06	1.68412	0.309	0.149	0.0285827	C1_1 M1 macrophages	ZC3H8
1.44721e-06	-1.7622	0.103	0.4	0.0298067	C1_1 M1 macrophages	DCTN3
1.45438e-06	2.27872	0.32	0.085	0.0299544	C1_1 M1 macrophages	PIK3R3
1.48556e-06	-0.14574	0.784	0.865	0.0305966	C1_1 M1 macrophages	ACTR3
1.48765e-06	-1.53327	0.165	0.454	0.0306397	C1_1 M1 macrophages	PRKCB
1.49151e-06	-0.516694	0.546	0.708	0.0307191	C1_1 M1 macrophages	SRSF9
1.56478e-06	-2.30207	0.031	0.152	0.0322283	C1_1 M1 macrophages	LILRA5
1.56648e-06	-0.549034	0.33	0.521	0.0322633	C1_1 M1 macrophages	MAP2K1
1.58682e-06	0.126277	0.567	0.527	0.0326821	C1_1 M1 macrophages	SOX4
1.58782e-06	-0.204006	0.732	0.797	0.0327027	C1_1 M1 macrophages	RNH1
1.58928e-06	-1.06133	0.258	0.532	0.0327328	C1_1 M1 macrophages	FKBP8
1.59184e-06	1.58239	0.526	0.268	0.0327856	C1_1 M1 macrophages	CCDC174
1.63735e-06	-1.18633	0.093	0.269	0.0337228	C1_1 M1 macrophages	EMB
1.67317e-06	3.37644	0.32	0.042	0.0344606	C1_1 M1 macrophages	HECTD2
1.67516e-06	-0.316503	0.485	0.613	0.0345017	C1_1 M1 macrophages	EIF3M
1.67752e-06	3.10159	0.155	0.025	0.0345501	C1_1 M1 macrophages	AC009041.2
1.704e-06	2.3342	0.351	0.09	0.0350955	C1_1 M1 macrophages	DUSP14
1.72518e-06	-1.61318	0.134	0.468	0.0355318	C1_1 M1 macrophages	TMEM14B
1.74314e-06	-1.45564	0.124	0.38	0.0359018	C1_1 M1 macrophages	FUNDC2
1.7518e-06	-0.593315	0.526	0.699	0.0360801	C1_1 M1 macrophages	JTB
1.76393e-06	-0.422528	0.371	0.598	0.0363299	C1_1 M1 macrophages	RER1
1.80392e-06	1.6878	0.351	0.155	0.0371536	C1_1 M1 macrophages	SURF6
1.80619e-06	-0.33385	0.794	0.835	0.0372003	C1_1 M1 macrophages	CD81
1.83789e-06	-0.403564	0.557	0.688	0.0378532	C1_1 M1 macrophages	PDIA6
1.84212e-06	-0.899917	0.196	0.446	0.0379403	C1_1 M1 macrophages	PRKCSH
1.9226e-06	3.04176	0.155	0.024	0.0395978	C1_1 M1 macrophages	ZNF771
1.92495e-06	1.89975	0.598	0.263	0.0396463	C1_1 M1 macrophages	CBLB
2.0529e-06	0.908264	0.66	0.444	0.0422815	C1_1 M1 macrophages	PDE8A
2.06532e-06	-1.61815	0.134	0.369	0.0425373	C1_1 M1 macrophages	UTRN
2.06596e-06	-1.23027	0.155	0.413	0.0425504	C1_1 M1 macrophages	CRTAP
2.07257e-06	-1.48713	0.062	0.284	0.0426867	C1_1 M1 macrophages	SP110
2.07346e-06	-0.88348	0.309	0.587	0.042705	C1_1 M1 macrophages	MRPS21
2.08736e-06	-0.603761	0.216	0.357	0.0429912	C1_1 M1 macrophages	TLE3
2.08985e-06	-1.05803	0.113	0.287	0.0430426	C1_1 M1 macrophages	PSIP1
2.09643e-06	1.69399	0.402	0.192	0.0431781	C1_1 M1 macrophages	HTRA2
2.10517e-06	-1.62012	0.124	0.425	0.0433582	C1_1 M1 macrophages	PDCD5
2.10697e-06	-0.25575	0.619	0.704	0.0433951	C1_1 M1 macrophages	CBX3
2.14715e-06	0.615108	0.567	0.523	0.0442227	C1_1 M1 macrophages	RDX
2.16939e-06	1.22414	0.443	0.28	0.0446807	C1_1 M1 macrophages	CREB3L2
2.25103e-06	1.28202	0.485	0.251	0.0463623	C1_1 M1 macrophages	ZC3H12C
2.26266e-06	-1.69643	0.103	0.352	0.0466017	C1_1 M1 macrophages	DPYD
2.28458e-06	1.00313	0.887	0.716	0.0470531	C1_1 M1 macrophages	IER5
2.36453e-06	0.937987	0.773	0.584	0.0486999	C1_1 M1 macrophages	MAPK6
2.41404e-06	-0.460485	0.392	0.573	0.0497195	C1_1 M1 macrophages	SNRPB2
2.48714e-06	1.18511	0.866	0.581	0.0512251	C1_1 M1 macrophages	IFRD1
2.49346e-06	-0.997456	0.103	0.304	0.0513553	C1_1 M1 macrophages	CHST2
2.50071e-06	-0.409035	0.505	0.675	0.0515046	C1_1 M1 macrophages	NDUFV2
2.51866e-06	-1.62958	0.082	0.364	0.0518742	C1_1 M1 macrophages	ENOSF1
2.52257e-06	-0.691861	0.031	0.044	0.0519549	C1_1 M1 macrophages	TRH
2.52446e-06	1.75995	0.825	0.436	0.0519938	C1_1 M1 macrophages	ADGRE5
2.52788e-06	0.875475	0.825	0.688	0.0520643	C1_1 M1 macrophages	AZIN1
2.61e-06	-1.43738	0.124	0.34	0.0537556	C1_1 M1 macrophages	MRPL23
2.64622e-06	0.818215	0.742	0.625	0.0545015	C1_1 M1 macrophages	MACF1
2.67196e-06	2.43875	0.247	0.073	0.0550317	C1_1 M1 macrophages	LTBP4
2.67264e-06	-0.681567	0.402	0.612	0.0550456	C1_1 M1 macrophages	CHMP2B
2.69447e-06	1.18301	0.732	0.478	0.0554954	C1_1 M1 macrophages	NOP56
2.70704e-06	-0.762771	0.278	0.504	0.0557541	C1_1 M1 macrophages	PSMG2
2.70991e-06	-0.390262	0.526	0.707	0.0558133	C1_1 M1 macrophages	TMEM50A
2.73941e-06	-0.601457	0.299	0.476	0.0564208	C1_1 M1 macrophages	GRK3
2.76715e-06	-0.564163	0.423	0.647	0.0569922	C1_1 M1 macrophages	ERH
2.79568e-06	-1.04077	0.124	0.355	0.0575798	C1_1 M1 macrophages	CIR1
2.86588e-06	-1.30328	0.103	0.332	0.0590257	C1_1 M1 macrophages	TBL1XR1
2.92996e-06	-1.00525	0.299	0.553	0.0603455	C1_1 M1 macrophages	MRPL54
2.96908e-06	0.489097	0.845	0.804	0.0611511	C1_1 M1 macrophages	DNAJB6
3.06332e-06	-0.807206	0.278	0.495	0.0630922	C1_1 M1 macrophages	SP100
3.07418e-06	-1.10351	0.278	0.555	0.0633158	C1_1 M1 macrophages	CALM3
3.09777e-06	-0.152524	0.979	0.988	0.0638018	C1_1 M1 macrophages	MT-CO2
3.1653e-06	-0.967746	0.247	0.498	0.0651926	C1_1 M1 macrophages	SDHB
3.17628e-06	0.604844	0.649	0.678	0.0654188	C1_1 M1 macrophages	HSPE1
3.20515e-06	1.02312	0.567	0.42	0.0660132	C1_1 M1 macrophages	STOM
3.3041e-06	2.42029	0.639	0.194	0.0680512	C1_1 M1 macrophages	TUBB2A
3.44229e-06	-0.889201	0.299	0.499	0.0708975	C1_1 M1 macrophages	CISD2
3.47021e-06	-0.79467	0.536	0.691	0.0714724	C1_1 M1 macrophages	LRPAP1
3.47196e-06	-1.21851	0.124	0.297	0.0715084	C1_1 M1 macrophages	XAF1
3.50454e-06	-0.714116	0.454	0.661	0.0721796	C1_1 M1 macrophages	C9orf16
3.52974e-06	1.1348	0.629	0.442	0.0726985	C1_1 M1 macrophages	PSMC6
3.60108e-06	1.67566	0.34	0.148	0.0741678	C1_1 M1 macrophages	UBR7
3.64245e-06	-0.92461	0.32	0.603	0.0750198	C1_1 M1 macrophages	SSR1
3.64749e-06	2.0492	0.371	0.138	0.0751237	C1_1 M1 macrophages	SELENOI
3.68695e-06	2.25245	0.588	0.171	0.0759365	C1_1 M1 macrophages	MARCH3
3.74413e-06	-1.01423	0.289	0.6	0.077114	C1_1 M1 macrophages	NENF
3.79742e-06	0.810319	0.598	0.525	0.0782116	C1_1 M1 macrophages	ATP6V1D
3.9451e-06	1.38054	0.495	0.26	0.0812533	C1_1 M1 macrophages	CAMSAP2
4.00485e-06	-1.02336	0.186	0.429	0.082484	C1_1 M1 macrophages	CMTM7
4.03745e-06	2.52877	0.196	0.043	0.0831554	C1_1 M1 macrophages	PIP5K1B
4.07664e-06	0.10939	0.701	0.753	0.0839624	C1_1 M1 macrophages	JARID2
4.09715e-06	-1.98514	0.103	0.433	0.0843848	C1_1 M1 macrophages	COPZ1
4.12657e-06	-0.873697	0.309	0.576	0.0849908	C1_1 M1 macrophages	RNF181
4.1326e-06	0.690642	0.701	0.637	0.0851149	C1_1 M1 macrophages	VCP
4.14795e-06	3.48337	0.247	0.029	0.0854312	C1_1 M1 macrophages	P3H2
4.18289e-06	-0.623995	0.32	0.517	0.0861508	C1_1 M1 macrophages	CNIH1
4.2068e-06	-0.127215	0.515	0.613	0.0866433	C1_1 M1 macrophages	SDC4
4.21126e-06	-0.742623	0.392	0.626	0.0867352	C1_1 M1 macrophages	PPP1CA
4.28672e-06	-0.223981	0.608	0.719	0.0882893	C1_1 M1 macrophages	CSNK2B
4.35794e-06	1.63508	0.619	0.311	0.0897562	C1_1 M1 macrophages	H2AFX
4.37766e-06	4.33507	0.175	0.013	0.0901622	C1_1 M1 macrophages	SYNPO2L
4.44856e-06	-0.60543	0.402	0.565	0.0916225	C1_1 M1 macrophages	CCRL2
4.45722e-06	-0.63321	0.433	0.625	0.0918008	C1_1 M1 macrophages	SF3B6
4.5507e-06	0.157507	0.959	0.896	0.0937263	C1_1 M1 macrophages	HLA-DQB1
4.56352e-06	-0.247466	0.546	0.651	0.0939902	C1_1 M1 macrophages	OS9
4.6047e-06	-1.19249	0.155	0.373	0.0948384	C1_1 M1 macrophages	GPR65
4.60886e-06	-0.419343	0.495	0.667	0.0949241	C1_1 M1 macrophages	GNAQ
4.69629e-06	-1.52883	0.093	0.331	0.0967248	C1_1 M1 macrophages	GLO1
4.73661e-06	-1.5466	0.124	0.377	0.0975553	C1_1 M1 macrophages	DRAM2
4.78149e-06	1.01029	0.433	0.288	0.0984795	C1_1 M1 macrophages	NGRN
4.81015e-06	-0.686074	0.381	0.602	0.0990699	C1_1 M1 macrophages	SPPL2A
4.94087e-06	-0.791526	0.33	0.567	0.101762	C1_1 M1 macrophages	NDUFS8
4.96795e-06	-0.794161	0.392	0.608	0.10232	C1_1 M1 macrophages	IFI16
4.97584e-06	-1.1665	0.082	0.233	0.102482	C1_1 M1 macrophages	TMEM273
5.08301e-06	1.85534	0.278	0.113	0.10469	C1_1 M1 macrophages	MICALL2
5.09065e-06	3.35065	0.134	0.018	0.104847	C1_1 M1 macrophages	CACNB4
5.13026e-06	-1.80402	0.072	0.33	0.105663	C1_1 M1 macrophages	SEPTIN9
5.22441e-06	-2.83162	0.041	0.312	0.107602	C1_1 M1 macrophages	LRRC25
5.32566e-06	-0.332909	0.32	0.422	0.109687	C1_1 M1 macrophages	CDK2AP1
5.40677e-06	0.718151	0.01	0.012	0.111358	C1_1 M1 macrophages	MMP12
5.43483e-06	-0.984941	0.175	0.419	0.111936	C1_1 M1 macrophages	UBAC1
5.56072e-06	-0.919234	0.247	0.477	0.114529	C1_1 M1 macrophages	IRAK1
5.60956e-06	-1.20181	0.144	0.388	0.115535	C1_1 M1 macrophages	MAN1A2
5.62827e-06	-0.711156	0.227	0.412	0.11592	C1_1 M1 macrophages	PHF10
5.65244e-06	-0.302343	0.825	0.91	0.116418	C1_1 M1 macrophages	SRP14
5.75519e-06	-0.211186	0.32	0.469	0.118534	C1_1 M1 macrophages	CSF3R
5.79239e-06	0.42193	0.887	0.886	0.1193	C1_1 M1 macrophages	EIF5
5.80369e-06	5.15387	0.186	0.007	0.119533	C1_1 M1 macrophages	KIF1A
5.93525e-06	-0.404305	0.402	0.568	0.122243	C1_1 M1 macrophages	EIF3D
6.00455e-06	4.11826	0.371	0.026	0.12367	C1_1 M1 macrophages	ELAVL4
6.0277e-06	-0.601359	0.351	0.532	0.124147	C1_1 M1 macrophages	SNRPD3
6.16492e-06	1.64124	0.309	0.153	0.126973	C1_1 M1 macrophages	CDC37L1
6.2813e-06	2.29396	0.227	0.068	0.12937	C1_1 M1 macrophages	GCNA
6.44619e-06	1.84976	0.33	0.12	0.132766	C1_1 M1 macrophages	SFMBT1
6.51783e-06	-1.19812	0.144	0.398	0.134241	C1_1 M1 macrophages	HSD17B11
6.5484e-06	-1.21313	0.144	0.383	0.134871	C1_1 M1 macrophages	PPP1CC
6.67821e-06	2.01367	0.392	0.146	0.137544	C1_1 M1 macrophages	KCTD5
6.69499e-06	1.51377	0.351	0.171	0.13789	C1_1 M1 macrophages	RASSF1
6.80942e-06	-0.676137	0.381	0.636	0.140247	C1_1 M1 macrophages	XRN2
6.81735e-06	2.14708	0.268	0.087	0.14041	C1_1 M1 macrophages	OSGIN1
6.88465e-06	-0.101382	0.454	0.494	0.141796	C1_1 M1 macrophages	DDIT4
6.94178e-06	-0.83531	0.299	0.525	0.142973	C1_1 M1 macrophages	RBBP4
6.99701e-06	-0.635336	0.412	0.667	0.14411	C1_1 M1 macrophages	SPCS1
7.06178e-06	-1.87272	0.052	0.304	0.145444	C1_1 M1 macrophages	NAGA
7.3796e-06	-1.7471	0.062	0.353	0.15199	C1_1 M1 macrophages	MDFIC
7.62385e-06	2.16688	0.34	0.11	0.157021	C1_1 M1 macrophages	ARHGEF12
7.97571e-06	-0.385162	0.505	0.672	0.164268	C1_1 M1 macrophages	BAX
8.04177e-06	-0.817628	0.196	0.456	0.165628	C1_1 M1 macrophages	AP3B1
8.04966e-06	-2.72965	0.052	0.365	0.165791	C1_1 M1 macrophages	CD163
8.14538e-06	-0.444926	0.351	0.485	0.167762	C1_1 M1 macrophages	ODF3B
8.19358e-06	1.15906	0.505	0.329	0.168755	C1_1 M1 macrophages	AHI1
8.27492e-06	-1.43693	0.206	0.509	0.17043	C1_1 M1 macrophages	HSD17B4
8.30683e-06	-1.70217	0.113	0.408	0.171087	C1_1 M1 macrophages	IFI27L2
8.3326e-06	2.11657	0.33	0.098	0.171618	C1_1 M1 macrophages	RUBCNL
8.35691e-06	-0.839036	0.299	0.518	0.172119	C1_1 M1 macrophages	TMEM256
8.49248e-06	3.26684	0.155	0.02	0.174911	C1_1 M1 macrophages	PCBP3
8.50866e-06	-1.02987	0.196	0.465	0.175244	C1_1 M1 macrophages	TMEM107
8.5451e-06	-1.79842	0.113	0.431	0.175995	C1_1 M1 macrophages	POLE4
8.71789e-06	-0.448692	0.165	0.205	0.179554	C1_1 M1 macrophages	PKIB
8.84239e-06	0.831751	0.577	0.469	0.182118	C1_1 M1 macrophages	HMOX1
8.85371e-06	1.54314	0.392	0.227	0.182351	C1_1 M1 macrophages	VCL
8.92744e-06	-1.04131	0.216	0.459	0.18387	C1_1 M1 macrophages	ERGIC3
8.95008e-06	-1.58927	0.113	0.294	0.184336	C1_1 M1 macrophages	MX1
9.09444e-06	1.08377	0.742	0.569	0.187309	C1_1 M1 macrophages	PRNP
9.10208e-06	2.15819	0.722	0.251	0.187466	C1_1 M1 macrophages	TSPYL2
9.35326e-06	-0.890194	0.206	0.402	0.19264	C1_1 M1 macrophages	PDIA4
9.42601e-06	-0.208031	0.588	0.676	0.194138	C1_1 M1 macrophages	UBXN1
9.47841e-06	0.862491	0.897	0.764	0.195217	C1_1 M1 macrophages	ATP1A1
9.56667e-06	-1.11915	0.268	0.545	0.197035	C1_1 M1 macrophages	CD47
9.58982e-06	-0.330273	0.454	0.576	0.197512	C1_1 M1 macrophages	SEC14L1
9.59334e-06	-0.438812	0.278	0.449	0.197584	C1_1 M1 macrophages	DAZAP1
9.6698e-06	-0.587059	0.608	0.76	0.199159	C1_1 M1 macrophages	SEC61G
9.76548e-06	1.31488	0.412	0.22	0.20113	C1_1 M1 macrophages	FAM241A
1.00499e-05	-0.355954	0.237	0.419	0.206988	C1_1 M1 macrophages	GPRIN3
1.02377e-05	-1.88447	0.072	0.338	0.210855	C1_1 M1 macrophages	SEMA3C
1.02401e-05	-0.265941	0.639	0.784	0.210905	C1_1 M1 macrophages	RBX1
1.02924e-05	1.66545	0.464	0.198	0.211983	C1_1 M1 macrophages	EGR2
1.03458e-05	2.84886	0.32	0.056	0.213083	C1_1 M1 macrophages	LBH
1.03768e-05	-0.724442	0.216	0.406	0.21372	C1_1 M1 macrophages	RAB11B
1.04974e-05	-0.108556	0.691	0.786	0.216205	C1_1 M1 macrophages	PAK2
1.05684e-05	-0.299807	0.103	0.185	0.217668	C1_1 M1 macrophages	PLEKHA5
1.07188e-05	1.12332	0.289	0.179	0.220764	C1_1 M1 macrophages	CYB5R1
1.07846e-05	-1.12043	0.216	0.463	0.22212	C1_1 M1 macrophages	AIMP1
1.08509e-05	-0.547566	0.567	0.749	0.223486	C1_1 M1 macrophages	SPCS2
1.09182e-05	-0.337403	0.33	0.462	0.224872	C1_1 M1 macrophages	EIF2A
1.09256e-05	-1.21779	0.216	0.497	0.225024	C1_1 M1 macrophages	MDH1
1.11311e-05	1.58363	0.371	0.202	0.229255	C1_1 M1 macrophages	ABHD3
1.11441e-05	-1.08874	0.134	0.391	0.229524	C1_1 M1 macrophages	CNOT7
1.11975e-05	-0.354304	0.206	0.283	0.230624	C1_1 M1 macrophages	THBD
1.12535e-05	-0.462192	0.567	0.759	0.231777	C1_1 M1 macrophages	PSMB1
1.13222e-05	-0.707167	0.196	0.413	0.233192	C1_1 M1 macrophages	NDUFS4
1.14523e-05	-1.83796	0.072	0.297	0.235873	C1_1 M1 macrophages	MRPS33
1.16242e-05	-0.107751	0.938	0.964	0.239411	C1_1 M1 macrophages	HLA-E
1.16634e-05	1.30796	0.711	0.43	0.240219	C1_1 M1 macrophages	STK17A
1.16926e-05	-2.08536	0.041	0.209	0.240821	C1_1 M1 macrophages	OAS1
1.17877e-05	-1.06486	0.144	0.335	0.242779	C1_1 M1 macrophages	RGS19
1.19086e-05	1.40104	0.515	0.294	0.245269	C1_1 M1 macrophages	GOLGA3
1.2052e-05	-1.06023	0.124	0.374	0.248224	C1_1 M1 macrophages	GCA
1.20528e-05	-1.57255	0.124	0.391	0.248239	C1_1 M1 macrophages	PIN1
1.26339e-05	-0.148524	0.649	0.753	0.260208	C1_1 M1 macrophages	MSN
1.26498e-05	4.41182	0.093	0.01	0.260535	C1_1 M1 macrophages	CPE
1.26929e-05	1.21762	0.381	0.225	0.261422	C1_1 M1 macrophages	SNRNP48
1.28698e-05	-2.33764	0.021	0.206	0.265067	C1_1 M1 macrophages	ICAM3
1.29774e-05	-0.263415	0.361	0.417	0.267282	C1_1 M1 macrophages	MS4A6A
1.32319e-05	1.2167	0.753	0.493	0.272525	C1_1 M1 macrophages	IL6ST
1.33678e-05	0.40601	0.443	0.4	0.275322	C1_1 M1 macrophages	PLEKHG2
1.33746e-05	1.10585	0.907	0.584	0.275464	C1_1 M1 macrophages	PLK3
1.35204e-05	1.03444	0.835	0.657	0.278467	C1_1 M1 macrophages	SBDS
1.37306e-05	-0.550307	0.433	0.574	0.282796	C1_1 M1 macrophages	CSGALNACT2
1.37836e-05	1.06595	0.856	0.672	0.283888	C1_1 M1 macrophages	TUBB4B
1.40202e-05	1.84973	0.258	0.102	0.288759	C1_1 M1 macrophages	PHF13
1.43122e-05	-2.51267	0.01	0.122	0.294774	C1_1 M1 macrophages	FPR2
1.45293e-05	2.08041	0.402	0.134	0.299245	C1_1 M1 macrophages	TRAF4
1.45465e-05	-0.728916	0.309	0.529	0.2996	C1_1 M1 macrophages	PDCD6
1.46216e-05	-0.433604	0.443	0.649	0.301146	C1_1 M1 macrophages	DYNC1I2
1.46468e-05	1.51985	0.381	0.2	0.301666	C1_1 M1 macrophages	TXLNA
1.46952e-05	1.45708	0.608	0.335	0.302663	C1_1 M1 macrophages	CHORDC1
1.47161e-05	-1.74975	0.052	0.261	0.303093	C1_1 M1 macrophages	VAV3
1.49274e-05	-1.35322	0.124	0.399	0.307444	C1_1 M1 macrophages	DPM3
1.49303e-05	-3.80816	0.01	0.156	0.307504	C1_1 M1 macrophages	CXCL1
1.51023e-05	2.77585	0.144	0.03	0.311047	C1_1 M1 macrophages	ZNF823
1.53447e-05	-0.179278	0.495	0.62	0.31604	C1_1 M1 macrophages	POLD4
1.54022e-05	1.40778	0.557	0.311	0.317223	C1_1 M1 macrophages	MYO1E
1.54086e-05	-1.29282	0.546	0.652	0.317355	C1_1 M1 macrophages	GPNMB
1.55193e-05	-0.654846	0.474	0.698	0.319637	C1_1 M1 macrophages	UQCRQ
1.56154e-05	-0.427715	0.454	0.635	0.321614	C1_1 M1 macrophages	SYF2
1.56417e-05	-0.117887	0.722	0.804	0.322157	C1_1 M1 macrophages	ANP32B
1.62538e-05	-1.06613	0.113	0.341	0.334763	C1_1 M1 macrophages	VPS8
1.62731e-05	-0.660794	0.33	0.562	0.335161	C1_1 M1 macrophages	MAGOH
1.63866e-05	1.25549	0.887	0.585	0.337498	C1_1 M1 macrophages	CLK1
1.64837e-05	-0.304351	0.619	0.732	0.339497	C1_1 M1 macrophages	ENY2
1.65555e-05	4.49321	0.093	0.006	0.340978	C1_1 M1 macrophages	KCNA7
1.6861e-05	-1.83928	0.072	0.292	0.347269	C1_1 M1 macrophages	IL18BP
1.70204e-05	-0.890898	0.289	0.548	0.350552	C1_1 M1 macrophages	GNG10
1.70286e-05	-0.47329	0.216	0.378	0.35072	C1_1 M1 macrophages	PLBD2
1.71731e-05	-1.80015	0.052	0.336	0.353697	C1_1 M1 macrophages	C7orf50
1.71902e-05	-0.254747	0.557	0.668	0.35405	C1_1 M1 macrophages	MAP3K8
1.72409e-05	-0.93472	0.351	0.619	0.355093	C1_1 M1 macrophages	NDUFA3
1.76177e-05	-2.14784	0.052	0.292	0.362854	C1_1 M1 macrophages	CPPED1
1.81091e-05	-0.973941	0.361	0.592	0.372974	C1_1 M1 macrophages	CTSA
1.81189e-05	1.51276	0.443	0.242	0.373177	C1_1 M1 macrophages	KLF16
1.81291e-05	-1.39575	0.103	0.289	0.373386	C1_1 M1 macrophages	SSBP4
1.82535e-05	1.61738	0.629	0.316	0.375948	C1_1 M1 macrophages	SIPA1L2
1.82756e-05	1.52383	0.412	0.233	0.376405	C1_1 M1 macrophages	OGT
1.86839e-05	1.44948	0.412	0.216	0.384814	C1_1 M1 macrophages	JAG1
1.87409e-05	1.3921	0.67	0.394	0.385989	C1_1 M1 macrophages	DNAJB9
1.90775e-05	3.11267	0.144	0.022	0.39292	C1_1 M1 macrophages	BMPR1A
1.92867e-05	-0.796438	0.34	0.582	0.397228	C1_1 M1 macrophages	FIS1
1.94134e-05	3.16297	0.309	0.052	0.399838	C1_1 M1 macrophages	MIR3142HG
1.96904e-05	-0.945565	0.268	0.522	0.405543	C1_1 M1 macrophages	SNX2
1.98203e-05	-1.6862	0.072	0.214	0.40822	C1_1 M1 macrophages	HPSE
1.98284e-05	-0.21028	0.392	0.551	0.408385	C1_1 M1 macrophages	HNRNPUL1
1.98417e-05	-1.36475	0.237	0.549	0.408659	C1_1 M1 macrophages	NDUFB7
2.01354e-05	-0.867472	0.052	0.148	0.414709	C1_1 M1 macrophages	CYP2S1
2.03774e-05	1.21292	0.485	0.307	0.419692	C1_1 M1 macrophages	TSPYL1
2.06906e-05	2.37372	0.237	0.07	0.426144	C1_1 M1 macrophages	KTI12
2.06962e-05	-0.60751	0.34	0.527	0.42626	C1_1 M1 macrophages	C1QBP
2.08193e-05	0.92046	0.619	0.484	0.428793	C1_1 M1 macrophages	PSMD11
2.11116e-05	0.663962	0.856	0.718	0.434815	C1_1 M1 macrophages	RHEB
2.14401e-05	-1.12453	0.144	0.322	0.44158	C1_1 M1 macrophages	PAPSS2
2.19036e-05	0.935447	0.392	0.3	0.451127	C1_1 M1 macrophages	EI24
2.21851e-05	-0.922259	0.237	0.461	0.456925	C1_1 M1 macrophages	FYB1
2.23399e-05	-0.923139	0.206	0.418	0.460113	C1_1 M1 macrophages	REEP3
2.23767e-05	-0.864889	0.072	0.242	0.46087	C1_1 M1 macrophages	AC090559.1
2.26189e-05	-1.30268	0.144	0.417	0.465859	C1_1 M1 macrophages	PLBD1
2.27705e-05	3.3899	0.144	0.02	0.468982	C1_1 M1 macrophages	LARGE1
2.28367e-05	1.18592	0.402	0.268	0.470345	C1_1 M1 macrophages	MRPL32
2.28441e-05	0.993785	0.515	0.394	0.470497	C1_1 M1 macrophages	FBXW11
2.28735e-05	-2.78912	0.031	0.293	0.471103	C1_1 M1 macrophages	ST14
2.30225e-05	-0.114843	0.814	0.828	0.474172	C1_1 M1 macrophages	CNBP
2.30738e-05	1.88799	0.691	0.295	0.475228	C1_1 M1 macrophages	LPAR6
2.35298e-05	-1.41083	0.113	0.34	0.48462	C1_1 M1 macrophages	FUCA2
2.35441e-05	-1.20263	0.144	0.348	0.484914	C1_1 M1 macrophages	SLC9A3R1
2.37372e-05	-1.06389	0.072	0.211	0.488891	C1_1 M1 macrophages	CD300E
2.37688e-05	-1.16022	0.103	0.276	0.489543	C1_1 M1 macrophages	VRK2
2.38209e-05	-1.30292	0.144	0.374	0.490614	C1_1 M1 macrophages	NUP214
2.40018e-05	0.334727	1	0.994	0.494341	C1_1 M1 macrophages	UBC
2.41516e-05	-0.24549	0.433	0.567	0.497425	C1_1 M1 macrophages	EDEM1
2.42235e-05	-0.522153	0.196	0.298	0.498907	C1_1 M1 macrophages	ARAP2
2.43424e-05	-1.09219	0.206	0.463	0.501355	C1_1 M1 macrophages	TRAPPC3
2.43567e-05	-0.737089	0.351	0.558	0.501651	C1_1 M1 macrophages	ADIPOR1
2.449e-05	-0.800064	0.258	0.47	0.504396	C1_1 M1 macrophages	SPG21
2.4651e-05	0.654245	0.33	0.26	0.507713	C1_1 M1 macrophages	MAPK13
2.48527e-05	-1.69107	0.072	0.295	0.511865	C1_1 M1 macrophages	VPS41
2.49493e-05	-0.346593	0.67	0.766	0.513855	C1_1 M1 macrophages	P4HB
2.5356e-05	-2.15183	0.031	0.282	0.522231	C1_1 M1 macrophages	ANTXR2
2.59553e-05	0.446129	0.701	0.737	0.534575	C1_1 M1 macrophages	TALDO1
2.5971e-05	-0.120225	0.711	0.784	0.534898	C1_1 M1 macrophages	RIPK2
2.60486e-05	-1.22085	0.103	0.287	0.536497	C1_1 M1 macrophages	ATXN10
2.61228e-05	-1.48556	0.082	0.33	0.538025	C1_1 M1 macrophages	RBCK1
2.62206e-05	-2.86825	0.01	0.183	0.540039	C1_1 M1 macrophages	MCEMP1
2.63302e-05	-3.36865	0.01	0.348	0.542296	C1_1 M1 macrophages	LSM6
2.63313e-05	-0.324932	0.474	0.549	0.542319	C1_1 M1 macrophages	SLC16A10
2.65633e-05	-0.90881	0.32	0.564	0.547097	C1_1 M1 macrophages	RNF7
2.68767e-05	-0.926104	0.175	0.354	0.553553	C1_1 M1 macrophages	LY86
2.69899e-05	-1.35749	0.113	0.337	0.555885	C1_1 M1 macrophages	NAAA
2.72041e-05	-0.649064	0.103	0.258	0.560297	C1_1 M1 macrophages	TRIM22
2.74717e-05	0.359301	0.928	0.856	0.565808	C1_1 M1 macrophages	PRDX1
2.7574e-05	1.16968	0.237	0.124	0.567913	C1_1 M1 macrophages	ARG2
2.76997e-05	1.03226	0.918	0.76	0.570503	C1_1 M1 macrophages	OGFRL1
2.7824e-05	1.15359	0.526	0.353	0.573064	C1_1 M1 macrophages	UBE2G1
2.78416e-05	-0.246737	0.68	0.821	0.573426	C1_1 M1 macrophages	ATP5F1B
2.82824e-05	-0.456381	0.68	0.826	0.582505	C1_1 M1 macrophages	RPS27L
2.85243e-05	1.90458	0.577	0.216	0.587486	C1_1 M1 macrophages	SPATA13
2.85456e-05	1.13577	0.433	0.278	0.587925	C1_1 M1 macrophages	FEM1B
2.88281e-05	1.20512	0.825	0.604	0.593744	C1_1 M1 macrophages	PIK3R1
2.8846e-05	-1.08908	0.113	0.283	0.594112	C1_1 M1 macrophages	AOAH
2.9106e-05	-0.991815	0.165	0.388	0.599467	C1_1 M1 macrophages	PTRHD1
2.91902e-05	1.09765	0.629	0.41	0.601202	C1_1 M1 macrophages	DOT1L
2.96618e-05	3.76285	0.113	0.01	0.610915	C1_1 M1 macrophages	OTUD7B
2.98603e-05	-0.558838	0.237	0.362	0.615003	C1_1 M1 macrophages	EIF2AK4
2.99029e-05	-0.611851	0.247	0.374	0.61588	C1_1 M1 macrophages	ALYREF
3.00605e-05	-0.764593	0.247	0.442	0.619127	C1_1 M1 macrophages	GRK2
3.00941e-05	0.820538	0.876	0.793	0.619819	C1_1 M1 macrophages	DNAJA1
3.06209e-05	-2.1266	0.041	0.326	0.630669	C1_1 M1 macrophages	PIN4
3.11596e-05	-0.150658	0.814	0.875	0.641762	C1_1 M1 macrophages	PTP4A2
3.20486e-05	0.769525	0.825	0.679	0.660072	C1_1 M1 macrophages	MPP1
3.24282e-05	0.95705	0.753	0.47	0.667892	C1_1 M1 macrophages	IFITM10
3.28577e-05	4.53338	0.113	0.005	0.676737	C1_1 M1 macrophages	ADD2
3.28665e-05	-1.54764	0.165	0.42	0.676918	C1_1 M1 macrophages	SLC39A8
3.29718e-05	-0.848459	0.227	0.476	0.679088	C1_1 M1 macrophages	LSM5
3.3079e-05	-2.18113	0.052	0.311	0.681294	C1_1 M1 macrophages	MPG
3.30905e-05	-2.04324	0.041	0.201	0.681533	C1_1 M1 macrophages	TFPI
3.31342e-05	-0.184306	0.278	0.414	0.682433	C1_1 M1 macrophages	ST8SIA4
3.33221e-05	-0.558268	0.289	0.475	0.686302	C1_1 M1 macrophages	DOCK2
3.33955e-05	1.69766	0.34	0.18	0.687814	C1_1 M1 macrophages	ARHGAP24
3.47094e-05	-0.101607	0.639	0.729	0.714874	C1_1 M1 macrophages	STK17B
3.49191e-05	-1.2371	0.144	0.375	0.719194	C1_1 M1 macrophages	RNF5
3.52382e-05	-0.783299	0.227	0.431	0.725765	C1_1 M1 macrophages	SLC25A24
3.52588e-05	1.60288	0.258	0.126	0.726191	C1_1 M1 macrophages	TTC4
3.57708e-05	2.85578	0.258	0.041	0.736736	C1_1 M1 macrophages	IPCEF1
3.62835e-05	3.10649	0.381	0.072	0.747295	C1_1 M1 macrophages	SLAMF1
3.65266e-05	-1.05162	0.299	0.551	0.752301	C1_1 M1 macrophages	LSM3
3.71046e-05	-0.739617	0.309	0.485	0.764207	C1_1 M1 macrophages	SND1
3.72792e-05	-0.849628	0.361	0.585	0.767802	C1_1 M1 macrophages	DDX18
3.73265e-05	2.0979	0.309	0.097	0.768776	C1_1 M1 macrophages	SAMD4A
3.73915e-05	-0.456492	0.144	0.273	0.770116	C1_1 M1 macrophages	FBRSL1
3.74076e-05	-0.245846	0.33	0.488	0.770448	C1_1 M1 macrophages	CYB5R3
3.77131e-05	-1.2096	0.124	0.3	0.776738	C1_1 M1 macrophages	VAMP5
3.814e-05	-0.129258	0.278	0.376	0.78553	C1_1 M1 macrophages	SINHCAF
3.85402e-05	1.48914	0.381	0.191	0.793775	C1_1 M1 macrophages	MYC
3.86449e-05	-0.792684	0.289	0.518	0.79593	C1_1 M1 macrophages	MDH2
3.98636e-05	-0.41134	0.474	0.648	0.82103	C1_1 M1 macrophages	ALKBH7
4.0568e-05	-0.876608	0.206	0.414	0.835539	C1_1 M1 macrophages	ZDHHC20
4.06372e-05	3.3683	0.464	0.074	0.836965	C1_1 M1 macrophages	LINC01480
4.11038e-05	-0.890127	0.196	0.422	0.846573	C1_1 M1 macrophages	HDAC2
4.17096e-05	-0.166142	0.856	0.91	0.85905	C1_1 M1 macrophages	HIF1A
4.17246e-05	-0.438055	0.258	0.391	0.85936	C1_1 M1 macrophages	AL360012.1
4.1946e-05	-0.110478	0.711	0.776	0.863919	C1_1 M1 macrophages	TPM4
4.20533e-05	-0.882348	0.299	0.559	0.86613	C1_1 M1 macrophages	PHPT1
4.23555e-05	2.19443	0.361	0.105	0.872353	C1_1 M1 macrophages	AEN
4.24131e-05	-1.31857	0.093	0.334	0.873539	C1_1 M1 macrophages	HMGN4
4.28768e-05	0.204984	0.608	0.561	0.883091	C1_1 M1 macrophages	MARCKSL1
4.29033e-05	-0.23206	0.175	0.284	0.883636	C1_1 M1 macrophages	PAN3
4.30218e-05	-0.817689	0.031	0.057	0.886076	C1_1 M1 macrophages	IFITM1
4.34281e-05	-1.13445	0.206	0.506	0.894445	C1_1 M1 macrophages	HMGN3
4.37085e-05	1.53298	0.402	0.204	0.900219	C1_1 M1 macrophages	MLLT11
4.38194e-05	-0.806055	0.186	0.403	0.902504	C1_1 M1 macrophages	BCL7C
4.44141e-05	1.53626	0.371	0.195	0.914753	C1_1 M1 macrophages	TMEM65
4.48102e-05	0.635147	0.959	0.73	0.92291	C1_1 M1 macrophages	CCL4
4.49009e-05	-2.27286	0.052	0.322	0.924779	C1_1 M1 macrophages	MRPL11
4.4967e-05	-0.826929	0.278	0.506	0.926141	C1_1 M1 macrophages	SRP9
4.56131e-05	-0.442793	0.289	0.438	0.939447	C1_1 M1 macrophages	DAPK1
4.63735e-05	-0.30913	0.495	0.665	0.955108	C1_1 M1 macrophages	PSMA1
4.70942e-05	-1.57956	0.072	0.244	0.969953	C1_1 M1 macrophages	YIF1B
4.74195e-05	-0.937729	0.289	0.555	0.976653	C1_1 M1 macrophages	TMEM160
4.83965e-05	-1.02642	0.175	0.401	0.996774	C1_1 M1 macrophages	RNASEH2B
4.90227e-05	-0.956477	0.186	0.413	1	C1_1 M1 macrophages	ACP1
4.90889e-05	-1.94236	0.072	0.354	1	C1_1 M1 macrophages	POLR3GL
4.93175e-05	-1.33796	0.093	0.29	1	C1_1 M1 macrophages	TAF9
4.99805e-05	-0.156858	0.66	0.741	1	C1_1 M1 macrophages	PRR13
5.07688e-05	-0.363999	0.093	0.146	1	C1_1 M1 macrophages	IL23A
5.0808e-05	2.45518	0.196	0.045	1	C1_1 M1 macrophages	FBXO31
5.14505e-05	-0.264445	0.536	0.683	1	C1_1 M1 macrophages	EIF3G
5.2381e-05	1.98318	0.144	0.053	1	C1_1 M1 macrophages	RUSC2
5.25887e-05	-1.01613	0.278	0.544	1	C1_1 M1 macrophages	ATRAID
5.26629e-05	-0.974797	0.206	0.425	1	C1_1 M1 macrophages	FIBP
5.27737e-05	-0.218148	0.299	0.441	1	C1_1 M1 macrophages	MEF2D
5.29545e-05	-1.55875	0.093	0.294	1	C1_1 M1 macrophages	TMEM170B
5.40203e-05	3.35196	0.082	0.018	1	C1_1 M1 macrophages	CACNB1
5.43597e-05	-0.193185	0.309	0.395	1	C1_1 M1 macrophages	DUSP10
5.57158e-05	3.92036	0.124	0.01	1	C1_1 M1 macrophages	WNK3
5.59426e-05	-1.27405	0.247	0.563	1	C1_1 M1 macrophages	TMEM219
5.60712e-05	-2.41972	0.01	0.06	1	C1_1 M1 macrophages	CXCL9
5.65585e-05	3.47521	0.072	0.008	1	C1_1 M1 macrophages	AL359220.1
5.664e-05	-0.303393	0.629	0.714	1	C1_1 M1 macrophages	TNFAIP2
5.66697e-05	0.751366	0.557	0.477	1	C1_1 M1 macrophages	PSMD1
5.68024e-05	-1.38684	0.134	0.421	1	C1_1 M1 macrophages	ATP5MC1
5.7014e-05	-1.438	0.052	0.242	1	C1_1 M1 macrophages	SASH3
5.7276e-05	0.271303	1	0.999	1	C1_1 M1 macrophages	MALAT1
5.73377e-05	-0.50666	0.423	0.594	1	C1_1 M1 macrophages	FAM50A
5.74812e-05	-0.434675	0.505	0.64	1	C1_1 M1 macrophages	SNU13
5.82108e-05	1.44085	0.351	0.192	1	C1_1 M1 macrophages	NGDN
6.09161e-05	-1.58988	0.021	0.143	1	C1_1 M1 macrophages	PDE2A
6.15963e-05	-0.657361	0.206	0.397	1	C1_1 M1 macrophages	TOMM22
6.2246e-05	1.9043	0.165	0.072	1	C1_1 M1 macrophages	ACSS1
6.23706e-05	1.35602	0.66	0.335	1	C1_1 M1 macrophages	IRAK2
6.26652e-05	-0.312489	0.918	0.862	1	C1_1 M1 macrophages	CTSD
6.38553e-05	-0.613169	0.165	0.324	1	C1_1 M1 macrophages	FMR1
6.47664e-05	1.097	0.598	0.371	1	C1_1 M1 macrophages	CWC25
6.48081e-05	-1.16127	0.093	0.255	1	C1_1 M1 macrophages	ITGB1BP1
6.5426e-05	-0.916183	0.196	0.436	1	C1_1 M1 macrophages	LARP7
6.70022e-05	-0.656208	0.289	0.442	1	C1_1 M1 macrophages	PRKDC
6.70055e-05	-1.4809	0.186	0.532	1	C1_1 M1 macrophages	KRT10
6.71874e-05	-1.28202	0.165	0.411	1	C1_1 M1 macrophages	EFCAB14
6.75999e-05	-0.324064	0.598	0.751	1	C1_1 M1 macrophages	C11orf58
6.83175e-05	2.11363	0.247	0.064	1	C1_1 M1 macrophages	TJP1
6.83198e-05	-0.227476	0.412	0.538	1	C1_1 M1 macrophages	PABPN1
6.83214e-05	-1.4558	0.082	0.294	1	C1_1 M1 macrophages	PARP4
6.84433e-05	-1.12357	0.103	0.321	1	C1_1 M1 macrophages	SYS1
6.96384e-05	-0.312189	0.33	0.462	1	C1_1 M1 macrophages	PFKL
7.00618e-05	1.43145	0.186	0.105	1	C1_1 M1 macrophages	PELO
7.00685e-05	-0.209335	0.454	0.542	1	C1_1 M1 macrophages	NDRG1
7.03627e-05	1.42456	0.361	0.183	1	C1_1 M1 macrophages	SPRY2
7.09192e-05	-0.501515	0.351	0.493	1	C1_1 M1 macrophages	PARVG
7.09764e-05	-0.253806	0.175	0.244	1	C1_1 M1 macrophages	MYO1G
7.1068e-05	0.909583	0.567	0.456	1	C1_1 M1 macrophages	NEU1
7.13495e-05	-0.166785	0.732	0.792	1	C1_1 M1 macrophages	TOMM20
7.13936e-05	1.28562	0.371	0.225	1	C1_1 M1 macrophages	XPOT
7.17979e-05	-0.770306	0.072	0.198	1	C1_1 M1 macrophages	CAMK1D
7.19779e-05	1.41936	0.649	0.367	1	C1_1 M1 macrophages	LAT2
7.25827e-05	5.6408	0.082	0.001	1	C1_1 M1 macrophages	AC004816.1
7.29766e-05	1.73365	0.546	0.25	1	C1_1 M1 macrophages	ADAM28
7.31201e-05	-1.17909	0.113	0.305	1	C1_1 M1 macrophages	SEC23B
7.44445e-05	-0.40837	0.278	0.452	1	C1_1 M1 macrophages	OXSR1
7.4464e-05	-1.09924	0.247	0.596	1	C1_1 M1 macrophages	SCP2
7.46307e-05	-1.35591	0.144	0.392	1	C1_1 M1 macrophages	TMEM179B
7.51151e-05	1.94046	0.608	0.238	1	C1_1 M1 macrophages	WDR91
7.52679e-05	2.27281	0.093	0.031	1	C1_1 M1 macrophages	TEAD1
7.60513e-05	2.56457	0.093	0.023	1	C1_1 M1 macrophages	ATAD3C
7.60971e-05	1.85074	0.794	0.375	1	C1_1 M1 macrophages	EPB41L2
7.70853e-05	-0.658907	0.392	0.585	1	C1_1 M1 macrophages	ZYX
7.71139e-05	-0.327391	0.381	0.496	1	C1_1 M1 macrophages	DBNL
7.75177e-05	-0.970411	0.196	0.398	1	C1_1 M1 macrophages	SHTN1
7.82209e-05	-0.746424	0.144	0.315	1	C1_1 M1 macrophages	TRADD
7.93856e-05	-0.382663	0.443	0.61	1	C1_1 M1 macrophages	CHP1
7.98548e-05	4.5179	0.082	0.004	1	C1_1 M1 macrophages	PKDCC
8.05762e-05	0.399046	0.278	0.305	1	C1_1 M1 macrophages	FUCA1
8.07388e-05	-0.810595	0.175	0.412	1	C1_1 M1 macrophages	MYO1F
8.24321e-05	1.1465	0.804	0.552	1	C1_1 M1 macrophages	GBP2
8.38359e-05	-0.686392	0.515	0.693	1	C1_1 M1 macrophages	TIMP2
8.39802e-05	-1.23891	0.144	0.389	1	C1_1 M1 macrophages	FKBP15
8.4835e-05	-1.46167	0.052	0.231	1	C1_1 M1 macrophages	MAP3K20
8.51605e-05	-0.292001	0.454	0.631	1	C1_1 M1 macrophages	ATG3
8.56333e-05	-0.625803	0.412	0.642	1	C1_1 M1 macrophages	SSU72
8.58817e-05	1.56117	0.351	0.177	1	C1_1 M1 macrophages	CCDC117
8.63036e-05	0.227287	0.67	0.664	1	C1_1 M1 macrophages	FMNL1
8.77277e-05	-0.604402	0.247	0.436	1	C1_1 M1 macrophages	HPRT1
8.8006e-05	-0.821622	0.144	0.329	1	C1_1 M1 macrophages	BORCS7
8.81021e-05	-0.359191	0.361	0.524	1	C1_1 M1 macrophages	PDCD6IP
8.82363e-05	-0.274658	0.907	0.945	1	C1_1 M1 macrophages	ANXA2
8.88777e-05	1.00617	0.505	0.35	1	C1_1 M1 macrophages	BCL2L1
8.91223e-05	1.84138	0.433	0.197	1	C1_1 M1 macrophages	ZMYM5
8.99092e-05	1.02452	0.577	0.395	1	C1_1 M1 macrophages	ING2
9.04461e-05	0.83201	0.485	0.408	1	C1_1 M1 macrophages	USP14
9.0952e-05	-0.488192	0.247	0.421	1	C1_1 M1 macrophages	PSMA3-AS1
9.18103e-05	2.75175	0.165	0.038	1	C1_1 M1 macrophages	MORC4
9.19249e-05	1.35002	0.423	0.254	1	C1_1 M1 macrophages	RNF111
9.21499e-05	1.46898	0.351	0.194	1	C1_1 M1 macrophages	DEXI
9.236e-05	-1.27224	0.082	0.313	1	C1_1 M1 macrophages	COA4
9.25995e-05	-0.681887	0.32	0.507	1	C1_1 M1 macrophages	ARF3
9.29837e-05	-1.46998	0.093	0.323	1	C1_1 M1 macrophages	NAPRT
9.34798e-05	0.946653	0.515	0.393	1	C1_1 M1 macrophages	AGO3
9.4472e-05	-0.74523	0.278	0.506	1	C1_1 M1 macrophages	GUSB
9.47595e-05	-0.650563	0.216	0.429	1	C1_1 M1 macrophages	RSRC1
9.5424e-05	1.02323	0.732	0.543	1	C1_1 M1 macrophages	KPNA4
9.65128e-05	1.77266	0.268	0.111	1	C1_1 M1 macrophages	ENDOD1
9.73978e-05	-0.460433	0.495	0.613	1	C1_1 M1 macrophages	MYDGF
9.93271e-05	-0.661911	0.144	0.287	1	C1_1 M1 macrophages	ALG13
0.000100166	-0.170569	0.598	0.669	1	C1_1 M1 macrophages	ACTN1
0.000100421	-1.32494	0.093	0.284	1	C1_1 M1 macrophages	DSC2
0.000101018	2.36262	0.711	0.228	1	C1_1 M1 macrophages	MRC2
0.000103252	-0.170137	0.959	0.976	1	C1_1 M1 macrophages	S100A11
0.00010338	1.73264	0.351	0.13	1	C1_1 M1 macrophages	CDK8
0.000105983	-0.321981	0.464	0.6	1	C1_1 M1 macrophages	GALNT1
0.000106177	-0.46321	0.278	0.418	1	C1_1 M1 macrophages	BAZ2B
0.000107143	1.61968	0.113	0.053	1	C1_1 M1 macrophages	UNC13B
0.000107666	-0.6206	0.237	0.438	1	C1_1 M1 macrophages	EMC10
0.000108118	-0.853989	0.258	0.546	1	C1_1 M1 macrophages	SLIRP
0.000108353	-0.211293	0.845	0.938	1	C1_1 M1 macrophages	ITM2B
0.000108423	-1.83622	0.052	0.268	1	C1_1 M1 macrophages	IFT20
0.000108728	-0.850591	0.216	0.464	1	C1_1 M1 macrophages	SDHD
0.000109581	1.11785	0.433	0.255	1	C1_1 M1 macrophages	MINDY2
0.000110026	1.59978	0.423	0.197	1	C1_1 M1 macrophages	SRGAP1
0.000110122	-0.46513	0.361	0.574	1	C1_1 M1 macrophages	ZNF385A
0.000110336	-1.38317	0.082	0.257	1	C1_1 M1 macrophages	ZDHHC2
0.000112421	-0.328257	0.773	0.84	1	C1_1 M1 macrophages	PKM
0.000112477	3.84205	0.175	0.017	1	C1_1 M1 macrophages	AC079015.1
0.000113952	-2.27717	0.021	0.068	1	C1_1 M1 macrophages	SERPINB2
0.000115136	2.44946	0.206	0.051	1	C1_1 M1 macrophages	BAG2
0.000117969	-0.976819	0.186	0.39	1	C1_1 M1 macrophages	HSD17B10
0.000117983	-0.375082	0.258	0.398	1	C1_1 M1 macrophages	PHKB
0.000118132	-1.80184	0.062	0.264	1	C1_1 M1 macrophages	AGTRAP
0.000119116	-1.37251	0.134	0.378	1	C1_1 M1 macrophages	FAAP20
0.000119128	-1.5066	0.186	0.452	1	C1_1 M1 macrophages	SNX10
0.000119223	-0.844655	0.247	0.522	1	C1_1 M1 macrophages	TMCO1
0.000119645	0.162391	0.732	0.714	1	C1_1 M1 macrophages	PICALM
0.000119738	-0.437468	0.505	0.69	1	C1_1 M1 macrophages	NDUFB8
0.000121473	-1.31351	0.103	0.322	1	C1_1 M1 macrophages	JOSD2
0.000121481	-1.3553	0.052	0.25	1	C1_1 M1 macrophages	RBL2
0.000122413	1.09841	0.423	0.278	1	C1_1 M1 macrophages	MPHOSPH10
0.000122799	0.770187	0.742	0.645	1	C1_1 M1 macrophages	EIF5B
0.000122862	1.93867	0.247	0.089	1	C1_1 M1 macrophages	ZNF579
0.000122875	-0.356764	0.505	0.65	1	C1_1 M1 macrophages	TRMT112
0.00012301	-0.551593	0.32	0.552	1	C1_1 M1 macrophages	CTDNEP1
0.000123315	-0.196899	0.412	0.493	1	C1_1 M1 macrophages	PLP2
0.000124251	4.92057	0.113	0.005	1	C1_1 M1 macrophages	PRRX2
0.000124487	2.75972	0.258	0.046	1	C1_1 M1 macrophages	OVOL1
0.000124832	-0.588162	0.206	0.382	1	C1_1 M1 macrophages	ELOVL1
0.000124906	-0.57853	0.072	0.167	1	C1_1 M1 macrophages	TMC8
0.000127404	3.1679	0.196	0.029	1	C1_1 M1 macrophages	FZD8
0.00012885	-0.682574	0.113	0.283	1	C1_1 M1 macrophages	RNFT1
0.000129085	0.986526	0.619	0.427	1	C1_1 M1 macrophages	UBE2H
0.000129424	1.71004	0.103	0.053	1	C1_1 M1 macrophages	GRK5
0.000130164	2.16857	0.103	0.03	1	C1_1 M1 macrophages	BOK
0.000130237	1.61762	0.216	0.097	1	C1_1 M1 macrophages	ALOX12-AS1
0.000130664	-0.125042	0.639	0.675	1	C1_1 M1 macrophages	IVNS1ABP
0.000131022	1.28982	0.454	0.268	1	C1_1 M1 macrophages	RAB35
0.000131047	-3.18129	0.021	0.249	1	C1_1 M1 macrophages	CLEC4E
0.00013227	2.52601	0.216	0.051	1	C1_1 M1 macrophages	PTPN14
0.00013377	2.54419	0.124	0.029	1	C1_1 M1 macrophages	ARHGAP8
0.000134665	-0.351706	0.351	0.395	1	C1_1 M1 macrophages	FCGR3A
0.000134759	0.372672	0.876	0.735	1	C1_1 M1 macrophages	NR4A3
0.000135568	-1.09257	0.113	0.351	1	C1_1 M1 macrophages	TSNAX
0.00013679	1.66005	0.289	0.135	1	C1_1 M1 macrophages	S100PBP
0.000138281	-0.189139	0.546	0.67	1	C1_1 M1 macrophages	EIF3I
0.000139271	-0.65753	0.093	0.206	1	C1_1 M1 macrophages	TTC7A
0.000139441	0.275642	0.309	0.353	1	C1_1 M1 macrophages	OASL
0.000140389	1.36062	0.515	0.286	1	C1_1 M1 macrophages	TNFRSF12A
0.000140914	1.21398	0.701	0.444	1	C1_1 M1 macrophages	RBM5
0.000141425	-0.655866	0.216	0.382	1	C1_1 M1 macrophages	FURIN
0.000142432	-0.170717	0.567	0.648	1	C1_1 M1 macrophages	UBE2L3
0.000147051	0.32959	0.876	0.768	1	C1_1 M1 macrophages	SLC2A3
0.000147332	0.96679	0.649	0.479	1	C1_1 M1 macrophages	IDI1
0.000147805	4.83712	0.103	0.004	1	C1_1 M1 macrophages	SLC2A4
0.000148671	-0.337906	0.443	0.571	1	C1_1 M1 macrophages	CTNNBL1
0.000151576	-0.596799	0.237	0.388	1	C1_1 M1 macrophages	EPAS1
0.000152467	-0.233969	0.557	0.647	1	C1_1 M1 macrophages	RSL24D1
0.00015446	2.07596	0.155	0.058	1	C1_1 M1 macrophages	URGCP
0.000156058	-2.32517	0.021	0.127	1	C1_1 M1 macrophages	RETN
0.000156159	2.67517	0.113	0.025	1	C1_1 M1 macrophages	RDH5
0.000158079	-0.384022	0.33	0.474	1	C1_1 M1 macrophages	NR1H2
0.000159819	-1.56263	0.072	0.29	1	C1_1 M1 macrophages	NCF4
0.000160068	1.07421	0.711	0.489	1	C1_1 M1 macrophages	SPTAN1
0.00016205	1.13732	0.588	0.409	1	C1_1 M1 macrophages	ZBTB43
0.000162692	-1.0624	0.093	0.23	1	C1_1 M1 macrophages	H6PD
0.000164817	1.10026	0.649	0.438	1	C1_1 M1 macrophages	RHOC
0.000164956	-0.825288	0.206	0.378	1	C1_1 M1 macrophages	MPEG1
0.000166521	0.138914	0.34	0.349	1	C1_1 M1 macrophages	SSH2
0.000167253	-0.810567	0.495	0.641	1	C1_1 M1 macrophages	LIPA
0.000167512	-1.95954	0.052	0.319	1	C1_1 M1 macrophages	SMIM19
0.000167598	-0.610228	0.155	0.272	1	C1_1 M1 macrophages	POGLUT1
0.000167941	-0.750873	0.351	0.599	1	C1_1 M1 macrophages	VPS29
0.000173803	-1.79508	0.031	0.106	1	C1_1 M1 macrophages	SELL
0.000174278	-0.689298	0.165	0.358	1	C1_1 M1 macrophages	COPS6
0.000176428	1.56464	0.794	0.388	1	C1_1 M1 macrophages	CREB5
0.000177201	1.42958	0.227	0.126	1	C1_1 M1 macrophages	C16orf91
0.000177262	2.1891	0.33	0.098	1	C1_1 M1 macrophages	MAP1LC3A
0.000177412	1.13185	0.639	0.407	1	C1_1 M1 macrophages	ARPC5L
0.000177956	1.1425	0.608	0.366	1	C1_1 M1 macrophages	MAFG
0.000178366	1.57465	0.216	0.098	1	C1_1 M1 macrophages	TIMM22
0.000178713	-0.145644	0.567	0.639	1	C1_1 M1 macrophages	RHOQ
0.000178851	-0.214597	0.464	0.607	1	C1_1 M1 macrophages	BPTF
0.000179048	1.39701	0.278	0.162	1	C1_1 M1 macrophages	SNHG30
0.000179201	3.12159	0.093	0.016	1	C1_1 M1 macrophages	NEO1
0.000181801	1.47658	0.381	0.195	1	C1_1 M1 macrophages	PRKCA
0.000183071	-0.468595	0.588	0.742	1	C1_1 M1 macrophages	LAMP2
0.000183707	-1.14056	0.062	0.216	1	C1_1 M1 macrophages	KRCC1
0.000184057	0.426103	0.907	0.936	1	C1_1 M1 macrophages	ZFAS1
0.000184674	0.935444	0.515	0.421	1	C1_1 M1 macrophages	DNTTIP2
0.000186712	1.58621	0.351	0.164	1	C1_1 M1 macrophages	RRP12
0.000186729	-1.63558	0.082	0.317	1	C1_1 M1 macrophages	NUDCD2
0.000187149	-1.4512	0.165	0.402	1	C1_1 M1 macrophages	CCR1
0.000187564	-0.485821	0.258	0.416	1	C1_1 M1 macrophages	MICAL1
0.000187856	1.31147	0.639	0.37	1	C1_1 M1 macrophages	SNHG12
0.000189624	0.379085	0.804	0.695	1	C1_1 M1 macrophages	CREM
0.000191307	-0.836261	0.34	0.576	1	C1_1 M1 macrophages	LAMTOR2
0.000191408	2.83971	0.103	0.025	1	C1_1 M1 macrophages	PPFIA3
0.00019186	-1.75403	0.031	0.135	1	C1_1 M1 macrophages	HOMER2
0.000192403	2.09128	0.33	0.118	1	C1_1 M1 macrophages	TRAFD1
0.000193109	-0.189334	0.67	0.757	1	C1_1 M1 macrophages	DUSP2
0.000193836	0.89691	0.505	0.416	1	C1_1 M1 macrophages	DYNLT3
0.000195866	1.02342	0.505	0.329	1	C1_1 M1 macrophages	NCOA7
0.000197388	-1.08707	0.072	0.207	1	C1_1 M1 macrophages	PLAAT4
0.000199816	-0.181656	0.526	0.671	1	C1_1 M1 macrophages	DDX17
0.000201	-0.923923	0.216	0.476	1	C1_1 M1 macrophages	AP3S1
0.000202147	4.10864	0.062	0.007	1	C1_1 M1 macrophages	KDM4D
0.000205275	-0.342217	0.361	0.498	1	C1_1 M1 macrophages	LYST
0.000205722	-2.52875	0.309	0.788	1	C1_1 M1 macrophages	HLA-DRB5
0.000206281	-0.313519	0.155	0.246	1	C1_1 M1 macrophages	CDK17
0.000206385	0.879614	0.649	0.489	1	C1_1 M1 macrophages	YWHAG
0.000207534	-0.33418	0.608	0.79	1	C1_1 M1 macrophages	TBCA
0.000208646	1.00977	0.01	0.006	1	C1_1 M1 macrophages	PTGDS
0.000210193	-1.01267	0.072	0.171	1	C1_1 M1 macrophages	MCM5
0.000210899	-0.917518	0.186	0.43	1	C1_1 M1 macrophages	CORO1B
0.000212908	3.19466	0.216	0.03	1	C1_1 M1 macrophages	LNCAROD
0.000212931	2.6393	0.062	0.02	1	C1_1 M1 macrophages	RGS3
0.000213095	1.43598	0.351	0.2	1	C1_1 M1 macrophages	FAM126B
0.000213249	-0.244673	0.619	0.756	1	C1_1 M1 macrophages	DEK
0.000213437	-0.887062	0.227	0.473	1	C1_1 M1 macrophages	STAT1
0.000214626	-1.66432	0.103	0.331	1	C1_1 M1 macrophages	SLC25A11
0.000216896	1.52592	0.34	0.187	1	C1_1 M1 macrophages	SART3
0.00021706	-1.4183	0.072	0.269	1	C1_1 M1 macrophages	PDHB
0.000217068	1.81552	0.134	0.053	1	C1_1 M1 macrophages	ENAH
0.000217917	-0.837631	0.124	0.324	1	C1_1 M1 macrophages	YPEL3
0.000217983	-1.15821	0.216	0.486	1	C1_1 M1 macrophages	PIK3AP1
0.000218254	-0.936201	0.155	0.322	1	C1_1 M1 macrophages	TBC1D9B
0.000219396	-0.705991	0.278	0.492	1	C1_1 M1 macrophages	SUMO3
0.000220202	1.08301	0.495	0.333	1	C1_1 M1 macrophages	MAPRE2
0.00022111	-0.431195	0.268	0.433	1	C1_1 M1 macrophages	TRIM44
0.00022195	-0.302032	0.34	0.458	1	C1_1 M1 macrophages	PHF3
0.000221968	2.48758	0.536	0.148	1	C1_1 M1 macrophages	HOMER1
0.000221987	-0.228638	0.68	0.773	1	C1_1 M1 macrophages	MBNL1
0.000223492	-1.08833	0.093	0.263	1	C1_1 M1 macrophages	HDAC1
0.000224351	1.3181	0.485	0.294	1	C1_1 M1 macrophages	MACO1
0.000226304	1.70618	0.433	0.209	1	C1_1 M1 macrophages	TBC1D12
0.000226499	-1.30207	0.072	0.301	1	C1_1 M1 macrophages	RXRA
0.000226994	-0.582857	0.093	0.21	1	C1_1 M1 macrophages	SLC16A6
0.000228728	-0.275447	0.34	0.408	1	C1_1 M1 macrophages	CERS6
0.000228786	-0.191471	0.495	0.568	1	C1_1 M1 macrophages	POLR1D
0.000229335	5.41223	0.072	0.001	1	C1_1 M1 macrophages	CCDC184
0.000229373	-1.01314	0.155	0.36	1	C1_1 M1 macrophages	MFSD10
0.000231139	-0.111259	0.464	0.569	1	C1_1 M1 macrophages	DDX39B
0.000231966	-0.512022	0.474	0.688	1	C1_1 M1 macrophages	BSG
0.0002321	-0.61253	0.351	0.552	1	C1_1 M1 macrophages	NBN
0.000233018	2.70442	0.175	0.037	1	C1_1 M1 macrophages	LINC02381
0.000233979	1.02943	0.381	0.28	1	C1_1 M1 macrophages	C5orf24
0.00023663	-2.2035	0.052	0.31	1	C1_1 M1 macrophages	TRAPPC6A
0.000236921	-0.464166	0.33	0.452	1	C1_1 M1 macrophages	RAC2
0.000238243	1.5457	0.639	0.328	1	C1_1 M1 macrophages	CKS2
0.00023866	-1.21845	0.082	0.295	1	C1_1 M1 macrophages	CTDSP2
0.000241249	-0.6028	0.227	0.437	1	C1_1 M1 macrophages	AC100810.1
0.000244368	-3.76886	0.01	0.266	1	C1_1 M1 macrophages	VSIG4
0.000244996	2.69518	0.052	0.015	1	C1_1 M1 macrophages	AC040904.1
0.000246478	0.889599	0.237	0.198	1	C1_1 M1 macrophages	MFAP1
0.000246728	1.07007	0.711	0.474	1	C1_1 M1 macrophages	TAB2
0.000246849	0.182528	0.062	0.1	1	C1_1 M1 macrophages	C6orf223
0.000247016	0.22097	0.969	0.957	1	C1_1 M1 macrophages	JUND
0.000247172	-0.97478	0.196	0.467	1	C1_1 M1 macrophages	RBMS1
0.000247542	1.55347	0.227	0.116	1	C1_1 M1 macrophages	FAM122A
0.000247584	3.07475	0.082	0.015	1	C1_1 M1 macrophages	ZNF556
0.000248128	1.0995	0.588	0.43	1	C1_1 M1 macrophages	NCOA3
0.000248536	3.96855	0.062	0.008	1	C1_1 M1 macrophages	PLEKHD1
0.000252391	-0.536041	0.536	0.726	1	C1_1 M1 macrophages	ATP5PF
0.000253453	-2.38286	0.021	0.206	1	C1_1 M1 macrophages	IFI35
0.000253565	-0.945472	0.216	0.424	1	C1_1 M1 macrophages	MCTP1
0.000256253	-1.00649	0.113	0.274	1	C1_1 M1 macrophages	REPIN1
0.000256283	1.34065	0.412	0.226	1	C1_1 M1 macrophages	SGTA
0.000256338	-0.558846	0.247	0.397	1	C1_1 M1 macrophages	OXA1L
0.000259087	-0.398108	0.639	0.776	1	C1_1 M1 macrophages	ZNF706
0.000261518	1.53877	0.402	0.185	1	C1_1 M1 macrophages	NAA16
0.000263126	-0.157484	0.361	0.473	1	C1_1 M1 macrophages	NIN
0.000264819	-0.771181	0.309	0.511	1	C1_1 M1 macrophages	SLC6A6
0.000266763	-0.736271	0.082	0.156	1	C1_1 M1 macrophages	CRYAB
0.000267451	0.987357	0.814	0.614	1	C1_1 M1 macrophages	NUFIP2
0.000268488	1.5495	0.227	0.12	1	C1_1 M1 macrophages	GAB1
0.000270757	1.30392	0.546	0.333	1	C1_1 M1 macrophages	TENT5A
0.000272179	1.56695	0.124	0.059	1	C1_1 M1 macrophages	C8orf58
0.000272622	-1.01797	0.175	0.464	1	C1_1 M1 macrophages	MRPS15
0.000273167	1.89164	0.381	0.156	1	C1_1 M1 macrophages	PDK3
0.000273678	-0.714748	0.361	0.59	1	C1_1 M1 macrophages	ANAPC16
0.000277008	1.61651	0.268	0.147	1	C1_1 M1 macrophages	KLHL28
0.000281333	-0.95116	0.186	0.403	1	C1_1 M1 macrophages	GANAB
0.000281872	-2.31278	0.01	0.085	1	C1_1 M1 macrophages	S100A12
0.000282226	1.2676	0.278	0.162	1	C1_1 M1 macrophages	PI4K2B
0.000282958	-2.11813	0.041	0.244	1	C1_1 M1 macrophages	GMPR2
0.000284454	-1.69552	0.103	0.353	1	C1_1 M1 macrophages	GLB1
0.000285499	-1.62284	0.052	0.283	1	C1_1 M1 macrophages	CARD8
0.000290015	-0.942147	0.165	0.402	1	C1_1 M1 macrophages	SURF1
0.000292535	1.53171	0.103	0.07	1	C1_1 M1 macrophages	BATF
0.00029471	2.51469	0.103	0.028	1	C1_1 M1 macrophages	SOX13
0.000294782	-1.39341	0.062	0.223	1	C1_1 M1 macrophages	CACNA2D4
0.000296239	2.7768	0.103	0.018	1	C1_1 M1 macrophages	AL442125.1
0.000299794	1.29366	0.66	0.414	1	C1_1 M1 macrophages	SPTY2D1
0.000300913	-0.627921	0.124	0.273	1	C1_1 M1 macrophages	PFDN4
0.000301087	-0.437386	0.33	0.474	1	C1_1 M1 macrophages	FGD5-AS1
0.000301203	-1.96195	0.031	0.18	1	C1_1 M1 macrophages	SAMD9
0.000302136	2.79561	0.165	0.024	1	C1_1 M1 macrophages	CDC14B
0.000303172	-0.706808	0.072	0.155	1	C1_1 M1 macrophages	DNAAF1
0.000305381	-1.13057	0.072	0.257	1	C1_1 M1 macrophages	NFYC
0.000308264	1.01192	0.526	0.379	1	C1_1 M1 macrophages	SLC30A1
0.000309629	-0.734416	0.041	0.083	1	C1_1 M1 macrophages	LINC00528
0.000312099	0.700328	0.598	0.496	1	C1_1 M1 macrophages	NUDC
0.000314894	1.424	0.361	0.215	1	C1_1 M1 macrophages	ARHGAP17
0.000319098	1.68858	0.144	0.072	1	C1_1 M1 macrophages	BAHD1
0.000319132	0.410527	0.443	0.379	1	C1_1 M1 macrophages	C12orf45
0.000319563	-0.400725	0.186	0.274	1	C1_1 M1 macrophages	LINC01010
0.000319803	-0.15919	0.67	0.757	1	C1_1 M1 macrophages	COX5A
0.000320905	-0.760069	0.216	0.443	1	C1_1 M1 macrophages	NDUFAF3
0.000321157	0.594058	0.588	0.484	1	C1_1 M1 macrophages	PLEKHF2
0.000321723	0.37414	0.443	0.348	1	C1_1 M1 macrophages	CCND2
0.0003241	-0.314956	0.299	0.438	1	C1_1 M1 macrophages	NUB1
0.000324969	0.950823	0.897	0.728	1	C1_1 M1 macrophages	RSRC2
0.000325711	1.48317	0.536	0.264	1	C1_1 M1 macrophages	MSH6
0.000327611	-0.135503	0.546	0.721	1	C1_1 M1 macrophages	H2AFV
0.000329045	1.18236	0.814	0.551	1	C1_1 M1 macrophages	ARID5A
0.000329317	0.629523	0.918	0.779	1	C1_1 M1 macrophages	NRP2
0.000331053	2.30385	0.206	0.058	1	C1_1 M1 macrophages	SLC40A1
0.000333726	-0.84546	0.155	0.359	1	C1_1 M1 macrophages	DOCK5
0.000333865	-1.13958	0.124	0.309	1	C1_1 M1 macrophages	PPP1R11
0.000336124	-2.95189	0.01	0.213	1	C1_1 M1 macrophages	PDLIM7
0.000336581	1.39941	0.134	0.062	1	C1_1 M1 macrophages	AK1
0.00033678	-0.414785	0.371	0.52	1	C1_1 M1 macrophages	TWF2
0.000338648	1.51576	0.33	0.171	1	C1_1 M1 macrophages	POLR2D
0.000340228	-1.68391	0.041	0.214	1	C1_1 M1 macrophages	SUSD1
0.00034131	0.946733	0.361	0.272	1	C1_1 M1 macrophages	OXR1
0.000343761	0.849119	0.691	0.584	1	C1_1 M1 macrophages	SARS
0.000345459	-0.220366	0.485	0.638	1	C1_1 M1 macrophages	RAP1A
0.000348615	0.667272	0.608	0.527	1	C1_1 M1 macrophages	ATP6V1C1
0.000348778	1.27985	0.206	0.159	1	C1_1 M1 macrophages	UBR1
0.000355268	0.346386	0.68	0.613	1	C1_1 M1 macrophages	NFKB2
0.000356671	-0.372685	0.381	0.535	1	C1_1 M1 macrophages	BCAT1
0.000358532	2.01932	0.113	0.033	1	C1_1 M1 macrophages	ADGRG1
0.000359276	2.69768	0.155	0.027	1	C1_1 M1 macrophages	SLC39A14
0.000360218	-1.01178	0.196	0.425	1	C1_1 M1 macrophages	PPP1R7
0.000363021	-1.07176	0.144	0.355	1	C1_1 M1 macrophages	FKBP3
0.000364695	-2.11241	0.041	0.25	1	C1_1 M1 macrophages	STX10
0.000365451	-2.64013	0.021	0.171	1	C1_1 M1 macrophages	IFIT1
0.000365533	3.13676	0.134	0.02	1	C1_1 M1 macrophages	SLC35G2
0.00036613	-0.18784	0.557	0.665	1	C1_1 M1 macrophages	RNF149
0.000366442	-0.655204	0.32	0.54	1	C1_1 M1 macrophages	NARS
0.000367969	-1.23611	0.227	0.535	1	C1_1 M1 macrophages	TXNDC17
0.000370562	1.93251	0.351	0.146	1	C1_1 M1 macrophages	FAM131A
0.0003716	-1.90409	0.041	0.225	1	C1_1 M1 macrophages	SSRP1
0.000372109	-0.275199	0.175	0.28	1	C1_1 M1 macrophages	HLA-DOA
0.000375214	-0.225186	0.536	0.646	1	C1_1 M1 macrophages	ERP44
0.000375574	-0.791939	0.309	0.561	1	C1_1 M1 macrophages	COX14
0.000377161	-0.647265	0.299	0.514	1	C1_1 M1 macrophages	NIPSNAP2
0.000378024	-2.01149	0.021	0.188	1	C1_1 M1 macrophages	CLMN
0.000379943	2.18228	0.196	0.063	1	C1_1 M1 macrophages	ID1
0.000381175	-1.75803	0.052	0.278	1	C1_1 M1 macrophages	MRPL13
0.00038239	0.990489	0.526	0.35	1	C1_1 M1 macrophages	PURA
0.000384974	1.44556	0.412	0.23	1	C1_1 M1 macrophages	C16orf87
0.000385302	-1.93805	0.062	0.267	1	C1_1 M1 macrophages	DHRS4L2
0.000385971	2.46381	0.196	0.047	1	C1_1 M1 macrophages	GNAI1
0.000386764	-0.644892	0.289	0.466	1	C1_1 M1 macrophages	GLG1
0.00038896	-0.109422	0.361	0.45	1	C1_1 M1 macrophages	RUFY3
0.000391379	-1.07877	0.052	0.147	1	C1_1 M1 macrophages	GPR160
0.00039168	0.130819	0.794	0.857	1	C1_1 M1 macrophages	TXN
0.000392742	-0.689559	0.113	0.23	1	C1_1 M1 macrophages	IL27RA
0.000393992	2.50236	0.124	0.031	1	C1_1 M1 macrophages	LZTS3
0.000396526	-1.40651	0.062	0.255	1	C1_1 M1 macrophages	COMMD8
0.000399647	1.21516	0.402	0.236	1	C1_1 M1 macrophages	SEC24D
0.00040096	-0.33708	0.392	0.53	1	C1_1 M1 macrophages	AUP1
0.000401165	-0.788479	0.175	0.374	1	C1_1 M1 macrophages	PCMTD1
0.000401881	-0.344219	0.443	0.61	1	C1_1 M1 macrophages	NQO2
0.000402951	-0.417961	0.268	0.454	1	C1_1 M1 macrophages	QSOX1
0.000403412	-0.446605	0.144	0.264	1	C1_1 M1 macrophages	BCL2L13
0.000403874	-0.807055	0.144	0.317	1	C1_1 M1 macrophages	SVBP
0.000404697	-0.540075	0.309	0.505	1	C1_1 M1 macrophages	RNMT
0.000406073	-0.977132	0.268	0.535	1	C1_1 M1 macrophages	MRPL41
0.000406645	-1.29835	0.093	0.315	1	C1_1 M1 macrophages	DNPH1
0.000412254	-1.53612	0.052	0.207	1	C1_1 M1 macrophages	OAS2
0.000412435	-1.15203	0.134	0.319	1	C1_1 M1 macrophages	WDR11
0.000416678	3.2231	0.134	0.02	1	C1_1 M1 macrophages	TFAP2C
0.000420424	-0.679697	0.216	0.403	1	C1_1 M1 macrophages	ZNF292
0.000420664	-0.341698	0.258	0.406	1	C1_1 M1 macrophages	NFATC2IP
0.000421513	-0.188696	0.299	0.439	1	C1_1 M1 macrophages	ITPRID2
0.000422076	-0.310986	0.402	0.528	1	C1_1 M1 macrophages	SSB
0.000424953	-1.06511	0.021	0.051	1	C1_1 M1 macrophages	CXCL11
0.000425312	0.779898	0.814	0.708	1	C1_1 M1 macrophages	RNF145
0.000427627	0.109092	0.299	0.336	1	C1_1 M1 macrophages	RARA
0.000427957	-1.27626	0.175	0.332	1	C1_1 M1 macrophages	EIF2AK2
0.000432095	0.167689	0.072	0.074	1	C1_1 M1 macrophages	COL4A2-AS2
0.000433521	-0.460357	0.32	0.475	1	C1_1 M1 macrophages	IGBP1
0.000437716	1.06877	0.722	0.537	1	C1_1 M1 macrophages	NFIC
0.000438196	-1.46511	0.021	0.153	1	C1_1 M1 macrophages	C19orf38
0.000438232	-0.282469	0.247	0.215	1	C1_1 M1 macrophages	LAMP3
0.000439917	1.91585	0.186	0.072	1	C1_1 M1 macrophages	MICAL3
0.000440747	1.75228	0.423	0.167	1	C1_1 M1 macrophages	KHDRBS3
0.000442086	-1.25298	0.155	0.404	1	C1_1 M1 macrophages	DUT
0.000442767	2.89057	0.124	0.021	1	C1_1 M1 macrophages	MAP3K9
0.000449829	-0.765774	0.196	0.328	1	C1_1 M1 macrophages	ERICH1
0.000454264	-0.377748	0.33	0.491	1	C1_1 M1 macrophages	GYPC
0.000454417	2.95559	0.134	0.028	1	C1_1 M1 macrophages	AL139424.3
0.000455636	-0.229949	0.371	0.49	1	C1_1 M1 macrophages	SP3
0.000457221	-1.36972	0.082	0.311	1	C1_1 M1 macrophages	LYRM2
0.000458709	-0.324094	0.351	0.504	1	C1_1 M1 macrophages	SRPRA
0.000458804	-0.237219	0.351	0.455	1	C1_1 M1 macrophages	DOK2
0.000458853	-2.22475	0.041	0.308	1	C1_1 M1 macrophages	COMMD4
0.00046096	-0.257867	0.134	0.23	1	C1_1 M1 macrophages	MAP3K12
0.000462013	-0.225822	0.32	0.411	1	C1_1 M1 macrophages	BEST1
0.000463749	1.79528	0.289	0.103	1	C1_1 M1 macrophages	CHPF
0.000471662	-0.278367	0.216	0.291	1	C1_1 M1 macrophages	CD93
0.000474979	1.39119	0.381	0.202	1	C1_1 M1 macrophages	DLST
0.000475566	-1.29894	0.093	0.312	1	C1_1 M1 macrophages	BCKDHA
0.000477031	0.97229	0.928	0.708	1	C1_1 M1 macrophages	BRD2
0.000477811	2.58029	0.237	0.058	1	C1_1 M1 macrophages	HSPA2
0.000481753	2.20649	0.268	0.081	1	C1_1 M1 macrophages	FOSL1
0.00048393	1.24684	0.485	0.277	1	C1_1 M1 macrophages	DOP1B
0.000484326	-0.227352	0.206	0.336	1	C1_1 M1 macrophages	CBFB
0.000487632	-0.546042	0.165	0.307	1	C1_1 M1 macrophages	CLNS1A
0.000488235	0.754735	0.897	0.799	1	C1_1 M1 macrophages	KMT2E
0.000496003	-0.360753	0.34	0.475	1	C1_1 M1 macrophages	ITPR1
0.000496855	-0.916897	0.082	0.245	1	C1_1 M1 macrophages	CEPT1
0.000498436	-1.01456	0.186	0.364	1	C1_1 M1 macrophages	MSRA
0.000499696	-0.333291	0.392	0.578	1	C1_1 M1 macrophages	RAD21
0.000501014	-1.39916	0.021	0.124	1	C1_1 M1 macrophages	GALNT3
0.000505311	-0.333567	0.433	0.584	1	C1_1 M1 macrophages	PPP4C
0.000506276	0.523709	0.753	0.596	1	C1_1 M1 macrophages	CSF2RA
0.00051022	2.11801	0.103	0.034	1	C1_1 M1 macrophages	FKBPL
0.000512238	2.23089	0.082	0.026	1	C1_1 M1 macrophages	SOX9-AS1
0.000513094	1.23862	0.392	0.234	1	C1_1 M1 macrophages	TRMT10C
0.000514767	1.10987	0.546	0.382	1	C1_1 M1 macrophages	NIPA2
0.000516254	-0.444104	0.433	0.497	1	C1_1 M1 macrophages	MIR155HG
0.000517741	-2.06276	0.052	0.257	1	C1_1 M1 macrophages	ANXA6
0.000518895	-0.923259	0.124	0.316	1	C1_1 M1 macrophages	PIGT
0.000520488	-0.417764	0.144	0.293	1	C1_1 M1 macrophages	ELOF1
0.000521041	0.857826	0.567	0.481	1	C1_1 M1 macrophages	GNPTAB
0.000521095	1.17022	0.402	0.247	1	C1_1 M1 macrophages	PLA2G15
0.000522731	-1.33291	0.124	0.312	1	C1_1 M1 macrophages	MAP3K13
0.000525004	1.80745	0.67	0.264	1	C1_1 M1 macrophages	SLC25A25
0.000529053	0.273529	0.546	0.511	1	C1_1 M1 macrophages	PLEKHA2
0.000529632	-0.514825	0.175	0.294	1	C1_1 M1 macrophages	ERCC1
0.000531476	-2.6448	0.01	0.153	1	C1_1 M1 macrophages	QPCT
0.000535808	-0.557668	0.299	0.436	1	C1_1 M1 macrophages	DCP2
0.000535971	-0.891723	0.412	0.704	1	C1_1 M1 macrophages	PEBP1
0.000537083	-0.134119	0.309	0.407	1	C1_1 M1 macrophages	CBX6
0.000539199	1.17101	0.392	0.268	1	C1_1 M1 macrophages	PANK2
0.000539703	-0.44071	0.33	0.513	1	C1_1 M1 macrophages	SIVA1
0.000540576	-0.802104	0.216	0.384	1	C1_1 M1 macrophages	DCAF7
0.000542411	-2.20725	0.031	0.232	1	C1_1 M1 macrophages	ZNF652
0.000546684	1.71619	0.433	0.181	1	C1_1 M1 macrophages	FZD1
0.00055157	1.08413	0.392	0.272	1	C1_1 M1 macrophages	C1orf52
0.000552357	-0.292784	0.464	0.59	1	C1_1 M1 macrophages	BNIP2
0.000552576	4.96366	0.165	0.005	1	C1_1 M1 macrophages	NEFM
0.000558235	0.992203	0.258	0.212	1	C1_1 M1 macrophages	DCUN1D5
0.000569412	-1.50723	0.103	0.342	1	C1_1 M1 macrophages	TRAPPC2L
0.000570018	-1.30925	0.041	0.178	1	C1_1 M1 macrophages	CENPW
0.000571206	3.12776	0.227	0.033	1	C1_1 M1 macrophages	PPP1R14C
0.00057285	-0.848147	0.32	0.564	1	C1_1 M1 macrophages	TMEM147
0.000573035	2.26151	0.052	0.012	1	C1_1 M1 macrophages	C15orf65
0.000573852	-0.541832	0.402	0.599	1	C1_1 M1 macrophages	IK
0.000574485	2.34008	0.196	0.04	1	C1_1 M1 macrophages	LINC00472
0.000576067	-0.895376	0.278	0.514	1	C1_1 M1 macrophages	ADSS
0.000577439	0.964521	0.722	0.511	1	C1_1 M1 macrophages	ANP32E
0.000581159	-0.414198	0.485	0.681	1	C1_1 M1 macrophages	TGOLN2
0.000588654	-0.596274	0.206	0.36	1	C1_1 M1 macrophages	TBXAS1
0.00058868	1.36269	0.546	0.301	1	C1_1 M1 macrophages	SAMD8
0.000589049	-0.637739	0.526	0.708	1	C1_1 M1 macrophages	HM13
0.000591957	0.301601	0.608	0.578	1	C1_1 M1 macrophages	MANBA
0.000593074	1.89448	0.082	0.031	1	C1_1 M1 macrophages	PDP2
0.000593247	3.64612	0.062	0.008	1	C1_1 M1 macrophages	ARHGAP39
0.000598027	1.0851	0.515	0.341	1	C1_1 M1 macrophages	GTPBP4
0.000602014	0.851582	0.887	0.703	1	C1_1 M1 macrophages	OTUD1
0.000602524	-2.62836	0.021	0.242	1	C1_1 M1 macrophages	TNFSF12
0.000608554	-1.55143	0.031	0.165	1	C1_1 M1 macrophages	PPIH
0.000609182	-0.213215	0.639	0.756	1	C1_1 M1 macrophages	ACADVL
0.000614669	1.02793	0.278	0.178	1	C1_1 M1 macrophages	SETD7
0.000614839	-0.613173	0.402	0.618	1	C1_1 M1 macrophages	BANF1
0.000616501	-0.629202	0.258	0.489	1	C1_1 M1 macrophages	SERINC3
0.000620515	1.90869	0.052	0.019	1	C1_1 M1 macrophages	LYPD1
0.000631035	1.27537	0.649	0.386	1	C1_1 M1 macrophages	UBE2Q2
0.000631955	-2.82281	0.01	0.243	1	C1_1 M1 macrophages	UROS
0.000631975	-1.26437	0.082	0.265	1	C1_1 M1 macrophages	HAUS4
0.000633507	-0.546448	0.33	0.488	1	C1_1 M1 macrophages	ZC3H13
0.000635841	-1.62416	0.021	0.109	1	C1_1 M1 macrophages	FAM118A
0.000636711	1.63958	0.134	0.067	1	C1_1 M1 macrophages	DOHH
0.00063856	-0.52029	0.247	0.362	1	C1_1 M1 macrophages	APOBR
0.000640487	-0.925769	0.124	0.324	1	C1_1 M1 macrophages	IQSEC1
0.000641298	1.10339	0.701	0.463	1	C1_1 M1 macrophages	CDK12
0.000642491	-0.829096	0.124	0.284	1	C1_1 M1 macrophages	BTK
0.000646001	1.38151	0.206	0.103	1	C1_1 M1 macrophages	GCN1
0.000648498	-0.926995	0.278	0.549	1	C1_1 M1 macrophages	NDUFAB1
0.00065049	0.804487	0.052	0.037	1	C1_1 M1 macrophages	AL118508.1
0.00065351	0.888225	0.351	0.258	1	C1_1 M1 macrophages	DKC1
0.000654217	-0.33351	0.722	0.792	1	C1_1 M1 macrophages	ATP6V0D1
0.000657777	-0.476916	0.351	0.536	1	C1_1 M1 macrophages	MRPL33
0.000659533	-0.278385	0.175	0.265	1	C1_1 M1 macrophages	WDR59
0.000661937	0.917536	0.742	0.545	1	C1_1 M1 macrophages	MORF4L2
0.00066295	-0.492455	0.247	0.43	1	C1_1 M1 macrophages	RAB4B
0.000666482	-0.375515	0.062	0.068	1	C1_1 M1 macrophages	CXCL10
0.000672157	-2.31152	0.021	0.186	1	C1_1 M1 macrophages	ACSF3
0.000678803	5.08349	0.093	0.003	1	C1_1 M1 macrophages	GATA2
0.000679228	2.16183	0.062	0.02	1	C1_1 M1 macrophages	AL110115.2
0.000679806	-1.33638	0.082	0.305	1	C1_1 M1 macrophages	TMEM35B
0.000682093	-0.289109	0.577	0.663	1	C1_1 M1 macrophages	PPP1R15B
0.000685472	2.76817	0.093	0.021	1	C1_1 M1 macrophages	AC007390.2
0.000691015	-0.403681	0.784	0.847	1	C1_1 M1 macrophages	FABP5
0.000691563	0.769636	0.515	0.389	1	C1_1 M1 macrophages	MCRIP2
0.000691663	-1.14246	0.175	0.38	1	C1_1 M1 macrophages	AGPS
0.000697874	-1.35194	0.113	0.396	1	C1_1 M1 macrophages	METTL26
0.000698378	1.43511	0.278	0.171	1	C1_1 M1 macrophages	ZNF562
0.000701192	-0.243315	0.289	0.372	1	C1_1 M1 macrophages	TMEM131
0.000702901	0.160214	0.557	0.589	1	C1_1 M1 macrophages	TET2
0.000704916	-1.60243	0.031	0.205	1	C1_1 M1 macrophages	DOK3
0.000707131	-1.0635	0.247	0.399	1	C1_1 M1 macrophages	LUCAT1
0.000709428	1.09884	0.526	0.367	1	C1_1 M1 macrophages	ZNF451
0.000709747	-0.299565	0.052	0.121	1	C1_1 M1 macrophages	CD22
0.000710794	0.112218	0.845	0.867	1	C1_1 M1 macrophages	SRSF3
0.000711582	-2.52383	0.021	0.173	1	C1_1 M1 macrophages	IGFBP7
0.0007135	-0.168484	0.144	0.203	1	C1_1 M1 macrophages	BORCS5
0.000714966	0.299812	0.948	0.895	1	C1_1 M1 macrophages	PABPC4
0.000716729	-2.52376	0.01	0.163	1	C1_1 M1 macrophages	CD300LF
0.000720369	-1.87648	0.031	0.221	1	C1_1 M1 macrophages	CLEC12A
0.000722225	0.142178	0.969	0.966	1	C1_1 M1 macrophages	EIF4A1
0.000722987	-0.187886	0.247	0.312	1	C1_1 M1 macrophages	ATAD2B
0.000723252	-0.370991	0.175	0.236	1	C1_1 M1 macrophages	ELK3
0.000726279	1.05621	0.526	0.384	1	C1_1 M1 macrophages	MMD
0.000726512	-0.552896	0.175	0.341	1	C1_1 M1 macrophages	CPT1A
0.000744539	-1.44809	0.113	0.366	1	C1_1 M1 macrophages	MTIF3
0.0007452	-1.15116	0.041	0.161	1	C1_1 M1 macrophages	INPP5D
0.000745662	-0.751803	0.227	0.45	1	C1_1 M1 macrophages	PPP3CA
0.000747785	-0.997419	0.113	0.31	1	C1_1 M1 macrophages	ADD3
0.000751572	-0.285638	0.34	0.449	1	C1_1 M1 macrophages	TOM1
0.000753849	1.01176	0.804	0.544	1	C1_1 M1 macrophages	FNBP4
0.000760207	-0.531943	0.134	0.265	1	C1_1 M1 macrophages	CDK14
0.000761695	-0.976298	0.124	0.272	1	C1_1 M1 macrophages	DNAJC4
0.000761921	-1.17147	0.103	0.337	1	C1_1 M1 macrophages	APIP
0.000764338	1.66258	0.495	0.215	1	C1_1 M1 macrophages	MARCH9
0.000766765	-1.67555	0.072	0.304	1	C1_1 M1 macrophages	COMMD9
0.000773961	-0.687432	0.278	0.486	1	C1_1 M1 macrophages	NUCB1
0.000774032	-0.374332	0.33	0.448	1	C1_1 M1 macrophages	PIAS1
0.000776758	-0.953424	0.093	0.252	1	C1_1 M1 macrophages	SNRNP25
0.000777052	3.07635	0.124	0.017	1	C1_1 M1 macrophages	AL158206.1
0.00077916	2.0249	0.186	0.084	1	C1_1 M1 macrophages	TP53INP1
0.000783449	-0.615893	0.134	0.314	1	C1_1 M1 macrophages	LYSMD2
0.000783688	-0.114055	0.34	0.401	1	C1_1 M1 macrophages	TES
0.000783842	-0.479422	0.062	0.128	1	C1_1 M1 macrophages	AL451123.1
0.000785807	0.594789	0.227	0.256	1	C1_1 M1 macrophages	SLC35F5
0.00079139	-1.62889	0.062	0.247	1	C1_1 M1 macrophages	SLC38A10
0.00079438	-0.934852	0.186	0.417	1	C1_1 M1 macrophages	TXN2
0.000813001	1.72472	0.144	0.072	1	C1_1 M1 macrophages	AL135925.1
0.000813413	-1.34779	0.031	0.173	1	C1_1 M1 macrophages	SVIL
0.000820535	1.17481	0.629	0.39	1	C1_1 M1 macrophages	UBR4
0.000825954	-0.136359	0.649	0.703	1	C1_1 M1 macrophages	PLXDC2
0.000826319	1.18212	0.526	0.302	1	C1_1 M1 macrophages	SMOX
0.000833156	-2.09087	0.031	0.227	1	C1_1 M1 macrophages	ZNF524
0.000835472	-1.74363	0.113	0.391	1	C1_1 M1 macrophages	UQCC2
0.000835927	-1.06015	0.093	0.296	1	C1_1 M1 macrophages	CSRP1
0.000836673	-1.63163	0.062	0.29	1	C1_1 M1 macrophages	TMEM126B
0.000850787	0.357149	0.928	0.857	1	C1_1 M1 macrophages	NFE2L2
0.000854564	-1.50902	0.124	0.276	1	C1_1 M1 macrophages	MIR3945HG
0.000857611	-0.647117	0.155	0.274	1	C1_1 M1 macrophages	AKT1S1
0.000861759	-0.405365	0.165	0.301	1	C1_1 M1 macrophages	CDCP1
0.000863843	-0.154589	0.175	0.265	1	C1_1 M1 macrophages	BMF
0.000870903	-0.701746	0.124	0.287	1	C1_1 M1 macrophages	MEGF9
0.000873659	1.71094	0.474	0.202	1	C1_1 M1 macrophages	FARP1
0.000875153	1.77948	0.196	0.085	1	C1_1 M1 macrophages	AMMECR1L
0.000879001	0.21729	0.608	0.597	1	C1_1 M1 macrophages	MTHFD2
0.000881301	-0.185573	0.588	0.69	1	C1_1 M1 macrophages	SERINC1
0.000881704	-0.814699	0.124	0.28	1	C1_1 M1 macrophages	CCDC91
0.00088384	1.75031	0.309	0.155	1	C1_1 M1 macrophages	OSBPL3
0.000889666	4.0807	0.093	0.009	1	C1_1 M1 macrophages	ITCH-AS1
0.000890551	-2.42009	0.031	0.245	1	C1_1 M1 macrophages	METTL5
0.000894095	-0.822295	0.186	0.378	1	C1_1 M1 macrophages	IDH3B
0.000894646	-0.932095	0.134	0.324	1	C1_1 M1 macrophages	PLPP5
0.000894688	0.143064	0.216	0.217	1	C1_1 M1 macrophages	MIR4435-2HG
0.000898487	0.979564	0.402	0.309	1	C1_1 M1 macrophages	HNRNPLL
0.000898635	2.82651	0.165	0.024	1	C1_1 M1 macrophages	AC093821.1
0.000901858	-0.910347	0.144	0.329	1	C1_1 M1 macrophages	UBE2L6
0.000913795	-0.549147	0.299	0.499	1	C1_1 M1 macrophages	MRPS36
0.000916716	-0.937329	0.021	0.122	1	C1_1 M1 macrophages	S1PR4
0.000918053	-1.14719	0.062	0.233	1	C1_1 M1 macrophages	DCTD
0.000930618	-1.0952	0.113	0.293	1	C1_1 M1 macrophages	NUDT21
0.000933164	1.23924	0.515	0.303	1	C1_1 M1 macrophages	OTUD4
0.00093367	0.776866	0.196	0.161	1	C1_1 M1 macrophages	REXO4
0.000940106	-0.756893	0.258	0.459	1	C1_1 M1 macrophages	LSM4
0.00094209	-0.594521	0.227	0.438	1	C1_1 M1 macrophages	SDHC
0.000944259	0.827983	0.567	0.491	1	C1_1 M1 macrophages	PSMC4
0.000945476	1.46237	0.134	0.086	1	C1_1 M1 macrophages	RACGAP1
0.000946968	-0.897494	0.072	0.225	1	C1_1 M1 macrophages	MPV17
0.000952672	3.08653	0.082	0.013	1	C1_1 M1 macrophages	CIART
0.000954028	-0.495336	0.103	0.203	1	C1_1 M1 macrophages	RHBDD2
0.000956927	-1.66255	0.103	0.39	1	C1_1 M1 macrophages	CTBS
0.000957785	1.12608	0.691	0.495	1	C1_1 M1 macrophages	LPCAT2
0.000958116	-1.33438	0.103	0.352	1	C1_1 M1 macrophages	ITGAE
0.000958839	1.86212	0.289	0.102	1	C1_1 M1 macrophages	LRRC8A
0.000966403	1.00015	0.897	0.7	1	C1_1 M1 macrophages	TAF1D
0.000974094	-0.524509	0.32	0.531	1	C1_1 M1 macrophages	CCT7
0.000980138	-1.96477	0.155	0.413	1	C1_1 M1 macrophages	OTOA
0.000987713	-0.222363	0.402	0.565	1	C1_1 M1 macrophages	RSL1D1
0.000989509	-3.10591	0.01	0.248	1	C1_1 M1 macrophages	CCDC28A
0.000989611	-1.23801	0.082	0.291	1	C1_1 M1 macrophages	PTPN18
0.000989928	-1.57074	0.082	0.3	1	C1_1 M1 macrophages	MRPL43
0.000992395	0.525408	0.546	0.468	1	C1_1 M1 macrophages	MITF
0.000993249	0.501843	0.649	0.564	1	C1_1 M1 macrophages	KLF4
0.000998261	-0.655941	0.124	0.248	1	C1_1 M1 macrophages	NSMCE2
0.00100063	-0.372892	0.278	0.404	1	C1_1 M1 macrophages	PSMF1
0.0010033	-0.621564	0.289	0.464	1	C1_1 M1 macrophages	EIF4EBP2
0.00100758	-0.687403	0.082	0.205	1	C1_1 M1 macrophages	ZC3H4
0.00100937	-1.07131	0.052	0.17	1	C1_1 M1 macrophages	VPS11
0.00101137	1.12807	0.546	0.372	1	C1_1 M1 macrophages	EXOSC6
0.00101353	-0.386434	0.237	0.398	1	C1_1 M1 macrophages	CERS2
0.0010223	-0.447253	0.361	0.573	1	C1_1 M1 macrophages	SMIM26
0.00102551	2.55122	0.093	0.025	1	C1_1 M1 macrophages	GDPD5
0.00102564	-0.802401	0.124	0.284	1	C1_1 M1 macrophages	NCSTN
0.00102668	-0.321836	0.247	0.39	1	C1_1 M1 macrophages	PPHLN1
0.00102929	-3.54284	0.01	0.254	1	C1_1 M1 macrophages	SLAMF8
0.0010303	4.19266	0.041	0.003	1	C1_1 M1 macrophages	AC022387.2
0.00103886	-0.892843	0.32	0.548	1	C1_1 M1 macrophages	TSPAN4
0.0010452	-1.83204	0.072	0.339	1	C1_1 M1 macrophages	GTF2H5
0.00105067	-0.600637	0.175	0.316	1	C1_1 M1 macrophages	PHF11
0.00105787	2.15287	0.381	0.148	1	C1_1 M1 macrophages	LRRC8C
0.00106064	2.44469	0.093	0.024	1	C1_1 M1 macrophages	GAREM1
0.00106543	-0.937284	0.082	0.267	1	C1_1 M1 macrophages	MSL3
0.00106749	1.20424	0.227	0.137	1	C1_1 M1 macrophages	RIOK2
0.00106865	0.857691	0.433	0.345	1	C1_1 M1 macrophages	EGLN1
0.00108046	0.981852	0.423	0.344	1	C1_1 M1 macrophages	ANKRD17
0.0010859	-0.282066	0.546	0.684	1	C1_1 M1 macrophages	PNISR
0.00108628	3.88295	0.062	0.005	1	C1_1 M1 macrophages	GLDN
0.00108879	1.05696	0.113	0.087	1	C1_1 M1 macrophages	RANBP6
0.00108892	2.24562	0.103	0.031	1	C1_1 M1 macrophages	ZNF776
0.00109057	-0.619334	0.113	0.202	1	C1_1 M1 macrophages	SCLT1
0.00109831	-1.02625	0.052	0.167	1	C1_1 M1 macrophages	MRPL37
0.00110291	-0.615257	0.155	0.278	1	C1_1 M1 macrophages	KAT8
0.00110781	3.66587	0.144	0.014	1	C1_1 M1 macrophages	AL359636.2
0.00111037	1.61269	0.206	0.12	1	C1_1 M1 macrophages	CCDC127
0.00111071	0.86054	0.536	0.412	1	C1_1 M1 macrophages	MBOAT7
0.00111177	-1.71446	0.062	0.198	1	C1_1 M1 macrophages	GCHFR
0.00111649	-0.275852	0.495	0.59	1	C1_1 M1 macrophages	ISG15
0.00112296	3.10679	0.134	0.021	1	C1_1 M1 macrophages	TPST1
0.00112816	-1.48823	0.093	0.307	1	C1_1 M1 macrophages	ASPH
0.00112855	-2.05664	0.031	0.251	1	C1_1 M1 macrophages	MSRB2
0.00113308	-0.754552	0.247	0.418	1	C1_1 M1 macrophages	NME3
0.0011358	1.73883	0.258	0.1	1	C1_1 M1 macrophages	SLCO4A1
0.00113607	0.765653	0.412	0.338	1	C1_1 M1 macrophages	MBD4
0.00113852	1.22761	0.247	0.139	1	C1_1 M1 macrophages	CC2D1B
0.00113991	3.83263	0.062	0.005	1	C1_1 M1 macrophages	NANOS3
0.00114313	0.9126	0.546	0.403	1	C1_1 M1 macrophages	BAZ2A
0.00114621	2.41504	0.134	0.035	1	C1_1 M1 macrophages	PRAG1
0.00114757	2.36678	0.082	0.029	1	C1_1 M1 macrophages	AC093525.4
0.00114952	1.0826	0.505	0.338	1	C1_1 M1 macrophages	KMT5A
0.00115013	1.27166	0.196	0.126	1	C1_1 M1 macrophages	GSTM3
0.00115242	3.26959	0.227	0.032	1	C1_1 M1 macrophages	BCO2
0.00115886	2.62672	0.196	0.032	1	C1_1 M1 macrophages	SMARCA1
0.00116853	1.1473	0.557	0.357	1	C1_1 M1 macrophages	NRBF2
0.00117585	-0.356049	0.34	0.508	1	C1_1 M1 macrophages	SNF8
0.00118915	-1.0905	0.113	0.233	1	C1_1 M1 macrophages	SPTBN1
0.00119185	-1.08008	0.165	0.429	1	C1_1 M1 macrophages	NDUFS2
0.00119363	1.24239	0.845	0.555	1	C1_1 M1 macrophages	FGL2
0.00119682	3.73074	0.052	0.007	1	C1_1 M1 macrophages	RAG1
0.00119725	-0.809513	0.196	0.395	1	C1_1 M1 macrophages	MCRIP1
0.0011974	2.53506	0.227	0.042	1	C1_1 M1 macrophages	HIST1H2BJ
0.00120359	0.957322	0.361	0.258	1	C1_1 M1 macrophages	POM121C
0.00121264	1.00656	0.031	0.025	1	C1_1 M1 macrophages	SFRP1
0.00121362	-1.62604	0.031	0.198	1	C1_1 M1 macrophages	PPP3CB
0.00121819	1.00495	0.464	0.328	1	C1_1 M1 macrophages	CBL
0.00121837	-2.45721	0.041	0.238	1	C1_1 M1 macrophages	MGST1
0.00122598	-0.263109	0.186	0.282	1	C1_1 M1 macrophages	STAM
0.00123259	0.219668	0.856	0.847	1	C1_1 M1 macrophages	LDHA
0.00123778	-0.545692	0.381	0.608	1	C1_1 M1 macrophages	PDCD4
0.00124605	1.81464	0.155	0.062	1	C1_1 M1 macrophages	LRWD1
0.00124681	-0.41365	0.113	0.251	1	C1_1 M1 macrophages	AKT2
0.00124687	-1.67642	0.052	0.242	1	C1_1 M1 macrophages	TMEM126A
0.00125435	-1.09303	0.041	0.123	1	C1_1 M1 macrophages	SH3BP4
0.00126124	0.748419	0.66	0.54	1	C1_1 M1 macrophages	CCT2
0.00126163	-0.252085	0.402	0.55	1	C1_1 M1 macrophages	H1FX
0.00126704	0.326183	0.588	0.503	1	C1_1 M1 macrophages	HBEGF
0.00127125	1.21622	0.289	0.199	1	C1_1 M1 macrophages	HSPA14.1
0.00128324	2.68646	0.113	0.022	1	C1_1 M1 macrophages	FGF18
0.00128661	-0.966197	0.175	0.389	1	C1_1 M1 macrophages	FAM162A
0.0012888	-0.240733	0.474	0.564	1	C1_1 M1 macrophages	PPP1R14B
0.00129831	-0.819562	0.237	0.423	1	C1_1 M1 macrophages	FDPS
0.00129947	1.01834	0.567	0.409	1	C1_1 M1 macrophages	PITPNB
0.00130776	1.39666	0.34	0.186	1	C1_1 M1 macrophages	AP5Z1
0.00130908	-0.844082	0.031	0.1	1	C1_1 M1 macrophages	ARNTL2
0.00130958	1.35463	0.247	0.122	1	C1_1 M1 macrophages	SLC29A1
0.00130965	1.13572	0.701	0.437	1	C1_1 M1 macrophages	PTPRJ
0.00131902	-1.06282	0.124	0.32	1	C1_1 M1 macrophages	DDHD1
0.00132204	-1.70554	0.01	0.146	1	C1_1 M1 macrophages	SIRPB1
0.00133735	-1.27077	0.021	0.091	1	C1_1 M1 macrophages	LILRA1
0.00134583	-1.4209	0.041	0.181	1	C1_1 M1 macrophages	DTWD1
0.00134768	0.791007	0.866	0.707	1	C1_1 M1 macrophages	CHD4
0.00135002	2.15439	0.268	0.08	1	C1_1 M1 macrophages	PLPP1
0.00135018	-0.402293	0.206	0.311	1	C1_1 M1 macrophages	NEK7
0.00135188	0.957133	0.474	0.346	1	C1_1 M1 macrophages	UBR2
0.00136379	0.166554	0.691	0.615	1	C1_1 M1 macrophages	JPT1
0.00136552	0.129629	0.299	0.345	1	C1_1 M1 macrophages	MAP3K1
0.00136718	-0.761329	0.206	0.355	1	C1_1 M1 macrophages	THAP2
0.00136842	-0.666482	0.227	0.423	1	C1_1 M1 macrophages	GAA
0.00137077	1.05905	0.134	0.1	1	C1_1 M1 macrophages	RORA
0.00137596	1.40338	0.258	0.144	1	C1_1 M1 macrophages	FRS2
0.00138668	0.772501	0.423	0.398	1	C1_1 M1 macrophages	ZFHX3
0.00138753	-0.750217	0.351	0.591	1	C1_1 M1 macrophages	CD46
0.00138794	-1.90623	0.041	0.195	1	C1_1 M1 macrophages	SAMM50
0.0013914	-0.881493	0.041	0.146	1	C1_1 M1 macrophages	WASHC5
0.00139377	-0.798621	0.041	0.137	1	C1_1 M1 macrophages	FBXO6
0.00139598	-1.11491	0.072	0.229	1	C1_1 M1 macrophages	GMIP
0.00139986	1.533	0.474	0.21	1	C1_1 M1 macrophages	EGR3
0.00140006	-2.11321	0.021	0.154	1	C1_1 M1 macrophages	SLC27A3
0.00140334	-0.379035	0.278	0.399	1	C1_1 M1 macrophages	SLC25A39
0.00140654	-1.16056	0.093	0.291	1	C1_1 M1 macrophages	MDP1
0.00140714	1.99326	0.227	0.094	1	C1_1 M1 macrophages	FBXO30
0.00141127	-1.04606	0.052	0.157	1	C1_1 M1 macrophages	HUS1
0.00141378	-0.232831	0.485	0.634	1	C1_1 M1 macrophages	NCOA4
0.00141602	1.95755	0.124	0.042	1	C1_1 M1 macrophages	ZNF408
0.00142068	-0.24126	0.031	0.098	1	C1_1 M1 macrophages	AC112496.1
0.00142574	-1.0228	0.196	0.441	1	C1_1 M1 macrophages	DYNLT1
0.00142689	3.58293	0.103	0.01	1	C1_1 M1 macrophages	AC005034.6
0.00143002	1.32826	0.289	0.173	1	C1_1 M1 macrophages	GPATCH11
0.0014369	1.30402	0.515	0.292	1	C1_1 M1 macrophages	VEZT
0.00143876	-0.859653	0.134	0.321	1	C1_1 M1 macrophages	ANO6
0.00144393	2.74043	0.113	0.017	1	C1_1 M1 macrophages	ST5
0.00144564	-1.54983	0.062	0.26	1	C1_1 M1 macrophages	CMC1
0.00145215	1.14927	0.464	0.303	1	C1_1 M1 macrophages	C1orf35
0.00145242	-0.810624	0.155	0.311	1	C1_1 M1 macrophages	VPS51
0.00145661	3.8991	0.072	0.006	1	C1_1 M1 macrophages	ULBP3
0.00146549	3.41758	0.206	0.022	1	C1_1 M1 macrophages	CAMK2N1
0.00146799	-0.831879	0.134	0.364	1	C1_1 M1 macrophages	TPRKB
0.00147434	-0.599834	0.134	0.235	1	C1_1 M1 macrophages	BRCA2
0.00148451	1.33909	0.082	0.041	1	C1_1 M1 macrophages	BACE2
0.00148456	1.06814	0.361	0.247	1	C1_1 M1 macrophages	RANBP9
0.0014913	-0.2456	0.485	0.612	1	C1_1 M1 macrophages	SRP72
0.00149261	0.221819	0.361	0.383	1	C1_1 M1 macrophages	IRF7
0.00149521	-1.75206	0.041	0.218	1	C1_1 M1 macrophages	CPNE8
0.00149553	0.797174	0.196	0.167	1	C1_1 M1 macrophages	NUDCD3
0.00149734	0.494018	0.268	0.19	1	C1_1 M1 macrophages	SNAI1
0.0015006	-0.495333	0.186	0.301	1	C1_1 M1 macrophages	PPP1R9B
0.00150427	-1.09333	0.021	0.074	1	C1_1 M1 macrophages	P2RY10
0.00151083	1.77376	0.144	0.064	1	C1_1 M1 macrophages	HSPA14
0.00151267	-0.949829	0.124	0.313	1	C1_1 M1 macrophages	PDK4
0.00151745	0.973446	0.66	0.454	1	C1_1 M1 macrophages	CUL3
0.00152219	-0.148705	0.784	0.817	1	C1_1 M1 macrophages	TLN1
0.00153209	1.00506	0.536	0.364	1	C1_1 M1 macrophages	GTF2A1
0.00154132	1.44836	0.557	0.298	1	C1_1 M1 macrophages	SESN2
0.00154499	-0.522491	0.196	0.408	1	C1_1 M1 macrophages	MICU1
0.00154611	-0.476505	0.33	0.496	1	C1_1 M1 macrophages	NDUFA12
0.00154915	0.793093	0.835	0.698	1	C1_1 M1 macrophages	MTCH1
0.00155196	-0.799276	0.155	0.35	1	C1_1 M1 macrophages	BECN1
0.00156149	3.34474	0.062	0.008	1	C1_1 M1 macrophages	AC127002.2
0.00158252	1.2153	0.299	0.186	1	C1_1 M1 macrophages	PWWP3A
0.00158358	1.88894	0.361	0.119	1	C1_1 M1 macrophages	DUSP8
0.00158529	1.83661	0.278	0.131	1	C1_1 M1 macrophages	RAD9A
0.0015857	-0.650455	0.103	0.227	1	C1_1 M1 macrophages	SPIDR
0.00160051	1.38098	0.175	0.092	1	C1_1 M1 macrophages	METTL2A
0.00160393	-0.318401	0.474	0.609	1	C1_1 M1 macrophages	CD99
0.00160737	2.78048	0.052	0.017	1	C1_1 M1 macrophages	LINC02158
0.00162794	-3.7431	0.01	0.176	1	C1_1 M1 macrophages	RNASE1
0.00163388	-0.56769	0.278	0.457	1	C1_1 M1 macrophages	CYC1
0.00163797	-0.430472	0.103	0.192	1	C1_1 M1 macrophages	AC009093.2
0.00164216	-0.828434	0.144	0.336	1	C1_1 M1 macrophages	APH1B
0.00164217	-0.548831	0.392	0.631	1	C1_1 M1 macrophages	MRPL20
0.00164453	-0.775442	0.186	0.392	1	C1_1 M1 macrophages	MTCH2
0.00164956	2.45704	0.165	0.044	1	C1_1 M1 macrophages	EPOR
0.00166339	-0.651789	0.412	0.625	1	C1_1 M1 macrophages	NDUFB10
0.00167019	-0.759186	0.165	0.355	1	C1_1 M1 macrophages	F11R
0.00167213	-0.140532	0.268	0.412	1	C1_1 M1 macrophages	IRAK3
0.00167936	-0.401489	0.237	0.36	1	C1_1 M1 macrophages	SHKBP1
0.00167999	1.05332	0.237	0.145	1	C1_1 M1 macrophages	MRPS17
0.00168505	-1.58488	0.01	0.052	1	C1_1 M1 macrophages	ACKR3
0.00168976	0.742509	0.598	0.505	1	C1_1 M1 macrophages	ARPP19
0.00169025	2.71325	0.093	0.022	1	C1_1 M1 macrophages	NQO1
0.00169069	1.00208	0.186	0.139	1	C1_1 M1 macrophages	SEC24C
0.00170082	0.870581	0.34	0.208	1	C1_1 M1 macrophages	AL118516.1
0.00170254	1.23433	0.67	0.42	1	C1_1 M1 macrophages	ING1
0.00171014	1.01798	0.299	0.201	1	C1_1 M1 macrophages	UBR3
0.00171187	-0.595329	0.371	0.538	1	C1_1 M1 macrophages	NAGK
0.00171941	3.47288	0.062	0.007	1	C1_1 M1 macrophages	MOCS1
0.00172225	-0.906639	0.134	0.326	1	C1_1 M1 macrophages	CCDC124
0.00172596	0.224793	0.485	0.397	1	C1_1 M1 macrophages	BCL2L11
0.00172905	2.79838	0.196	0.045	1	C1_1 M1 macrophages	RND1
0.00173914	-0.735002	0.433	0.698	1	C1_1 M1 macrophages	NDUFC2
0.0017459	-0.418063	0.474	0.608	1	C1_1 M1 macrophages	DEGS1
0.0017545	0.119406	0.804	0.822	1	C1_1 M1 macrophages	VDAC1
0.00175479	-0.815896	0.031	0.082	1	C1_1 M1 macrophages	CYFIP2
0.001755	1.23397	0.536	0.354	1	C1_1 M1 macrophages	SGTB
0.00175723	0.417661	0.938	0.948	1	C1_1 M1 macrophages	PLEK
0.00176004	-2.12602	0.031	0.234	1	C1_1 M1 macrophages	SRD5A3
0.00176015	-2.28247	0.031	0.224	1	C1_1 M1 macrophages	TCN2
0.00176438	3.94173	0.175	0.013	1	C1_1 M1 macrophages	FUT1
0.00177192	0.568433	0.536	0.501	1	C1_1 M1 macrophages	KPNB1
0.00177463	-0.25927	0.031	0.049	1	C1_1 M1 macrophages	CD5
0.00177579	-0.197383	0.557	0.659	1	C1_1 M1 macrophages	WDR1
0.00178441	-0.998463	0.454	0.658	1	C1_1 M1 macrophages	BLVRB
0.00178609	-1.22996	0.093	0.276	1	C1_1 M1 macrophages	AMDHD2
0.00178947	-0.973045	0.134	0.32	1	C1_1 M1 macrophages	MCTS1
0.00179439	-0.516641	0.175	0.264	1	C1_1 M1 macrophages	CMSS1
0.00179997	-0.884716	0.062	0.179	1	C1_1 M1 macrophages	HNRNPA1P48
0.00180238	-1.07367	0.082	0.264	1	C1_1 M1 macrophages	MICU2
0.00180539	-0.15806	0.402	0.513	1	C1_1 M1 macrophages	UBE2F
0.0018075	-0.193485	0.485	0.65	1	C1_1 M1 macrophages	SAT2
0.00180811	-1.5364	0.041	0.142	1	C1_1 M1 macrophages	LILRA2
0.00181004	-1.5322	0.052	0.222	1	C1_1 M1 macrophages	CTNNBIP1
0.00181258	2.16225	0.299	0.092	1	C1_1 M1 macrophages	ZBTB8A
0.0018148	2.1141	0.289	0.091	1	C1_1 M1 macrophages	CCND1
0.00181589	1.8233	0.464	0.175	1	C1_1 M1 macrophages	NFATC1
0.00182453	-3.05878	0.01	0.141	1	C1_1 M1 macrophages	IFI44L
0.00182478	0.839193	0.649	0.539	1	C1_1 M1 macrophages	CAMLG
0.00183206	-0.658814	0.134	0.289	1	C1_1 M1 macrophages	CLPTM1
0.00183538	-1.3602	0.124	0.353	1	C1_1 M1 macrophages	LSM10
0.00183551	-0.672392	0.216	0.393	1	C1_1 M1 macrophages	PARL
0.0018444	4.35287	0.155	0.011	1	C1_1 M1 macrophages	ZCCHC12
0.00184594	1.91544	0.144	0.052	1	C1_1 M1 macrophages	AC093323.1
0.00184689	0.523713	0.134	0.131	1	C1_1 M1 macrophages	HRH1
0.00184818	-0.52783	0.278	0.439	1	C1_1 M1 macrophages	SLC12A6
0.001853	-1.45772	0.103	0.316	1	C1_1 M1 macrophages	BLVRA
0.00185759	3.15253	0.072	0.012	1	C1_1 M1 macrophages	LAMA5
0.00185935	-1.23852	0.052	0.174	1	C1_1 M1 macrophages	VPS13B
0.00186439	-0.534423	0.443	0.661	1	C1_1 M1 macrophages	ROMO1
0.00187257	0.759522	0.835	0.732	1	C1_1 M1 macrophages	AMD1
0.0018741	-1.19233	0.124	0.311	1	C1_1 M1 macrophages	SNCA
0.00187532	-0.249742	0.031	0.06	1	C1_1 M1 macrophages	CD2
0.00187965	0.585848	0.216	0.202	1	C1_1 M1 macrophages	PAX8-AS1
0.001903	-0.269273	0.515	0.642	1	C1_1 M1 macrophages	PJA2
0.00190434	-1.71631	0.052	0.22	1	C1_1 M1 macrophages	ABTB1
0.00190765	-1.23146	0.093	0.272	1	C1_1 M1 macrophages	NDUFA9
0.00191069	1.5933	0.505	0.222	1	C1_1 M1 macrophages	FMNL3
0.00191757	-2.15078	0.031	0.237	1	C1_1 M1 macrophages	FAM200B
0.00191811	0.373901	0.062	0.079	1	C1_1 M1 macrophages	ITGB2-AS1
0.00192854	-0.297476	0.247	0.406	1	C1_1 M1 macrophages	R3HDM2
0.00193027	-0.512419	0.124	0.228	1	C1_1 M1 macrophages	TRMT1
0.00193566	1.04355	0.433	0.298	1	C1_1 M1 macrophages	ZSWIM8
0.00194047	1.2734	0.34	0.211	1	C1_1 M1 macrophages	HCG18
0.00194413	1.90063	0.124	0.04	1	C1_1 M1 macrophages	AL163051.1
0.00195659	-0.105551	0.711	0.764	1	C1_1 M1 macrophages	CD164
0.00196589	-0.571185	0.186	0.323	1	C1_1 M1 macrophages	COMMD1
0.00197124	-0.502306	0.186	0.293	1	C1_1 M1 macrophages	CYBC1
0.00197347	0.116268	0.969	0.92	1	C1_1 M1 macrophages	HNRNPDL
0.00197576	1.53365	0.216	0.103	1	C1_1 M1 macrophages	DISP1
0.00197748	-0.352663	0.052	0.11	1	C1_1 M1 macrophages	SLC38A1
0.00198888	0.491889	0.278	0.22	1	C1_1 M1 macrophages	SEL1L3
0.00199714	-0.412111	0.526	0.687	1	C1_1 M1 macrophages	C4orf3
0.00199798	-0.35115	0.299	0.419	1	C1_1 M1 macrophages	AIP
0.00200183	1.63881	0.371	0.179	1	C1_1 M1 macrophages	YPEL2
0.00201117	1.26625	0.649	0.399	1	C1_1 M1 macrophages	APBB1IP
0.00201611	3.96721	0.155	0.014	1	C1_1 M1 macrophages	ARHGAP20
0.00201812	2.99761	0.093	0.018	1	C1_1 M1 macrophages	ASPHD1
0.00201844	1.58207	0.258	0.11	1	C1_1 M1 macrophages	SUMO4
0.00201893	-0.325779	0.361	0.491	1	C1_1 M1 macrophages	SCO2
0.00201894	-0.880587	0.299	0.562	1	C1_1 M1 macrophages	MRPL51
0.00202109	-1.46168	0.072	0.249	1	C1_1 M1 macrophages	NBR1
0.00202137	-1.42676	0.103	0.329	1	C1_1 M1 macrophages	LSM2
0.00202544	1.09913	0.402	0.274	1	C1_1 M1 macrophages	TANC2
0.00203024	-1.15607	0.113	0.31	1	C1_1 M1 macrophages	NDUFA8
0.00203217	-0.465423	0.258	0.406	1	C1_1 M1 macrophages	LAGE3
0.0020324	2.96838	0.155	0.023	1	C1_1 M1 macrophages	PLXDC1
0.00203824	1.59032	0.351	0.159	1	C1_1 M1 macrophages	HEATR5B
0.00204286	1.88649	0.247	0.092	1	C1_1 M1 macrophages	LINC00672
0.00204545	-0.525679	0.227	0.431	1	C1_1 M1 macrophages	FAM204A
0.00204774	1.5153	0.299	0.131	1	C1_1 M1 macrophages	SGPP1
0.0020633	5.25523	0.041	0.001	1	C1_1 M1 macrophages	NPTX1
0.00206774	1.24305	0.66	0.398	1	C1_1 M1 macrophages	PPTC7
0.00207064	-0.929421	0.175	0.376	1	C1_1 M1 macrophages	MAP4K3-DT
0.00207859	-1.3995	0.093	0.272	1	C1_1 M1 macrophages	TMEM176A
0.00208985	-0.119812	0.351	0.481	1	C1_1 M1 macrophages	TAF15
0.00208987	-0.539413	0.351	0.524	1	C1_1 M1 macrophages	NCKAP1L
0.00209063	3.36711	0.144	0.022	1	C1_1 M1 macrophages	LAG3
0.00209449	0.100319	0.928	0.925	1	C1_1 M1 macrophages	MCL1
[truncated: 803 more rows]

## Sheet: C1_2 M1 macrophages
p_val	avg_log2FC	pct.1	pct.2	p_val_adj	cluster	gene

## Sheet: C0_0 M2 macrophages
p_val	avg_log2FC	pct.1	pct.2	p_val_adj	cluster	gene
2.06367e-81	0.298551	0.802	0.835	4.25033e-77	C0_0 M2 macrophages	SPP1
1.68282e-48	0.97372	0.969	0.764	3.46594e-44	C0_0 M2 macrophages	ATP6V0D1
2.83e-48	1.46127	0.908	0.486	5.82867e-44	C0_0 M2 macrophages	CD36
2.52752e-47	1.06815	0.977	0.648	5.20569e-43	C0_0 M2 macrophages	BCAP31
1.27725e-42	1.63963	0.962	0.448	2.63062e-38	C0_0 M2 macrophages	NCEH1
2.23074e-42	-2.87843	0.202	0.618	4.59442e-38	C0_0 M2 macrophages	SERPINB9
4.53526e-41	0.783098	0.996	0.815	9.34083e-37	C0_0 M2 macrophages	H2AFY
2.23902e-39	1.32975	0.954	0.44	4.61148e-35	C0_0 M2 macrophages	SLC6A6
2.85551e-39	1.19623	0.981	0.604	5.8812e-35	C0_0 M2 macrophages	BLVRB
2.03122e-38	0.840553	1	0.837	4.18351e-34	C0_0 M2 macrophages	CD68
7.44871e-38	-2.25195	0.359	0.793	1.53414e-33	C0_0 M2 macrophages	NR4A3
2.14874e-37	1.09692	0.992	0.647	4.42554e-33	C0_0 M2 macrophages	HEXB
1.23553e-36	0.645519	0.996	0.913	2.54469e-32	C0_0 M2 macrophages	CSTB
3.44752e-36	0.334221	1	0.968	7.10052e-32	C0_0 M2 macrophages	CD63
6.56075e-35	1.49237	0.989	0.521	1.35125e-30	C0_0 M2 macrophages	ACP5
2.14081e-34	-2.90071	0.153	0.565	4.4092e-30	C0_0 M2 macrophages	GRASP
2.58049e-34	0.994165	0.966	0.615	5.31477e-30	C0_0 M2 macrophages	MGST3
2.85567e-34	1.04207	0.981	0.662	5.88154e-30	C0_0 M2 macrophages	HM13
3.15992e-34	0.84407	0.985	0.731	6.50817e-30	C0_0 M2 macrophages	CD164
1.00849e-33	0.830127	1	0.846	2.07708e-29	C0_0 M2 macrophages	CTSD
1.2932e-33	1.34708	0.939	0.479	2.66348e-29	C0_0 M2 macrophages	SCARB2
3.00003e-33	1.67865	0.916	0.331	6.17887e-29	C0_0 M2 macrophages	OTOA
7.07434e-33	0.969287	0.908	0.548	1.45703e-28	C0_0 M2 macrophages	FDX1
1.05212e-32	1.33449	0.912	0.45	2.16695e-28	C0_0 M2 macrophages	ANXA4
1.13165e-31	1.0599	0.943	0.571	2.33075e-27	C0_0 M2 macrophages	CD52
1.17743e-31	0.776519	1	0.834	2.42503e-27	C0_0 M2 macrophages	APLP2
1.27071e-31	1.31246	0.985	0.586	2.61716e-27	C0_0 M2 macrophages	LIPA
2.30564e-31	0.810006	0.996	0.841	4.7487e-27	C0_0 M2 macrophages	PLIN2
3.35546e-31	0.912703	0.966	0.639	6.9109e-27	C0_0 M2 macrophages	BSG
1.22096e-30	0.754918	0.996	0.848	2.5147e-26	C0_0 M2 macrophages	GRN
5.84522e-30	0.290511	1	0.996	1.20388e-25	C0_0 M2 macrophages	FTL
7.65186e-30	0.47324	1	0.922	1.57598e-25	C0_0 M2 macrophages	ATP6V0C
1.42119e-29	0.94124	0.989	0.732	2.92709e-25	C0_0 M2 macrophages	NOP10
1.94638e-29	1.67542	0.962	0.405	4.00877e-25	C0_0 M2 macrophages	CYP27A1
3.33387e-29	1.04773	0.989	0.643	6.86644e-25	C0_0 M2 macrophages	TIMP2
4.8521e-29	0.975406	0.992	0.692	9.99339e-25	C0_0 M2 macrophages	LAMP1
1.40902e-28	1.79146	0.832	0.266	2.90202e-24	C0_0 M2 macrophages	TBC1D2
3.09894e-28	1.29656	0.92	0.461	6.38257e-24	C0_0 M2 macrophages	LEPROT
3.9038e-28	1.00501	0.954	0.59	8.04027e-24	C0_0 M2 macrophages	USF2
7.14856e-28	1.30689	0.996	0.599	1.47232e-23	C0_0 M2 macrophages	GPNMB
7.15244e-28	0.792363	0.962	0.685	1.47312e-23	C0_0 M2 macrophages	RAB5C
9.24619e-28	1.8078	0.912	0.321	1.90434e-23	C0_0 M2 macrophages	CCR1
1.1388e-27	0.958725	0.939	0.587	2.34548e-23	C0_0 M2 macrophages	LMAN2
1.3557e-27	-1.16882	0.66	0.705	2.79219e-23	C0_0 M2 macrophages	CREM
1.58757e-27	1.03793	0.897	0.587	3.26977e-23	C0_0 M2 macrophages	MSR1
6.12722e-27	1.13723	0.916	0.493	1.26196e-22	C0_0 M2 macrophages	CALU
6.60794e-27	1.52159	0.897	0.379	1.36097e-22	C0_0 M2 macrophages	NPL
7.6543e-27	1.2687	0.935	0.521	1.57648e-22	C0_0 M2 macrophages	PLD3
1.56952e-26	-0.983443	0.92	0.929	3.23257e-22	C0_0 M2 macrophages	REL
1.93346e-26	0.666555	0.996	0.853	3.98216e-22	C0_0 M2 macrophages	BRI3
2.98153e-26	0.453388	1	0.935	6.14077e-22	C0_0 M2 macrophages	ANXA5
3.2242e-26	-2.01589	0.256	0.453	6.64056e-22	C0_0 M2 macrophages	CST7
5.32705e-26	1.31892	0.878	0.4	1.09716e-21	C0_0 M2 macrophages	VAT1
6.83824e-26	0.843487	0.977	0.638	1.4084e-21	C0_0 M2 macrophages	TMED5
8.37954e-26	0.398191	0.996	0.936	1.72585e-21	C0_0 M2 macrophages	ANXA2
1.31471e-25	0.672097	1	0.894	2.70779e-21	C0_0 M2 macrophages	CTSS
2.17416e-25	-0.554145	0.893	0.899	4.47791e-21	C0_0 M2 macrophages	HLA-DQB1
2.64913e-25	1.35442	0.966	0.5	5.45615e-21	C0_0 M2 macrophages	LRP1
3.51712e-25	0.632573	0.996	0.883	7.24386e-21	C0_0 M2 macrophages	S100A6
3.79124e-25	0.839101	0.992	0.765	7.80844e-21	C0_0 M2 macrophages	RNF130
4.59847e-25	0.523358	0.985	0.844	9.471e-21	C0_0 M2 macrophages	PSMA7
6.33684e-25	0.489991	1	0.911	1.30514e-20	C0_0 M2 macrophages	SDCBP
7.47898e-25	1.04046	0.931	0.531	1.54037e-20	C0_0 M2 macrophages	FGR
7.6367e-25	0.816171	0.95	0.661	1.57285e-20	C0_0 M2 macrophages	C4orf48
8.62748e-25	0.933298	0.92	0.573	1.77692e-20	C0_0 M2 macrophages	IFNAR1
8.69089e-25	1.7324	0.611	0.176	1.78998e-20	C0_0 M2 macrophages	HDHD5
9.81626e-25	1.59293	0.645	0.211	2.02176e-20	C0_0 M2 macrophages	EDEM2
1.46663e-24	0.945501	0.954	0.593	3.02067e-20	C0_0 M2 macrophages	RPN2
1.90158e-24	0.851452	0.897	0.558	3.91649e-20	C0_0 M2 macrophages	RPN1
2.35091e-24	0.667016	0.985	0.816	4.84193e-20	C0_0 M2 macrophages	PKM
3.80314e-24	0.990474	0.836	0.48	7.83295e-20	C0_0 M2 macrophages	MGLL
6.24986e-24	1.52389	0.809	0.321	1.28722e-19	C0_0 M2 macrophages	PAPSS1
6.30253e-24	0.661198	0.969	0.699	1.29807e-19	C0_0 M2 macrophages	TMEM59
7.27432e-24	0.61854	0.954	0.736	1.49822e-19	C0_0 M2 macrophages	P4HB
9.56154e-24	0.968907	0.908	0.536	1.96929e-19	C0_0 M2 macrophages	CD46
1.30754e-23	0.984876	0.954	0.612	2.69302e-19	C0_0 M2 macrophages	GM2A
1.33934e-23	0.639014	1	0.909	2.75851e-19	C0_0 M2 macrophages	SH3BGRL3
1.48344e-23	0.18103	1	0.984	3.0553e-19	C0_0 M2 macrophages	HLA-A
1.67226e-23	0.430883	1	0.918	3.44419e-19	C0_0 M2 macrophages	TMBIM6
1.77737e-23	1.18392	0.87	0.419	3.66067e-19	C0_0 M2 macrophages	PIK3AP1
2.57072e-23	0.407527	1	0.974	5.29466e-19	C0_0 M2 macrophages	PSAP
3.17091e-23	0.502854	1	0.907	6.5308e-19	C0_0 M2 macrophages	LGALS3
3.46589e-23	1.90119	0.634	0.149	7.13836e-19	C0_0 M2 macrophages	SLC38A6
4.25575e-23	0.704964	0.95	0.668	8.76514e-19	C0_0 M2 macrophages	PDXK
5.33572e-23	-2.21025	0.145	0.376	1.09894e-18	C0_0 M2 macrophages	AXL
5.40363e-23	-2.55377	0.084	0.287	1.11293e-18	C0_0 M2 macrophages	NRARP
1.02736e-22	0.500173	0.996	0.887	2.11596e-18	C0_0 M2 macrophages	ATP6V0B
1.03203e-22	1.10815	0.943	0.533	2.12557e-18	C0_0 M2 macrophages	CTSA
1.06441e-22	1.07245	0.947	0.536	2.19226e-18	C0_0 M2 macrophages	NDUFB9
1.23832e-22	0.942098	1	0.73	2.55045e-18	C0_0 M2 macrophages	FCGRT
1.2505e-22	0.753989	0.985	0.733	2.57552e-18	C0_0 M2 macrophages	LSP1
1.42597e-22	0.923702	1	0.773	2.93692e-18	C0_0 M2 macrophages	ANXA1
1.57996e-22	1.04948	0.859	0.437	3.25409e-18	C0_0 M2 macrophages	CCPG1
1.65116e-22	1.08305	0.885	0.472	3.40074e-18	C0_0 M2 macrophages	TXNDC17
2.1979e-22	0.756382	0.924	0.626	4.52679e-18	C0_0 M2 macrophages	RTN3
2.21342e-22	0.88174	0.966	0.632	4.55877e-18	C0_0 M2 macrophages	TGOLN2
2.52839e-22	2.66992	0.519	0.082	5.20748e-18	C0_0 M2 macrophages	DYSF
2.8787e-22	1.29538	0.809	0.383	5.92897e-18	C0_0 M2 macrophages	NTAN1
3.20054e-22	1.24299	0.947	0.487	6.59182e-18	C0_0 M2 macrophages	NCF2
3.76347e-22	0.51354	0.992	0.796	7.75123e-18	C0_0 M2 macrophages	ELOB
4.58934e-22	1.41606	0.885	0.454	9.4522e-18	C0_0 M2 macrophages	IFI6
4.71893e-22	0.628727	0.95	0.705	9.7191e-18	C0_0 M2 macrophages	LAMP2
4.93422e-22	0.655342	0.992	0.794	1.01625e-17	C0_0 M2 macrophages	HCST
6.81435e-22	0.967475	0.756	0.414	1.40348e-17	C0_0 M2 macrophages	IER3IP1
6.98337e-22	1.60136	0.794	0.336	1.4383e-17	C0_0 M2 macrophages	NRP1
7.49262e-22	0.802168	0.943	0.646	1.54318e-17	C0_0 M2 macrophages	PDIA6
8.483e-22	1.16231	0.767	0.377	1.74716e-17	C0_0 M2 macrophages	SNX1
9.26788e-22	1.41052	0.916	0.384	1.90881e-17	C0_0 M2 macrophages	KCNAB2
1.1834e-21	1.19622	0.947	0.53	2.43733e-17	C0_0 M2 macrophages	MFSD1
1.27713e-21	0.935009	0.912	0.535	2.63037e-17	C0_0 M2 macrophages	TMED9
1.37336e-21	1.06614	0.847	0.403	2.82856e-17	C0_0 M2 macrophages	CD82
1.38383e-21	-1.29108	0.656	0.883	2.85013e-17	C0_0 M2 macrophages	PDE4B
1.4735e-21	1.28022	0.695	0.28	3.03481e-17	C0_0 M2 macrophages	DENND4C
1.72288e-21	2.3261	0.641	0.159	3.54844e-17	C0_0 M2 macrophages	RGL1
2.18091e-21	-0.785975	0.802	0.807	4.49179e-17	C0_0 M2 macrophages	VEGFA
2.2975e-21	0.627379	0.977	0.797	4.73194e-17	C0_0 M2 macrophages	ATP6AP2
2.65582e-21	-1.46748	0.405	0.63	5.46993e-17	C0_0 M2 macrophages	CSF2RA
2.78531e-21	0.729613	0.992	0.824	5.73663e-17	C0_0 M2 macrophages	FABP5
2.85486e-21	1.00981	0.966	0.596	5.87987e-17	C0_0 M2 macrophages	GNS
3.32029e-21	0.880118	0.889	0.508	6.83847e-17	C0_0 M2 macrophages	TMEM147
4.36512e-21	0.923943	0.882	0.497	8.9904e-17	C0_0 M2 macrophages	TMEM160
4.55217e-21	0.906814	0.966	0.646	9.37565e-17	C0_0 M2 macrophages	LRPAP1
4.55291e-21	0.980996	0.859	0.487	9.37718e-17	C0_0 M2 macrophages	EMC7
4.78899e-21	-4.3962	0.015	0.168	9.8634e-17	C0_0 M2 macrophages	CCL17
5.13258e-21	1.08542	0.927	0.502	1.05711e-16	C0_0 M2 macrophages	TCIRG1
6.04696e-21	0.949668	0.87	0.527	1.24543e-16	C0_0 M2 macrophages	CSGALNACT2
6.68051e-21	0.529723	0.996	0.839	1.37592e-16	C0_0 M2 macrophages	CANX
7.40302e-21	0.764079	0.977	0.707	1.52473e-16	C0_0 M2 macrophages	TSPO
7.48206e-21	0.735547	1	0.833	1.541e-16	C0_0 M2 macrophages	ASAH1
7.76512e-21	0.952136	0.779	0.389	1.5993e-16	C0_0 M2 macrophages	TLR4
8.0379e-21	2.14046	0.458	0.102	1.65549e-16	C0_0 M2 macrophages	FCMR
1.25295e-20	1.46051	0.672	0.279	2.58057e-16	C0_0 M2 macrophages	SEMA3C
2.46322e-20	0.504305	0.95	0.706	5.07325e-16	C0_0 M2 macrophages	TALDO1
2.58125e-20	0.364976	0.981	0.93	5.31634e-16	C0_0 M2 macrophages	MT1G
2.59241e-20	0.90899	0.916	0.537	5.33933e-16	C0_0 M2 macrophages	NCOR1
2.7546e-20	0.868117	0.885	0.564	5.67338e-16	C0_0 M2 macrophages	CD99
2.79455e-20	1.30459	0.95	0.5	5.75566e-16	C0_0 M2 macrophages	IGF2R
2.99519e-20	0.73048	0.962	0.659	6.16888e-16	C0_0 M2 macrophages	DAD1
3.47283e-20	1.41017	0.767	0.292	7.15263e-16	C0_0 M2 macrophages	TNNI2
3.84986e-20	0.468245	1	0.863	7.92917e-16	C0_0 M2 macrophages	IQGAP1
4.19523e-20	0.616076	0.985	0.776	8.6405e-16	C0_0 M2 macrophages	CCDC88A
6.43451e-20	0.991029	0.92	0.558	1.32525e-15	C0_0 M2 macrophages	DAB2
8.00318e-20	2.14716	0.695	0.164	1.64833e-15	C0_0 M2 macrophages	NR1H3
8.85847e-20	1.79209	0.618	0.18	1.82449e-15	C0_0 M2 macrophages	SLC39A11
9.12974e-20	0.143176	1	0.999	1.88036e-15	C0_0 M2 macrophages	B2M
9.72916e-20	1.00338	0.782	0.393	2.00382e-15	C0_0 M2 macrophages	SNX10
1.10031e-19	-1.29524	0.737	0.869	2.2662e-15	C0_0 M2 macrophages	NFKB1
1.16949e-19	0.635334	0.893	0.614	2.40869e-15	C0_0 M2 macrophages	NDFIP1
1.27549e-19	0.774026	0.981	0.686	2.62699e-15	C0_0 M2 macrophages	RNF13
1.32187e-19	0.906971	0.847	0.489	2.72252e-15	C0_0 M2 macrophages	ATRAID
1.34773e-19	1.64008	0.763	0.312	2.77579e-15	C0_0 M2 macrophages	EMP1
1.43268e-19	0.623949	0.927	0.628	2.95074e-15	C0_0 M2 macrophages	RAB5IF
1.52426e-19	0.836256	0.927	0.594	3.13937e-15	C0_0 M2 macrophages	SELENOF
1.85509e-19	1.09968	0.851	0.425	3.82075e-15	C0_0 M2 macrophages	LASP1
1.90116e-19	0.587922	0.939	0.676	3.91562e-15	C0_0 M2 macrophages	RABAC1
2.06917e-19	1.17927	0.794	0.393	4.26165e-15	C0_0 M2 macrophages	CIAO2A
2.43254e-19	1.01351	0.752	0.346	5.01006e-15	C0_0 M2 macrophages	MCRIP2
2.69878e-19	1.15914	0.882	0.396	5.55842e-15	C0_0 M2 macrophages	SLC43A3
2.74507e-19	0.694149	0.977	0.703	5.65375e-15	C0_0 M2 macrophages	TRAPPC5
2.80761e-19	1.54566	0.855	0.31	5.78254e-15	C0_0 M2 macrophages	COLGALT1
2.86564e-19	1.20179	0.832	0.394	5.90207e-15	C0_0 M2 macrophages	RAC2
3.24086e-19	1.04467	0.878	0.474	6.67489e-15	C0_0 M2 macrophages	ATP6V1A
4.56438e-19	0.377214	0.985	0.837	9.4008e-15	C0_0 M2 macrophages	ARF1
5.12538e-19	1.44424	0.679	0.262	1.05562e-14	C0_0 M2 macrophages	GALM
7.37395e-19	0.973593	0.76	0.438	1.51874e-14	C0_0 M2 macrophages	NUCB1
7.39863e-19	-1.88868	0.363	0.701	1.52382e-14	C0_0 M2 macrophages	NR4A1
7.42914e-19	2.28862	0.5	0.158	1.53011e-14	C0_0 M2 macrophages	FABP4
7.99087e-19	1.2292	0.832	0.378	1.6458e-14	C0_0 M2 macrophages	TMEM38B
8.16578e-19	0.310219	0.992	0.876	1.68182e-14	C0_0 M2 macrophages	RTN4
1.07723e-18	0.962037	0.897	0.519	2.21867e-14	C0_0 M2 macrophages	COMT
1.12824e-18	0.585948	0.962	0.739	2.32373e-14	C0_0 M2 macrophages	TMED10
1.18419e-18	0.570348	0.977	0.751	2.43896e-14	C0_0 M2 macrophages	RBX1
1.20363e-18	0.256674	1	0.991	2.47899e-14	C0_0 M2 macrophages	HLA-B
1.31765e-18	0.78745	0.897	0.561	2.71383e-14	C0_0 M2 macrophages	DEGS1
1.42963e-18	1.23461	0.927	0.481	2.94447e-14	C0_0 M2 macrophages	LTA4H
1.49519e-18	-1.07899	0.592	0.67	3.07949e-14	C0_0 M2 macrophages	PPA1
1.62936e-18	0.431386	0.981	0.797	3.35583e-14	C0_0 M2 macrophages	RPS27L
1.67622e-18	0.144687	1	0.971	3.45233e-14	C0_0 M2 macrophages	HLA-C
1.73668e-18	0.859685	0.824	0.495	3.57687e-14	C0_0 M2 macrophages	PGD
1.87225e-18	1.25037	0.855	0.399	3.85609e-14	C0_0 M2 macrophages	OSBPL11
1.90194e-18	0.498051	0.996	0.841	3.91724e-14	C0_0 M2 macrophages	PRDX1
1.97374e-18	0.678778	0.931	0.621	4.06511e-14	C0_0 M2 macrophages	CORO1C
1.99968e-18	0.699597	1	0.893	4.11855e-14	C0_0 M2 macrophages	CTSB
2.56556e-18	0.864551	0.908	0.586	5.28403e-14	C0_0 M2 macrophages	AHNAK
2.57573e-18	0.942482	0.912	0.556	5.30497e-14	C0_0 M2 macrophages	CCT5
2.60877e-18	0.963927	0.756	0.382	5.37302e-14	C0_0 M2 macrophages	PHB
2.84995e-18	0.458014	0.996	0.874	5.86976e-14	C0_0 M2 macrophages	LCP1
2.85845e-18	0.83304	0.95	0.583	5.88726e-14	C0_0 M2 macrophages	TMBIM4
3.13943e-18	1.08423	0.824	0.45	6.46596e-14	C0_0 M2 macrophages	HSD17B4
3.48085e-18	1.30284	0.588	0.212	7.16916e-14	C0_0 M2 macrophages	DEF8
3.73603e-18	0.865343	0.916	0.566	7.69473e-14	C0_0 M2 macrophages	BANF1
4.06601e-18	0.709267	0.996	0.809	8.37434e-14	C0_0 M2 macrophages	CTSH
4.27886e-18	1.70223	0.71	0.235	8.81275e-14	C0_0 M2 macrophages	ACP2
4.38546e-18	0.47485	0.996	0.876	9.03229e-14	C0_0 M2 macrophages	ATP6V1F
4.40191e-18	1.03787	1	0.727	9.06618e-14	C0_0 M2 macrophages	CTSL
5.1863e-18	0.776675	0.969	0.678	1.06817e-13	C0_0 M2 macrophages	TPP1
5.22725e-18	1.25792	0.798	0.341	1.0766e-13	C0_0 M2 macrophages	SLC31A1
5.37841e-18	-2.55848	0.156	0.49	1.10774e-13	C0_0 M2 macrophages	INHBA
5.58996e-18	-0.925393	0.534	0.616	1.15131e-13	C0_0 M2 macrophages	SIPA1L1
5.94427e-18	0.382714	0.969	0.83	1.22428e-13	C0_0 M2 macrophages	NDUFA13
6.03343e-18	0.731782	0.87	0.58	1.24265e-13	C0_0 M2 macrophages	CXXC5
6.17965e-18	-0.791604	0.504	0.525	1.27276e-13	C0_0 M2 macrophages	MALT1
6.56235e-18	1.2959	0.653	0.255	1.35158e-13	C0_0 M2 macrophages	BCKDHA
7.41248e-18	0.731879	0.92	0.629	1.52667e-13	C0_0 M2 macrophages	AKR1A1
8.42404e-18	0.918263	0.935	0.571	1.73502e-13	C0_0 M2 macrophages	RAB14
9.00293e-18	0.938925	0.847	0.487	1.85424e-13	C0_0 M2 macrophages	NAGK
9.25347e-18	1.38773	0.824	0.341	1.90584e-13	C0_0 M2 macrophages	FAM20C
1.13356e-17	0.67951	0.958	0.658	2.33469e-13	C0_0 M2 macrophages	DNAJC3
1.14006e-17	1.23441	0.637	0.282	2.34806e-13	C0_0 M2 macrophages	SLC26A11
1.20855e-17	0.982452	0.851	0.478	2.48914e-13	C0_0 M2 macrophages	TM9SF2
1.24536e-17	0.294795	1	0.951	2.56495e-13	C0_0 M2 macrophages	RNASEK
1.38307e-17	1.0084	0.931	0.544	2.84858e-13	C0_0 M2 macrophages	ACAP2
1.38936e-17	0.815884	0.973	0.706	2.86153e-13	C0_0 M2 macrophages	AP2S1
1.54183e-17	0.837067	0.798	0.441	3.17555e-13	C0_0 M2 macrophages	MDH1
1.55696e-17	1.31495	0.611	0.263	3.20672e-13	C0_0 M2 macrophages	SLC29A3
1.63069e-17	1.81081	0.569	0.152	3.35857e-13	C0_0 M2 macrophages	THRA
1.83816e-17	-0.325413	0.969	0.935	3.78588e-13	C0_0 M2 macrophages	HLA-DPB1
2.00077e-17	0.961961	0.744	0.374	4.12079e-13	C0_0 M2 macrophages	DRAM1
2.00171e-17	0.666017	0.973	0.679	4.12272e-13	C0_0 M2 macrophages	TRAM1
2.07902e-17	1.2174	0.653	0.262	4.28195e-13	C0_0 M2 macrophages	PLEKHO2
2.39636e-17	1.61635	0.634	0.21	4.93554e-13	C0_0 M2 macrophages	SCCPDH
2.53155e-17	0.510026	0.771	0.511	5.21398e-13	C0_0 M2 macrophages	CITED2
2.93236e-17	0.466695	0.992	0.862	6.03948e-13	C0_0 M2 macrophages	ENO1
3.23262e-17	-1.36627	0.176	0.288	6.6579e-13	C0_0 M2 macrophages	HLA-DOA
3.24296e-17	1.03541	0.706	0.32	6.6792e-13	C0_0 M2 macrophages	TEX264
3.61804e-17	0.983914	0.859	0.454	7.45171e-13	C0_0 M2 macrophages	SQOR
3.67312e-17	1.52566	0.557	0.185	7.56516e-13	C0_0 M2 macrophages	TDP2
3.85935e-17	1.28457	0.573	0.21	7.94871e-13	C0_0 M2 macrophages	PLA2G15
3.9699e-17	0.931921	0.947	0.677	8.17641e-13	C0_0 M2 macrophages	CD14
4.07795e-17	0.537285	0.996	0.843	8.39895e-13	C0_0 M2 macrophages	CALM2
4.21714e-17	0.274307	1	0.972	8.68561e-13	C0_0 M2 macrophages	S100A11
4.3476e-17	0.681733	0.836	0.491	8.95431e-13	C0_0 M2 macrophages	PLEKHM2
5.32508e-17	0.417973	0.981	0.791	1.09675e-12	C0_0 M2 macrophages	PSMA6
5.47529e-17	0.4178	0.989	0.844	1.12769e-12	C0_0 M2 macrophages	ACTR3
5.59286e-17	0.527561	0.935	0.726	1.1519e-12	C0_0 M2 macrophages	PHLDA1
5.78538e-17	1.47478	0.824	0.317	1.19156e-12	C0_0 M2 macrophages	FKBP15
5.84925e-17	0.729971	0.966	0.647	1.20471e-12	C0_0 M2 macrophages	MPP1
6.03156e-17	1.66114	0.534	0.165	1.24226e-12	C0_0 M2 macrophages	RNF135
7.06095e-17	0.822366	0.744	0.411	1.45427e-12	C0_0 M2 macrophages	TMEM208
7.07102e-17	0.330458	0.996	0.958	1.45635e-12	C0_0 M2 macrophages	HLA-E
7.13756e-17	1.12598	0.798	0.366	1.47005e-12	C0_0 M2 macrophages	SUMF2
8.46949e-17	0.393308	0.985	0.829	1.74438e-12	C0_0 M2 macrophages	COX6A1
8.52017e-17	1.06677	0.927	0.565	1.75481e-12	C0_0 M2 macrophages	EVI2B
9.07062e-17	0.960215	0.866	0.568	1.86818e-12	C0_0 M2 macrophages	MRPS6
1.03517e-16	-2.95398	0.08	0.301	2.13203e-12	C0_0 M2 macrophages	CCL22
1.15583e-16	0.934257	0.927	0.562	2.38055e-12	C0_0 M2 macrophages	HSBP1
1.22182e-16	0.831595	0.947	0.695	2.51645e-12	C0_0 M2 macrophages	CAPG
1.23489e-16	0.570937	0.943	0.684	2.54338e-12	C0_0 M2 macrophages	KRTCAP2
1.30225e-16	1.08131	0.92	0.488	2.68212e-12	C0_0 M2 macrophages	ADAM9
1.34349e-16	0.643843	0.817	0.495	2.76706e-12	C0_0 M2 macrophages	SLIRP
1.44033e-16	1.12897	0.66	0.274	2.9665e-12	C0_0 M2 macrophages	MRPL27
1.72217e-16	0.457024	0.996	0.888	3.54698e-12	C0_0 M2 macrophages	CTSZ
2.02878e-16	1.92419	0.859	0.281	4.17848e-12	C0_0 M2 macrophages	CD163
2.03848e-16	-3.34555	0.065	0.326	4.19845e-12	C0_0 M2 macrophages	CD80
2.0718e-16	1.09406	0.599	0.245	4.26708e-12	C0_0 M2 macrophages	NAGLU
2.07374e-16	0.258988	1	0.96	4.27108e-12	C0_0 M2 macrophages	OAZ1
2.11201e-16	1.00014	0.912	0.517	4.3499e-12	C0_0 M2 macrophages	ZNF385A
2.15272e-16	1.11204	0.836	0.394	4.43375e-12	C0_0 M2 macrophages	TMEM33
2.24081e-16	-2.92962	0.05	0.224	4.61517e-12	C0_0 M2 macrophages	PKIB
2.53687e-16	1.11551	0.943	0.51	5.22494e-12	C0_0 M2 macrophages	ADA2
2.61517e-16	0.886055	0.798	0.439	5.38619e-12	C0_0 M2 macrophages	IFITM10
2.95631e-16	0.820318	0.672	0.347	6.08882e-12	C0_0 M2 macrophages	DPM3
3.07612e-16	1.04969	0.931	0.491	6.33558e-12	C0_0 M2 macrophages	PRDX3
3.5139e-16	0.490433	0.977	0.825	7.23722e-12	C0_0 M2 macrophages	PPIB
3.65204e-16	0.501339	0.901	0.653	7.52174e-12	C0_0 M2 macrophages	REEP5
3.75971e-16	0.789172	0.912	0.583	7.7435e-12	C0_0 M2 macrophages	CLTC
3.89288e-16	0.311137	0.836	0.606	8.01779e-12	C0_0 M2 macrophages	UBE2J1
4.44813e-16	0.56264	0.981	0.822	9.16136e-12	C0_0 M2 macrophages	YWHAB
4.54589e-16	1.16549	0.691	0.322	9.36272e-12	C0_0 M2 macrophages	MAP4K3-DT
4.80442e-16	0.934651	0.985	0.659	9.89518e-12	C0_0 M2 macrophages	ITGB2
5.28932e-16	1.10534	0.66	0.287	1.08939e-11	C0_0 M2 macrophages	AP5B1
5.61501e-16	0.862163	0.767	0.408	1.15647e-11	C0_0 M2 macrophages	MRPS15
5.91943e-16	1.38622	0.752	0.283	1.21917e-11	C0_0 M2 macrophages	MDFIC
6.3088e-16	-3.52299	0.031	0.239	1.29936e-11	C0_0 M2 macrophages	IRF4
6.37185e-16	1.09288	0.763	0.34	1.31235e-11	C0_0 M2 macrophages	CERS2
6.46079e-16	0.763392	0.851	0.528	1.33066e-11	C0_0 M2 macrophages	ECH1
6.58335e-16	3.52589	0.347	0.037	1.35591e-11	C0_0 M2 macrophages	AGRP
6.60199e-16	1.25539	0.802	0.366	1.35975e-11	C0_0 M2 macrophages	FBXL5
6.8067e-16	1.11197	0.408	0.151	1.40191e-11	C0_0 M2 macrophages	SLC49A3
6.88717e-16	-2.68476	0.073	0.257	1.41848e-11	C0_0 M2 macrophages	RAMP1
7.02327e-16	0.728575	0.878	0.534	1.44651e-11	C0_0 M2 macrophages	HDGF
7.09346e-16	0.856329	0.912	0.602	1.46097e-11	C0_0 M2 macrophages	MS4A4A
7.1858e-16	2.54819	0.37	0.078	1.47999e-11	C0_0 M2 macrophages	CLDN23
8.57016e-16	0.695625	0.95	0.722	1.76511e-11	C0_0 M2 macrophages	CD9
9.05305e-16	0.558338	0.966	0.703	1.86457e-11	C0_0 M2 macrophages	ATP6AP1
9.6041e-16	0.792614	0.805	0.454	1.97806e-11	C0_0 M2 macrophages	RALBP1
9.9991e-16	1.07762	0.74	0.342	2.05941e-11	C0_0 M2 macrophages	RPS6KA1
1.07651e-15	1.23874	0.725	0.297	2.21718e-11	C0_0 M2 macrophages	LHFPL2
1.15475e-15	0.724197	0.782	0.441	2.37832e-11	C0_0 M2 macrophages	SSNA1
1.16918e-15	0.813723	0.885	0.542	2.40804e-11	C0_0 M2 macrophages	FRG1
1.22667e-15	0.837636	0.947	0.634	2.52646e-11	C0_0 M2 macrophages	MAFB
1.25984e-15	0.620399	0.985	0.762	2.59477e-11	C0_0 M2 macrophages	MTDH
1.28295e-15	0.759608	0.973	0.762	2.64237e-11	C0_0 M2 macrophages	ZFP36L1
1.34159e-15	1.46483	0.489	0.154	2.76313e-11	C0_0 M2 macrophages	PDE3B
1.35088e-15	0.812991	0.775	0.419	2.78228e-11	C0_0 M2 macrophages	B3GNT2
1.60427e-15	0.841155	0.805	0.439	3.30416e-11	C0_0 M2 macrophages	NDUFB6
1.65398e-15	0.865156	0.939	0.586	3.40653e-11	C0_0 M2 macrophages	CAPZA2
1.72655e-15	0.415661	0.939	0.764	3.556e-11	C0_0 M2 macrophages	LYN
1.73931e-15	0.608185	0.844	0.558	3.58229e-11	C0_0 M2 macrophages	NUMB
1.80231e-15	1.21817	0.698	0.294	3.71204e-11	C0_0 M2 macrophages	RNPEP
1.80271e-15	1.07939	0.794	0.375	3.71286e-11	C0_0 M2 macrophages	SEPHS2
1.91087e-15	0.349801	0.996	0.898	3.93564e-11	C0_0 M2 macrophages	MIF
2.14788e-15	1.24584	0.698	0.293	4.42377e-11	C0_0 M2 macrophages	GLB1
2.2062e-15	0.661198	0.878	0.576	4.54389e-11	C0_0 M2 macrophages	RAD23A
2.27572e-15	0.863148	0.813	0.485	4.68707e-11	C0_0 M2 macrophages	PGAM1
2.35978e-15	1.32372	0.721	0.298	4.8602e-11	C0_0 M2 macrophages	CXorf38
2.37506e-15	0.987366	0.828	0.45	4.89167e-11	C0_0 M2 macrophages	GUSB
2.37594e-15	1.84759	0.313	0.075	4.89349e-11	C0_0 M2 macrophages	VWA5A
2.44485e-15	0.777795	0.908	0.567	5.03542e-11	C0_0 M2 macrophages	MYDGF
2.62815e-15	1.06712	0.878	0.497	5.41293e-11	C0_0 M2 macrophages	CALM3
2.63088e-15	1.15478	0.859	0.455	5.41857e-11	C0_0 M2 macrophages	ADSS
2.63636e-15	-4.84361	0.019	0.244	5.42984e-11	C0_0 M2 macrophages	LAMP3
2.77746e-15	0.414843	0.996	0.861	5.72045e-11	C0_0 M2 macrophages	GNG5
2.80853e-15	0.955855	0.588	0.264	5.78444e-11	C0_0 M2 macrophages	G6PD
2.88835e-15	0.722415	0.905	0.586	5.94884e-11	C0_0 M2 macrophages	PRDX5
3.0687e-15	0.943752	0.737	0.351	6.3203e-11	C0_0 M2 macrophages	TREM2
3.08872e-15	0.67798	0.786	0.48	6.36153e-11	C0_0 M2 macrophages	RAD23B
3.25065e-15	0.84002	0.943	0.6	6.69504e-11	C0_0 M2 macrophages	LACTB
3.31652e-15	2.17853	0.618	0.144	6.8307e-11	C0_0 M2 macrophages	FAM89A
3.4772e-15	0.630012	0.706	0.383	7.16163e-11	C0_0 M2 macrophages	P2RX4
3.51759e-15	1.49886	0.683	0.26	7.24482e-11	C0_0 M2 macrophages	WDR11
3.81911e-15	0.593449	0.989	0.81	7.86584e-11	C0_0 M2 macrophages	IFNGR1
3.91705e-15	0.851162	0.92	0.562	8.06756e-11	C0_0 M2 macrophages	HADHB
3.96005e-15	1.16286	0.966	0.548	8.15613e-11	C0_0 M2 macrophages	FBP1
4.45951e-15	0.794854	0.817	0.474	9.1848e-11	C0_0 M2 macrophages	TMED4
4.51457e-15	0.520787	0.382	0.209	9.29821e-11	C0_0 M2 macrophages	MGST1
4.53692e-15	-1.52328	0.202	0.347	9.34423e-11	C0_0 M2 macrophages	CIITA
4.83399e-15	0.449818	0.832	0.575	9.95609e-11	C0_0 M2 macrophages	GLRX
4.84756e-15	0.975428	0.79	0.399	9.98404e-11	C0_0 M2 macrophages	TMX1
4.9304e-15	1.01743	0.538	0.24	1.01547e-10	C0_0 M2 macrophages	SORT1
4.99418e-15	0.855696	0.87	0.513	1.0286e-10	C0_0 M2 macrophages	NDUFS8
4.99768e-15	0.448323	0.989	0.825	1.02932e-10	C0_0 M2 macrophages	DBI
5.00984e-15	1.06196	0.87	0.465	1.03183e-10	C0_0 M2 macrophages	MNDA
5.04772e-15	0.604382	0.935	0.689	1.03963e-10	C0_0 M2 macrophages	RAB10
5.35513e-15	-2.47212	0.076	0.277	1.10294e-10	C0_0 M2 macrophages	CD69
5.3674e-15	1.07259	0.935	0.528	1.10547e-10	C0_0 M2 macrophages	ZYX
5.53463e-15	0.60061	0.897	0.626	1.13991e-10	C0_0 M2 macrophages	ANXA11
5.5849e-15	0.81716	0.824	0.467	1.15027e-10	C0_0 M2 macrophages	TMCO1
5.70084e-15	0.859372	0.824	0.484	1.17414e-10	C0_0 M2 macrophages	RDX
6.0448e-15	1.2439	0.779	0.359	1.24499e-10	C0_0 M2 macrophages	CPM
6.22231e-15	-0.688756	0.889	0.879	1.28155e-10	C0_0 M2 macrophages	HLA-DQA1
6.27624e-15	0.659386	0.916	0.649	1.29265e-10	C0_0 M2 macrophages	ERP29
6.28662e-15	0.317582	0.985	0.897	1.29479e-10	C0_0 M2 macrophages	SGK1
6.39373e-15	0.737627	0.981	0.7	1.31685e-10	C0_0 M2 macrophages	M6PR
6.42476e-15	1.64805	0.504	0.151	1.32324e-10	C0_0 M2 macrophages	TMED8
6.61905e-15	1.71904	0.756	0.237	1.36326e-10	C0_0 M2 macrophages	LRRC25
7.77493e-15	1.23423	0.786	0.379	1.60132e-10	C0_0 M2 macrophages	C3AR1
7.99878e-15	0.343889	0.798	0.546	1.64743e-10	C0_0 M2 macrophages	DCXR
8.59897e-15	1.88564	0.645	0.188	1.77104e-10	C0_0 M2 macrophages	SLAMF8
1.03776e-14	1.37186	0.79	0.334	2.13736e-10	C0_0 M2 macrophages	SHTN1
1.08575e-14	-2.12604	0.187	0.429	2.23621e-10	C0_0 M2 macrophages	AREG
1.08944e-14	0.792398	0.897	0.553	2.24382e-10	C0_0 M2 macrophages	ADAM10
1.18344e-14	0.524972	0.947	0.724	2.43741e-10	C0_0 M2 macrophages	ACADVL
1.18901e-14	0.651205	0.893	0.597	2.44888e-10	C0_0 M2 macrophages	EVI2A
1.23287e-14	0.965597	0.805	0.421	2.53921e-10	C0_0 M2 macrophages	FGD5-AS1
1.24161e-14	0.549955	0.859	0.606	2.55721e-10	C0_0 M2 macrophages	CNDP2
1.31026e-14	1.08235	0.656	0.3	2.69862e-10	C0_0 M2 macrophages	AGPAT2
1.34199e-14	0.867834	0.847	0.472	2.76396e-10	C0_0 M2 macrophages	VKORC1
1.37873e-14	0.98415	0.859	0.485	2.83963e-10	C0_0 M2 macrophages	NARS
1.41422e-14	0.436504	0.981	0.8	2.91273e-10	C0_0 M2 macrophages	VDAC1
1.44771e-14	0.6379	0.924	0.654	2.9817e-10	C0_0 M2 macrophages	NDUFC2
1.48572e-14	0.923235	0.672	0.322	3.05998e-10	C0_0 M2 macrophages	SLC52A2
1.49131e-14	0.781487	0.863	0.515	3.0715e-10	C0_0 M2 macrophages	ZNHIT1
1.49814e-14	0.977735	0.954	0.671	3.08557e-10	C0_0 M2 macrophages	TFRC
1.53242e-14	1.05022	0.756	0.354	3.15618e-10	C0_0 M2 macrophages	SCAMP2
1.5548e-14	0.774591	0.824	0.462	3.20226e-10	C0_0 M2 macrophages	TSPAN14
1.56515e-14	1.22363	0.767	0.348	3.22359e-10	C0_0 M2 macrophages	IL17RA
1.62514e-14	0.455852	0.935	0.695	3.34713e-10	C0_0 M2 macrophages	RAB2A
1.67738e-14	1.62022	0.721	0.239	3.45474e-10	C0_0 M2 macrophages	ASPH
1.76324e-14	0.864542	0.802	0.451	3.63156e-10	C0_0 M2 macrophages	MRPL57
1.77824e-14	0.663571	0.813	0.514	3.66247e-10	C0_0 M2 macrophages	MRPL51
1.79573e-14	0.694716	0.855	0.535	3.69848e-10	C0_0 M2 macrophages	NAA50
1.89266e-14	0.590002	0.927	0.659	3.89812e-10	C0_0 M2 macrophages	JTB
1.95586e-14	0.377352	0.137	0.096	4.02829e-10	C0_0 M2 macrophages	ABCG2
2.03754e-14	0.561653	0.954	0.724	4.19651e-10	C0_0 M2 macrophages	ATOX1
2.04152e-14	0.344127	0.996	0.897	4.20472e-10	C0_0 M2 macrophages	RHOA
2.05498e-14	0.852546	0.809	0.463	4.23245e-10	C0_0 M2 macrophages	NIPSNAP2
2.15764e-14	-2.65516	0.065	0.164	4.44387e-10	C0_0 M2 macrophages	CD1C
2.16978e-14	0.481821	0.973	0.829	4.46889e-10	C0_0 M2 macrophages	CALR
2.25039e-14	0.651364	0.908	0.625	4.63491e-10	C0_0 M2 macrophages	WNK1
2.27638e-14	2.67679	0.374	0.059	4.68842e-10	C0_0 M2 macrophages	TM4SF19
2.31767e-14	0.804343	0.805	0.49	4.77347e-10	C0_0 M2 macrophages	PDXDC1
2.32023e-14	0.804481	0.866	0.522	4.77875e-10	C0_0 M2 macrophages	NDUFC1
2.32816e-14	0.746181	0.859	0.497	4.79508e-10	C0_0 M2 macrophages	RPS19BP1
2.33013e-14	0.629989	0.821	0.512	4.79913e-10	C0_0 M2 macrophages	COX14
2.41794e-14	0.801123	0.897	0.554	4.98e-10	C0_0 M2 macrophages	CHMP5
2.5349e-14	0.395193	0.653	0.431	5.22087e-10	C0_0 M2 macrophages	MAML2
2.64021e-14	0.815732	0.634	0.305	5.43778e-10	C0_0 M2 macrophages	ATG7
2.65151e-14	0.440655	0.977	0.792	5.46105e-10	C0_0 M2 macrophages	HSPA5
2.70608e-14	0.83207	0.737	0.397	5.57345e-10	C0_0 M2 macrophages	CNIH4
2.82988e-14	1.09451	0.882	0.501	5.82843e-10	C0_0 M2 macrophages	TMEM70
2.91664e-14	0.87422	0.813	0.455	6.00712e-10	C0_0 M2 macrophages	BLOC1S2
2.94451e-14	1.02703	0.863	0.435	6.0645e-10	C0_0 M2 macrophages	CERT1
2.98436e-14	0.976197	0.698	0.35	6.1466e-10	C0_0 M2 macrophages	SURF1
3.20789e-14	0.573401	0.992	0.811	6.60696e-10	C0_0 M2 macrophages	COX8A
3.28948e-14	0.965184	0.844	0.44	6.77502e-10	C0_0 M2 macrophages	SEL1L
3.58592e-14	1.11969	0.802	0.378	7.38555e-10	C0_0 M2 macrophages	ACAA2
3.72482e-14	0.615896	0.985	0.838	7.67163e-10	C0_0 M2 macrophages	ARPC5
3.89521e-14	0.737808	0.95	0.666	8.02258e-10	C0_0 M2 macrophages	CBX3
3.90097e-14	2.51644	0.531	0.103	8.03445e-10	C0_0 M2 macrophages	OLFML2B
4.66645e-14	0.587247	0.996	0.816	9.61102e-10	C0_0 M2 macrophages	GSTO1
4.72667e-14	1.69771	0.401	0.122	9.73506e-10	C0_0 M2 macrophages	GHDC
4.82075e-14	1.53746	0.477	0.154	9.92881e-10	C0_0 M2 macrophages	DDI2
4.93248e-14	0.666594	0.931	0.622	1.01589e-09	C0_0 M2 macrophages	LAMTOR5
5.07435e-14	1.27094	0.508	0.192	1.04511e-09	C0_0 M2 macrophages	DCAF13
5.1227e-14	1.3817	0.408	0.147	1.05507e-09	C0_0 M2 macrophages	SLC7A8
5.18129e-14	1.02183	0.534	0.251	1.06714e-09	C0_0 M2 macrophages	ZSCAN16-AS1
5.51929e-14	0.831289	0.798	0.427	1.13675e-09	C0_0 M2 macrophages	MITF
5.61905e-14	1.09156	0.649	0.281	1.1573e-09	C0_0 M2 macrophages	TXNDC15
6.00832e-14	-1.1758	0.424	0.621	1.23747e-09	C0_0 M2 macrophages	OLR1
6.57278e-14	0.734271	0.775	0.453	1.35373e-09	C0_0 M2 macrophages	STK10
6.69921e-14	1.73245	0.271	0.067	1.37977e-09	C0_0 M2 macrophages	ALG9
6.90031e-14	0.953326	0.943	0.583	1.42119e-09	C0_0 M2 macrophages	PLA2G7
7.2462e-14	1.0326	0.802	0.363	1.49243e-09	C0_0 M2 macrophages	SMIM25
7.51936e-14	1.06663	0.595	0.272	1.54869e-09	C0_0 M2 macrophages	SYS1
7.54595e-14	1.73293	0.405	0.103	1.55416e-09	C0_0 M2 macrophages	SIRPB1
7.86072e-14	0.314571	0.989	0.84	1.61899e-09	C0_0 M2 macrophages	CDV3
8.34255e-14	0.669007	0.958	0.69	1.71823e-09	C0_0 M2 macrophages	VAMP8
8.48229e-14	1.31711	0.832	0.332	1.74701e-09	C0_0 M2 macrophages	ABHD2
9.17135e-14	0.863078	0.782	0.418	1.88893e-09	C0_0 M2 macrophages	WDR26
9.17783e-14	0.994293	0.634	0.29	1.89027e-09	C0_0 M2 macrophages	CCDC186
9.21159e-14	1.19081	0.794	0.338	1.89722e-09	C0_0 M2 macrophages	ARAP1
9.22879e-14	1.08193	0.779	0.368	1.90076e-09	C0_0 M2 macrophages	POLE4
9.32604e-14	2.11139	0.443	0.091	1.92079e-09	C0_0 M2 macrophages	C2CD5
9.49956e-14	1.30213	0.611	0.224	1.95653e-09	C0_0 M2 macrophages	IDH1
9.69321e-14	1.5263	0.672	0.242	1.99641e-09	C0_0 M2 macrophages	GNPDA1
9.79536e-14	1.14663	0.58	0.238	2.01745e-09	C0_0 M2 macrophages	PLOD3
9.81404e-14	0.59912	0.889	0.579	2.0213e-09	C0_0 M2 macrophages	NDUFB10
1.00939e-13	0.488744	0.947	0.704	2.07893e-09	C0_0 M2 macrophages	PSMD8
1.0098e-13	0.81103	0.74	0.394	2.07978e-09	C0_0 M2 macrophages	PSMD14
1.02103e-13	1.58174	0.824	0.288	2.10292e-09	C0_0 M2 macrophages	PLPP3
1.04644e-13	0.816002	0.87	0.51	2.15524e-09	C0_0 M2 macrophages	CFDP1
1.1794e-13	-0.237684	0.973	0.936	2.42909e-09	C0_0 M2 macrophages	HLA-DPA1
1.2314e-13	0.68114	0.748	0.429	2.53618e-09	C0_0 M2 macrophages	EIF4EBP1
1.27464e-13	3.11988	0.305	0.035	2.62525e-09	C0_0 M2 macrophages	AC009974.1
1.28804e-13	0.986615	0.802	0.431	2.65284e-09	C0_0 M2 macrophages	PEPD
1.39054e-13	1.01699	0.786	0.403	2.86396e-09	C0_0 M2 macrophages	SNX27
1.3942e-13	0.777327	0.874	0.488	2.8715e-09	C0_0 M2 macrophages	NDUFB7
1.42404e-13	0.5872	0.966	0.721	2.93296e-09	C0_0 M2 macrophages	ATP5MC3
1.42522e-13	0.972005	0.809	0.382	2.93539e-09	C0_0 M2 macrophages	NAA20
1.42986e-13	0.703841	0.874	0.54	2.94494e-09	C0_0 M2 macrophages	SCP2
1.56286e-13	0.437281	0.966	0.756	3.21887e-09	C0_0 M2 macrophages	NDUFB2
1.57876e-13	1.35057	0.641	0.25	3.25162e-09	C0_0 M2 macrophages	SHISA5
1.62216e-13	0.763617	0.603	0.319	3.34099e-09	C0_0 M2 macrophages	LRRC59
1.7001e-13	1.9385	0.382	0.085	3.50153e-09	C0_0 M2 macrophages	SNTB1
1.71969e-13	0.29034	1	0.954	3.54187e-09	C0_0 M2 macrophages	TYROBP
1.73835e-13	0.592015	0.908	0.624	3.58032e-09	C0_0 M2 macrophages	PSMB6
1.73999e-13	0.727069	0.969	0.67	3.58367e-09	C0_0 M2 macrophages	SPCS3
1.76007e-13	0.581931	0.966	0.71	3.62505e-09	C0_0 M2 macrophages	SPCS2
1.84879e-13	0.563168	0.901	0.636	3.80778e-09	C0_0 M2 macrophages	KDELR2
1.87943e-13	1.03037	0.534	0.218	3.87088e-09	C0_0 M2 macrophages	FMN1
1.90255e-13	0.426991	0.996	0.897	3.9185e-09	C0_0 M2 macrophages	HSP90B1
2.13328e-13	0.898243	0.828	0.481	4.39371e-09	C0_0 M2 macrophages	SSB
2.1787e-13	1.11752	0.645	0.292	4.48726e-09	C0_0 M2 macrophages	SCD
2.29449e-13	1.02123	0.664	0.308	4.72574e-09	C0_0 M2 macrophages	MFSD10
2.32829e-13	1.30727	0.515	0.188	4.79534e-09	C0_0 M2 macrophages	FAM200B
2.33076e-13	1.12218	0.531	0.215	4.80043e-09	C0_0 M2 macrophages	TUSC2
2.37686e-13	1.10861	0.695	0.321	4.89538e-09	C0_0 M2 macrophages	DRAM2
2.39432e-13	0.78326	0.897	0.564	4.93135e-09	C0_0 M2 macrophages	TMEM14C
2.42235e-13	1.84103	0.595	0.173	4.98907e-09	C0_0 M2 macrophages	CLIP4
2.42236e-13	1.12915	0.645	0.287	4.98909e-09	C0_0 M2 macrophages	ZBTB8OS
2.49291e-13	0.720905	0.79	0.442	5.1344e-09	C0_0 M2 macrophages	TIMM13
2.50576e-13	-1.16678	0.454	0.578	5.16086e-09	C0_0 M2 macrophages	MARCKSL1
2.53318e-13	0.540106	0.79	0.508	5.21733e-09	C0_0 M2 macrophages	PSMB7
2.54216e-13	0.883417	0.966	0.643	5.23583e-09	C0_0 M2 macrophages	CREG1
2.55351e-13	0.82659	0.744	0.417	5.25921e-09	C0_0 M2 macrophages	COPB2
2.5754e-13	1.17579	0.779	0.374	5.30429e-09	C0_0 M2 macrophages	SLC25A24
2.61124e-13	0.595189	0.882	0.596	5.37812e-09	C0_0 M2 macrophages	TMED2
2.62329e-13	0.713138	0.924	0.608	5.40293e-09	C0_0 M2 macrophages	SNRPG
2.83064e-13	1.07857	0.836	0.466	5.82998e-09	C0_0 M2 macrophages	SNX2
3.23371e-13	0.574368	0.927	0.668	6.66015e-09	C0_0 M2 macrophages	TMEM50A
3.27673e-13	0.597921	0.863	0.549	6.74876e-09	C0_0 M2 macrophages	NENF
3.29627e-13	0.621302	0.985	0.793	6.78899e-09	C0_0 M2 macrophages	TLN1
3.30692e-13	0.592116	0.947	0.71	6.81094e-09	C0_0 M2 macrophages	GLIPR2
3.41111e-13	0.384937	0.992	0.838	7.02552e-09	C0_0 M2 macrophages	PDIA3
3.55985e-13	0.775813	0.771	0.462	7.33187e-09	C0_0 M2 macrophages	SUPT16H
3.68568e-13	0.454075	0.985	0.909	7.59103e-09	C0_0 M2 macrophages	MT1X
3.76912e-13	0.5401	0.817	0.532	7.76288e-09	C0_0 M2 macrophages	TXNL4A
3.85556e-13	1.06045	0.832	0.43	7.9409e-09	C0_0 M2 macrophages	SCPEP1
3.92918e-13	1.16443	0.618	0.264	8.09255e-09	C0_0 M2 macrophages	BLVRA
3.93869e-13	-1.24375	0.302	0.406	8.11213e-09	C0_0 M2 macrophages	RFTN1
3.96395e-13	1.17839	0.897	0.459	8.16416e-09	C0_0 M2 macrophages	RAB13
4.22386e-13	1.17764	0.615	0.257	8.69947e-09	C0_0 M2 macrophages	PNKD
4.32074e-13	0.964926	0.908	0.507	8.89899e-09	C0_0 M2 macrophages	PTPN6
4.51367e-13	1.59743	0.5	0.149	9.29635e-09	C0_0 M2 macrophages	PAK1IP1
4.8538e-13	1.5032	0.172	0.078	9.99688e-09	C0_0 M2 macrophages	CHI3L1
5.01776e-13	0.339335	0.832	0.559	1.03346e-08	C0_0 M2 macrophages	MAPK6
5.10055e-13	1.28875	0.63	0.247	1.05051e-08	C0_0 M2 macrophages	COMMD9
5.1786e-13	1.61132	0.408	0.112	1.06658e-08	C0_0 M2 macrophages	SLC27A3
5.36056e-13	0.964711	0.84	0.465	1.10406e-08	C0_0 M2 macrophages	GTF3A
5.43442e-13	0.46221	0.916	0.671	1.11927e-08	C0_0 M2 macrophages	RAB1A
5.57469e-13	0.70039	0.58	0.292	1.14816e-08	C0_0 M2 macrophages	CHPT1
5.60868e-13	0.501042	0.908	0.646	1.15516e-08	C0_0 M2 macrophages	SF3B5
6.14749e-13	0.612348	0.908	0.602	1.26614e-08	C0_0 M2 macrophages	NDUFS6
6.46971e-13	0.94271	0.782	0.394	1.3325e-08	C0_0 M2 macrophages	SYPL1
6.50606e-13	0.856039	0.641	0.305	1.33999e-08	C0_0 M2 macrophages	DUSP23
6.56424e-13	0.61871	0.79	0.473	1.35197e-08	C0_0 M2 macrophages	EMC3
6.80034e-13	0.615396	0.679	0.397	1.4006e-08	C0_0 M2 macrophages	DUSP6
7.3915e-13	0.559292	0.863	0.603	1.52235e-08	C0_0 M2 macrophages	SNU13
7.42559e-13	1.044	0.676	0.302	1.52937e-08	C0_0 M2 macrophages	ALG5
7.98793e-13	0.603961	0.687	0.39	1.64519e-08	C0_0 M2 macrophages	CYB5A
8.11746e-13	1.65434	0.454	0.123	1.67187e-08	C0_0 M2 macrophages	ERLIN2
8.22874e-13	0.404634	0.992	0.823	1.69479e-08	C0_0 M2 macrophages	COX7A2
8.44388e-13	0.574127	0.859	0.537	1.7391e-08	C0_0 M2 macrophages	GTF3C6
8.75883e-13	0.407768	0.969	0.773	1.80397e-08	C0_0 M2 macrophages	RAB7A
8.89089e-13	2.53893	0.332	0.063	1.83117e-08	C0_0 M2 macrophages	ACOT2
8.90165e-13	0.523654	0.996	0.861	1.83338e-08	C0_0 M2 macrophages	ZEB2
8.9375e-13	0.754272	0.786	0.449	1.84077e-08	C0_0 M2 macrophages	PLP2
9.02642e-13	1.07112	0.691	0.335	1.85908e-08	C0_0 M2 macrophages	ECHDC1
9.2126e-13	0.951766	0.756	0.368	1.89743e-08	C0_0 M2 macrophages	PPP1R7
9.42368e-13	0.222265	1	0.965	1.9409e-08	C0_0 M2 macrophages	VIM
1.00322e-12	0.814401	0.847	0.467	2.06623e-08	C0_0 M2 macrophages	PPFIA1
1.01072e-12	0.741415	0.729	0.417	2.08169e-08	C0_0 M2 macrophages	RAB6A
1.06028e-12	0.817061	0.622	0.29	2.18376e-08	C0_0 M2 macrophages	ARL1
1.09334e-12	0.701295	0.809	0.533	2.25184e-08	C0_0 M2 macrophages	LGALS9
1.11248e-12	0.803335	0.885	0.555	2.29126e-08	C0_0 M2 macrophages	GALNT1
1.11705e-12	0.279737	1	0.951	2.30067e-08	C0_0 M2 macrophages	SERF2
1.15459e-12	0.789242	0.855	0.507	2.378e-08	C0_0 M2 macrophages	TMEM219
1.15475e-12	0.929182	0.611	0.262	2.37833e-08	C0_0 M2 macrophages	SLC39A7
1.15842e-12	0.807	0.71	0.367	2.38588e-08	C0_0 M2 macrophages	ATP5MC1
1.18597e-12	0.603521	0.992	0.717	2.44263e-08	C0_0 M2 macrophages	CD53
1.33383e-12	0.498513	0.882	0.624	2.74715e-08	C0_0 M2 macrophages	SPCS1
1.33587e-12	1.31089	0.546	0.2	2.75135e-08	C0_0 M2 macrophages	TMEM138
1.35064e-12	0.457657	0.989	0.862	2.78178e-08	C0_0 M2 macrophages	CLIC1
1.3812e-12	0.728601	0.95	0.716	2.84472e-08	C0_0 M2 macrophages	TXNIP
1.41236e-12	1.48878	0.42	0.136	2.90889e-08	C0_0 M2 macrophages	NLN
1.42862e-12	0.466805	0.889	0.635	2.9424e-08	C0_0 M2 macrophages	ACTN1
1.50641e-12	2.18468	0.191	0.034	3.10261e-08	C0_0 M2 macrophages	TPRG1
1.52157e-12	1.22673	0.706	0.293	3.13384e-08	C0_0 M2 macrophages	LSM10
1.54955e-12	1.21006	0.76	0.357	3.19145e-08	C0_0 M2 macrophages	CTDSP1
1.55581e-12	0.866388	0.87	0.472	3.20434e-08	C0_0 M2 macrophages	NDUFB3
1.62584e-12	1.07779	0.859	0.441	3.34858e-08	C0_0 M2 macrophages	SGK3
1.66389e-12	0.873218	0.878	0.526	3.42696e-08	C0_0 M2 macrophages	BLOC1S1
1.71534e-12	1.17916	0.74	0.342	3.53292e-08	C0_0 M2 macrophages	NPC1
1.76699e-12	0.638162	0.622	0.35	3.6393e-08	C0_0 M2 macrophages	TECR
1.81466e-12	1.13843	0.622	0.272	3.73748e-08	C0_0 M2 macrophages	ANTKMT
1.82464e-12	0.502398	0.958	0.709	3.75802e-08	C0_0 M2 macrophages	UBXN4
2.01978e-12	0.799675	0.79	0.424	4.15994e-08	C0_0 M2 macrophages	GADD45GIP1
2.03956e-12	0.626079	0.805	0.485	4.20067e-08	C0_0 M2 macrophages	AUP1
2.05252e-12	1.02166	0.84	0.445	4.22737e-08	C0_0 M2 macrophages	SLC31A2
2.05578e-12	0.550714	0.874	0.599	4.23409e-08	C0_0 M2 macrophages	ELOC
2.06325e-12	1.04263	0.901	0.478	4.24947e-08	C0_0 M2 macrophages	HEXA
2.18622e-12	2.02205	0.347	0.078	4.50274e-08	C0_0 M2 macrophages	ZMIZ1-AS1
2.1934e-12	0.470742	0.947	0.698	4.51753e-08	C0_0 M2 macrophages	PSMB3
2.22093e-12	1.71029	0.489	0.134	4.57423e-08	C0_0 M2 macrophages	VAC14
2.23513e-12	0.994014	0.794	0.416	4.60348e-08	C0_0 M2 macrophages	ERLEC1
2.24913e-12	-1.10672	0.546	0.643	4.6323e-08	C0_0 M2 macrophages	ETV3
2.31506e-12	1.35824	0.832	0.388	4.76809e-08	C0_0 M2 macrophages	PRKCB
2.36426e-12	0.820407	0.763	0.397	4.86943e-08	C0_0 M2 macrophages	DDRGK1
2.51787e-12	0.455564	0.889	0.633	5.1858e-08	C0_0 M2 macrophages	TUBA1C
2.74281e-12	1.17799	0.641	0.287	5.64908e-08	C0_0 M2 macrophages	FUCA2
2.74811e-12	0.679763	0.809	0.455	5.66e-08	C0_0 M2 macrophages	PTPRA
2.77938e-12	0.964102	0.771	0.364	5.72442e-08	C0_0 M2 macrophages	MCFD2
2.93398e-12	0.670958	0.863	0.535	6.04282e-08	C0_0 M2 macrophages	CARD19
2.98866e-12	1.07398	0.511	0.194	6.15545e-08	C0_0 M2 macrophages	MTX1
3.0553e-12	0.928874	0.817	0.432	6.2927e-08	C0_0 M2 macrophages	TMEM30A
3.09372e-12	0.960715	0.87	0.492	6.37183e-08	C0_0 M2 macrophages	TSPAN4
3.12151e-12	0.823133	0.821	0.495	6.42905e-08	C0_0 M2 macrophages	CYFIP1
3.12401e-12	0.728383	0.599	0.321	6.43421e-08	C0_0 M2 macrophages	RDH11
3.24974e-12	1.01633	0.874	0.459	6.69316e-08	C0_0 M2 macrophages	SFT2D1
3.2609e-12	0.922672	0.893	0.485	6.71614e-08	C0_0 M2 macrophages	CNPY3
3.42021e-12	1.34304	0.431	0.137	7.04426e-08	C0_0 M2 macrophages	MIIP
3.49857e-12	0.81881	0.706	0.364	7.20566e-08	C0_0 M2 macrophages	POLR2F
3.54997e-12	1.04458	0.58	0.253	7.31153e-08	C0_0 M2 macrophages	CDK4
3.98584e-12	-1.03372	0.393	0.535	8.20924e-08	C0_0 M2 macrophages	DUSP4
4.00471e-12	3.03531	0.294	0.041	8.24811e-08	C0_0 M2 macrophages	SIGLEC1
4.02276e-12	0.348322	0.973	0.813	8.28528e-08	C0_0 M2 macrophages	COX5B
4.06657e-12	1.45263	0.492	0.163	8.37551e-08	C0_0 M2 macrophages	MRPL17
4.09065e-12	0.343721	0.966	0.743	8.42511e-08	C0_0 M2 macrophages	PET100
4.13289e-12	0.402316	0.992	0.834	8.5121e-08	C0_0 M2 macrophages	MORF4L1
4.15517e-12	0.410654	0.947	0.734	8.55798e-08	C0_0 M2 macrophages	SAP18
4.16229e-12	1.02047	0.966	0.465	8.57266e-08	C0_0 M2 macrophages	AQP9
4.24821e-12	0.697172	0.828	0.502	8.74962e-08	C0_0 M2 macrophages	ANAPC11
4.38424e-12	0.713728	0.595	0.314	9.02977e-08	C0_0 M2 macrophages	SMIM4
4.4079e-12	0.577628	0.966	0.721	9.07852e-08	C0_0 M2 macrophages	DRAP1
4.68888e-12	0.799598	0.481	0.209	9.65722e-08	C0_0 M2 macrophages	MRPS18B
4.93319e-12	0.802833	0.748	0.416	1.01604e-07	C0_0 M2 macrophages	TIMM8B
4.94099e-12	0.829636	0.782	0.421	1.01765e-07	C0_0 M2 macrophages	AP3S1
4.96851e-12	1.0716	0.702	0.324	1.02331e-07	C0_0 M2 macrophages	PBDC1
5.17992e-12	0.831941	0.672	0.347	1.06686e-07	C0_0 M2 macrophages	SDF2L1
5.27646e-12	0.255118	1	0.92	1.08674e-07	C0_0 M2 macrophages	LGALS1
5.31157e-12	0.779016	0.702	0.392	1.09397e-07	C0_0 M2 macrophages	CAPN2
5.41387e-12	1.05046	0.802	0.408	1.11504e-07	C0_0 M2 macrophages	RBMS1
5.59376e-12	1.31735	0.393	0.14	1.15209e-07	C0_0 M2 macrophages	NCLN
5.6246e-12	1.52968	0.321	0.086	1.15844e-07	C0_0 M2 macrophages	KCNE1
5.65462e-12	0.825292	0.847	0.494	1.16463e-07	C0_0 M2 macrophages	NDUFAB1
5.75449e-12	-1.14368	0.298	0.368	1.18519e-07	C0_0 M2 macrophages	VMO1
5.76515e-12	0.63137	0.985	0.704	1.18739e-07	C0_0 M2 macrophages	CAP1
5.94833e-12	0.245958	1	0.942	1.22512e-07	C0_0 M2 macrophages	YBX1
6.0034e-12	1.46184	0.508	0.183	1.23646e-07	C0_0 M2 macrophages	COA6
6.0898e-12	1.01052	0.821	0.414	1.25425e-07	C0_0 M2 macrophages	CYB5R4
6.12309e-12	0.608028	0.966	0.7	1.26111e-07	C0_0 M2 macrophages	DPP7
6.19546e-12	-2.74536	0.084	0.275	1.27602e-07	C0_0 M2 macrophages	MCOLN2
6.37251e-12	-0.701674	0.947	0.967	1.31248e-07	C0_0 M2 macrophages	PNRC1
6.51225e-12	1.08867	0.813	0.394	1.34126e-07	C0_0 M2 macrophages	OSTM1
6.56735e-12	0.442909	0.989	0.828	1.35261e-07	C0_0 M2 macrophages	UBL5
6.68363e-12	1.27263	0.702	0.298	1.37656e-07	C0_0 M2 macrophages	SYK
6.72361e-12	0.558436	0.939	0.666	1.38479e-07	C0_0 M2 macrophages	C18orf32
6.73305e-12	1.07344	0.733	0.335	1.38674e-07	C0_0 M2 macrophages	DEDD2
6.97438e-12	0.962784	0.603	0.283	1.43644e-07	C0_0 M2 macrophages	TMEM251
7.16484e-12	0.850642	0.76	0.419	1.47567e-07	C0_0 M2 macrophages	SPG21
7.20221e-12	0.715429	0.752	0.432	1.48337e-07	C0_0 M2 macrophages	TMEM230
7.77056e-12	0.954899	0.821	0.444	1.60042e-07	C0_0 M2 macrophages	CISD2
7.91005e-12	1.11708	0.893	0.465	1.62915e-07	C0_0 M2 macrophages	NCKAP1L
7.92335e-12	0.716628	0.84	0.51	1.63189e-07	C0_0 M2 macrophages	C1orf122
8.15981e-12	1.43102	0.531	0.195	1.68059e-07	C0_0 M2 macrophages	CBR1
8.21416e-12	1.19192	0.481	0.183	1.69179e-07	C0_0 M2 macrophages	ZFPM1
8.36004e-12	0.161509	1	0.997	1.72183e-07	C0_0 M2 macrophages	MT2A
8.42327e-12	0.467669	0.817	0.527	1.73486e-07	C0_0 M2 macrophages	ADAM17
8.65234e-12	0.592729	0.821	0.529	1.78204e-07	C0_0 M2 macrophages	AHCYL1
8.74904e-12	1.4712	0.523	0.162	1.80195e-07	C0_0 M2 macrophages	GFOD1
8.7563e-12	-0.557122	0.523	0.506	1.80345e-07	C0_0 M2 macrophages	SATB1
8.76748e-12	1.01625	0.714	0.333	1.80575e-07	C0_0 M2 macrophages	UQCC2
8.81934e-12	-1.44107	0.233	0.369	1.81643e-07	C0_0 M2 macrophages	TRAF5
8.98536e-12	-2.07931	0.095	0.264	1.85063e-07	C0_0 M2 macrophages	STAT4
9.15553e-12	1.2652	0.504	0.185	1.88567e-07	C0_0 M2 macrophages	GSR
9.17843e-12	0.312989	1	0.937	1.89039e-07	C0_0 M2 macrophages	HMGB1
9.27685e-12	0.447579	0.939	0.743	1.91066e-07	C0_0 M2 macrophages	SSR2
9.53715e-12	1.14781	0.588	0.256	1.96427e-07	C0_0 M2 macrophages	CDK2AP2
9.73513e-12	1.02067	0.798	0.375	2.00505e-07	C0_0 M2 macrophages	TPD52L2
1.03593e-11	0.920194	0.76	0.401	2.1336e-07	C0_0 M2 macrophages	AP3B1
1.05456e-11	-1.28387	0.282	0.417	2.17197e-07	C0_0 M2 macrophages	BCL2L11
1.07736e-11	0.561359	0.901	0.618	2.21893e-07	C0_0 M2 macrophages	C9orf16
1.08176e-11	0.747677	0.874	0.529	2.22799e-07	C0_0 M2 macrophages	FIS1
1.0999e-11	-1.85989	0.103	0.239	2.26534e-07	C0_0 M2 macrophages	SEL1L3
1.14841e-11	1.3438	0.511	0.169	2.36526e-07	C0_0 M2 macrophages	TNPO3
1.20831e-11	0.904473	0.683	0.34	2.48864e-07	C0_0 M2 macrophages	TMEM179B
1.24061e-11	0.734614	0.725	0.414	2.55517e-07	C0_0 M2 macrophages	TMEM134
1.27957e-11	0.375134	0.901	0.636	2.63541e-07	C0_0 M2 macrophages	UBALD2
1.28572e-11	1.0649	0.691	0.299	2.64808e-07	C0_0 M2 macrophages	TNPO1
1.34144e-11	0.683718	0.931	0.612	2.76283e-07	C0_0 M2 macrophages	NEDD8
1.35771e-11	1.05692	0.718	0.326	2.79634e-07	C0_0 M2 macrophages	HOMER3
1.38758e-11	0.75958	0.847	0.526	2.85785e-07	C0_0 M2 macrophages	RNF181
1.41031e-11	0.713316	0.767	0.493	2.90467e-07	C0_0 M2 macrophages	LMAN1
1.42263e-11	0.626296	0.947	0.641	2.93004e-07	C0_0 M2 macrophages	SELENOT
1.44144e-11	0.962778	0.897	0.555	2.96878e-07	C0_0 M2 macrophages	CYBB
1.46165e-11	0.768801	0.664	0.345	3.01042e-07	C0_0 M2 macrophages	PRDX4
1.47077e-11	1.19583	0.305	0.109	3.0292e-07	C0_0 M2 macrophages	SLC9A1
1.51803e-11	1.03392	0.538	0.228	3.12654e-07	C0_0 M2 macrophages	COA3
1.52604e-11	0.467373	0.912	0.64	3.14303e-07	C0_0 M2 macrophages	COX17
1.55009e-11	0.304872	0.981	0.801	3.19257e-07	C0_0 M2 macrophages	ATP5ME
1.56133e-11	1.17451	0.557	0.217	3.21571e-07	C0_0 M2 macrophages	TMEM192
1.57338e-11	0.649201	0.718	0.429	3.24053e-07	C0_0 M2 macrophages	SEC11C
1.57362e-11	0.429282	0.939	0.712	3.24103e-07	C0_0 M2 macrophages	WDR83OS
1.57823e-11	0.441441	0.943	0.767	3.25052e-07	C0_0 M2 macrophages	RGCC
1.59113e-11	0.829323	0.782	0.434	3.27709e-07	C0_0 M2 macrophages	PSMD9
1.60803e-11	1.36409	0.71	0.37	3.3119e-07	C0_0 M2 macrophages	MMP9
1.69321e-11	0.617223	0.809	0.509	3.48734e-07	C0_0 M2 macrophages	ARL8A
1.73478e-11	0.509951	0.931	0.729	3.57296e-07	C0_0 M2 macrophages	SEC61G
1.75258e-11	0.503226	0.985	0.827	3.60962e-07	C0_0 M2 macrophages	MGAT1
1.7715e-11	-1.46917	0.172	0.297	3.64858e-07	C0_0 M2 macrophages	PMEPA1
1.77391e-11	0.934532	0.935	0.55	3.65355e-07	C0_0 M2 macrophages	KCTD12
1.80879e-11	0.498851	0.992	0.791	3.72538e-07	C0_0 M2 macrophages	UQCR11
1.84347e-11	0.702314	0.595	0.31	3.7968e-07	C0_0 M2 macrophages	CIR1
1.86167e-11	0.745039	0.798	0.473	3.83429e-07	C0_0 M2 macrophages	LARP1
1.86841e-11	0.511442	0.958	0.733	3.84818e-07	C0_0 M2 macrophages	MTPN
1.89737e-11	1.8954	0.26	0.063	3.90783e-07	C0_0 M2 macrophages	AC147651.4
1.91425e-11	0.752763	0.805	0.463	3.94258e-07	C0_0 M2 macrophages	ETNK1
1.93957e-11	0.674218	0.511	0.336	3.99474e-07	C0_0 M2 macrophages	LY6E
1.94364e-11	1.14755	0.427	0.174	4.00312e-07	C0_0 M2 macrophages	MRTO4
2.02817e-11	0.562953	0.882	0.593	4.17722e-07	C0_0 M2 macrophages	PSMA4
2.02984e-11	0.38082	0.969	0.766	4.18066e-07	C0_0 M2 macrophages	RBM8A
2.06904e-11	0.477778	0.897	0.634	4.2614e-07	C0_0 M2 macrophages	MBD2
2.07247e-11	0.359548	0.996	0.927	4.26846e-07	C0_0 M2 macrophages	ARPC2
2.11101e-11	0.872704	0.584	0.292	4.34783e-07	C0_0 M2 macrophages	MGAT4B
2.12481e-11	1.15478	0.668	0.278	4.37625e-07	C0_0 M2 macrophages	KIAA0930
2.1584e-11	0.502151	0.912	0.698	4.44543e-07	C0_0 M2 macrophages	RHEB
2.18489e-11	1.01005	0.702	0.351	4.5e-07	C0_0 M2 macrophages	PDIA4
2.19427e-11	0.600401	0.851	0.552	4.51931e-07	C0_0 M2 macrophages	VPS29
2.29565e-11	1.05227	0.492	0.22	4.72813e-07	C0_0 M2 macrophages	CKS1B
2.30166e-11	0.570628	0.908	0.618	4.74049e-07	C0_0 M2 macrophages	PA2G4
2.35559e-11	0.907763	0.588	0.267	4.85157e-07	C0_0 M2 macrophages	MRPL40
2.35822e-11	0.494413	0.989	0.835	4.85698e-07	C0_0 M2 macrophages	ATP6V1G1
2.44985e-11	0.891157	0.809	0.435	5.04571e-07	C0_0 M2 macrophages	BRD7
2.48942e-11	1.0523	0.782	0.404	5.12722e-07	C0_0 M2 macrophages	MLEC
2.5283e-11	0.771985	0.672	0.356	5.20729e-07	C0_0 M2 macrophages	EIF3B
2.62607e-11	0.554991	0.786	0.493	5.40865e-07	C0_0 M2 macrophages	RAB11A
2.66598e-11	0.945396	0.794	0.407	5.49086e-07	C0_0 M2 macrophages	MRPL34
2.70745e-11	0.434646	0.935	0.725	5.57626e-07	C0_0 M2 macrophages	PSMB1
2.71984e-11	0.672422	0.737	0.417	5.60178e-07	C0_0 M2 macrophages	DERL1
2.7337e-11	0.478805	0.969	0.745	5.63034e-07	C0_0 M2 macrophages	PGK1
2.83271e-11	1.40559	0.435	0.144	5.83424e-07	C0_0 M2 macrophages	TMEM242
2.88905e-11	0.560381	0.969	0.734	5.9503e-07	C0_0 M2 macrophages	POMP
2.92477e-11	0.883459	0.866	0.499	6.02386e-07	C0_0 M2 macrophages	MBP
2.96238e-11	0.727073	0.847	0.527	6.10131e-07	C0_0 M2 macrophages	LAMTOR2
2.99337e-11	0.829969	0.844	0.49	6.16514e-07	C0_0 M2 macrophages	LY96
3.00283e-11	1.07089	0.66	0.297	6.18463e-07	C0_0 M2 macrophages	ITGAE
3.03434e-11	1.26424	0.706	0.295	6.24952e-07	C0_0 M2 macrophages	PLXND1
3.07761e-11	0.929304	0.786	0.428	6.33865e-07	C0_0 M2 macrophages	TBRG1
3.12676e-11	0.654875	0.821	0.512	6.43987e-07	C0_0 M2 macrophages	CHMP3
3.1304e-11	0.844882	0.664	0.326	6.44737e-07	C0_0 M2 macrophages	NUS1
3.13771e-11	1.14167	0.531	0.223	6.46243e-07	C0_0 M2 macrophages	ARMC10
3.15204e-11	0.458544	0.996	0.824	6.49193e-07	C0_0 M2 macrophages	HNRNPK
3.22996e-11	0.821071	0.706	0.395	6.65242e-07	C0_0 M2 macrophages	SLC12A6
3.2447e-11	1.03141	0.248	0.12	6.68278e-07	C0_0 M2 macrophages	FAIM
3.26068e-11	1.06437	0.733	0.436	6.7157e-07	C0_0 M2 macrophages	SDC2
3.33881e-11	1.02899	0.538	0.229	6.87662e-07	C0_0 M2 macrophages	SMIM29
3.37725e-11	0.266889	0.927	0.77	6.95579e-07	C0_0 M2 macrophages	SLC38A2
3.80743e-11	1.28556	0.294	0.099	7.84178e-07	C0_0 M2 macrophages	FDX2
3.81347e-11	0.492875	0.954	0.742	7.85423e-07	C0_0 M2 macrophages	COPE
3.87909e-11	0.646232	0.866	0.554	7.98937e-07	C0_0 M2 macrophages	PRMT2
3.89691e-11	0.39194	0.962	0.771	8.02608e-07	C0_0 M2 macrophages	RNH1
3.92214e-11	1.191	0.813	0.374	8.07804e-07	C0_0 M2 macrophages	LBR
4.01575e-11	0.734898	0.798	0.437	8.27084e-07	C0_0 M2 macrophages	CYB5R3
4.07069e-11	0.988661	0.855	0.45	8.384e-07	C0_0 M2 macrophages	TRAPPC1
4.08778e-11	0.607009	0.943	0.65	8.4192e-07	C0_0 M2 macrophages	SERINC1
4.16097e-11	0.65324	0.798	0.469	8.56992e-07	C0_0 M2 macrophages	TOMM5
4.25852e-11	1.79985	0.385	0.094	8.77085e-07	C0_0 M2 macrophages	RAD51AP1
4.31161e-11	0.919381	0.752	0.393	8.8802e-07	C0_0 M2 macrophages	NMT1
4.32745e-11	1.07028	0.687	0.3	8.91281e-07	C0_0 M2 macrophages	MRPS34
4.50311e-11	1.12315	0.336	0.145	9.27461e-07	C0_0 M2 macrophages	LRP12
4.54891e-11	0.668962	0.821	0.491	9.36893e-07	C0_0 M2 macrophages	ATP6V1C1
4.57482e-11	0.44744	0.931	0.697	9.42229e-07	C0_0 M2 macrophages	CAPNS1
4.61676e-11	1.01809	0.71	0.327	9.50867e-07	C0_0 M2 macrophages	NRIP3
4.74476e-11	0.812872	0.763	0.399	9.77232e-07	C0_0 M2 macrophages	MAGT1
4.80094e-11	0.497322	1	0.884	9.88802e-07	C0_0 M2 macrophages	NPC2
5.13186e-11	0.436384	0.935	0.692	1.05696e-06	C0_0 M2 macrophages	HSPA9
5.24064e-11	1.43368	0.492	0.156	1.07936e-06	C0_0 M2 macrophages	RNF220
5.33084e-11	0.833431	0.84	0.476	1.09794e-06	C0_0 M2 macrophages	FKBP8
5.38769e-11	0.483054	0.565	0.354	1.10965e-06	C0_0 M2 macrophages	MYOF
5.41325e-11	1.06883	0.546	0.226	1.11491e-06	C0_0 M2 macrophages	NDUFA9
5.67354e-11	0.682177	0.611	0.329	1.16852e-06	C0_0 M2 macrophages	CD151
5.91345e-11	0.592744	0.912	0.61	1.21793e-06	C0_0 M2 macrophages	OS9
5.94727e-11	1.54333	0.573	0.206	1.2249e-06	C0_0 M2 macrophages	SLC66A3
5.97274e-11	0.959957	0.721	0.339	1.23015e-06	C0_0 M2 macrophages	MRPS18C
5.97704e-11	1.00916	0.76	0.367	1.23103e-06	C0_0 M2 macrophages	GAA
6.03606e-11	0.851257	0.752	0.395	1.24319e-06	C0_0 M2 macrophages	IMMT
6.10258e-11	1.10624	0.866	0.432	1.25689e-06	C0_0 M2 macrophages	DICER1
6.38544e-11	1.28221	0.695	0.27	1.31515e-06	C0_0 M2 macrophages	ZDHHC7
6.61907e-11	0.808138	0.775	0.423	1.36326e-06	C0_0 M2 macrophages	PCMT1
6.75427e-11	0.455797	0.981	0.75	1.39111e-06	C0_0 M2 macrophages	UQCR10
6.75752e-11	1.01097	0.641	0.284	1.39178e-06	C0_0 M2 macrophages	GTF2H5
6.77007e-11	0.617207	0.977	0.712	1.39436e-06	C0_0 M2 macrophages	SNX3
6.83282e-11	0.644122	0.882	0.561	1.40729e-06	C0_0 M2 macrophages	NORAD
6.95657e-11	0.362936	0.851	0.618	1.43278e-06	C0_0 M2 macrophages	CYSTM1
7.31624e-11	0.659891	0.489	0.26	1.50685e-06	C0_0 M2 macrophages	IMP4
[truncated: 4,808 more rows]

## Sheet: C0_1 M2 macrophages
p_val	avg_log2FC	pct.1	pct.2	p_val_adj	cluster	gene
[truncated: 2,054 more rows]

[truncated: 15 more sheets: C2_0 M2 macrophages, C3_0 M2 macrophages, C6_1 M2 macrophages, C7_0 M2 macrophages, C7_1 M2 macrophages, C4_0 DC, C4_1 DC, C5_0 DC, C5_1 DC, C9_0 DC, C8_0 Apoptotic myeloid, C8_1 Apoptotic myeloid, C6_0 Epithelial-like cells, C10_0 Neutrophils, C10_1 Neutrophils]
