# Supplementary material for: Single-cell transcriptomics of leukocyte-enriched human milk reveals a highly diverse and adapted myeloid compartment
Source: PLoS One. 2026 May 11;21(5):e0337883. doi: 10.1371/journal.pone.0337883 (PMC13160348; doi:10.1371/journal.pone.0337883)
Supplement: S3 Data — (XLSX) [file pone.0337883.s003.xlsx]

## Sheet: C3_1 Monocytes
Description	GeneRatio	BgRatio	RichFactor	FoldEnrichment	zScore	pvalue	p.adjust	qvalue	geneID	Count	Direction	neg_log10_FDR	enrichmentFC	Celltype
Neutrophil degranulation	41/151	478/11571	0.0857741	6.57279	14.3082	8.42311e-23	5.66033e-20	4.74354e-20	FOLR3/S100A12/RNASE2/MCEMP1/LRG1/S100A8/CFP/SIGLEC9/CD93/FPR1/FCN1/S100A9/ANPEP/ITGAM/LILRB2/TLR2/ALOX5/QSOX1/PNP/SERPINA1/OLR1/ITGAV/PYCARD/DOCK2/CYBB/GMFG/GLIPR1/DBNL/TNFRSF1B/SLC2A3/CD53/COTL1/DIAPH1/CAP1/CD44/ITGAX/LYZ/ACTR2/CYBA/PLAUR/PTPRC	41	up	19.2472	6.57279	C3_1 Monocytes
Platelet activation, signaling and aggregation	18/151	262/11571	0.0687023	5.2646	8.02858	8.37927e-09	2.47487e-06	2.07402e-06	QSOX1/SERPINA1/STXBP2/FERMT3/LCP2/TGFB1/TIMP1/ITPR2/GNA15/GNG10/VEGFA/WDR1/CAP1/TAGLN2/FLNA/PFN1/GNAI2/SRGN	18	up	5.60645	5.2646	C3_1 Monocytes
Platelet degranulation	13/151	128/11571	0.101562	7.78265	8.87271	1.10485e-08	2.47487e-06	2.07402e-06	QSOX1/SERPINA1/STXBP2/FERMT3/TGFB1/TIMP1/VEGFA/WDR1/CAP1/TAGLN2/FLNA/PFN1/SRGN	13	up	5.60645	7.78265	C3_1 Monocytes
Response to elevated platelet cytosolic Ca2+	13/151	133/11571	0.0977444	7.49007	8.65609	1.76206e-08	2.96026e-06	2.4808e-06	QSOX1/SERPINA1/STXBP2/FERMT3/TGFB1/TIMP1/VEGFA/WDR1/CAP1/TAGLN2/FLNA/PFN1/SRGN	13	up	5.52867	7.49007	C3_1 Monocytes
Cell-extracellular matrix interactions	5/151	18/11571	0.277778	21.2859	9.90386	2.64614e-06	0.000355641	0.000298039	PXN/VASP/FLNA/ACTB/ACTG1	5	up	3.44899	21.2859	C3_1 Monocytes
Leishmania infection	13/151	246/11571	0.0528455	4.04951	5.55905	1.96151e-05	0.00188305	0.00157806	HCK/CD163/PYCARD/MYH9/ITPR2/GNG10/NLRP3/ACTB/ACTR2/GNAI2/CYBA/ACTG1/IL1B	13	up	2.72514	4.04951	C3_1 Monocytes
Parasitic Infection Pathways	13/151	246/11571	0.0528455	4.04951	5.55905	1.96151e-05	0.00188305	0.00157806	HCK/CD163/PYCARD/MYH9/ITPR2/GNG10/NLRP3/ACTB/ACTR2/GNAI2/CYBA/ACTG1/IL1B	13	up	2.72514	4.04951	C3_1 Monocytes
RHO GTPase Effectors	14/151	291/11571	0.04811	3.68663	5.33729	2.66293e-05	0.00223686	0.00187456	S100A8/S100A9/CYBB/MYH9/RHOQ/DIAPH1/RANBP2/FLNA/PFN1/ACTB/ACTR2/CYBA/ACTG1/MYL6	14	up	2.65036	3.68663	C3_1 Monocytes
VEGFA-VEGFR2 Pathway	8/151	99/11571	0.0808081	6.19225	5.9659	4.38574e-05	0.00327469	0.00274429	PXN/ITGAV/CYBB/ITPR2/VEGFA/ACTB/CYBA/ACTG1	8	up	2.48483	6.19225	C3_1 Monocytes
Signaling by VEGF	8/151	108/11571	0.0740741	5.67623	5.61411	8.16996e-05	0.00549021	0.00460098	PXN/ITGAV/CYBB/ITPR2/VEGFA/ACTB/CYBA/ACTG1	8	up	2.26041	5.67623	C3_1 Monocytes
Interleukin-4 and Interleukin-13 signaling	8/151	112/11571	0.0714286	5.47351	5.47024	0.000105618	0.0063953	0.00535947	ITGAM/ALOX5/TGFB1/TIMP1/TNFRSF1B/VEGFA/ITGAX/IL1B	8	up	2.19414	5.47351	C3_1 Monocytes
Signaling by Interleukins	17/151	464/11571	0.0366379	2.80753	4.5695	0.000114202	0.0063953	0.00535947	S100A12/FPR1/ITGAM/CSF3R/HCK/ALOX5/STXBP2/IRAK1/TGFB1/TIMP1/MAP3K8/TNFRSF1B/VEGFA/MSN/LCP1/ITGAX/IL1B	17	up	2.19414	2.80753	C3_1 Monocytes
RHO GTPases Activate NADPH Oxidases	4/151	24/11571	0.166667	12.7715	6.63783	0.000241643	0.0124911	0.010468	S100A8/S100A9/CYBB/CYBA	4	up	1.9034	12.7715	C3_1 Monocytes
Formation of annular gap junctions	3/151	11/11571	0.272727	20.8989	7.5922	0.000332895	0.015979	0.0133909	DNM2/ACTB/ACTG1	3	up	1.79645	20.8989	C3_1 Monocytes
Gap junction degradation	3/151	12/11571	0.25	19.1573	7.23608	0.000439621	0.0184641	0.0154735	DNM2/ACTB/ACTG1	3	up	1.73367	19.1573	C3_1 Monocytes
Pyrimidine catabolism	3/151	12/11571	0.25	19.1573	7.23608	0.000439621	0.0184641	0.0154735	DPYD/UPP1/TYMP	3	up	1.73367	19.1573	C3_1 Monocytes
Toll Like Receptor 4 (TLR4) Cascade	8/151	147/11571	0.0544218	4.17029	4.44806	0.000674643	0.0266683	0.0223489	S100A12/S100A8/S100A9/ITGAM/TLR2/DNM2/IRAK1/MAP3K8	8	up	1.57401	4.17029	C3_1 Monocytes
ERBB2 Regulates Cell Motility	3/151	15/11571	0.2	15.3258	6.38386	0.000883444	0.0329819	0.0276399	NRG1/HBEGF/DIAPH1	3	up	1.48172	15.3258	C3_1 Monocytes
Cell surface interactions at the vascular wall	10/151	233/11571	0.0429185	3.2888	4.05827	0.000950519	0.0336184	0.0281733	TREM1/SLC7A5/ITGAM/ITGA5/OLR1/ITGAV/SLC16A3/TGFB1/CD44/ITGAX	10	up	1.47342	3.2888	C3_1 Monocytes
Nucleotide catabolism	4/151	35/11571	0.114286	8.75762	5.28514	0.00106522	0.0357914	0.0299944	PNP/DPYD/UPP1/TYMP	4	up	1.44622	8.75762	C3_1 Monocytes
Signaling by TGF-beta Receptor Complex	6/151	94/11571	0.0638298	4.89122	4.3557	0.0014169	0.0453407	0.037997	SKI/NCOR2/SKIL/ITGAV/TGFB1/FKBP1A	6	up	1.34351	4.89122	C3_1 Monocytes
Toll-like Receptor Cascades	8/151	170/11571	0.0470588	3.60608	3.93607	0.00172465	0.0526804	0.0441479	S100A12/S100A8/S100A9/ITGAM/TLR2/DNM2/IRAK1/MAP3K8	8	up	1.27835	3.60608	C3_1 Monocytes
MyD88 deficiency (TLR2/4)	3/151	19/11571	0.157895	12.0993	5.56759	0.00181082	0.0529074	0.0443382	S100A8/S100A9/TLR2	3	up	1.27648	12.0993	C3_1 Monocytes
IRAK4 deficiency (TLR2/4)	3/151	20/11571	0.15	11.4944	5.40112	0.00211013	0.0590836	0.049514	S100A8/S100A9/TLR2	3	up	1.22853	11.4944	C3_1 Monocytes
RHO GTPase cycle	14/151	450/11571	0.0311111	2.38402	3.44348	0.00225397	0.0605866	0.0507735	RHOBTB1/SH3BP1/ARHGDIB/DOCK2/CYBB/TPM4/EFHD2/ERBIN/FLOT1/RHOQ/DIAPH1/ACTB/CYBA/ACTG1	14	up	1.21762	2.38402	C3_1 Monocytes
Regulation of TLR by endogenous ligand	3/151	21/11571	0.142857	10.947	5.24607	0.00243843	0.0606898	0.05086	S100A8/S100A9/TLR2	3	up	1.21688	10.947	C3_1 Monocytes
RHO GTPases activate PAKs	3/151	21/11571	0.142857	10.947	5.24607	0.00243843	0.0606898	0.05086	MYH9/FLNA/MYL6	3	up	1.21688	10.947	C3_1 Monocytes
Immunoregulatory interactions between a Lymphoid and a non-Lymphoid cell	9/151	223/11571	0.0403587	3.09266	3.62838	0.0025882	0.0621168	0.0520559	LILRA1/LILRA6/LILRA5/CD300E/LILRB1/SIGLEC9/TREM1/CD300C/LILRB2	9	up	1.20679	3.09266	C3_1 Monocytes
Signaling by ERBB2 TMD/JMD mutants	3/151	22/11571	0.136364	10.4494	5.10113	0.00279664	0.0648049	0.0543086	NRG1/HBEGF/ERBIN	3	up	1.18839	10.4494	C3_1 Monocytes
Interleukin-10 signaling	4/151	46/11571	0.0869565	6.6634	4.42546	0.00297143	0.0651394	0.054589	FPR1/TIMP1/TNFRSF1B/IL1B	4	up	1.18616	6.6634	C3_1 Monocytes
Antigen processing-Cross presentation	6/151	109/11571	0.0550459	4.21812	3.88157	0.00300494	0.0651394	0.054589	S100A8/S100A9/TLR2/ITGAV/CYBB/CYBA	6	up	1.18616	4.21812	C3_1 Monocytes
Nucleotide salvage	3/151	23/11571	0.130435	9.99511	4.96522	0.00318562	0.0668981	0.0560628	PNP/UPP1/TYMP	3	up	1.17459	9.99511	C3_1 Monocytes
Recycling pathway of L1	4/151	48/11571	0.0833333	6.38576	4.29939	0.00347258	0.0707143	0.0592609	DNM2/MSN/ACTB/ACTG1	4	up	1.15049	6.38576	C3_1 Monocytes
MyD88:MAL(TIRAP) cascade initiated on plasma membrane	6/151	115/11571	0.0521739	3.99804	3.71529	0.00391809	0.0737223	0.0617817	S100A12/S100A8/S100A9/TLR2/IRAK1/MAP3K8	6	up	1.1324	3.99804	C3_1 Monocytes
Toll Like Receptor TLR6:TLR2 Cascade	6/151	115/11571	0.0521739	3.99804	3.71529	0.00391809	0.0737223	0.0617817	S100A12/S100A8/S100A9/TLR2/IRAK1/MAP3K8	6	up	1.1324	3.99804	C3_1 Monocytes
Signaling by ERBB2	4/151	50/11571	0.08	6.13033	4.1803	0.00402831	0.0737223	0.0617817	NRG1/HBEGF/ERBIN/DIAPH1	4	up	1.1324	6.13033	C3_1 Monocytes
Signaling by ERBB2 KD Mutants	3/151	25/11571	0.12	9.1955	4.71685	0.00405911	0.0737223	0.0617817	NRG1/HBEGF/ERBIN	3	up	1.1324	9.1955	C3_1 Monocytes
Toll Like Receptor 2 (TLR2) Cascade	6/151	118/11571	0.0508475	3.8964	3.63632	0.00444501	0.0739909	0.0620068	S100A12/S100A8/S100A9/TLR2/IRAK1/MAP3K8	6	up	1.13082	3.8964	C3_1 Monocytes
Toll Like Receptor TLR1:TLR2 Cascade	6/151	118/11571	0.0508475	3.8964	3.63632	0.00444501	0.0739909	0.0620068	S100A12/S100A8/S100A9/TLR2/IRAK1/MAP3K8	6	up	1.13082	3.8964	C3_1 Monocytes
Cell-Cell communication	7/151	157/11571	0.044586	3.41659	3.50554	0.00448101	0.0739909	0.0620068	LAMB3/PXN/VASP/SKAP2/FLNA/ACTB/ACTG1	7	up	1.13082	3.41659	C3_1 Monocytes
Signaling by ERBB2 in Cancer	3/151	26/11571	0.115385	8.84182	4.60287	0.00454511	0.0739909	0.0620068	NRG1/HBEGF/ERBIN	3	up	1.13082	8.84182	C3_1 Monocytes
Cell junction organization	6/151	119/11571	0.0504202	3.86365	3.61057	0.00463176	0.0739909	0.0620068	LAMB3/PXN/VASP/FLNA/ACTB/ACTG1	6	up	1.13082	3.86365	C3_1 Monocytes
L1CAM interactions	6/151	120/11571	0.05	3.83146	3.5851	0.00482422	0.0739909	0.0620068	ITGA5/ITGAV/DNM2/MSN/ACTB/ACTG1	6	up	1.13082	3.83146	C3_1 Monocytes
Integrin cell surface interactions	5/151	85/11571	0.0588235	4.5076	3.73213	0.00502901	0.0739909	0.0620068	ITGAM/ITGA5/ITGAV/CD44/ITGAX	5	up	1.13082	4.5076	C3_1 Monocytes
Cell recruitment (pro-inflammatory response)	3/151	27/11571	0.111111	8.51435	4.49487	0.00506486	0.0739909	0.0620068	PYCARD/NLRP3/IL1B	3	up	1.13082	8.51435	C3_1 Monocytes
Purinergic signaling in leishmaniasis infection	3/151	27/11571	0.111111	8.51435	4.49487	0.00506486	0.0739909	0.0620068	PYCARD/NLRP3/IL1B	3	up	1.13082	8.51435	C3_1 Monocytes
Signaling by TGFB family members	6/151	124/11571	0.0483871	3.70786	3.48589	0.00565337	0.0794329	0.0665673	SKI/NCOR2/SKIL/ITGAV/TGFB1/FKBP1A	6	up	1.1	3.70786	C3_1 Monocytes
Sensory processing of sound by outer hair cells of the cochlea	4/151	55/11571	0.0727273	5.57303	3.90892	0.00567378	0.0794329	0.0665673	MYH9/MSN/ACTB/ACTG1	4	up	1.1	5.57303	C3_1 Monocytes
Extracellular matrix organization	10/151	300/11571	0.0333333	2.5543	3.13644	0.00594105	0.0814773	0.0682807	VCAN/LAMB3/ITGAM/ITGA5/ITGAV/TGFB1/TIMP1/CAPN2/CD44/ITGAX	10	up	1.08896	2.5543	C3_1 Monocytes
Downregulation of ERBB2 signaling	3/151	29/11571	0.103448	7.92715	4.29472	0.00620809	0.0818007	0.0685516	NRG1/HBEGF/ERBIN	3	up	1.08724	7.92715	C3_1 Monocytes
The role of Nef in HIV-1 replication and disease pathogenesis	3/151	29/11571	0.103448	7.92715	4.29472	0.00620809	0.0818007	0.0685516	HCK/DOCK2/AP1S2	3	up	1.08724	7.92715	C3_1 Monocytes
Diseases of signal transduction by growth factor receptors and second messengers	13/151	458/11571	0.0283843	2.17506	2.95053	0.00691242	0.0868198	0.0727578	NRG1/NCOR2/HBEGF/EML4/TGFB1/MYH9/TPM4/ERBIN/FKBP1A/MSN/RANBP2/ACTB/ACTG1	13	up	1.06138	2.17506	C3_1 Monocytes
EPH-Ephrin signaling	5/151	92/11571	0.0543478	4.16463	3.50418	0.00701305	0.0868198	0.0727578	MYH9/ACTB/ACTR2/ACTG1/MYL6	5	up	1.06138	4.16463	C3_1 Monocytes
PI3K events in ERBB4 signaling	2/151	10/11571	0.2	15.3258	5.21128	0.00710762	0.0868198	0.0727578	NRG1/HBEGF	2	up	1.06138	15.3258	C3_1 Monocytes
Signaling by ALK fusions and activated point mutants	5/151	93/11571	0.0537634	4.11985	3.47347	0.00733534	0.0868198	0.0727578	EML4/MYH9/TPM4/MSN/RANBP2	5	up	1.06138	4.11985	C3_1 Monocytes
Signaling by ALK in cancer	5/151	93/11571	0.0537634	4.11985	3.47347	0.00733534	0.0868198	0.0727578	EML4/MYH9/TPM4/MSN/RANBP2	5	up	1.06138	4.11985	C3_1 Monocytes
Downregulation of SMAD2/3:SMAD4 transcriptional activity	3/151	31/11571	0.0967742	7.41572	4.11288	0.00749338	0.0868198	0.0727578	SKI/NCOR2/SKIL	3	up	1.06138	7.41572	C3_1 Monocytes
Pyruvate metabolism	3/151	31/11571	0.0967742	7.41572	4.11288	0.00749338	0.0868198	0.0727578	RXRA/SLC16A3/LDHA	3	up	1.06138	7.41572	C3_1 Monocytes
Dermatan sulfate biosynthesis	2/151	11/11571	0.181818	13.9326	4.93429	0.00861311	0.0964668	0.0808423	VCAN/DSE	2	up	1.01562	13.9326	C3_1 Monocytes
Pyrimidine salvage	2/151	11/11571	0.181818	13.9326	4.93429	0.00861311	0.0964668	0.0808423	UPP1/TYMP	2	up	1.01562	13.9326	C3_1 Monocytes
Signal amplification	3/151	33/11571	0.0909091	6.96629	3.94655	0.00892465	0.0983174	0.0823932	GNA15/GNG10/GNAI2	3	up	1.00737	6.96629	C3_1 Monocytes
Diseases associated with the TLR signaling cascade	3/151	34/11571	0.0882353	6.76139	3.8685	0.00969609	0.103425	0.0866735	S100A8/S100A9/TLR2	3	up	0.985375	6.76139	C3_1 Monocytes
Diseases of Immune System	3/151	34/11571	0.0882353	6.76139	3.8685	0.00969609	0.103425	0.0866735	S100A8/S100A9/TLR2	3	up	0.985375	6.76139	C3_1 Monocytes
Lysosome Vesicle Biogenesis	3/151	35/11571	0.0857143	6.56821	3.79354	0.0105052	0.110305	0.0924392	DNM2/CHMP2A/AP1S2	3	up	0.957405	6.56821	C3_1 Monocytes
RHO GTPases Activate WASPs and WAVEs	3/151	36/11571	0.0833333	6.38576	3.72145	0.0113524	0.117366	0.0983569	ACTB/ACTR2/ACTG1	3	up	0.930456	6.38576	C3_1 Monocytes
Dissolution of Fibrin Clot	2/151	13/11571	0.153846	11.7891	4.47546	0.0120081	0.12044	0.100932	S100A10/PLAUR	2	up	0.91923	11.7891	C3_1 Monocytes
ERBB2 Activates PTK6 Signaling	2/151	13/11571	0.153846	11.7891	4.47546	0.0120081	0.12044	0.100932	NRG1/HBEGF	2	up	0.91923	11.7891	C3_1 Monocytes
Sensory processing of sound by inner hair cells of the cochlea	4/151	69/11571	0.057971	4.44227	3.29765	0.0125047	0.123576	0.103561	MYH9/MSN/ACTB/ACTG1	4	up	0.908066	4.44227	C3_1 Monocytes
Translocation of SLC2A4 (GLUT4) to the plasma membrane	4/151	71/11571	0.056338	4.31713	3.22378	0.0137773	0.133349	0.111751	MYH9/RHOQ/ACTB/ACTG1	4	up	0.875009	4.31713	C3_1 Monocytes
SHC1 events in ERBB4 signaling	2/151	14/11571	0.142857	10.947	4.2821	0.0138906	0.133349	0.111751	NRG1/HBEGF	2	up	0.875009	10.947	C3_1 Monocytes
EPHB-mediated forward signaling	3/151	42/11571	0.0714286	5.47351	3.33964	0.0172484	0.158261	0.132628	ACTB/ACTR2/ACTG1	3	up	0.800626	5.47351	C3_1 Monocytes
ECM proteoglycans	4/151	76/11571	0.0526316	4.03311	3.05044	0.01731	0.158261	0.132628	VCAN/ITGAV/TGFB1/ITGAX	4	up	0.800626	4.03311	C3_1 Monocytes
GRB2 events in ERBB2 signaling	2/151	16/11571	0.125	9.57864	3.94835	0.018008	0.158261	0.132628	NRG1/HBEGF	2	up	0.800626	9.57864	C3_1 Monocytes
PI3K events in ERBB2 signaling	2/151	16/11571	0.125	9.57864	3.94835	0.018008	0.158261	0.132628	NRG1/HBEGF	2	up	0.800626	9.57864	C3_1 Monocytes
TGF-beta receptor signaling in EMT (epithelial to mesenchymal transition)	2/151	16/11571	0.125	9.57864	3.94835	0.018008	0.158261	0.132628	TGFB1/FKBP1A	2	up	0.800626	9.57864	C3_1 Monocytes
Sensory processing of sound	4/151	77/11571	0.0519481	3.98073	3.01755	0.0180781	0.158261	0.132628	MYH9/MSN/ACTB/ACTG1	4	up	0.800626	3.98073	C3_1 Monocytes
Anti-inflammatory response favouring Leishmania parasite infection	6/151	160/11571	0.0375	2.87359	2.74407	0.0183696	0.158261	0.132628	HCK/CD163/MYH9/ITPR2/GNG10/GNAI2	6	up	0.800626	2.87359	C3_1 Monocytes
Leishmania parasite growth and survival	6/151	160/11571	0.0375	2.87359	2.74407	0.0183696	0.158261	0.132628	HCK/CD163/MYH9/ITPR2/GNG10/GNAI2	6	up	0.800626	2.87359	C3_1 Monocytes
Regulation of insulin secretion	4/151	78/11571	0.0512821	3.9297	2.98522	0.0188672	0.160491	0.134497	ITPR2/GNA15/GNG10/GNAI2	4	up	0.79455	3.9297	C3_1 Monocytes
Elastic fibre formation	3/151	44/11571	0.0681818	5.22471	3.2284	0.0195278	0.162009	0.135769	ITGA5/ITGAV/TGFB1	3	up	0.790462	5.22471	C3_1 Monocytes
Smooth Muscle Contraction	3/151	44/11571	0.0681818	5.22471	3.2284	0.0195278	0.162009	0.135769	PXN/TPM4/MYL6	3	up	0.790462	5.22471	C3_1 Monocytes
GAB1 signalosome	2/151	17/11571	0.117647	9.01519	3.80272	0.0202364	0.163842	0.137305	PXN/HBEGF	2	up	0.785576	9.01519	C3_1 Monocytes
The NLRP3 inflammasome	2/151	17/11571	0.117647	9.01519	3.80272	0.0202364	0.163842	0.137305	PYCARD/NLRP3	2	up	0.785576	9.01519	C3_1 Monocytes
DAP12 interactions	3/151	45/11571	0.0666667	5.10861	3.17529	0.0207269	0.163865	0.137324	CD300E/TREM1/LCP2	3	up	0.785515	5.10861	C3_1 Monocytes
GPER1 signaling	3/151	45/11571	0.0666667	5.10861	3.17529	0.0207269	0.163865	0.137324	ITGA5/GNG10/GNAI2	3	up	0.785515	5.10861	C3_1 Monocytes
Fcgamma receptor (FCGR) dependent phagocytosis	6/151	168/11571	0.0357143	2.73675	2.60739	0.0227434	0.177716	0.148931	HCK/MYH9/ITPR2/ACTB/ACTR2/ACTG1	6	up	0.750274	2.73675	C3_1 Monocytes
TGF-beta receptor signaling activates SMADs	3/151	47/11571	0.0638298	4.89122	3.07366	0.0232441	0.179541	0.150461	ITGAV/TGFB1/FKBP1A	3	up	0.745837	4.89122	C3_1 Monocytes
Gap junction trafficking	3/151	48/11571	0.0625	4.78932	3.02497	0.0245622	0.184735	0.154814	DNM2/ACTB/ACTG1	3	up	0.733451	4.78932	C3_1 Monocytes
RHO GTPases activate CIT	2/151	19/11571	0.105263	8.06623	3.54452	0.0250162	0.184735	0.154814	MYH9/MYL6	2	up	0.733451	8.06623	C3_1 Monocytes
RHO GTPases Activate ROCKs	2/151	19/11571	0.105263	8.06623	3.54452	0.0250162	0.184735	0.154814	MYH9/MYL6	2	up	0.733451	8.06623	C3_1 Monocytes
VEGFR2 mediated cell proliferation	2/151	19/11571	0.105263	8.06623	3.54452	0.0250162	0.184735	0.154814	ITPR2/VEGFA	2	up	0.733451	8.06623	C3_1 Monocytes
Sema4D induced cell migration and growth-cone collapse	2/151	20/11571	0.1	7.66291	3.42919	0.0275613	0.201317	0.16871	MYH9/MYL6	2	up	0.696119	7.66291	C3_1 Monocytes
RAC2 GTPase cycle	4/151	88/11571	0.0454545	3.48314	2.68867	0.0279375	0.201871	0.169174	DOCK2/CYBB/ERBIN/CYBA	4	up	0.694926	3.48314	C3_1 Monocytes
Gap junction trafficking and regulation	3/151	51/11571	0.0588235	4.5076	2.88663	0.0287542	0.203398	0.170454	DNM2/ACTB/ACTG1	3	up	0.691654	4.5076	C3_1 Monocytes
Transcriptional activity of SMAD2/SMAD3:SMAD4 heterotrimer	3/151	51/11571	0.0588235	4.5076	2.88663	0.0287542	0.203398	0.170454	SKI/NCOR2/SKIL	3	up	0.691654	4.5076	C3_1 Monocytes
Opioid Signalling	4/151	90/11571	0.0444444	3.40574	2.63452	0.0300145	0.209261	0.175367	ITPR2/GNA15/GNG10/GNAI2	4	up	0.679312	3.40574	C3_1 Monocytes
Signal transduction by L1	2/151	21/11571	0.0952381	7.29801	3.32158	0.0302058	0.209261	0.175367	ITGA5/ITGAV	2	up	0.679312	7.29801	C3_1 Monocytes
ADP signalling through P2Y purinoceptor 12	2/151	22/11571	0.0909091	6.96629	3.22081	0.0329467	0.214687	0.179914	GNG10/GNAI2	2	up	0.668195	6.96629	C3_1 Monocytes
Insertion of tail-anchored proteins into the endoplasmic reticulum membrane	2/151	22/11571	0.0909091	6.96629	3.22081	0.0329467	0.214687	0.179914	PRNP/SERP1	2	up	0.668195	6.96629	C3_1 Monocytes
SHC1 events in ERBB2 signaling	2/151	22/11571	0.0909091	6.96629	3.22081	0.0329467	0.214687	0.179914	NRG1/HBEGF	2	up	0.668195	6.96629	C3_1 Monocytes
G-protein mediated events	3/151	54/11571	0.0555556	4.25717	2.75861	0.0333009	0.214687	0.179914	ITPR2/GNA15/GNAI2	3	up	0.668195	4.25717	C3_1 Monocytes
SARS-CoV-1 activates/modulates innate immune responses	3/151	54/11571	0.0555556	4.25717	2.75861	0.0333009	0.214687	0.179914	PYCARD/NLRP3/FKBP1A	3	up	0.668195	4.25717	C3_1 Monocytes
RAC1 GTPase cycle	6/151	184/11571	0.0326087	2.49878	2.35648	0.0334852	0.214687	0.179914	SH3BP1/ARHGDIB/DOCK2/CYBB/ERBIN/CYBA	6	up	0.668195	2.49878	C3_1 Monocytes
RAC3 GTPase cycle	4/151	94/11571	0.0425532	3.26081	2.53068	0.0344363	0.214687	0.179914	ARHGDIB/CYBB/ERBIN/CYBA	4	up	0.668195	3.26081	C3_1 Monocytes
SARS-CoV-2 activates/modulates innate and adaptive immune responses	5/151	138/11571	0.0362319	2.77642	2.41394	0.0344872	0.214687	0.179914	NLRP12/TLR2/IRAK1/NLRP3/RANBP2	5	up	0.668195	2.77642	C3_1 Monocytes
Pyruvate metabolism and Citric Acid (TCA) cycle	3/151	55/11571	0.0545455	4.17977	2.71799	0.0348948	0.214687	0.179914	RXRA/SLC16A3/LDHA	3	up	0.668195	4.17977	C3_1 Monocytes
Signaling by Non-Receptor Tyrosine Kinases	3/151	55/11571	0.0545455	4.17977	2.71799	0.0348948	0.214687	0.179914	NRG1/PXN/HBEGF	3	up	0.668195	4.17977	C3_1 Monocytes
Signaling by PTK6	3/151	55/11571	0.0545455	4.17977	2.71799	0.0348948	0.214687	0.179914	NRG1/PXN/HBEGF	3	up	0.668195	4.17977	C3_1 Monocytes
Host Interactions of HIV factors	5/151	139/11571	0.0359712	2.75644	2.39554	0.0354119	0.214687	0.179914	HCK/DOCK2/HMGA1/RANBP2/AP1S2	5	up	0.668195	2.75644	C3_1 Monocytes
RHO GTPases Activate Formins	5/151	139/11571	0.0359712	2.75644	2.39554	0.0354119	0.214687	0.179914	DIAPH1/RANBP2/PFN1/ACTB/ACTG1	5	up	0.668195	2.75644	C3_1 Monocytes
Antimicrobial peptides	4/151	95/11571	0.0421053	3.22649	2.50559	0.0355979	0.214687	0.179914	S100A8/S100A9/TLR2/LYZ	4	up	0.668195	3.22649	C3_1 Monocytes
Long-term potentiation	2/151	23/11571	0.0869565	6.6634	3.12615	0.0357811	0.214687	0.179914	NRG1/NRGN	2	up	0.668195	6.6634	C3_1 Monocytes
Transcriptional activation of mitochondrial biogenesis	3/151	56/11571	0.0535714	4.10513	2.67833	0.0365275	0.214963	0.180146	RXRA/MEF2D/SSBP1	3	up	0.667637	4.10513	C3_1 Monocytes
HIV Infection	7/151	240/11571	0.0291667	2.23502	2.22314	0.0378425	0.214963	0.180146	VPS37B/HCK/DOCK2/HMGA1/CHMP2A/RANBP2/AP1S2	7	up	0.667637	2.23502	C3_1 Monocytes
FCGR3A-mediated phagocytosis	5/151	142/11571	0.0352113	2.69821	2.34128	0.0382777	0.214963	0.180146	HCK/MYH9/ACTB/ACTR2/ACTG1	5	up	0.667637	2.69821	C3_1 Monocytes
Leishmania phagocytosis	5/151	142/11571	0.0352113	2.69821	2.34128	0.0382777	0.214963	0.180146	HCK/MYH9/ACTB/ACTR2/ACTG1	5	up	0.667637	2.69821	C3_1 Monocytes
Parasite infection	5/151	142/11571	0.0352113	2.69821	2.34128	0.0382777	0.214963	0.180146	HCK/MYH9/ACTB/ACTR2/ACTG1	5	up	0.667637	2.69821	C3_1 Monocytes
G-protein activation	2/151	24/11571	0.0833333	6.38576	3.03697	0.0387061	0.214963	0.180146	GNA15/GNG10	2	up	0.667637	6.38576	C3_1 Monocytes
Other interleukin signaling	2/151	24/11571	0.0833333	6.38576	3.03697	0.0387061	0.214963	0.180146	CSF3R/STXBP2	2	up	0.667637	6.38576	C3_1 Monocytes
Sema4D in semaphorin signaling	2/151	24/11571	0.0833333	6.38576	3.03697	0.0387061	0.214963	0.180146	MYH9/MYL6	2	up	0.667637	6.38576	C3_1 Monocytes
Thromboxane signalling through TP receptor	2/151	24/11571	0.0833333	6.38576	3.03697	0.0387061	0.214963	0.180146	GNA15/GNG10	2	up	0.667637	6.38576	C3_1 Monocytes
Metabolism of nucleotides	4/151	98/11571	0.0408163	3.12772	2.43227	0.0392178	0.216019	0.181031	PNP/DPYD/UPP1/TYMP	4	up	0.665508	3.12772	C3_1 Monocytes
Transcriptional regulation of granulopoiesis	3/151	58/11571	0.0517241	3.96358	2.6017	0.039909	0.217326	0.182126	CSF3R/RXRA/SPI1	3	up	0.662888	3.96358	C3_1 Monocytes
Clathrin-mediated endocytosis	5/151	145/11571	0.0344828	2.64238	2.28841	0.0412819	0.217326	0.182126	HBEGF/DNM2/ACTB/ACTR2/ACTG1	5	up	0.662888	2.64238	C3_1 Monocytes
Non-integrin membrane-ECM interactions	3/151	59/11571	0.0508475	3.8964	2.56467	0.0416573	0.217326	0.182126	LAMB3/ITGAV/TGFB1	3	up	0.662888	3.8964	C3_1 Monocytes
ADP signalling through P2Y purinoceptor 1	2/151	25/11571	0.08	6.13033	2.95272	0.0417189	0.217326	0.182126	GNA15/GNG10	2	up	0.662888	6.13033	C3_1 Monocytes
Basigin interactions	2/151	25/11571	0.08	6.13033	2.95272	0.0417189	0.217326	0.182126	SLC7A5/SLC16A3	2	up	0.662888	6.13033	C3_1 Monocytes
Inactivation of CSF3 (G-CSF) signaling	2/151	25/11571	0.08	6.13033	2.95272	0.0417189	0.217326	0.182126	CSF3R/HCK	2	up	0.662888	6.13033	C3_1 Monocytes
Inflammasomes	2/151	25/11571	0.08	6.13033	2.95272	0.0417189	0.217326	0.182126	PYCARD/NLRP3	2	up	0.662888	6.13033	C3_1 Monocytes
Nucleotide-binding domain, leucine rich repeat containing receptor (NLR) signaling pathways	3/151	61/11571	0.0491803	3.76865	2.49297	0.0452679	0.231658	0.194137	PYCARD/IRAK1/NLRP3	3	up	0.635152	3.76865	C3_1 Monocytes
Regulated Necrosis	3/151	61/11571	0.0491803	3.76865	2.49297	0.0452679	0.231658	0.194137	FLOT1/CHMP2A/IL1B	3	up	0.635152	3.76865	C3_1 Monocytes
RHOA GTPase cycle	5/151	149/11571	0.033557	2.57145	2.21995	0.0455043	0.231658	0.194137	ARHGDIB/DOCK2/ERBIN/FLOT1/DIAPH1	5	up	0.635152	2.57145	C3_1 Monocytes
Pyroptosis	2/151	27/11571	0.0740741	5.67623	2.79719	0.0479968	0.240701	0.201715	CHMP2A/IL1B	2	up	0.618523	5.67623	C3_1 Monocytes
Syndecan interactions	2/151	27/11571	0.0740741	5.67623	2.79719	0.0479968	0.240701	0.201715	ITGAV/TGFB1	2	up	0.618523	5.67623	C3_1 Monocytes
Cytoprotection by HMOX1	3/151	63/11571	0.047619	3.64901	2.42424	0.0490288	0.24226	0.203022	NCOR2/RXRA/NLRP3	3	up	0.615718	3.64901	C3_1 Monocytes
Transcriptional Regulation by MECP2	3/151	63/11571	0.047619	3.64901	2.42424	0.0490288	0.24226	0.203022	NCOR2/IRAK1/SLC2A3	3	up	0.615718	3.64901	C3_1 Monocytes
Interleukin-1 family signaling	5/151	153/11571	0.0326797	2.50422	2.1537	0.0499762	0.244472	0.204876	S100A12/ALOX5/IRAK1/MAP3K8/IL1B	5	up	0.61177	2.50422	C3_1 Monocytes
Semaphorin interactions	3/151	64/11571	0.046875	3.59199	2.39092	0.0509649	0.244472	0.204876	MYH9/PTPRC/MYL6	3	up	0.61177	3.59199	C3_1 Monocytes
Adrenaline,noradrenaline inhibits insulin secretion	2/151	28/11571	0.0714286	5.47351	2.72515	0.0512567	0.244472	0.204876	GNG10/GNAI2	2	up	0.61177	5.47351	C3_1 Monocytes
BMAL1:CLOCK,NPAS2 activates circadian gene expression	2/151	28/11571	0.0714286	5.47351	2.72515	0.0512567	0.244472	0.204876	RXRA/NAMPT	2	up	0.61177	5.47351	C3_1 Monocytes
Post-translational protein phosphorylation	4/151	107/11571	0.0373832	2.86464	2.22813	0.0512955	0.244472	0.204876	VCAN/QSOX1/SERPINA1/TIMP1	4	up	0.61177	2.86464	C3_1 Monocytes
Integration of energy metabolism	4/151	108/11571	0.037037	2.83812	2.20677	0.05275	0.249634	0.209201	ITPR2/GNA15/GNG10/GNAI2	4	up	0.602697	2.83812	C3_1 Monocytes
EPHA-mediated growth cone collapse	2/151	29/11571	0.0689655	5.28477	2.65649	0.0545936	0.256552	0.214999	MYH9/MYL6	2	up	0.590825	5.28477	C3_1 Monocytes
Laminin interactions	2/151	30/11571	0.0666667	5.10861	2.59093	0.0580051	0.268824	0.225283	LAMB3/ITGAV	2	up	0.570533	5.10861	C3_1 Monocytes
Signaling by CSF3 (G-CSF)	2/151	30/11571	0.0666667	5.10861	2.59093	0.0580051	0.268824	0.225283	CSF3R/HCK	2	up	0.570533	5.10861	C3_1 Monocytes
Endosomal Sorting Complex Required For Transport (ESCRT)	2/151	31/11571	0.0645161	4.94382	2.52823	0.0614887	0.279192	0.233972	VPS37B/CHMP2A	2	up	0.554097	4.94382	C3_1 Monocytes
Interaction between L1 and Ankyrins	2/151	31/11571	0.0645161	4.94382	2.52823	0.0614887	0.279192	0.233972	ACTB/ACTG1	2	up	0.554097	4.94382	C3_1 Monocytes
RHO GTPases activate IQGAPs	2/151	31/11571	0.0645161	4.94382	2.52823	0.0614887	0.279192	0.233972	ACTB/ACTG1	2	up	0.554097	4.94382	C3_1 Monocytes
Circadian Clock	3/151	70/11571	0.0428571	3.28411	2.20404	0.0633427	0.282838	0.237027	RXRA/MEF2D/NAMPT	3	up	0.548462	3.28411	C3_1 Monocytes
RHOB GTPase cycle	3/151	70/11571	0.0428571	3.28411	2.20404	0.0633427	0.282838	0.237027	ERBIN/FLOT1/DIAPH1	3	up	0.548462	3.28411	C3_1 Monocytes
Interleukin-1 signaling	4/151	115/11571	0.0347826	2.66536	2.06378	0.0635543	0.282838	0.237027	S100A12/IRAK1/MAP3K8/IL1B	4	up	0.548462	2.66536	C3_1 Monocytes
Nuclear signaling by ERBB4	2/151	32/11571	0.0625	4.78932	2.46817	0.0650419	0.285674	0.239404	NRG1/HBEGF	2	up	0.544129	4.78932	C3_1 Monocytes
Thrombin signalling through proteinase activated receptors (PARs)	2/151	32/11571	0.0625	4.78932	2.46817	0.0650419	0.285674	0.239404	GNA15/GNG10	2	up	0.544129	4.78932	C3_1 Monocytes
trans-Golgi Network Vesicle Budding	3/151	72/11571	0.0416667	3.19288	2.14622	0.0677506	0.295639	0.247755	DNM2/CHMP2A/AP1S2	3	up	0.529239	3.19288	C3_1 Monocytes
Amino acid transport across the plasma membrane	2/151	33/11571	0.0606061	4.64419	2.41054	0.0686623	0.297684	0.249469	SLC7A5/SLC43A2	2	up	0.526244	4.64419	C3_1 Monocytes
RHOC GTPase cycle	3/151	74/11571	0.0405405	3.10659	2.09038	0.0722946	0.307707	0.257868	ERBIN/FLOT1/DIAPH1	3	up	0.511863	3.10659	C3_1 Monocytes
RHOG GTPase cycle	3/151	74/11571	0.0405405	3.10659	2.09038	0.0722946	0.307707	0.257868	ARHGDIB/DOCK2/ERBIN	3	up	0.511863	3.10659	C3_1 Monocytes
Late endosomal microautophagy	2/151	34/11571	0.0588235	4.5076	2.35518	0.0723477	0.307707	0.257868	VPS37B/CHMP2A	2	up	0.511863	4.5076	C3_1 Monocytes
Extra-nuclear estrogen signaling	3/151	75/11571	0.04	3.06517	2.06317	0.0746168	0.315361	0.264283	HBEGF/GNG10/GNAI2	3	up	0.501191	3.06517	C3_1 Monocytes
RHOBTB GTPase Cycle	2/151	35/11571	0.0571429	4.37881	2.30193	0.0760958	0.317617	0.266173	RHOBTB1/ACTG1	2	up	0.498096	4.37881	C3_1 Monocytes
Transport of the SLBP independent Mature mRNA	2/151	35/11571	0.0571429	4.37881	2.30193	0.0760958	0.317617	0.266173	ALYREF/RANBP2	2	up	0.498096	4.37881	C3_1 Monocytes
Regulation of Insulin-like Growth Factor (IGF) transport and uptake by Insulin-like Growth Factor Binding Proteins (IGFBPs)	4/151	124/11571	0.0322581	2.47191	1.89482	0.0790174	0.321531	0.269453	VCAN/QSOX1/SERPINA1/TIMP1	4	up	0.492778	2.47191	C3_1 Monocytes
Budding and maturation of HIV virion	2/151	36/11571	0.0555556	4.25717	2.25064	0.0799042	0.321531	0.269453	VPS37B/CHMP2A	2	up	0.492778	4.25717	C3_1 Monocytes
Detoxification of Reactive Oxygen Species	2/151	36/11571	0.0555556	4.25717	2.25064	0.0799042	0.321531	0.269453	CYBB/CYBA	2	up	0.492778	4.25717	C3_1 Monocytes
ROS and RNS production in phagocytes	2/151	36/11571	0.0555556	4.25717	2.25064	0.0799042	0.321531	0.269453	CYBB/CYBA	2	up	0.492778	4.25717	C3_1 Monocytes
Signaling by high-kinase activity BRAF mutants	2/151	36/11571	0.0555556	4.25717	2.25064	0.0799042	0.321531	0.269453	ACTB/ACTG1	2	up	0.492778	4.25717	C3_1 Monocytes
Transport of the SLBP Dependant Mature mRNA	2/151	36/11571	0.0555556	4.25717	2.25064	0.0799042	0.321531	0.269453	ALYREF/RANBP2	2	up	0.492778	4.25717	C3_1 Monocytes
Gene and protein expression by JAK-STAT signaling after Interleukin-12 stimulation	2/151	37/11571	0.0540541	4.14212	2.20118	0.0837708	0.333101	0.279149	MSN/LCP1	2	up	0.477425	4.14212	C3_1 Monocytes
Molecules associated with elastic fibres	2/151	37/11571	0.0540541	4.14212	2.20118	0.0837708	0.333101	0.279149	ITGAV/TGFB1	2	up	0.477425	4.14212	C3_1 Monocytes
Cooperation of PDCL (PhLP1) and TRiC/CCT in G-protein beta folding	2/151	38/11571	0.0526316	4.03311	2.15343	0.0876936	0.346647	0.290502	GNA15/GNG10	2	up	0.460112	4.03311	C3_1 Monocytes
NGF-stimulated transcription	2/151	39/11571	0.0512821	3.9297	2.10729	0.0916702	0.356473	0.298736	MEF2D/DNM2	2	up	0.447973	3.9297	C3_1 Monocytes
Response of Mtb to phagocytosis	2/151	39/11571	0.0512821	3.9297	2.10729	0.0916702	0.356473	0.298736	CORO1A/PGK1	2	up	0.447973	3.9297	C3_1 Monocytes
Infection with Mycobacterium tuberculosis	3/151	82/11571	0.0365854	2.80351	1.88454	0.0917707	0.356473	0.298736	TLR2/CORO1A/PGK1	3	up	0.447973	2.80351	C3_1 Monocytes
MAP2K and MAPK activation	2/151	40/11571	0.05	3.83146	2.06266	0.0956988	0.367484	0.307963	ACTB/ACTG1	2	up	0.434762	3.83146	C3_1 Monocytes
Vpr-mediated nuclear import of PICs	2/151	40/11571	0.05	3.83146	2.06266	0.0956988	0.367484	0.307963	HMGA1/RANBP2	2	up	0.434762	3.83146	C3_1 Monocytes
Transcriptional regulation of white adipocyte differentiation	3/151	84/11571	0.0357143	2.73675	1.83695	0.0969482	0.370166	0.310211	NCOR2/RXRA/TGFB1	3	up	0.431604	2.73675	C3_1 Monocytes
Generation of second messenger molecules	2/151	41/11571	0.0487805	3.73801	2.01945	0.0997774	0.376688	0.315676	LCP2/VASP	2	up	0.424019	3.73801	C3_1 Monocytes
Signaling by RAF1 mutants	2/151	41/11571	0.0487805	3.73801	2.01945	0.0997774	0.376688	0.315676	ACTB/ACTG1	2	up	0.424019	3.73801	C3_1 Monocytes
Glucagon-like Peptide-1 (GLP1) regulates insulin secretion	2/151	42/11571	0.047619	3.64901	1.97758	0.103904	0.385764	0.323283	ITPR2/GNG10	2	up	0.413678	3.64901	C3_1 Monocytes
RHOF GTPase cycle	2/151	42/11571	0.047619	3.64901	1.97758	0.103904	0.385764	0.323283	DIAPH1/ACTB	2	up	0.413678	3.64901	C3_1 Monocytes
Transport of Mature mRNA Derived from an Intronless Transcript	2/151	42/11571	0.047619	3.64901	1.97758	0.103904	0.385764	0.323283	ALYREF/RANBP2	2	up	0.413678	3.64901	C3_1 Monocytes
Activation of GABAB receptors	2/151	43/11571	0.0465116	3.56415	1.93697	0.108076	0.390469	0.327226	GNG10/GNAI2	2	up	0.408413	3.56415	C3_1 Monocytes
ADORA2B mediated anti-inflammatory cytokines production	2/151	43/11571	0.0465116	3.56415	1.93697	0.108076	0.390469	0.327226	GNG10/GNAI2	2	up	0.408413	3.56415	C3_1 Monocytes
GABA B receptor activation	2/151	43/11571	0.0465116	3.56415	1.93697	0.108076	0.390469	0.327226	GNG10/GNAI2	2	up	0.408413	3.56415	C3_1 Monocytes
Interactions of Vpr with host cellular proteins	2/151	43/11571	0.0465116	3.56415	1.93697	0.108076	0.390469	0.327226	HMGA1/RANBP2	2	up	0.408413	3.56415	C3_1 Monocytes
Transport of Mature mRNAs Derived from Intronless Transcripts	2/151	43/11571	0.0465116	3.56415	1.93697	0.108076	0.390469	0.327226	ALYREF/RANBP2	2	up	0.408413	3.56415	C3_1 Monocytes
Degradation of the extracellular matrix	4/151	140/11571	0.0285714	2.1894	1.62807	0.110634	0.397574	0.33318	LAMB3/TIMP1/CAPN2/CD44	4	up	0.400582	2.1894	C3_1 Monocytes
NR1H3 & NR1H2 regulate gene expression linked to cholesterol transport and efflux	2/151	44/11571	0.0454545	3.48314	1.89754	0.112293	0.39949	0.334786	NCOR2/RXRA	2	up	0.398494	3.48314	C3_1 Monocytes
Chaperonin-mediated protein folding	3/151	91/11571	0.032967	2.52624	1.68071	0.115964	0.39949	0.334786	GNA15/GNG10/ACTB	3	up	0.398494	2.52624	C3_1 Monocytes
SARS-CoV Infections	10/151	498/11571	0.0200803	1.53874	1.41313	0.116347	0.39949	0.334786	NLRP12/TLR2/PYCARD/IFNGR2/IRAK1/NLRP3/FKBP1A/VEGFA/CHMP2A/RANBP2	10	up	0.398494	1.53874	C3_1 Monocytes
Paradoxical activation of RAF signaling by kinase inactive BRAF	2/151	45/11571	0.0444444	3.40574	1.85925	0.116552	0.39949	0.334786	ACTB/ACTG1	2	up	0.398494	3.40574	C3_1 Monocytes
Signaling by moderate kinase activity BRAF mutants	2/151	45/11571	0.0444444	3.40574	1.85925	0.116552	0.39949	0.334786	ACTB/ACTG1	2	up	0.398494	3.40574	C3_1 Monocytes
Signaling by RAS mutants	2/151	45/11571	0.0444444	3.40574	1.85925	0.116552	0.39949	0.334786	ACTB/ACTG1	2	up	0.398494	3.40574	C3_1 Monocytes
Signaling downstream of RAS mutants	2/151	45/11571	0.0444444	3.40574	1.85925	0.116552	0.39949	0.334786	ACTB/ACTG1	2	up	0.398494	3.40574	C3_1 Monocytes
TAK1-dependent IKK and NF-kappa-B activation	2/151	45/11571	0.0444444	3.40574	1.85925	0.116552	0.39949	0.334786	S100A12/IRAK1	2	up	0.398494	3.40574	C3_1 Monocytes
Bacterial Infection Pathways	4/151	143/11571	0.027972	2.14347	1.58209	0.117112	0.39949	0.334786	TLR2/HBEGF/CORO1A/PGK1	4	up	0.398494	2.14347	C3_1 Monocytes
Regulation of actin dynamics for phagocytic cup formation	4/151	143/11571	0.027972	2.14347	1.58209	0.117112	0.39949	0.334786	MYH9/ACTB/ACTR2/ACTG1	4	up	0.398494	2.14347	C3_1 Monocytes
Interleukin-12 signaling	2/151	46/11571	0.0434783	3.3317	1.82202	0.120851	0.404809	0.339243	MSN/LCP1	2	up	0.392749	3.3317	C3_1 Monocytes
ER-Phagosome pathway	3/151	93/11571	0.0322581	2.47191	1.63874	0.121638	0.404809	0.339243	S100A8/S100A9/TLR2	3	up	0.392749	2.47191	C3_1 Monocytes
Acetylcholine regulates insulin secretion	1/151	10/11571	0.1	7.66291	2.42375	0.123141	0.404809	0.339243	GNA15	1	up	0.392749	7.66291	C3_1 Monocytes
Folding of actin by CCT/TriC	1/151	10/11571	0.1	7.66291	2.42375	0.123141	0.404809	0.339243	ACTB	1	up	0.392749	7.66291	C3_1 Monocytes
RUNX3 regulates p14-ARF	1/151	10/11571	0.1	7.66291	2.42375	0.123141	0.404809	0.339243	TGFB1	1	up	0.392749	7.66291	C3_1 Monocytes
Heme signaling	2/151	47/11571	0.0425532	3.26081	1.78581	0.125189	0.404809	0.339243	RXRA/MEF2D	2	up	0.392749	3.26081	C3_1 Monocytes
Mitochondrial biogenesis	3/151	95/11571	0.0315789	2.41987	1.59785	0.127412	0.404809	0.339243	RXRA/MEF2D/SSBP1	3	up	0.392749	2.41987	C3_1 Monocytes
G alpha (z) signalling events	2/151	48/11571	0.0416667	3.19288	1.75055	0.129564	0.404809	0.339243	GNG10/GNAI2	2	up	0.392749	3.19288	C3_1 Monocytes
NOTCH1 Intracellular Domain Regulates Transcription	2/151	48/11571	0.0416667	3.19288	1.75055	0.129564	0.404809	0.339243	TLE3/NCOR2	2	up	0.392749	3.19288	C3_1 Monocytes
Protein folding	3/151	97/11571	0.0309278	2.36997	1.55798	0.133283	0.404809	0.339243	GNA15/GNG10/ACTB	3	up	0.392749	2.36997	C3_1 Monocytes
PLC beta mediated events	2/151	49/11571	0.0408163	3.12772	1.71621	0.133975	0.404809	0.339243	ITPR2/GNA15	2	up	0.392749	3.12772	C3_1 Monocytes
APOBEC3G mediated resistance to HIV-1 infection	1/151	11/11571	0.0909091	6.96629	2.27637	0.134594	0.404809	0.339243	HMGA1	1	up	0.392749	6.96629	C3_1 Monocytes
CLEC7A (Dectin-1) induces NFAT activation	1/151	11/11571	0.0909091	6.96629	2.27637	0.134594	0.404809	0.339243	ITPR2	1	up	0.392749	6.96629	C3_1 Monocytes
Constitutive Signaling by Overexpressed ERBB2	1/151	11/11571	0.0909091	6.96629	2.27637	0.134594	0.404809	0.339243	ERBIN	1	up	0.392749	6.96629	C3_1 Monocytes
Free fatty acids regulate insulin secretion	1/151	11/11571	0.0909091	6.96629	2.27637	0.134594	0.404809	0.339243	GNA15	1	up	0.392749	6.96629	C3_1 Monocytes
Modulation by Mtb of host immune system	1/151	11/11571	0.0909091	6.96629	2.27637	0.134594	0.404809	0.339243	TLR2	1	up	0.392749	6.96629	C3_1 Monocytes
Nef mediated downregulation of MHC class I complex cell surface expression	1/151	11/11571	0.0909091	6.96629	2.27637	0.134594	0.404809	0.339243	AP1S2	1	up	0.392749	6.96629	C3_1 Monocytes
OAS antiviral response	1/151	11/11571	0.0909091	6.96629	2.27637	0.134594	0.404809	0.339243	FLNA	1	up	0.392749	6.96629	C3_1 Monocytes
Regulation of gene expression by Hypoxia-inducible Factor	1/151	11/11571	0.0909091	6.96629	2.27637	0.134594	0.404809	0.339243	VEGFA	1	up	0.392749	6.96629	C3_1 Monocytes
Ribavirin ADME	1/151	11/11571	0.0909091	6.96629	2.27637	0.134594	0.404809	0.339243	PNP	1	up	0.392749	6.96629	C3_1 Monocytes
Type I hemidesmosome assembly	1/151	11/11571	0.0909091	6.96629	2.27637	0.134594	0.404809	0.339243	LAMB3	1	up	0.392749	6.96629	C3_1 Monocytes
MyD88 cascade initiated on plasma membrane	3/151	98/11571	0.0306122	2.34579	1.53842	0.136253	0.404809	0.339243	S100A12/IRAK1/MAP3K8	3	up	0.392749	2.34579	C3_1 Monocytes
Toll Like Receptor 10 (TLR10) Cascade	3/151	98/11571	0.0306122	2.34579	1.53842	0.136253	0.404809	0.339243	S100A12/IRAK1/MAP3K8	3	up	0.392749	2.34579	C3_1 Monocytes
Toll Like Receptor 5 (TLR5) Cascade	3/151	98/11571	0.0306122	2.34579	1.53842	0.136253	0.404809	0.339243	S100A12/IRAK1/MAP3K8	3	up	0.392749	2.34579	C3_1 Monocytes
Chondroitin sulfate/dermatan sulfate metabolism	2/151	50/11571	0.04	3.06517	1.68274	0.138419	0.404809	0.339243	VCAN/DSE	2	up	0.392749	3.06517	C3_1 Monocytes
CLEC7A (Dectin-1) signaling	3/151	100/11571	0.03	2.29887	1.49999	0.142262	0.404809	0.339243	PYCARD/ITPR2/IL1B	3	up	0.392749	2.29887	C3_1 Monocytes
EPH-ephrin mediated repulsion of cells	2/151	51/11571	0.0392157	3.00506	1.6501	0.142895	0.404809	0.339243	ACTB/ACTG1	2	up	0.392749	3.00506	C3_1 Monocytes
Signaling by Nuclear Receptors	6/151	272/11571	0.0220588	1.69035	1.32481	0.145351	0.404809	0.339243	TLE3/NCOR2/HBEGF/RXRA/GNG10/GNAI2	6	up	0.392749	1.69035	C3_1 Monocytes
ALK mutants bind TKIs	1/151	12/11571	0.0833333	6.38576	2.14635	0.145898	0.404809	0.339243	EML4	1	up	0.392749	6.38576	C3_1 Monocytes
Caspase-mediated cleavage of cytoskeletal proteins	1/151	12/11571	0.0833333	6.38576	2.14635	0.145898	0.404809	0.339243	DBNL	1	up	0.392749	6.38576	C3_1 Monocytes
GP1b-IX-V activation signalling	1/151	12/11571	0.0833333	6.38576	2.14635	0.145898	0.404809	0.339243	FLNA	1	up	0.392749	6.38576	C3_1 Monocytes
Hyaluronan uptake and degradation	1/151	12/11571	0.0833333	6.38576	2.14635	0.145898	0.404809	0.339243	CD44	1	up	0.392749	6.38576	C3_1 Monocytes
Killing mechanisms	1/151	12/11571	0.0833333	6.38576	2.14635	0.145898	0.404809	0.339243	CYBA	1	up	0.392749	6.38576	C3_1 Monocytes
PECAM1 interactions	1/151	12/11571	0.0833333	6.38576	2.14635	0.145898	0.404809	0.339243	ITGAV	1	up	0.392749	6.38576	C3_1 Monocytes
Pregnenolone biosynthesis	1/151	12/11571	0.0833333	6.38576	2.14635	0.145898	0.404809	0.339243	TSPO	1	up	0.392749	6.38576	C3_1 Monocytes
Specification of primordial germ cells	1/151	12/11571	0.0833333	6.38576	2.14635	0.145898	0.404809	0.339243	TET2	1	up	0.392749	6.38576	C3_1 Monocytes
WNT5:FZD7-mediated leishmania damping	1/151	12/11571	0.0833333	6.38576	2.14635	0.145898	0.404809	0.339243	CYBA	1	up	0.392749	6.38576	C3_1 Monocytes
TRAF6 mediated induction of NFkB and MAP kinases upon TLR7/8 or 9 activation	3/151	102/11571	0.0294118	2.2538	1.46247	0.148358	0.404809	0.339243	S100A12/IRAK1/MAP3K8	3	up	0.392749	2.2538	C3_1 Monocytes
SARS-CoV-1 Infection	4/151	157/11571	0.0254777	1.95233	1.38147	0.149408	0.404809	0.339243	PYCARD/NLRP3/FKBP1A/CHMP2A	4	up	0.392749	1.95233	C3_1 Monocytes
MyD88 dependent cascade initiated on endosome	3/151	103/11571	0.0291262	2.23192	1.44404	0.151438	0.404809	0.339243	S100A12/IRAK1/MAP3K8	3	up	0.392749	2.23192	C3_1 Monocytes
HIV Life Cycle	4/151	158/11571	0.0253165	1.93998	1.36794	0.151837	0.404809	0.339243	VPS37B/HMGA1/CHMP2A/RANBP2	4	up	0.392749	1.93998	C3_1 Monocytes
Nuclear Receptor transcription pathway	2/151	53/11571	0.0377358	2.89167	1.58714	0.151937	0.404809	0.339243	NCOR2/RXRA	2	up	0.392749	2.89167	C3_1 Monocytes
RHOD GTPase cycle	2/151	53/11571	0.0377358	2.89167	1.58714	0.151937	0.404809	0.339243	EFHD2/DIAPH1	2	up	0.392749	2.89167	C3_1 Monocytes
Signaling by EGFR	2/151	53/11571	0.0377358	2.89167	1.58714	0.151937	0.404809	0.339243	PXN/HBEGF	2	up	0.392749	2.89167	C3_1 Monocytes
Toll Like Receptor 7/8 (TLR7/8) Cascade	3/151	104/11571	0.0288462	2.21046	1.42581	0.154538	0.404809	0.339243	S100A12/IRAK1/MAP3K8	3	up	0.392749	2.21046	C3_1 Monocytes
SARS-CoV-2-host interactions	5/151	218/11571	0.0229358	1.75755	1.29839	0.156393	0.404809	0.339243	NLRP12/TLR2/IRAK1/NLRP3/RANBP2	5	up	0.392749	1.75755	C3_1 Monocytes
NR1H2 and NR1H3-mediated signaling	2/151	54/11571	0.037037	2.83812	1.55676	0.1565	0.404809	0.339243	NCOR2/RXRA	2	up	0.392749	2.83812	C3_1 Monocytes
2-LTR circle formation	1/151	13/11571	0.0769231	5.89455	2.03032	0.157055	0.404809	0.339243	HMGA1	1	up	0.392749	5.89455	C3_1 Monocytes
Advanced glycosylation endproduct receptor signaling	1/151	13/11571	0.0769231	5.89455	2.03032	0.157055	0.404809	0.339243	S100A12	1	up	0.392749	5.89455	C3_1 Monocytes
Disorders of Developmental Biology	1/151	13/11571	0.0769231	5.89455	2.03032	0.157055	0.404809	0.339243	NCOR2	1	up	0.392749	5.89455	C3_1 Monocytes
Disorders of Nervous System Development	1/151	13/11571	0.0769231	5.89455	2.03032	0.157055	0.404809	0.339243	NCOR2	1	up	0.392749	5.89455	C3_1 Monocytes
Downregulation of ERBB2:ERBB3 signaling	1/151	13/11571	0.0769231	5.89455	2.03032	0.157055	0.404809	0.339243	NRG1	1	up	0.392749	5.89455	C3_1 Monocytes
GRB2 events in EGFR signaling	1/151	13/11571	0.0769231	5.89455	2.03032	0.157055	0.404809	0.339243	HBEGF	1	up	0.392749	5.89455	C3_1 Monocytes
Loss of function of MECP2 in Rett syndrome	1/151	13/11571	0.0769231	5.89455	2.03032	0.157055	0.404809	0.339243	NCOR2	1	up	0.392749	5.89455	C3_1 Monocytes
Mitochondrial iron-sulfur cluster biogenesis	1/151	13/11571	0.0769231	5.89455	2.03032	0.157055	0.404809	0.339243	SLC25A37	1	up	0.392749	5.89455	C3_1 Monocytes
NF-kB is activated and signals survival	1/151	13/11571	0.0769231	5.89455	2.03032	0.157055	0.404809	0.339243	IRAK1	1	up	0.392749	5.89455	C3_1 Monocytes
p75NTR recruits signalling complexes	1/151	13/11571	0.0769231	5.89455	2.03032	0.157055	0.404809	0.339243	IRAK1	1	up	0.392749	5.89455	C3_1 Monocytes
Pervasive developmental disorders	1/151	13/11571	0.0769231	5.89455	2.03032	0.157055	0.404809	0.339243	NCOR2	1	up	0.392749	5.89455	C3_1 Monocytes
Purine salvage	1/151	13/11571	0.0769231	5.89455	2.03032	0.157055	0.404809	0.339243	PNP	1	up	0.392749	5.89455	C3_1 Monocytes
TFAP2 (AP-2) family regulates transcription of growth factors and their receptors	1/151	13/11571	0.0769231	5.89455	2.03032	0.157055	0.404809	0.339243	VEGFA	1	up	0.392749	5.89455	C3_1 Monocytes
TRAF6 mediated IRF7 activation in TLR7/8 or 9 signaling	1/151	13/11571	0.0769231	5.89455	2.03032	0.157055	0.404809	0.339243	IRAK1	1	up	0.392749	5.89455	C3_1 Monocytes
Toll Like Receptor 3 (TLR3) Cascade	3/151	105/11571	0.0285714	2.1894	1.4078	0.157658	0.404809	0.339243	S100A12/IRAK1/MAP3K8	3	up	0.392749	2.1894	C3_1 Monocytes
Cellular response to chemical stress	5/151	219/11571	0.0228311	1.74952	1.28764	0.158478	0.404809	0.339243	NCOR2/RXRA/CYBB/NLRP3/CYBA	5	up	0.392749	1.74952	C3_1 Monocytes
PI5P, PP2A and IER3 Regulate PI3K/AKT Signaling	3/151	106/11571	0.0283019	2.16875	1.38998	0.160798	0.404809	0.339243	NRG1/HBEGF/IRAK1	3	up	0.392749	2.16875	C3_1 Monocytes
Toll Like Receptor 9 (TLR9) Cascade	3/151	107/11571	0.0280374	2.14848	1.37236	0.163957	0.404809	0.339243	S100A12/IRAK1/MAP3K8	3	up	0.392749	2.14848	C3_1 Monocytes
Golgi Associated Vesicle Biogenesis	2/151	56/11571	0.0357143	2.73675	1.49804	0.165702	0.404809	0.339243	DNM2/AP1S2	2	up	0.392749	2.73675	C3_1 Monocytes
Interleukin-12 family signaling	2/151	56/11571	0.0357143	2.73675	1.49804	0.165702	0.404809	0.339243	MSN/LCP1	2	up	0.392749	2.73675	C3_1 Monocytes
Regulation of cholesterol biosynthesis by SREBP (SREBF)	2/151	56/11571	0.0357143	2.73675	1.49804	0.165702	0.404809	0.339243	INSIG1/RXRA	2	up	0.392749	2.73675	C3_1 Monocytes
Adenylate cyclase inhibitory pathway	1/151	14/11571	0.0714286	5.47351	1.9258	0.168068	0.404809	0.339243	GNAI2	1	up	0.392749	5.47351	C3_1 Monocytes
Carnitine metabolism	1/151	14/11571	0.0714286	5.47351	1.9258	0.168068	0.404809	0.339243	RXRA	1	up	0.392749	5.47351	C3_1 Monocytes
CS/DS degradation	1/151	14/11571	0.0714286	5.47351	1.9258	0.168068	0.404809	0.339243	VCAN	1	up	0.392749	5.47351	C3_1 Monocytes
IRAK1 recruits IKK complex	1/151	14/11571	0.0714286	5.47351	1.9258	0.168068	0.404809	0.339243	IRAK1	1	up	0.392749	5.47351	C3_1 Monocytes
IRAK1 recruits IKK complex upon TLR7/8 or 9 stimulation	1/151	14/11571	0.0714286	5.47351	1.9258	0.168068	0.404809	0.339243	IRAK1	1	up	0.392749	5.47351	C3_1 Monocytes
Metabolism of nitric oxide: NOS3 activation and regulation	1/151	14/11571	0.0714286	5.47351	1.9258	0.168068	0.404809	0.339243	DNM2	1	up	0.392749	5.47351	C3_1 Monocytes
Methylation	1/151	14/11571	0.0714286	5.47351	1.9258	0.168068	0.404809	0.339243	MAT2A	1	up	0.392749	5.47351	C3_1 Monocytes
PTK6 Regulates RHO GTPases, RAS GTPase and MAP kinases	1/151	14/11571	0.0714286	5.47351	1.9258	0.168068	0.404809	0.339243	PXN	1	up	0.392749	5.47351	C3_1 Monocytes
Regulation of IFNG signaling	1/151	14/11571	0.0714286	5.47351	1.9258	0.168068	0.404809	0.339243	IFNGR2	1	up	0.392749	5.47351	C3_1 Monocytes
Repression of WNT target genes	1/151	14/11571	0.0714286	5.47351	1.9258	0.168068	0.404809	0.339243	TLE3	1	up	0.392749	5.47351	C3_1 Monocytes
Retrograde neurotrophin signalling	1/151	14/11571	0.0714286	5.47351	1.9258	0.168068	0.404809	0.339243	DNM2	1	up	0.392749	5.47351	C3_1 Monocytes
SHC1 events in EGFR signaling	1/151	14/11571	0.0714286	5.47351	1.9258	0.168068	0.404809	0.339243	HBEGF	1	up	0.392749	5.47351	C3_1 Monocytes
Triglyceride biosynthesis	1/151	14/11571	0.0714286	5.47351	1.9258	0.168068	0.404809	0.339243	GK	1	up	0.392749	5.47351	C3_1 Monocytes
Tryptophan catabolism	1/151	14/11571	0.0714286	5.47351	1.9258	0.168068	0.404809	0.339243	SLC7A5	1	up	0.392749	5.47351	C3_1 Monocytes
MyD88-independent TLR4 cascade	3/151	109/11571	0.0275229	2.10906	1.3377	0.170329	0.407336	0.341361	S100A12/IRAK1/MAP3K8	3	up	0.390047	2.10906	C3_1 Monocytes
TRIF(TICAM1)-mediated TLR4 signaling	3/151	109/11571	0.0275229	2.10906	1.3377	0.170329	0.407336	0.341361	S100A12/IRAK1/MAP3K8	3	up	0.390047	2.10906	C3_1 Monocytes
Signaling by ERBB4	2/151	58/11571	0.0344828	2.64238	1.44184	0.174997	0.417014	0.349471	NRG1/HBEGF	2	up	0.37985	2.64238	C3_1 Monocytes
Anchoring fibril formation	1/151	15/11571	0.0666667	5.10861	1.83088	0.178938	0.41715	0.349586	LAMB3	1	up	0.379707	5.10861	C3_1 Monocytes
Integration of provirus	1/151	15/11571	0.0666667	5.10861	1.83088	0.178938	0.41715	0.349586	HMGA1	1	up	0.379707	5.10861	C3_1 Monocytes
Membrane binding and targetting of GAG proteins	1/151	15/11571	0.0666667	5.10861	1.83088	0.178938	0.41715	0.349586	VPS37B	1	up	0.379707	5.10861	C3_1 Monocytes
Synthesis And Processing Of GAG, GAGPOL Polyproteins	1/151	15/11571	0.0666667	5.10861	1.83088	0.178938	0.41715	0.349586	VPS37B	1	up	0.379707	5.10861	C3_1 Monocytes
Synthesis of bile acids and bile salts via 27-hydroxycholesterol	1/151	15/11571	0.0666667	5.10861	1.83088	0.178938	0.41715	0.349586	RXRA	1	up	0.379707	5.10861	C3_1 Monocytes
Adherens junctions interactions	2/151	59/11571	0.0338983	2.5976	1.41462	0.179675	0.41715	0.349586	ACTB/ACTG1	2	up	0.379707	2.5976	C3_1 Monocytes
B-WICH complex positively regulates rRNA expression	2/151	59/11571	0.0338983	2.5976	1.41462	0.179675	0.41715	0.349586	DDX21/ACTB	2	up	0.379707	2.5976	C3_1 Monocytes
SARS-CoV-1-host interactions	3/151	112/11571	0.0267857	2.05257	1.28708	0.18002	0.41715	0.349586	PYCARD/NLRP3/FKBP1A	3	up	0.379707	2.05257	C3_1 Monocytes
Negative regulation of the PI3K/AKT network	3/151	113/11571	0.0265487	2.0344	1.27056	0.183284	0.423253	0.3547	NRG1/HBEGF/IRAK1	3	up	0.3734	2.0344	C3_1 Monocytes
GABA receptor activation	2/151	60/11571	0.0333333	2.5543	1.38796	0.184373	0.42431	0.355586	GNG10/GNAI2	2	up	0.372316	2.5543	C3_1 Monocytes
Nuclear Events (kinase and transcription factor activation)	2/151	61/11571	0.0327869	2.51243	1.36184	0.189088	0.426274	0.357232	MEF2D/DNM2	2	up	0.370311	2.51243	C3_1 Monocytes
Elevation of cytosolic Ca2+ levels	1/151	16/11571	0.0625	4.78932	1.74405	0.189667	0.426274	0.357232	ITPR2	1	up	0.370311	4.78932	C3_1 Monocytes
MAP3K8 (TPL2)-dependent MAPK1/3 activation	1/151	16/11571	0.0625	4.78932	1.74405	0.189667	0.426274	0.357232	MAP3K8	1	up	0.370311	4.78932	C3_1 Monocytes
p75NTR signals via NF-kB	1/151	16/11571	0.0625	4.78932	1.74405	0.189667	0.426274	0.357232	IRAK1	1	up	0.370311	4.78932	C3_1 Monocytes
Regulation of pyruvate dehydrogenase (PDH) complex	1/151	16/11571	0.0625	4.78932	1.74405	0.189667	0.426274	0.357232	RXRA	1	up	0.370311	4.78932	C3_1 Monocytes
Signal regulatory protein family interactions	1/151	16/11571	0.0625	4.78932	1.74405	0.189667	0.426274	0.357232	SKAP2	1	up	0.370311	4.78932	C3_1 Monocytes
Signaling by ERBB2 ECD mutants	1/151	16/11571	0.0625	4.78932	1.74405	0.189667	0.426274	0.357232	ERBIN	1	up	0.370311	4.78932	C3_1 Monocytes
RHO GTPases activate PKNs	2/151	62/11571	0.0322581	2.47191	1.33623	0.19382	0.434158	0.363838	MYH9/MYL6	2	up	0.362353	2.47191	C3_1 Monocytes
PPARA activates gene expression	3/151	117/11571	0.025641	1.96485	1.20614	0.196492	0.436922	0.366155	NCOR2/RXRA/GLIPR1	3	up	0.359596	1.96485	C3_1 Monocytes
Ca2+ pathway	2/151	63/11571	0.031746	2.43267	1.31111	0.198568	0.436922	0.366155	ITPR2/GNG10	2	up	0.359596	2.43267	C3_1 Monocytes
MAP kinase activation	2/151	63/11571	0.031746	2.43267	1.31111	0.198568	0.436922	0.366155	IRAK1/MAP3K8	2	up	0.359596	2.43267	C3_1 Monocytes
Biosynthesis of DHA-derived SPMs	1/151	17/11571	0.0588235	4.5076	1.66414	0.200256	0.436922	0.366155	ALOX5	1	up	0.359596	4.5076	C3_1 Monocytes
Formation of Senescence-Associated Heterochromatin Foci (SAHF)	1/151	17/11571	0.0588235	4.5076	1.66414	0.200256	0.436922	0.366155	HMGA1	1	up	0.359596	4.5076	C3_1 Monocytes
Hyaluronan metabolism	1/151	17/11571	0.0588235	4.5076	1.66414	0.200256	0.436922	0.366155	CD44	1	up	0.359596	4.5076	C3_1 Monocytes
Purine catabolism	1/151	17/11571	0.0588235	4.5076	1.66414	0.200256	0.436922	0.366155	PNP	1	up	0.359596	4.5076	C3_1 Monocytes
Translation of Replicase and Assembly of the Replication Transcription Complex_9694676	1/151	17/11571	0.0588235	4.5076	1.66414	0.200256	0.436922	0.366155	CHMP2A	1	up	0.359596	4.5076	C3_1 Monocytes
Regulation of lipid metabolism by PPARalpha	3/151	119/11571	0.0252101	1.93183	1.17487	0.203183	0.441874	0.370305	NCOR2/RXRA/GLIPR1	3	up	0.354701	1.93183	C3_1 Monocytes
Signaling by BRAF and RAF1 fusions	2/151	65/11571	0.0307692	2.35782	1.26229	0.208103	0.445269	0.37315	ACTB/ACTG1	2	up	0.351377	2.35782	C3_1 Monocytes
G beta:gamma signalling through BTK	1/151	18/11571	0.0555556	4.25717	1.5902	0.210708	0.445269	0.37315	GNG10	1	up	0.351377	4.25717	C3_1 Monocytes
Gastrin-CREB signalling pathway via PKC and MAPK	1/151	18/11571	0.0555556	4.25717	1.5902	0.210708	0.445269	0.37315	HBEGF	1	up	0.351377	4.25717	C3_1 Monocytes
MECP2 regulates neuronal receptors and channels	1/151	18/11571	0.0555556	4.25717	1.5902	0.210708	0.445269	0.37315	SLC2A3	1	up	0.351377	4.25717	C3_1 Monocytes
Metabolism of Angiotensinogen to Angiotensins	1/151	18/11571	0.0555556	4.25717	1.5902	0.210708	0.445269	0.37315	ANPEP	1	up	0.351377	4.25717	C3_1 Monocytes
Prevention of phagosomal-lysosomal fusion	1/151	18/11571	0.0555556	4.25717	1.5902	0.210708	0.445269	0.37315	CORO1A	1	up	0.351377	4.25717	C3_1 Monocytes
Recycling of bile acids and salts	1/151	18/11571	0.0555556	4.25717	1.5902	0.210708	0.445269	0.37315	RXRA	1	up	0.351377	4.25717	C3_1 Monocytes
RORA activates gene expression	1/151	18/11571	0.0555556	4.25717	1.5902	0.210708	0.445269	0.37315	RXRA	1	up	0.351377	4.25717	C3_1 Monocytes
Translation of Replicase and Assembly of the Replication Transcription Complex_9679504	1/151	18/11571	0.0555556	4.25717	1.5902	0.210708	0.445269	0.37315	CHMP2A	1	up	0.351377	4.25717	C3_1 Monocytes
Biosynthesis of specialized proresolving mediators (SPMs)	1/151	19/11571	0.0526316	4.03311	1.52145	0.221024	0.461268	0.386557	ALOX5	1	up	0.336047	4.03311	C3_1 Monocytes
Nicotinamide salvaging	1/151	19/11571	0.0526316	4.03311	1.52145	0.221024	0.461268	0.386557	NAMPT	1	up	0.336047	4.03311	C3_1 Monocytes
Other semaphorin interactions	1/151	19/11571	0.0526316	4.03311	1.52145	0.221024	0.461268	0.386557	PTPRC	1	up	0.336047	4.03311	C3_1 Monocytes
Prostacyclin signalling through prostacyclin receptor	1/151	19/11571	0.0526316	4.03311	1.52145	0.221024	0.461268	0.386557	GNG10	1	up	0.336047	4.03311	C3_1 Monocytes
SLC-mediated transmembrane transport	5/151	248/11571	0.0201613	1.54494	0.997511	0.223453	0.464893	0.389595	SLC7A5/SLC43A2/EMB/SLC16A3/SLC2A3	5	up	0.332647	1.54494	C3_1 Monocytes
SARS-CoV-2 Infection	6/151	313/11571	0.0191693	1.46893	0.967099	0.225203	0.466579	0.391008	NLRP12/TLR2/IRAK1/NLRP3/CHMP2A/RANBP2	6	up	0.331075	1.46893	C3_1 Monocytes
Glycosaminoglycan metabolism	3/151	126/11571	0.0238095	1.8245	1.07002	0.226995	0.466579	0.391008	VCAN/DSE/CD44	3	up	0.331075	1.8245	C3_1 Monocytes
TCR signaling	3/151	126/11571	0.0238095	1.8245	1.07002	0.226995	0.466579	0.391008	LCP2/VASP/PTPRC	3	up	0.331075	1.8245	C3_1 Monocytes
Chondroitin sulfate biosynthesis	1/151	20/11571	0.05	3.83146	1.45726	0.231206	0.466579	0.391008	VCAN	1	up	0.331075	3.83146	C3_1 Monocytes
Defective B3GALT6 causes EDSP2 and SEMDJL1	1/151	20/11571	0.05	3.83146	1.45726	0.231206	0.466579	0.391008	VCAN	1	up	0.331075	3.83146	C3_1 Monocytes
Defective B3GAT3 causes JDSSDHD	1/151	20/11571	0.05	3.83146	1.45726	0.231206	0.466579	0.391008	VCAN	1	up	0.331075	3.83146	C3_1 Monocytes
Defective B4GALT7 causes EDS, progeroid type	1/151	20/11571	0.05	3.83146	1.45726	0.231206	0.466579	0.391008	VCAN	1	up	0.331075	3.83146	C3_1 Monocytes
G beta:gamma signalling through CDC42	1/151	20/11571	0.05	3.83146	1.45726	0.231206	0.466579	0.391008	GNG10	1	up	0.331075	3.83146	C3_1 Monocytes
G beta:gamma signalling through PLC beta	1/151	20/11571	0.05	3.83146	1.45726	0.231206	0.466579	0.391008	GNG10	1	up	0.331075	3.83146	C3_1 Monocytes
TP53 Regulates Transcription of Genes Involved in Cytochrome C Release	1/151	20/11571	0.05	3.83146	1.45726	0.231206	0.466579	0.391008	PRELID1	1	up	0.331075	3.83146	C3_1 Monocytes
Presynaptic function of Kainate receptors	1/151	21/11571	0.047619	3.64901	1.39709	0.241256	0.481122	0.403196	GNG10	1	up	0.317745	3.64901	C3_1 Monocytes
Synaptic adhesion-like molecules	1/151	21/11571	0.047619	3.64901	1.39709	0.241256	0.481122	0.403196	FLOT1	1	up	0.317745	3.64901	C3_1 Monocytes
Synthesis of Leukotrienes (LT) and Eoxins (EX)	1/151	21/11571	0.047619	3.64901	1.39709	0.241256	0.481122	0.403196	ALOX5	1	up	0.317745	3.64901	C3_1 Monocytes
Interleukin-17 signaling	2/151	72/11571	0.0277778	2.12859	1.10457	0.241794	0.481122	0.403196	IRAK1/MAP3K8	2	up	0.317745	2.12859	C3_1 Monocytes
ESR-mediated signaling	4/151	192/11571	0.0208333	1.59644	0.95827	0.241993	0.481122	0.403196	TLE3/HBEGF/GNG10/GNAI2	4	up	0.317745	1.59644	C3_1 Monocytes
Cellular hexose transport	1/151	22/11571	0.0454545	3.48314	1.34049	0.251176	0.484217	0.405789	SLC2A3	1	up	0.31496	3.48314	C3_1 Monocytes
Deregulated CDK5 triggers multiple neurodegenerative pathways in Alzheimer's disease models	1/151	22/11571	0.0454545	3.48314	1.34049	0.251176	0.484217	0.405789	CAPN2	1	up	0.31496	3.48314	C3_1 Monocytes
Early Phase of HIV Life Cycle	1/151	22/11571	0.0454545	3.48314	1.34049	0.251176	0.484217	0.405789	HMGA1	1	up	0.31496	3.48314	C3_1 Monocytes
JNK (c-Jun kinases) phosphorylation and activation mediated by activated human TAK1	1/151	22/11571	0.0454545	3.48314	1.34049	0.251176	0.484217	0.405789	IRAK1	1	up	0.31496	3.48314	C3_1 Monocytes
Nef-mediates down modulation of cell surface receptors by recruiting them to clathrin adapters	1/151	22/11571	0.0454545	3.48314	1.34049	0.251176	0.484217	0.405789	AP1S2	1	up	0.31496	3.48314	C3_1 Monocytes
Neurodegenerative Diseases	1/151	22/11571	0.0454545	3.48314	1.34049	0.251176	0.484217	0.405789	CAPN2	1	up	0.31496	3.48314	C3_1 Monocytes
NPAS4 regulates expression of target genes	1/151	22/11571	0.0454545	3.48314	1.34049	0.251176	0.484217	0.405789	NAMPT	1	up	0.31496	3.48314	C3_1 Monocytes
Regulation of signaling by CBL	1/151	22/11571	0.0454545	3.48314	1.34049	0.251176	0.484217	0.405789	HCK	1	up	0.31496	3.48314	C3_1 Monocytes
Glycolysis	2/151	74/11571	0.027027	2.07106	1.06282	0.251476	0.484217	0.405789	RANBP2/PGK1	2	up	0.31496	2.07106	C3_1 Monocytes
Signaling by NOTCH1	2/151	74/11571	0.027027	2.07106	1.06282	0.251476	0.484217	0.405789	TLE3/NCOR2	2	up	0.31496	2.07106	C3_1 Monocytes
Transport of Mature mRNA derived from an Intron-Containing Transcript	2/151	74/11571	0.027027	2.07106	1.06282	0.251476	0.484217	0.405789	ALYREF/RANBP2	2	up	0.31496	2.07106	C3_1 Monocytes
Positive epigenetic regulation of rRNA expression	2/151	75/11571	0.0266667	2.04344	1.04243	0.256321	0.492136	0.412426	DDX21/ACTB	2	up	0.307915	2.04344	C3_1 Monocytes
activated TAK1 mediates p38 MAPK activation	1/151	23/11571	0.0434783	3.3317	1.28708	0.260967	0.495394	0.415156	IRAK1	1	up	0.305049	3.3317	C3_1 Monocytes
RHOBTB1 GTPase cycle	1/151	23/11571	0.0434783	3.3317	1.28708	0.260967	0.495394	0.415156	RHOBTB1	1	up	0.305049	3.3317	C3_1 Monocytes
RHOBTB2 GTPase cycle	1/151	23/11571	0.0434783	3.3317	1.28708	0.260967	0.495394	0.415156	ACTG1	1	up	0.305049	3.3317	C3_1 Monocytes
Suppression of phagosomal maturation	1/151	23/11571	0.0434783	3.3317	1.28708	0.260967	0.495394	0.415156	CORO1A	1	up	0.305049	3.3317	C3_1 Monocytes
Assembly Of The HIV Virion	1/151	24/11571	0.0416667	3.19288	1.23654	0.27063	0.505614	0.423721	VPS37B	1	up	0.296181	3.19288	C3_1 Monocytes
CD28 dependent PI3K/Akt signaling	1/151	24/11571	0.0416667	3.19288	1.23654	0.27063	0.505614	0.423721	MAP3K8	1	up	0.296181	3.19288	C3_1 Monocytes
Estrogen-dependent nuclear events downstream of ESR-membrane signaling	1/151	24/11571	0.0416667	3.19288	1.23654	0.27063	0.505614	0.423721	HBEGF	1	up	0.296181	3.19288	C3_1 Monocytes
mTORC1-mediated signalling	1/151	24/11571	0.0416667	3.19288	1.23654	0.27063	0.505614	0.423721	FKBP1A	1	up	0.296181	3.19288	C3_1 Monocytes
Synthesis of bile acids and bile salts via 7alpha-hydroxycholesterol	1/151	24/11571	0.0416667	3.19288	1.23654	0.27063	0.505614	0.423721	RXRA	1	up	0.296181	3.19288	C3_1 Monocytes
Constitutive Signaling by Aberrant PI3K in Cancer	2/151	78/11571	0.025641	1.96485	0.983133	0.270865	0.505614	0.423721	NRG1/HBEGF	2	up	0.296181	1.96485	C3_1 Monocytes
Muscle contraction	4/151	204/11571	0.0196078	1.50253	0.83268	0.276396	0.513089	0.429985	PXN/ITPR2/TPM4/MYL6	4	up	0.289807	1.50253	C3_1 Monocytes
Neurotransmitter receptors and postsynaptic signal transmission	4/151	204/11571	0.0196078	1.50253	0.83268	0.276396	0.513089	0.429985	NRG1/NRGN/GNG10/GNAI2	4	up	0.289807	1.50253	C3_1 Monocytes
Defective Intrinsic Pathway for Apoptosis	1/151	25/11571	0.04	3.06517	1.18859	0.280168	0.51372	0.430514	CAPN2	1	up	0.289273	3.06517	C3_1 Monocytes
G beta:gamma signalling through PI3Kgamma	1/151	25/11571	0.04	3.06517	1.18859	0.280168	0.51372	0.430514	GNG10	1	up	0.289273	3.06517	C3_1 Monocytes
Signaling by EGFR in Cancer	1/151	25/11571	0.04	3.06517	1.18859	0.280168	0.51372	0.430514	HBEGF	1	up	0.289273	3.06517	C3_1 Monocytes
TRAF6 mediated NF-kB activation	1/151	25/11571	0.04	3.06517	1.18859	0.280168	0.51372	0.430514	S100A12	1	up	0.289273	3.06517	C3_1 Monocytes
Post NMDA receptor activation events	2/151	80/11571	0.025	1.91573	0.94505	0.280559	0.51372	0.430514	NRG1/NRGN	2	up	0.289273	1.91573	C3_1 Monocytes
A tetrasaccharide linker sequence is required for GAG synthesis	1/151	26/11571	0.0384615	2.94727	1.14298	0.289582	0.52431	0.439389	VCAN	1	up	0.280412	2.94727	C3_1 Monocytes
Downregulation of TGF-beta receptor signaling	1/151	26/11571	0.0384615	2.94727	1.14298	0.289582	0.52431	0.439389	TGFB1	1	up	0.280412	2.94727	C3_1 Monocytes
HDMs demethylate histones	1/151	26/11571	0.0384615	2.94727	1.14298	0.289582	0.52431	0.439389	KDM6B	1	up	0.280412	2.94727	C3_1 Monocytes
C-type lectin receptors (CLRs)	3/151	144/11571	0.0208333	1.59644	0.828141	0.290212	0.52431	0.439389	PYCARD/ITPR2/IL1B	3	up	0.280412	1.59644	C3_1 Monocytes
Oncogenic MAPK signaling	2/151	82/11571	0.0243902	1.869	0.908049	0.290243	0.52431	0.439389	ACTB/ACTG1	2	up	0.280412	1.869	C3_1 Monocytes
Late Phase of HIV Life Cycle	3/151	145/11571	0.0206897	1.58543	0.815707	0.293776	0.529269	0.443544	VPS37B/CHMP2A/RANBP2	3	up	0.276324	1.58543	C3_1 Monocytes
Transport of Mature Transcript to Cytoplasm	2/151	83/11571	0.0240964	1.84649	0.889935	0.29508	0.530198	0.444323	ALYREF/RANBP2	2	up	0.275562	1.84649	C3_1 Monocytes
Effects of PIP2 hydrolysis	1/151	27/11571	0.037037	2.83812	1.09951	0.298874	0.531771	0.445642	ITPR2	1	up	0.274275	2.83812	C3_1 Monocytes
Endogenous sterols	1/151	27/11571	0.037037	2.83812	1.09951	0.298874	0.531771	0.445642	RXRA	1	up	0.274275	2.83812	C3_1 Monocytes
Prefoldin mediated transfer of substrate to CCT/TriC	1/151	27/11571	0.037037	2.83812	1.09951	0.298874	0.531771	0.445642	ACTB	1	up	0.274275	2.83812	C3_1 Monocytes
Global Genome Nucleotide Excision Repair (GG-NER)	2/151	84/11571	0.0238095	1.8245	0.872069	0.299913	0.531771	0.445642	ERCC1/ACTB	2	up	0.274275	1.8245	C3_1 Monocytes
Transport of bile salts and organic acids, metal ions and amine compounds	2/151	84/11571	0.0238095	1.8245	0.872069	0.299913	0.531771	0.445642	EMB/SLC16A3	2	up	0.274275	1.8245	C3_1 Monocytes
Beta-catenin independent WNT signaling	3/151	147/11571	0.0204082	1.56386	0.791121	0.300912	0.532139	0.44595	ITPR2/GNG10/PFN1	3	up	0.273975	1.56386	C3_1 Monocytes
FGFR2 alternative splicing	1/151	28/11571	0.0357143	2.73675	1.05799	0.308045	0.540055	0.452584	HNRNPM	1	up	0.267562	2.73675	C3_1 Monocytes
Notch-HLH transcription pathway	1/151	28/11571	0.0357143	2.73675	1.05799	0.308045	0.540055	0.452584	NCOR2	1	up	0.267562	2.73675	C3_1 Monocytes
Platelet calcium homeostasis	1/151	28/11571	0.0357143	2.73675	1.05799	0.308045	0.540055	0.452584	ITPR2	1	up	0.267562	2.73675	C3_1 Monocytes
Programmed Cell Death	4/151	215/11571	0.0186047	1.42566	0.724419	0.308603	0.540055	0.452584	DBNL/FLOT1/CHMP2A/IL1B	4	up	0.267562	1.42566	C3_1 Monocytes
Platelet homeostasis	2/151	87/11571	0.0229885	1.76159	0.819891	0.314376	0.543594	0.45555	ITPR2/GNG10	2	up	0.264725	1.76159	C3_1 Monocytes
Activation of G protein gated Potassium channels	1/151	29/11571	0.0344828	2.64238	1.01825	0.317097	0.543594	0.45555	GNG10	1	up	0.264725	2.64238	C3_1 Monocytes
DAP12 signaling	1/151	29/11571	0.0344828	2.64238	1.01825	0.317097	0.543594	0.45555	LCP2	1	up	0.264725	2.64238	C3_1 Monocytes
G protein gated Potassium channels	1/151	29/11571	0.0344828	2.64238	1.01825	0.317097	0.543594	0.45555	GNG10	1	up	0.264725	2.64238	C3_1 Monocytes
Inhibition of voltage gated Ca2+ channels via Gbeta/gamma subunits	1/151	29/11571	0.0344828	2.64238	1.01825	0.317097	0.543594	0.45555	GNG10	1	up	0.264725	2.64238	C3_1 Monocytes
Myogenesis	1/151	29/11571	0.0344828	2.64238	1.01825	0.317097	0.543594	0.45555	MEF2D	1	up	0.264725	2.64238	C3_1 Monocytes
Phosphorylation of CD3 and TCR zeta chains	1/151	29/11571	0.0344828	2.64238	1.01825	0.317097	0.543594	0.45555	PTPRC	1	up	0.264725	2.64238	C3_1 Monocytes
TNFs bind their physiological receptors	1/151	29/11571	0.0344828	2.64238	1.01825	0.317097	0.543594	0.45555	TNFRSF1B	1	up	0.264725	2.64238	C3_1 Monocytes
Protein-protein interactions at synapses	2/151	88/11571	0.0227273	1.74157	0.80295	0.319184	0.54578	0.457381	DBNL/FLOT1	2	up	0.262982	1.74157	C3_1 Monocytes
G alpha (q) signalling events	4/151	219/11571	0.0182648	1.39962	0.686521	0.320419	0.546501	0.457986	HBEGF/ITPR2/GNA15/GNG10	4	up	0.262409	1.39962	C3_1 Monocytes
Activation of kainate receptors upon glutamate binding	1/151	30/11571	0.0333333	2.5543	0.98016	0.326031	0.551871	0.462486	GNG10	1	up	0.258163	2.5543	C3_1 Monocytes
MET activates PTK2 signaling	1/151	30/11571	0.0333333	2.5543	0.98016	0.326031	0.551871	0.462486	LAMB3	1	up	0.258163	2.5543	C3_1 Monocytes
SUMOylation of intracellular receptors	1/151	30/11571	0.0333333	2.5543	0.98016	0.326031	0.551871	0.462486	RXRA	1	up	0.258163	2.5543	C3_1 Monocytes
Metabolism of steroids	3/151	156/11571	0.0192308	1.47364	0.684845	0.333105	0.556976	0.466764	INSIG1/RXRA/TSPO	3	up	0.254163	1.47364	C3_1 Monocytes
EGFR downregulation	1/151	31/11571	0.0322581	2.47191	0.943584	0.334849	0.556976	0.466764	HBEGF	1	up	0.254163	2.47191	C3_1 Monocytes
Metalloprotease DUBs	1/151	31/11571	0.0322581	2.47191	0.943584	0.334849	0.556976	0.466764	NLRP3	1	up	0.254163	2.47191	C3_1 Monocytes
Nicotinate metabolism	1/151	31/11571	0.0322581	2.47191	0.943584	0.334849	0.556976	0.466764	NAMPT	1	up	0.254163	2.47191	C3_1 Monocytes
Sealing of the nuclear envelope (NE) by ESCRT-III	1/151	31/11571	0.0322581	2.47191	0.943584	0.334849	0.556976	0.466764	CHMP2A	1	up	0.254163	2.47191	C3_1 Monocytes
Signaling by BMP	1/151	31/11571	0.0322581	2.47191	0.943584	0.334849	0.556976	0.466764	SKI	1	up	0.254163	2.47191	C3_1 Monocytes
Signaling by CSF1 (M-CSF) in myeloid cells	1/151	31/11571	0.0322581	2.47191	0.943584	0.334849	0.556976	0.466764	HCK	1	up	0.254163	2.47191	C3_1 Monocytes
Cell-cell junction organization	2/151	92/11571	0.0217391	1.66585	0.737294	0.33833	0.55765	0.467329	ACTB/ACTG1	2	up	0.253638	1.66585	C3_1 Monocytes
Factors involved in megakaryocyte development and platelet production	3/151	158/11571	0.0189873	1.45498	0.662135	0.340261	0.55765	0.467329	EHD1/DOCK2/ACTB	3	up	0.253638	1.45498	C3_1 Monocytes
G alpha (s) signalling events	3/151	158/11571	0.0189873	1.45498	0.662135	0.340261	0.55765	0.467329	ITGA5/GNG10/GNAI2	3	up	0.253638	1.45498	C3_1 Monocytes
Activation of NMDA receptors and postsynaptic events	2/151	93/11571	0.0215054	1.64794	0.72138	0.343092	0.55765	0.467329	NRG1/NRGN	2	up	0.253638	1.64794	C3_1 Monocytes
Cooperation of Prefoldin and TriC/CCT in actin and tubulin folding	1/151	32/11571	0.03125	2.39466	0.908409	0.343552	0.55765	0.467329	ACTB	1	up	0.253638	2.39466	C3_1 Monocytes
Defective TPR may confer susceptibility towards thyroid papillary carcinoma (TPC)	1/151	32/11571	0.03125	2.39466	0.908409	0.343552	0.55765	0.467329	RANBP2	1	up	0.253638	2.39466	C3_1 Monocytes
G-protein beta:gamma signalling	1/151	32/11571	0.03125	2.39466	0.908409	0.343552	0.55765	0.467329	GNG10	1	up	0.253638	2.39466	C3_1 Monocytes
Regulation of Glucokinase by Glucokinase Regulatory Protein	1/151	32/11571	0.03125	2.39466	0.908409	0.343552	0.55765	0.467329	RANBP2	1	up	0.253638	2.39466	C3_1 Monocytes
Regulation of MECP2 expression and activity	1/151	32/11571	0.03125	2.39466	0.908409	0.343552	0.55765	0.467329	NCOR2	1	up	0.253638	2.39466	C3_1 Monocytes
Regulation of necroptotic cell death	1/151	32/11571	0.03125	2.39466	0.908409	0.343552	0.55765	0.467329	FLOT1	1	up	0.253638	2.39466	C3_1 Monocytes
Class B/2 (Secretin family receptors)	2/151	94/11571	0.0212766	1.63041	0.705656	0.347844	0.560758	0.469933	ADGRE2/GNG10	2	up	0.251225	1.63041	C3_1 Monocytes
Glucose metabolism	2/151	94/11571	0.0212766	1.63041	0.705656	0.347844	0.560758	0.469933	RANBP2/PGK1	2	up	0.251225	1.63041	C3_1 Monocytes
Metabolism of carbohydrates	5/151	298/11571	0.0167785	1.28572	0.574588	0.348984	0.560758	0.469933	VCAN/DSE/RANBP2/PGK1/CD44	5	up	0.251225	1.28572	C3_1 Monocytes
Epigenetic regulation of gene expression	3/151	161/11571	0.0186335	1.42787	0.628646	0.350986	0.560758	0.469933	TET2/DDX21/ACTB	3	up	0.251225	1.42787	C3_1 Monocytes
Activation of Matrix Metalloproteinases	1/151	33/11571	0.030303	2.3221	0.874534	0.352143	0.560758	0.469933	TIMP1	1	up	0.251225	2.3221	C3_1 Monocytes
Cargo concentration in the ER	1/151	33/11571	0.030303	2.3221	0.874534	0.352143	0.560758	0.469933	SERPINA1	1	up	0.251225	2.3221	C3_1 Monocytes
Glucagon signaling in metabolic regulation	1/151	33/11571	0.030303	2.3221	0.874534	0.352143	0.560758	0.469933	GNG10	1	up	0.251225	2.3221	C3_1 Monocytes
Glucagon-type ligand receptors	1/151	33/11571	0.030303	2.3221	0.874534	0.352143	0.560758	0.469933	GNG10	1	up	0.251225	2.3221	C3_1 Monocytes
UCH proteinases	2/151	96/11571	0.0208333	1.59644	0.674759	0.357313	0.567646	0.475706	TGFB1/ACTB	2	up	0.245922	1.59644	C3_1 Monocytes
RIPK1-mediated regulated necrosis	1/151	34/11571	0.0294118	2.2538	0.841866	0.360621	0.569751	0.47747	FLOT1	1	up	0.244315	2.2538	C3_1 Monocytes
Synthesis of bile acids and bile salts	1/151	34/11571	0.0294118	2.2538	0.841866	0.360621	0.569751	0.47747	RXRA	1	up	0.244315	2.2538	C3_1 Monocytes
Potential therapeutics for SARS	3/151	164/11571	0.0182927	1.40175	0.595823	0.361694	0.569751	0.47747	IFNGR2/FKBP1A/VEGFA	3	up	0.244315	1.40175	C3_1 Monocytes
Mitochondrial protein degradation	2/151	97/11571	0.0206186	1.57998	0.659577	0.36203	0.569751	0.47747	PRELID1/SSBP1	2	up	0.244315	1.57998	C3_1 Monocytes
CD28 co-stimulation	1/151	35/11571	0.0285714	2.1894	0.810322	0.36899	0.571339	0.478801	MAP3K8	1	up	0.243106	2.1894	C3_1 Monocytes
Gluconeogenesis	1/151	35/11571	0.0285714	2.1894	0.810322	0.36899	0.571339	0.478801	PGK1	1	up	0.243106	2.1894	C3_1 Monocytes
GPVI-mediated activation cascade	1/151	35/11571	0.0285714	2.1894	0.810322	0.36899	0.571339	0.478801	LCP2	1	up	0.243106	2.1894	C3_1 Monocytes
Inwardly rectifying K+ channels	1/151	35/11571	0.0285714	2.1894	0.810322	0.36899	0.571339	0.478801	GNG10	1	up	0.243106	2.1894	C3_1 Monocytes
Nuclear import of Rev protein	1/151	35/11571	0.0285714	2.1894	0.810322	0.36899	0.571339	0.478801	RANBP2	1	up	0.243106	2.1894	C3_1 Monocytes
SUMOylation of SUMOylation proteins	1/151	35/11571	0.0285714	2.1894	0.810322	0.36899	0.571339	0.478801	RANBP2	1	up	0.243106	2.1894	C3_1 Monocytes
Transcriptional Regulation by NPAS4	1/151	35/11571	0.0285714	2.1894	0.810322	0.36899	0.571339	0.478801	NAMPT	1	up	0.243106	2.1894	C3_1 Monocytes
Interferon gamma signaling	2/151	99/11571	0.020202	1.54806	0.629725	0.371424	0.573786	0.480851	IFNGR2/CD44	2	up	0.24125	1.54806	C3_1 Monocytes
Metabolism of steroid hormones	1/151	36/11571	0.0277778	2.12859	0.77983	0.377249	0.576162	0.482843	TSPO	1	up	0.239455	2.12859	C3_1 Monocytes
Nuclear Pore Complex (NPC) Disassembly	1/151	36/11571	0.0277778	2.12859	0.77983	0.377249	0.576162	0.482843	RANBP2	1	up	0.239455	2.12859	C3_1 Monocytes
Rev-mediated nuclear export of HIV RNA	1/151	36/11571	0.0277778	2.12859	0.77983	0.377249	0.576162	0.482843	RANBP2	1	up	0.239455	2.12859	C3_1 Monocytes
Striated Muscle Contraction	1/151	36/11571	0.0277778	2.12859	0.77983	0.377249	0.576162	0.482843	TPM4	1	up	0.239455	2.12859	C3_1 Monocytes
Transcriptional regulation by the AP-2 (TFAP2) family of transcription factors	1/151	36/11571	0.0277778	2.12859	0.77983	0.377249	0.576162	0.482843	VEGFA	1	up	0.239455	2.12859	C3_1 Monocytes
SUMO E3 ligases SUMOylate target proteins	3/151	170/11571	0.0176471	1.35228	0.532061	0.383025	0.579817	0.485906	NCOR2/RXRA/RANBP2	3	up	0.236709	1.35228	C3_1 Monocytes
HDR through Single Strand Annealing (SSA)	1/151	37/11571	0.027027	2.07106	0.750319	0.385401	0.579817	0.485906	ERCC1	1	up	0.236709	2.07106	C3_1 Monocytes
NOD1/2 Signaling Pathway	1/151	37/11571	0.027027	2.07106	0.750319	0.385401	0.579817	0.485906	IRAK1	1	up	0.236709	2.07106	C3_1 Monocytes
RHOH GTPase cycle	1/151	37/11571	0.027027	2.07106	0.750319	0.385401	0.579817	0.485906	ARHGDIB	1	up	0.236709	2.07106	C3_1 Monocytes
RHOV GTPase cycle	1/151	37/11571	0.027027	2.07106	0.750319	0.385401	0.579817	0.485906	TPM4	1	up	0.236709	2.07106	C3_1 Monocytes
Transport of Ribonucleoproteins into the Host Nucleus	1/151	37/11571	0.027027	2.07106	0.750319	0.385401	0.579817	0.485906	RANBP2	1	up	0.236709	2.07106	C3_1 Monocytes
HCMV Late Events	3/151	171/11571	0.0175439	1.34437	0.521668	0.386567	0.579817	0.485906	VPS37B/CHMP2A/RANBP2	3	up	0.236709	1.34437	C3_1 Monocytes
Class I MHC mediated antigen processing & presentation	6/151	386/11571	0.015544	1.19113	0.439156	0.390672	0.579817	0.485906	S100A8/S100A9/TLR2/ITGAV/CYBB/CYBA	6	up	0.236709	1.19113	C3_1 Monocytes
Apoptotic cleavage of cellular proteins	1/151	38/11571	0.0263158	2.01656	0.721729	0.393448	0.579817	0.485906	DBNL	1	up	0.236709	2.01656	C3_1 Monocytes
Defective B3GALTL causes PpS	1/151	38/11571	0.0263158	2.01656	0.721729	0.393448	0.579817	0.485906	CFP	1	up	0.236709	2.01656	C3_1 Monocytes
DNA Damage Recognition in GG-NER	1/151	38/11571	0.0263158	2.01656	0.721729	0.393448	0.579817	0.485906	ACTB	1	up	0.236709	2.01656	C3_1 Monocytes
Fanconi Anemia Pathway	1/151	38/11571	0.0263158	2.01656	0.721729	0.393448	0.579817	0.485906	ERCC1	1	up	0.236709	2.01656	C3_1 Monocytes
FLT3 Signaling	1/151	38/11571	0.0263158	2.01656	0.721729	0.393448	0.579817	0.485906	HCK	1	up	0.236709	2.01656	C3_1 Monocytes
Interactions of Rev with host cellular proteins	1/151	38/11571	0.0263158	2.01656	0.721729	0.393448	0.579817	0.485906	RANBP2	1	up	0.236709	2.01656	C3_1 Monocytes
NEP/NS2 Interacts with the Cellular Export Machinery	1/151	38/11571	0.0263158	2.01656	0.721729	0.393448	0.579817	0.485906	RANBP2	1	up	0.236709	2.01656	C3_1 Monocytes
Triglyceride metabolism	1/151	38/11571	0.0263158	2.01656	0.721729	0.393448	0.579817	0.485906	GK	1	up	0.236709	2.01656	C3_1 Monocytes
Initial triggering of complement	2/151	104/11571	0.0192308	1.47364	0.557904	0.394662	0.580072	0.486119	CFP/FCN1	2	up	0.236518	1.47364	C3_1 Monocytes
G alpha (i) signalling events	5/151	316/11571	0.0158228	1.21249	0.440376	0.395773	0.580072	0.486119	FPR1/ITPR2/GNA15/GNG10/GNAI2	5	up	0.236518	1.21249	C3_1 Monocytes
PI3K/AKT Signaling in Cancer	2/151	105/11571	0.0190476	1.4596	0.543993	0.399264	0.580072	0.486119	NRG1/HBEGF	2	up	0.236518	1.4596	C3_1 Monocytes
Beta defensins	1/151	39/11571	0.025641	1.96485	0.694004	0.401389	0.580072	0.486119	TLR2	1	up	0.236518	1.96485	C3_1 Monocytes
Chromatin modifications during the maternal to zygotic transition (MZT)	1/151	39/11571	0.025641	1.96485	0.694004	0.401389	0.580072	0.486119	KDM6B	1	up	0.236518	1.96485	C3_1 Monocytes
Export of Viral Ribonucleoproteins from Nucleus	1/151	39/11571	0.025641	1.96485	0.694004	0.401389	0.580072	0.486119	RANBP2	1	up	0.236518	1.96485	C3_1 Monocytes
O-glycosylation of TSR domain-containing proteins	1/151	39/11571	0.025641	1.96485	0.694004	0.401389	0.580072	0.486119	CFP	1	up	0.236518	1.96485	C3_1 Monocytes
Ovarian tumor domain proteases	1/151	39/11571	0.025641	1.96485	0.694004	0.401389	0.580072	0.486119	TNIP1	1	up	0.236518	1.96485	C3_1 Monocytes
SUMOylation of ubiquitinylation proteins	1/151	39/11571	0.025641	1.96485	0.694004	0.401389	0.580072	0.486119	RANBP2	1	up	0.236518	1.96485	C3_1 Monocytes
Transport of inorganic cations/anions and amino acids/oligopeptides	2/151	106/11571	0.0188679	1.44583	0.530225	0.40385	0.581633	0.487427	SLC7A5/SLC43A2	2	up	0.235351	1.44583	C3_1 Monocytes
SUMOylation	3/151	176/11571	0.0170455	1.30618	0.470648	0.4042	0.581633	0.487427	NCOR2/RXRA/RANBP2	3	up	0.235351	1.30618	C3_1 Monocytes
The citric acid (TCA) cycle and respiratory electron transport	3/151	178/11571	0.0168539	1.2915	0.450666	0.411215	0.590462	0.494826	RXRA/SLC16A3/LDHA	3	up	0.228808	1.2915	C3_1 Monocytes
DAG and IP3 signaling	1/151	41/11571	0.0243902	1.869	0.640945	0.416964	0.590663	0.494995	ITPR2	1	up	0.22866	1.869	C3_1 Monocytes
Diseases associated with glycosaminoglycan metabolism	1/151	41/11571	0.0243902	1.869	0.640945	0.416964	0.590663	0.494995	VCAN	1	up	0.22866	1.869	C3_1 Monocytes
Dual Incision in GG-NER	1/151	41/11571	0.0243902	1.869	0.640945	0.416964	0.590663	0.494995	ERCC1	1	up	0.22866	1.869	C3_1 Monocytes
MET promotes cell motility	1/151	41/11571	0.0243902	1.869	0.640945	0.416964	0.590663	0.494995	LAMB3	1	up	0.22866	1.869	C3_1 Monocytes
MTOR signalling	1/151	41/11571	0.0243902	1.869	0.640945	0.416964	0.590663	0.494995	FKBP1A	1	up	0.22866	1.869	C3_1 Monocytes
RET signaling	1/151	41/11571	0.0243902	1.869	0.640945	0.416964	0.590663	0.494995	PDLIM7	1	up	0.22866	1.869	C3_1 Monocytes
Maternal to zygotic transition (MZT)	2/151	109/11571	0.0183486	1.40604	0.489749	0.417507	0.590663	0.494995	KDM6B/TET2	2	up	0.22866	1.40604	C3_1 Monocytes
FCERI mediated Ca+2 mobilization	2/151	110/11571	0.0181818	1.39326	0.476523	0.422025	0.594439	0.498159	LCP2/ITPR2	2	up	0.225893	1.39326	C3_1 Monocytes
Nucleotide Excision Repair	2/151	110/11571	0.0181818	1.39326	0.476523	0.422025	0.594439	0.498159	ERCC1/ACTB	2	up	0.225893	1.39326	C3_1 Monocytes
Deactivation of the beta-catenin transactivating complex	1/151	42/11571	0.0238095	1.8245	0.615522	0.424599	0.594439	0.498159	TLE3	1	up	0.225893	1.8245	C3_1 Monocytes
NCAM1 interactions	1/151	42/11571	0.0238095	1.8245	0.615522	0.424599	0.594439	0.498159	PRNP	1	up	0.225893	1.8245	C3_1 Monocytes
NS1 Mediated Effects on Host Pathways	1/151	42/11571	0.0238095	1.8245	0.615522	0.424599	0.594439	0.498159	RANBP2	1	up	0.225893	1.8245	C3_1 Monocytes
Activation of gene expression by SREBF (SREBP)	1/151	43/11571	0.0232558	1.78207	0.590781	0.432135	0.59999	0.502811	RXRA	1	up	0.221856	1.78207	C3_1 Monocytes
Formation of Incision Complex in GG-NER	1/151	43/11571	0.0232558	1.78207	0.590781	0.432135	0.59999	0.502811	ERCC1	1	up	0.221856	1.78207	C3_1 Monocytes
Signaling by Retinoic Acid	1/151	43/11571	0.0232558	1.78207	0.590781	0.432135	0.59999	0.502811	RXRA	1	up	0.221856	1.78207	C3_1 Monocytes
Vasopressin regulates renal water homeostasis via Aquaporins	1/151	43/11571	0.0232558	1.78207	0.590781	0.432135	0.59999	0.502811	GNG10	1	up	0.221856	1.78207	C3_1 Monocytes
HCMV Infection	4/151	259/11571	0.015444	1.18346	0.343358	0.438706	0.605314	0.507273	VPS37B/NCOR2/CHMP2A/RANBP2	4	up	0.218019	1.18346	C3_1 Monocytes
SUMOylation of transcription cofactors	1/151	44/11571	0.0227273	1.74157	0.566687	0.439574	0.605314	0.507273	NCOR2	1	up	0.218019	1.74157	C3_1 Monocytes
TP53 Regulates Transcription of Cell Death Genes	1/151	44/11571	0.0227273	1.74157	0.566687	0.439574	0.605314	0.507273	PRELID1	1	up	0.218019	1.74157	C3_1 Monocytes
Uptake and actions of bacterial toxins	1/151	44/11571	0.0227273	1.74157	0.566687	0.439574	0.605314	0.507273	HBEGF	1	up	0.218019	1.74157	C3_1 Monocytes
Signaling by NTRK1 (TRKA)	2/151	115/11571	0.0173913	1.33268	0.41227	0.444341	0.610628	0.511727	MEF2D/DNM2	2	up	0.214223	1.33268	C3_1 Monocytes
Bile acid and bile salt metabolism	1/151	45/11571	0.0222222	1.70287	0.543205	0.446915	0.611664	0.512594	RXRA	1	up	0.213487	1.70287	C3_1 Monocytes
Carboxyterminal post-translational modifications of tubulin	1/151	45/11571	0.0222222	1.70287	0.543205	0.446915	0.611664	0.512594	VASH1	1	up	0.213487	1.70287	C3_1 Monocytes
EML4 and NUDC in mitotic spindle formation	2/151	116/11571	0.0172414	1.32119	0.399777	0.448748	0.612108	0.512966	EML4/RANBP2	2	up	0.213172	1.32119	C3_1 Monocytes
Neuronal System	6/151	411/11571	0.0145985	1.11867	0.281686	0.449061	0.612108	0.512966	NRG1/NRGN/GNG10/DBNL/FLOT1/GNAI2	6	up	0.213172	1.11867	C3_1 Monocytes
Early SARS-CoV-2 Infection Events	1/151	46/11571	0.0217391	1.66585	0.520304	0.454161	0.615315	0.515654	CHMP2A	1	up	0.210903	1.66585	C3_1 Monocytes
M-decay: degradation of maternal mRNAs by maternally stored factors	1/151	46/11571	0.0217391	1.66585	0.520304	0.454161	0.615315	0.515654	TET2	1	up	0.210903	1.66585	C3_1 Monocytes
SUMOylation of DNA replication proteins	1/151	46/11571	0.0217391	1.66585	0.520304	0.454161	0.615315	0.515654	RANBP2	1	up	0.210903	1.66585	C3_1 Monocytes
SUMOylation of RNA binding proteins	1/151	47/11571	0.0212766	1.63041	0.497956	0.461312	0.623746	0.52272	RANBP2	1	up	0.204992	1.63041	C3_1 Monocytes
Transcriptional regulation by RUNX2	2/151	120/11571	0.0166667	1.27715	0.350921	0.466177	0.629058	0.527171	HIVEP3/ITGA5	2	up	0.20131	1.27715	C3_1 Monocytes
Transmission across Chemical Synapses	4/151	269/11571	0.0148699	1.13947	0.266128	0.467602	0.62949	0.527534	NRG1/NRGN/GNG10/GNAI2	4	up	0.201011	1.13947	C3_1 Monocytes
Interleukin-3, Interleukin-5 and GM-CSF signaling	1/151	48/11571	0.0208333	1.59644	0.476132	0.468371	0.62949	0.527534	HCK	1	up	0.201011	1.59644	C3_1 Monocytes
FCGR3A-mediated IL10 synthesis	2/151	121/11571	0.0165289	1.2666	0.338975	0.470483	0.631067	0.528855	HCK/ITPR2	2	up	0.199924	1.2666	C3_1 Monocytes
Defensins	1/151	49/11571	0.0204082	1.56386	0.454807	0.475337	0.633783	0.531131	TLR2	1	up	0.198059	1.56386	C3_1 Monocytes
Viral Messenger RNA Synthesis	1/151	49/11571	0.0204082	1.56386	0.454807	0.475337	0.633783	0.531131	RANBP2	1	up	0.198059	1.56386	C3_1 Monocytes
XBP1(S) activates chaperone genes	1/151	49/11571	0.0204082	1.56386	0.454807	0.475337	0.633783	0.531131	SERP1	1	up	0.198059	1.56386	C3_1 Monocytes
IRE1alpha activates chaperones	1/151	51/11571	0.0196078	1.50253	0.413566	0.489	0.650709	0.545315	SERP1	1	up	0.186613	1.50253	C3_1 Monocytes
MHC class II antigen presentation	2/151	126/11571	0.015873	1.21634	0.280755	0.491704	0.653014	0.547247	DNM2/AP1S2	2	up	0.185078	1.21634	C3_1 Monocytes
RAF/MAP kinase cascade	4/151	278/11571	0.0143885	1.10258	0.199064	0.493153	0.6534	0.54757	NRG1/HBEGF/ACTB/ACTG1	4	up	0.184821	1.10258	C3_1 Monocytes
Apoptotic execution phase	1/151	52/11571	0.0192308	1.47364	0.393607	0.495698	0.6534	0.54757	DBNL	1	up	0.184821	1.47364	C3_1 Monocytes
Aquaporin-mediated transport	1/151	52/11571	0.0192308	1.47364	0.393607	0.495698	0.6534	0.54757	GNG10	1	up	0.184821	1.47364	C3_1 Monocytes
Metabolism of water-soluble vitamins and cofactors	2/151	127/11571	0.015748	1.20676	0.2694	0.495884	0.6534	0.54757	SLC2A3/NAMPT	2	up	0.184821	1.20676	C3_1 Monocytes
Interferon Signaling	4/151	280/11571	0.0142857	1.0947	0.184457	0.498765	0.655696	0.549495	IFNGR2/RANBP2/FLNA/CD44	4	up	0.183297	1.0947	C3_1 Monocytes
mRNA Splicing - Major Pathway	3/151	204/11571	0.0147059	1.1269	0.210268	0.499578	0.655696	0.549495	ALYREF/HNRNPM/HNRNPA3	3	up	0.183297	1.1269	C3_1 Monocytes
Formation of the ternary complex, and subsequently, the 43S complex	1/151	53/11571	0.0188679	1.44583	0.374062	0.502309	0.656715	0.550348	EIF3H	1	up	0.182623	1.44583	C3_1 Monocytes
Nuclear Envelope Breakdown	1/151	53/11571	0.0188679	1.44583	0.374062	0.502309	0.656715	0.550348	RANBP2	1	up	0.182623	1.44583	C3_1 Monocytes
Deubiquitination	4/151	282/11571	0.0141844	1.08694	0.169953	0.50435	0.658103	0.551511	TNIP1/TGFB1/NLRP3/ACTB	4	up	0.181706	1.08694	C3_1 Monocytes
Ion homeostasis	1/151	54/11571	0.0185185	1.41906	0.354914	0.508833	0.660108	0.553192	ITPR2	1	up	0.180385	1.41906	C3_1 Monocytes
Metabolism of non-coding RNA	1/151	54/11571	0.0185185	1.41906	0.354914	0.508833	0.660108	0.553192	RANBP2	1	up	0.180385	1.41906	C3_1 Monocytes
snRNP Assembly	1/151	54/11571	0.0185185	1.41906	0.354914	0.508833	0.660108	0.553192	RANBP2	1	up	0.180385	1.41906	C3_1 Monocytes
MAPK1/MAPK3 signaling	4/151	284/11571	0.0140845	1.07928	0.155552	0.509908	0.660227	0.553292	NRG1/HBEGF/ACTB/ACTG1	4	up	0.180307	1.07928	C3_1 Monocytes
Processing of Capped Intron-Containing Pre-mRNA	4/151	285/11571	0.0140351	1.0755	0.148389	0.512676	0.662536	0.555226	ALYREF/HNRNPM/RANBP2/HNRNPA3	4	up	0.178791	1.0755	C3_1 Monocytes
Regulation of RUNX3 expression and activity	1/151	55/11571	0.0181818	1.39326	0.336147	0.515273	0.664613	0.556967	TGFB1	1	up	0.177431	1.39326	C3_1 Monocytes
Signaling by NTRKs	2/151	134/11571	0.0149254	1.14372	0.192412	0.52453	0.675257	0.565888	MEF2D/DNM2	2	up	0.170531	1.14372	C3_1 Monocytes
Heparan sulfate/heparin (HS-GAG) metabolism	1/151	57/11571	0.0175439	1.34437	0.29969	0.527902	0.675727	0.566282	VCAN	1	up	0.170228	1.34437	C3_1 Monocytes
Neurexins and neuroligins	1/151	57/11571	0.0175439	1.34437	0.29969	0.527902	0.675727	0.566282	DBNL	1	up	0.170228	1.34437	C3_1 Monocytes
Constitutive Signaling by NOTCH1 HD+PEST Domain Mutants	1/151	58/11571	0.0172414	1.32119	0.281972	0.534093	0.675727	0.566282	NCOR2	1	up	0.170228	1.32119	C3_1 Monocytes
Constitutive Signaling by NOTCH1 PEST Domain Mutants	1/151	58/11571	0.0172414	1.32119	0.281972	0.534093	0.675727	0.566282	NCOR2	1	up	0.170228	1.32119	C3_1 Monocytes
mRNA 3'-end processing	1/151	58/11571	0.0172414	1.32119	0.281972	0.534093	0.675727	0.566282	ALYREF	1	up	0.170228	1.32119	C3_1 Monocytes
Signaling by NOTCH1 HD+PEST Domain Mutants in Cancer	1/151	58/11571	0.0172414	1.32119	0.281972	0.534093	0.675727	0.566282	NCOR2	1	up	0.170228	1.32119	C3_1 Monocytes
Signaling by NOTCH1 in Cancer	1/151	58/11571	0.0172414	1.32119	0.281972	0.534093	0.675727	0.566282	NCOR2	1	up	0.170228	1.32119	C3_1 Monocytes
Signaling by NOTCH1 PEST Domain Mutants in Cancer	1/151	58/11571	0.0172414	1.32119	0.281972	0.534093	0.675727	0.566282	NCOR2	1	up	0.170228	1.32119	C3_1 Monocytes
SUMOylation of chromatin organization proteins	1/151	58/11571	0.0172414	1.32119	0.281972	0.534093	0.675727	0.566282	RANBP2	1	up	0.170228	1.32119	C3_1 Monocytes
mRNA Splicing	3/151	215/11571	0.0139535	1.06924	0.117845	0.534951	0.675727	0.566282	ALYREF/HNRNPM/HNRNPA3	3	up	0.170228	1.06924	C3_1 Monocytes
Arachidonic acid metabolism	1/151	59/11571	0.0169492	1.2988	0.264577	0.540204	0.678502	0.568607	ALOX5	1	up	0.168449	1.2988	C3_1 Monocytes
RHOQ GTPase cycle	1/151	59/11571	0.0169492	1.2988	0.264577	0.540204	0.678502	0.568607	RHOQ	1	up	0.168449	1.2988	C3_1 Monocytes
tRNA processing in the nucleus	1/151	59/11571	0.0169492	1.2988	0.264577	0.540204	0.678502	0.568607	RANBP2	1	up	0.168449	1.2988	C3_1 Monocytes
Complement cascade	2/151	139/11571	0.0143885	1.10258	0.139901	0.544318	0.678502	0.568607	CFP/FCN1	2	up	0.168449	1.10258	C3_1 Monocytes
DNA Damage/Telomere Stress Induced Senescence	1/151	60/11571	0.0166667	1.27715	0.247491	0.546235	0.678502	0.568607	HMGA1	1	up	0.168449	1.27715	C3_1 Monocytes
Formation of the beta-catenin:TCF transactivating complex	1/151	60/11571	0.0166667	1.27715	0.247491	0.546235	0.678502	0.568607	TLE3	1	up	0.168449	1.27715	C3_1 Monocytes
HDACs deacetylate histones	1/151	60/11571	0.0166667	1.27715	0.247491	0.546235	0.678502	0.568607	NCOR2	1	up	0.168449	1.27715	C3_1 Monocytes
Ribosomal scanning and start codon recognition	1/151	60/11571	0.0166667	1.27715	0.247491	0.546235	0.678502	0.568607	EIF3H	1	up	0.168449	1.27715	C3_1 Monocytes
Translation initiation complex formation	1/151	60/11571	0.0166667	1.27715	0.247491	0.546235	0.678502	0.568607	EIF3H	1	up	0.168449	1.27715	C3_1 Monocytes
Activation of the mRNA upon binding of the cap-binding complex and eIFs, and subsequent binding to 43S	1/151	61/11571	0.0163934	1.25622	0.230704	0.552187	0.68337	0.572686	EIF3H	1	up	0.165344	1.25622	C3_1 Monocytes
Assembly of collagen fibrils and other multimeric structures	1/151	61/11571	0.0163934	1.25622	0.230704	0.552187	0.68337	0.572686	LAMB3	1	up	0.165344	1.25622	C3_1 Monocytes
Signaling by WNT	4/151	300/11571	0.0133333	1.02172	0.0438327	0.553322	0.683515	0.572808	TLE3/ITPR2/GNG10/PFN1	4	up	0.165252	1.02172	C3_1 Monocytes
Signaling by ROBO receptors	3/151	223/11571	0.0134529	1.03089	0.0535509	0.559782	0.690226	0.578432	VASP/CAP1/PFN1	3	up	0.161008	1.03089	C3_1 Monocytes
NCAM signaling for neurite out-growth	1/151	63/11571	0.015873	1.21634	0.19798	0.56386	0.693982	0.58158	PRNP	1	up	0.158652	1.21634	C3_1 Monocytes
Diseases of glycosylation	2/151	146/11571	0.0136986	1.04971	0.0695106	0.571052	0.701549	0.587921	CFP/VCAN	2	up	0.153942	1.04971	C3_1 Monocytes
Cytochrome P450 - arranged by substrate type	1/151	65/11571	0.0153846	1.17891	0.166322	0.575231	0.704108	0.590066	RXRA	1	up	0.152361	1.17891	C3_1 Monocytes
Dual incision in TC-NER	1/151	65/11571	0.0153846	1.17891	0.166322	0.575231	0.704108	0.590066	ERCC1	1	up	0.152361	1.17891	C3_1 Monocytes
RNA Polymerase II Transcription Termination	1/151	67/11571	0.0149254	1.14372	0.135659	0.586308	0.716361	0.600334	ALYREF	1	up	0.144868	1.14372	C3_1 Monocytes
Autophagy	2/151	151/11571	0.013245	1.01496	0.0212705	0.589448	0.718892	0.602455	VPS37B/CHMP2A	2	up	0.143337	1.01496	C3_1 Monocytes
COPII-mediated vesicle transport	1/151	68/11571	0.0147059	1.1269	0.120678	0.591738	0.720376	0.603699	SERPINA1	1	up	0.142441	1.1269	C3_1 Monocytes
Chromatin modifying enzymes	3/151	238/11571	0.012605	0.965914	-0.0610971	0.604145	0.732826	0.614132	NCOR2/KDM6B/ACTB	3	up	0.134999	0.965914	C3_1 Monocytes
Chromatin organization	3/151	238/11571	0.012605	0.965914	-0.0610971	0.604145	0.732826	0.614132	NCOR2/KDM6B/ACTB	3	up	0.134999	0.965914	C3_1 Monocytes
Diseases associated with O-glycosylation of proteins	1/151	71/11571	0.0140845	1.07928	0.0770524	0.607607	0.735697	0.616538	CFP	1	up	0.133301	1.07928	C3_1 Monocytes
Antiviral mechanism by IFN-stimulated genes	2/151	158/11571	0.0126582	0.969989	-0.0436747	0.614216	0.742362	0.622124	RANBP2/FLNA	2	up	0.129384	0.969989	C3_1 Monocytes
Regulation of RUNX2 expression and activity	1/151	73/11571	0.0136986	1.04971	0.0489952	0.617844	0.745406	0.624675	HIVEP3	1	up	0.127607	1.04971	C3_1 Monocytes
MAPK family signaling cascades	4/151	327/11571	0.0122324	0.937359	-0.132127	0.621739	0.748761	0.627486	NRG1/HBEGF/ACTB/ACTG1	4	up	0.125657	0.937359	C3_1 Monocytes
Intracellular signaling by second messengers	4/151	329/11571	0.0121581	0.931661	-0.144599	0.626541	0.749365	0.627992	NRG1/HBEGF/IRAK1/ITPR2	4	up	0.125307	0.931661	C3_1 Monocytes
Cellular response to hypoxia	1/151	75/11571	0.0133333	1.02172	0.0217008	0.627816	0.749365	0.627992	VEGFA	1	up	0.125307	1.02172	C3_1 Monocytes
Nuclear Envelope (NE) Reassembly	1/151	75/11571	0.0133333	1.02172	0.0217008	0.627816	0.749365	0.627992	CHMP2A	1	up	0.125307	1.02172	C3_1 Monocytes
Signaling by FGFR2	1/151	75/11571	0.0133333	1.02172	0.0217008	0.627816	0.749365	0.627992	HNRNPM	1	up	0.125307	1.02172	C3_1 Monocytes
Transcriptional regulation by small RNAs	1/151	75/11571	0.0133333	1.02172	0.0217008	0.627816	0.749365	0.627992	RANBP2	1	up	0.125307	1.02172	C3_1 Monocytes
ISG15 antiviral mechanism	1/151	76/11571	0.0131579	1.00828	0.00832545	0.632705	0.753861	0.63176	RANBP2	1	up	0.122709	1.00828	C3_1 Monocytes
Protein localization	2/151	164/11571	0.0121951	0.934502	-0.0971378	0.634531	0.754699	0.632462	PRNP/SERP1	2	up	0.122226	0.934502	C3_1 Monocytes
SUMOylation of DNA damage response and repair proteins	1/151	77/11571	0.012987	0.995184	-0.00487587	0.63753	0.756926	0.634328	RANBP2	1	up	0.120947	0.995184	C3_1 Monocytes
Costimulation by the CD28 family	1/151	78/11571	0.0128205	0.982425	-0.0179082	0.642291	0.758559	0.635697	MAP3K8	1	up	0.120011	0.982425	C3_1 Monocytes
Diseases of programmed cell death	1/151	78/11571	0.0128205	0.982425	-0.0179082	0.642291	0.758559	0.635697	CAPN2	1	up	0.120011	0.982425	C3_1 Monocytes
Transcription-Coupled Nucleotide Excision Repair (TC-NER)	1/151	78/11571	0.0128205	0.982425	-0.0179082	0.642291	0.758559	0.635697	ERCC1	1	up	0.120011	0.982425	C3_1 Monocytes
Cellular Senescence	2/151	167/11571	0.011976	0.917714	-0.123162	0.644373	0.759666	0.636625	KDM6B/HMGA1	2	up	0.119377	0.917714	C3_1 Monocytes
Diseases of metabolism	3/151	253/11571	0.0118577	0.908646	-0.168937	0.64549	0.759666	0.636625	CFP/VCAN/PNP	3	up	0.119377	0.908646	C3_1 Monocytes
Signaling by MET	1/151	79/11571	0.0126582	0.969989	-0.0307763	0.646991	0.760101	0.63699	LAMB3	1	up	0.119128	0.969989	C3_1 Monocytes
Influenza Infection	2/151	169/11571	0.0118343	0.906854	-0.140262	0.650818	0.761557	0.638209	TGFB1/RANBP2	2	up	0.118298	0.906854	C3_1 Monocytes
Amyloid fiber formation	1/151	80/11571	0.0125	0.957864	-0.043485	0.65163	0.761557	0.638209	LYZ	1	up	0.118298	0.957864	C3_1 Monocytes
G alpha (12/13) signalling events	1/151	80/11571	0.0125	0.957864	-0.043485	0.65163	0.761557	0.638209	GNG10	1	up	0.118298	0.957864	C3_1 Monocytes
Downstream signaling events of B Cell Receptor (BCR)	1/151	81/11571	0.0123457	0.946039	-0.0560385	0.656207	0.765575	0.641577	FKBP1A	1	up	0.116012	0.946039	C3_1 Monocytes
Regulation of HSF1-mediated heat shock response	1/151	83/11571	0.0120482	0.923243	-0.0806973	0.665185	0.774704	0.649227	RANBP2	1	up	0.110864	0.923243	C3_1 Monocytes
Signaling by the B Cell Receptor (BCR)	2/151	175/11571	0.0114286	0.875762	-0.190424	0.669602	0.778499	0.652407	ITPR2/FKBP1A	2	up	0.108742	0.875762	C3_1 Monocytes
Degradation of beta-catenin by the destruction complex	1/151	85/11571	0.0117647	0.901519	-0.104785	0.673929	0.782176	0.655489	TLE3	1	up	0.106695	0.901519	C3_1 Monocytes
DDX58/IFIH1-mediated induction of interferon-alpha/beta	1/151	86/11571	0.0116279	0.891037	-0.116624	0.678215	0.784986	0.657844	S100A12	1	up	0.105138	0.891037	C3_1 Monocytes
Fatty acid metabolism	2/151	178/11571	0.011236	0.861002	-0.214893	0.678686	0.784986	0.657844	ALOX5/RXRA	2	up	0.105138	0.861002	C3_1 Monocytes
Peptide hormone metabolism	1/151	87/11571	0.0114943	0.880795	-0.128331	0.682446	0.787979	0.660352	ANPEP	1	up	0.103485	0.880795	C3_1 Monocytes
Collagen formation	1/151	90/11571	0.0111111	0.851435	-0.162694	0.69481	0.795948	0.66703	LAMB3	1	up	0.0991153	0.851435	C3_1 Monocytes
RAB GEFs exchange GTP for GDP on RABs	1/151	90/11571	0.0111111	0.851435	-0.162694	0.69481	0.795948	0.66703	DENND5A	1	up	0.0991153	0.851435	C3_1 Monocytes
Activation of anterior HOX genes in hindbrain development during early embryogenesis	1/151	91/11571	0.010989	0.842078	-0.173905	0.698823	0.795948	0.66703	RXRA	1	up	0.0991153	0.842078	C3_1 Monocytes
Activation of HOX genes during differentiation	1/151	91/11571	0.010989	0.842078	-0.173905	0.698823	0.795948	0.66703	RXRA	1	up	0.0991153	0.842078	C3_1 Monocytes
Mitochondrial translation elongation	1/151	91/11571	0.010989	0.842078	-0.173905	0.698823	0.795948	0.66703	MRPL23	1	up	0.0991153	0.842078	C3_1 Monocytes
Mitochondrial translation initiation	1/151	91/11571	0.010989	0.842078	-0.173905	0.698823	0.795948	0.66703	MRPL23	1	up	0.0991153	0.842078	C3_1 Monocytes
Mitochondrial translation termination	1/151	91/11571	0.010989	0.842078	-0.173905	0.698823	0.795948	0.66703	MRPL23	1	up	0.0991153	0.842078	C3_1 Monocytes
Signaling by FGFR	1/151	91/11571	0.010989	0.842078	-0.173905	0.698823	0.795948	0.66703	HNRNPM	1	up	0.0991153	0.842078	C3_1 Monocytes
PCP/CE pathway	1/151	92/11571	0.0108696	0.832925	-0.185001	0.702785	0.797756	0.668545	PFN1	1	up	0.09813	0.832925	C3_1 Monocytes
Scavenging of heme from plasma	1/151	92/11571	0.0108696	0.832925	-0.185001	0.702785	0.797756	0.668545	CD163	1	up	0.09813	0.832925	C3_1 Monocytes
Post-translational modification: synthesis of GPI-anchored proteins	1/151	93/11571	0.0107527	0.823969	-0.195983	0.706695	0.799819	0.670274	PLAUR	1	up	0.0970084	0.823969	C3_1 Monocytes
Amplification of signal from unattached kinetochores via a MAD2 inhibitory signal	1/151	94/11571	0.0106383	0.815204	-0.206855	0.710553	0.799819	0.670274	RANBP2	1	up	0.0970084	0.815204	C3_1 Monocytes
Amplification of signal from the kinetochores	1/151	94/11571	0.0106383	0.815204	-0.206855	0.710553	0.799819	0.670274	RANBP2	1	up	0.0970084	0.815204	C3_1 Monocytes
FCGR activation	1/151	94/11571	0.0106383	0.815204	-0.206855	0.710553	0.799819	0.670274	HCK	1	up	0.0970084	0.815204	C3_1 Monocytes
Oxidative Stress Induced Senescence	1/151	94/11571	0.0106383	0.815204	-0.206855	0.710553	0.799819	0.670274	KDM6B	1	up	0.0970084	0.815204	C3_1 Monocytes
Antigen activates B Cell Receptor (BCR) leading to generation of second messengers	1/151	95/11571	0.0105263	0.806623	-0.217618	0.714361	0.80142	0.671616	ITPR2	1	up	0.0961396	0.806623	C3_1 Monocytes
Unfolded Protein Response (UPR)	1/151	95/11571	0.0105263	0.806623	-0.217618	0.714361	0.80142	0.671616	SERP1	1	up	0.0961396	0.806623	C3_1 Monocytes
Creation of C4 and C2 activators	1/151	96/11571	0.0104167	0.79822	-0.228275	0.71812	0.801966	0.672073	FCN1	1	up	0.0958442	0.79822	C3_1 Monocytes
Transcriptional regulation by RUNX3	1/151	96/11571	0.0104167	0.79822	-0.228275	0.71812	0.801966	0.672073	TGFB1	1	up	0.0958442	0.79822	C3_1 Monocytes
Metabolism of vitamins and cofactors	2/151	192/11571	0.0104167	0.79822	-0.324189	0.718428	0.801966	0.672073	SLC2A3/NAMPT	2	up	0.0958442	0.79822	C3_1 Monocytes
Mitochondrial translation	1/151	97/11571	0.0103093	0.789991	-0.23883	0.721829	0.804426	0.674136	MRPL23	1	up	0.0945137	0.789991	C3_1 Monocytes
p75 NTR receptor-mediated signalling	1/151	98/11571	0.0102041	0.78193	-0.249283	0.72549	0.805833	0.675315	IRAK1	1	up	0.0937548	0.78193	C3_1 Monocytes
RUNX1 regulates transcription of genes involved in differentiation of HSCs	1/151	98/11571	0.0102041	0.78193	-0.249283	0.72549	0.805833	0.675315	SPI1	1	up	0.0937548	0.78193	C3_1 Monocytes
SLC transporter disorders	1/151	99/11571	0.010101	0.774032	-0.259638	0.729103	0.80851	0.677558	RANBP2	1	up	0.0923146	0.774032	C3_1 Monocytes
PIP3 activates AKT signaling	3/151	289/11571	0.0103806	0.795458	-0.404911	0.732009	0.810396	0.679138	NRG1/HBEGF/IRAK1	3	up	0.0913028	0.795458	C3_1 Monocytes
Peptide ligand-binding receptors	2/151	198/11571	0.010101	0.774032	-0.368778	0.734163	0.811013	0.679655	ECE1/FPR1	2	up	0.0909721	0.774032	C3_1 Monocytes
Cellular response to heat stress	1/151	101/11571	0.00990099	0.758704	-0.28006	0.736188	0.811013	0.679655	RANBP2	1	up	0.0909721	0.758704	C3_1 Monocytes
TNFR2 non-canonical NF-kB pathway	1/151	101/11571	0.00990099	0.758704	-0.28006	0.736188	0.811013	0.679655	TNFRSF1B	1	up	0.0909721	0.758704	C3_1 Monocytes
Potassium Channels	1/151	103/11571	0.00970874	0.743972	-0.300112	0.743088	0.816379	0.684152	GNG10	1	up	0.0881084	0.743972	C3_1 Monocytes
Mitotic Prometaphase	2/151	202/11571	0.00990099	0.758704	-0.39782	0.744236	0.816379	0.684152	EML4/RANBP2	2	up	0.0881084	0.758704	C3_1 Monocytes
Organelle biogenesis and maintenance	3/151	295/11571	0.0101695	0.779279	-0.441569	0.744702	0.816379	0.684152	RXRA/MEF2D/SSBP1	3	up	0.0881084	0.779279	C3_1 Monocytes
Cargo recognition for clathrin-mediated endocytosis	1/151	105/11571	0.00952381	0.729801	-0.319811	0.749809	0.819304	0.686603	HBEGF	1	up	0.0865549	0.729801	C3_1 Monocytes
Phase I - Functionalization of compounds	1/151	105/11571	0.00952381	0.729801	-0.319811	0.749809	0.819304	0.686603	RXRA	1	up	0.0865549	0.729801	C3_1 Monocytes
HCMV Early Events	2/151	205/11571	0.0097561	0.747601	-0.419259	0.751577	0.819902	0.687105	NCOR2/RANBP2	2	up	0.0862381	0.747601	C3_1 Monocytes
Formation of a pool of free 40S subunits	1/151	106/11571	0.00943396	0.722916	-0.329533	0.753104	0.820237	0.687385	EIF3H	1	up	0.0860608	0.722916	C3_1 Monocytes
Role of phospholipids in phagocytosis	1/151	107/11571	0.00934579	0.71616	-0.339171	0.756356	0.822445	0.689236	ITPR2	1	up	0.0848929	0.71616	C3_1 Monocytes
HATs acetylate histones	1/151	108/11571	0.00925926	0.709529	-0.348729	0.759565	0.823454	0.690082	ACTB	1	up	0.0843604	0.709529	C3_1 Monocytes
Drug ADME	1/151	109/11571	0.00917431	0.70302	-0.358206	0.762732	0.823454	0.690082	PNP	1	up	0.0843604	0.70302	C3_1 Monocytes
Phase II - Conjugation of compounds	1/151	109/11571	0.00917431	0.70302	-0.358206	0.762732	0.823454	0.690082	MAT2A	1	up	0.0843604	0.70302	C3_1 Monocytes
RSV-host interactions	1/151	109/11571	0.00917431	0.70302	-0.358206	0.762732	0.823454	0.690082	TLR2	1	up	0.0843604	0.70302	C3_1 Monocytes
Fc epsilon receptor (FCERI) signaling	2/151	210/11571	0.00952381	0.729801	-0.454367	0.763411	0.823454	0.690082	LCP2/ITPR2	2	up	0.0843604	0.729801	C3_1 Monocytes
FCERI mediated MAPK activation	1/151	111/11571	0.00900901	0.690353	-0.376928	0.768943	0.825447	0.691751	LCP2	1	up	0.0833109	0.690353	C3_1 Monocytes
Mitotic Prophase	1/151	111/11571	0.00900901	0.690353	-0.376928	0.768943	0.825447	0.691751	RANBP2	1	up	0.0833109	0.690353	C3_1 Monocytes
Mitotic Spindle Checkpoint	1/151	111/11571	0.00900901	0.690353	-0.376928	0.768943	0.825447	0.691751	RANBP2	1	up	0.0833109	0.690353	C3_1 Monocytes
Signaling by NOTCH	2/151	216/11571	0.00925926	0.709529	-0.495516	0.776968	0.831141	0.696523	TLE3/NCOR2	2	up	0.0803255	0.709529	C3_1 Monocytes
HDR through Homologous Recombination (HRR) or Single Strand Annealing (SSA)	1/151	114/11571	0.00877193	0.672185	-0.404452	0.777957	0.831141	0.696523	ERCC1	1	up	0.0803255	0.672185	C3_1 Monocytes
O-linked glycosylation	1/151	114/11571	0.00877193	0.672185	-0.404452	0.777957	0.831141	0.696523	CFP	1	up	0.0803255	0.672185	C3_1 Monocytes
L13a-mediated translational silencing of Ceruloplasmin expression	1/151	116/11571	0.00862069	0.660596	-0.422445	0.783772	0.836023	0.700615	EIF3H	1	up	0.0777815	0.660596	C3_1 Monocytes
GTP hydrolysis and joining of the 60S ribosomal subunit	1/151	117/11571	0.00854701	0.65495	-0.431339	0.786622	0.837604	0.701939	EIF3H	1	up	0.0769613	0.65495	C3_1 Monocytes
Biological oxidations	2/151	221/11571	0.00904977	0.693476	-0.529035	0.787747	0.837604	0.701939	RXRA/MAT2A	2	up	0.0769613	0.693476	C3_1 Monocytes
Homology Directed Repair	1/151	120/11571	0.00833333	0.638576	-0.457623	0.794951	0.843929	0.70724	ERCC1	1	up	0.0736939	0.638576	C3_1 Monocytes
Estrogen-dependent gene expression	1/151	121/11571	0.00826446	0.633299	-0.466256	0.797655	0.845464	0.708527	TLE3	1	up	0.0729048	0.633299	C3_1 Monocytes
Binding and Uptake of Ligands by Scavenger Receptors	1/151	122/11571	0.00819672	0.628108	-0.474827	0.800324	0.846957	0.709777	CD163	1	up	0.0721388	0.628108	C3_1 Monocytes
Rab regulation of trafficking	1/151	123/11571	0.00813008	0.623001	-0.483337	0.802957	0.848408	0.710993	DENND5A	1	up	0.0713955	0.623001	C3_1 Monocytes
Cap-dependent Translation Initiation	1/151	124/11571	0.00806452	0.617977	-0.491787	0.805556	0.848486	0.711058	EIF3H	1	up	0.0713556	0.617977	C3_1 Monocytes
Eukaryotic Translation Initiation	1/151	124/11571	0.00806452	0.617977	-0.491787	0.805556	0.848486	0.711058	EIF3H	1	up	0.0713556	0.617977	C3_1 Monocytes
Reproduction	1/151	125/11571	0.008	0.613033	-0.500177	0.808121	0.848527	0.711093	TET2	1	up	0.0713342	0.613033	C3_1 Monocytes
Resolution of Sister Chromatid Cohesion	1/151	125/11571	0.008	0.613033	-0.500177	0.808121	0.848527	0.711093	RANBP2	1	up	0.0713342	0.613033	C3_1 Monocytes
Mitotic Anaphase	2/151	234/11571	0.00854701	0.65495	-0.613145	0.813663	0.852401	0.71434	CHMP2A/RANBP2	2	up	0.0693559	0.65495	C3_1 Monocytes
Mitotic Metaphase and Anaphase	2/151	235/11571	0.00851064	0.652163	-0.619444	0.815535	0.852401	0.71434	CHMP2A/RANBP2	2	up	0.0693559	0.652163	C3_1 Monocytes
Regulation of Complement cascade	1/151	128/11571	0.0078125	0.598665	-0.525006	0.815616	0.852401	0.71434	CFP	1	up	0.0693559	0.598665	C3_1 Monocytes
Cardiac conduction	1/151	130/11571	0.00769231	0.589455	-0.541281	0.82045	0.856122	0.717458	ITPR2	1	up	0.0674643	0.589455	C3_1 Monocytes
Respiratory Syncytial Virus Infection Pathway	1/151	133/11571	0.0075188	0.576159	-0.565296	0.827467	0.862105	0.722472	TLR2	1	up	0.0644399	0.576159	C3_1 Monocytes
Gene Silencing by RNA	1/151	134/11571	0.00746269	0.571859	-0.573198	0.829744	0.86314	0.723339	RANBP2	1	up	0.0639189	0.571859	C3_1 Monocytes
Macroautophagy	1/151	136/11571	0.00735294	0.56345	-0.588854	0.834211	0.866444	0.726109	CHMP2A	1	up	0.0622593	0.56345	C3_1 Monocytes
tRNA processing	1/151	146/11571	0.00684932	0.524857	-0.664347	0.854855	0.886516	0.742929	RANBP2	1	up	0.0523134	0.524857	C3_1 Monocytes
Influenza Viral RNA Transcription and Replication	1/151	149/11571	0.00671141	0.51429	-0.686154	0.860534	0.891031	0.746713	RANBP2	1	up	0.0501071	0.51429	C3_1 Monocytes
DNA Double-Strand Break Repair	1/151	150/11571	0.00666667	0.510861	-0.693343	0.862378	0.891566	0.747162	ERCC1	1	up	0.0498463	0.510861	C3_1 Monocytes
GPCR ligand binding	4/151	467/11571	0.00856531	0.656352	-0.871674	0.864089	0.891962	0.747494	ECE1/FPR1/ADGRE2/GNG10	4	up	0.0496534	0.656352	C3_1 Monocytes
ER to Golgi Anterograde Transport	1/151	154/11571	0.00649351	0.497592	-0.721711	0.869514	0.896186	0.751033	SERPINA1	1	up	0.0476016	0.497592	C3_1 Monocytes
CDC42 GTPase cycle	1/151	155/11571	0.00645161	0.494382	-0.728709	0.87124	0.89659	0.751372	ARHGDIB	1	up	0.0474061	0.494382	C3_1 Monocytes
Death Receptor Signaling	1/151	157/11571	0.00636943	0.488084	-0.742595	0.874624	0.898696	0.753137	IRAK1	1	up	0.0463872	0.488084	C3_1 Monocytes
M Phase	3/151	384/11571	0.0078125	0.598665	-0.919682	0.88212	0.905014	0.758431	EML4/CHMP2A/RANBP2	3	up	0.0433446	0.598665	C3_1 Monocytes
Disorders of transmembrane transporters	1/151	177/11571	0.00564972	0.432933	-0.874188	0.903962	0.92601	0.776027	RANBP2	1	up	0.0333843	0.432933	C3_1 Monocytes
Translation	2/151	302/11571	0.00662252	0.507478	-0.997261	0.908405	0.928293	0.77794	MRPL23/EIF3H	2	up	0.0323149	0.507478	C3_1 Monocytes
Apoptosis	1/151	181/11571	0.00552486	0.423365	-0.899084	0.908954	0.928293	0.77794	DBNL	1	up	0.0323149	0.423365	C3_1 Monocytes
Transport to the Golgi and subsequent modification	1/151	185/11571	0.00540541	0.414212	-0.923556	0.913687	0.931711	0.780804	SERPINA1	1	up	0.0307187	0.414212	C3_1 Monocytes
DNA Repair	2/151	312/11571	0.00641026	0.491212	-1.04758	0.917778	0.933148	0.782008	ERCC1/ACTB	2	up	0.0300496	0.491212	C3_1 Monocytes
Major pathway of rRNA processing in the nucleolus and cytosol	1/151	189/11571	0.00529101	0.405445	-0.947623	0.918176	0.933148	0.782008	DDX21	1	up	0.0300496	0.405445	C3_1 Monocytes
Separation of Sister Chromatids	1/151	190/11571	0.00526316	0.403311	-0.953579	0.919262	0.933148	0.782008	RANBP2	1	up	0.0300496	0.403311	C3_1 Monocytes
rRNA processing in the nucleus and cytosol	1/151	199/11571	0.00502513	0.385071	-1.00613	0.928409	0.941012	0.788599	DDX21	1	up	0.0264047	0.385071	C3_1 Monocytes
TCF dependent signaling in response to WNT	1/151	202/11571	0.0049505	0.379352	-1.02325	0.931224	0.942443	0.789798	TLE3	1	up	0.0257447	0.379352	C3_1 Monocytes
Class A/1 (Rhodopsin-like receptors)	2/151	333/11571	0.00600601	0.460235	-1.14922	0.934621	0.944459	0.791487	ECE1/FPR1	2	up	0.024817	0.460235	C3_1 Monocytes
Transcriptional regulation by RUNX1	1/151	215/11571	0.00465116	0.356415	-1.0953	0.942202	0.950691	0.79671	SPI1	1	up	0.0219607	0.356415	C3_1 Monocytes
rRNA processing	1/151	237/11571	0.00421941	0.32333	-1.21027	0.956958	0.964132	0.807974	DDX21	1	up	0.0158637	0.32333	C3_1 Monocytes
Neddylation	1/151	247/11571	0.00404858	0.310239	-1.26	0.962363	0.968125	0.81132	COMMD6	1	up	0.0140685	0.310239	C3_1 Monocytes
Cell Cycle Checkpoints	1/151	274/11571	0.00364964	0.279668	-1.38755	0.973817	0.978183	0.81975	RANBP2	1	up	0.00957969	0.279668	C3_1 Monocytes
Asparagine N-linked glycosylation	1/151	304/11571	0.00328947	0.25207	-1.51955	0.982523	0.985455	0.825844	SERPINA1	1	up	0.00636298	0.25207	C3_1 Monocytes
Transcriptional Regulation by TP53	1/151	365/11571	0.00273973	0.209943	-1.76361	0.992343	0.993668	0.832726	PRELID1	1	up	0.00275866	0.209943	C3_1 Monocytes
Metabolism of amino acids and derivatives	1/151	379/11571	0.00263852	0.202188	-1.81589	0.993668	0.993668	0.832726	SLC7A5	1	up	0.00275866	0.202188	C3_1 Monocytes
Plasma lipoprotein clearance	5/35	37/11571	0.135135	44.6757	14.6563	7.6454e-08	5.3309e-06	4.58716e-06	APOE/LIPA/APOC1/NCEH1/SOAT1	5	down	-5.2732	-44.6757	C3_1 Monocytes
Plasma lipoprotein assembly, remodeling, and clearance	6/35	75/11571	0.08	26.448	12.1782	8.46175e-08	5.3309e-06	4.58716e-06	A2M/APOE/LIPA/APOC1/NCEH1/SOAT1	6	down	-5.2732	-26.448	C3_1 Monocytes
LDL clearance	3/35	19/11571	0.157895	52.2	12.3024	2.37663e-05	0.000748637	0.000644191	LIPA/NCEH1/SOAT1	3	down	-3.12573	-52.2	C3_1 Monocytes
Plasma lipoprotein assembly	3/35	19/11571	0.157895	52.2	12.3024	2.37663e-05	0.000748637	0.000644191	A2M/APOE/APOC1	3	down	-3.12573	-52.2	C3_1 Monocytes
Triglyceride catabolism	3/35	24/11571	0.125	41.325	10.8923	4.91296e-05	0.00123807	0.00106534	FABP4/MGLL/FABP5	3	down	-2.90726	-41.325	C3_1 Monocytes
Neutrophil degranulation	8/35	478/11571	0.0167364	5.53305	5.57511	7.02321e-05	0.00147488	0.00126911	PADI2/VAT1/GM2A/IQGAP2/FABP5/IGF2R/CREG1/CTSD	8	down	-2.83124	-5.53305	C3_1 Monocytes
Triglyceride metabolism	3/35	38/11571	0.0789474	26.1	8.53626	0.000198915	0.00358046	0.00308093	FABP4/MGLL/FABP5	3	down	-2.44606	-26.1	C3_1 Monocytes
Scavenging by Class A Receptors	2/35	19/11571	0.105263	34.8	8.12153	0.00147165	0.0231785	0.0199448	MSR1/APOE	2	down	-1.63491	-34.8	C3_1 Monocytes
NR1H3 & NR1H2 regulate gene expression linked to cholesterol transport and efflux	2/35	44/11571	0.0454545	15.0273	5.13469	0.00776496	0.101005	0.0869132	APOE/APOC1	2	down	-0.995657	-15.0273	C3_1 Monocytes
Degradation of the extracellular matrix	3/35	140/11571	0.0214286	7.08429	3.98937	0.0085504	0.101005	0.0869132	A2M/SPP1/CTSD	3	down	-0.995657	-7.08429	C3_1 Monocytes
Signaling by Nuclear Receptors	4/35	272/11571	0.0147059	4.86176	3.54996	0.00881789	0.101005	0.0869132	APOE/APOC1/FABP5/CTSD	4	down	-0.995657	-4.86176	C3_1 Monocytes
NR1H2 and NR1H3-mediated signaling	2/35	54/11571	0.037037	12.2444	4.56182	0.0115263	0.121026	0.104141	APOE/APOC1	2	down	-0.917121	-12.2444	C3_1 Monocytes
Chemokine receptors bind chemokines	2/35	57/11571	0.0350877	11.6	4.41879	0.0127828	0.123895	0.10661	CCR7/CCL22	2	down	-0.906947	-11.6	C3_1 Monocytes
Peptide hormone metabolism	2/35	87/11571	0.0229885	7.6	3.40353	0.0283198	0.221249	0.190381	PLA2G7/CTSD	2	down	-0.655119	-7.6	C3_1 Monocytes
Chylomicron assembly	1/35	10/11571	0.1	33.06	5.58649	0.0298511	0.221249	0.190381	APOE	1	down	-0.655119	-33.06	C3_1 Monocytes
Chylomicron remodeling	1/35	10/11571	0.1	33.06	5.58649	0.0298511	0.221249	0.190381	APOE	1	down	-0.655119	-33.06	C3_1 Monocytes
HDL remodeling	1/35	10/11571	0.1	33.06	5.58649	0.0298511	0.221249	0.190381	APOE	1	down	-0.655119	-33.06	C3_1 Monocytes
Metallothioneins bind metals	1/35	11/11571	0.0909091	30.0545	5.31012	0.0327881	0.229517	0.197496	MT1X	1	down	-0.639186	-30.0545	C3_1 Monocytes
Mitochondrial iron-sulfur cluster biogenesis	1/35	13/11571	0.0769231	25.4308	4.85446	0.0386363	0.237954	0.204756	ISCU	1	down	-0.623507	-25.4308	C3_1 Monocytes
Post-translational protein phosphorylation	2/35	107/11571	0.0186916	6.17944	2.96469	0.0413534	0.237954	0.204756	APOE/SPP1	2	down	-0.623507	-6.17944	C3_1 Monocytes
Response to metal ions	1/35	14/11571	0.0714286	23.6143	4.66334	0.0415475	0.237954	0.204756	MT1X	1	down	-0.623507	-23.6143	C3_1 Monocytes
Synthesis of bile acids and bile salts via 24-hydroxycholesterol	1/35	14/11571	0.0714286	23.6143	4.66334	0.0415475	0.237954	0.204756	CYP27A1	1	down	-0.623507	-23.6143	C3_1 Monocytes
Synthesis of bile acids and bile salts via 27-hydroxycholesterol	1/35	15/11571	0.0666667	22.04	4.49118	0.0444502	0.24351	0.209536	CYP27A1	1	down	-0.613484	-22.04	C3_1 Monocytes
Translation of Replicase and Assembly of the Replication Transcription Complex_9694676	1/35	17/11571	0.0588235	19.4471	4.19236	0.0502299	0.251415	0.216339	ISCU	1	down	-0.599609	-19.4471	C3_1 Monocytes
Binding and Uptake of Ligands by Scavenger Receptors	2/35	122/11571	0.0163934	5.41967	2.70308	0.0523383	0.251415	0.216339	MSR1/APOE	2	down	-0.599609	-5.41967	C3_1 Monocytes
Metabolism of Angiotensinogen to Angiotensins	1/35	18/11571	0.0555556	18.3667	4.06142	0.053107	0.251415	0.216339	CTSD	1	down	-0.599609	-18.3667	C3_1 Monocytes
Regulation of Insulin-like Growth Factor (IGF) transport and uptake by Insulin-like Growth Factor Binding Proteins (IGFBPs)	2/35	124/11571	0.016129	5.33226	2.67148	0.0538746	0.251415	0.216339	APOE/SPP1	2	down	-0.599609	-5.33226	C3_1 Monocytes
Synthesis, secretion, and deacylation of Ghrelin	1/35	19/11571	0.0526316	17.4	3.94063	0.0559756	0.25189	0.216748	PLA2G7	1	down	-0.598789	-17.4	C3_1 Monocytes
Extracellular matrix organization	3/35	300/11571	0.01	3.306	2.22901	0.0614053	0.266795	0.229573	A2M/SPP1/CTSD	3	down	-0.573822	-3.306	C3_1 Monocytes
Intrinsic Pathway of Fibrin Clot Formation	1/35	23/11571	0.0434783	14.3739	3.53624	0.0673659	0.282937	0.243463	A2M	1	down	-0.548311	-14.3739	C3_1 Monocytes
Synthesis of bile acids and bile salts via 7alpha-hydroxycholesterol	1/35	24/11571	0.0416667	13.775	3.45068	0.0701926	0.283042	0.243553	CYP27A1	1	down	-0.54815	-13.775	C3_1 Monocytes
Basigin interactions	1/35	25/11571	0.04	13.224	3.37008	0.0730109	0.283042	0.243553	ATP1B1	1	down	-0.54815	-13.224	C3_1 Monocytes
HDMs demethylate histones	1/35	26/11571	0.0384615	12.7154	3.29397	0.0758209	0.283042	0.243553	ARID5B	1	down	-0.54815	-12.7154	C3_1 Monocytes
Effects of PIP2 hydrolysis	1/35	27/11571	0.037037	12.2444	3.22192	0.0786227	0.283042	0.243553	MGLL	1	down	-0.54815	-12.2444	C3_1 Monocytes
Endogenous sterols	1/35	27/11571	0.037037	12.2444	3.22192	0.0786227	0.283042	0.243553	CYP27A1	1	down	-0.54815	-12.2444	C3_1 Monocytes
Insulin receptor recycling	1/35	30/11571	0.0333333	11.02	3.02677	0.0869785	0.301187	0.259167	CTSD	1	down	-0.521164	-11.02	C3_1 Monocytes
RHO GTPases activate IQGAPs	1/35	31/11571	0.0322581	10.6645	2.96778	0.0897474	0.301187	0.259167	IQGAP2	1	down	-0.521164	-10.6645	C3_1 Monocytes
Nuclear signaling by ERBB4	1/35	32/11571	0.03125	10.3313	2.91141	0.0925081	0.301187	0.259167	APOE	1	down	-0.521164	-10.3313	C3_1 Monocytes
Metabolic disorders of biological oxidation enzymes	1/35	34/11571	0.0294118	9.72353	2.80581	0.0980052	0.301187	0.259167	CYP27A1	1	down	-0.521164	-9.72353	C3_1 Monocytes
Plasma lipoprotein remodeling	1/35	34/11571	0.0294118	9.72353	2.80581	0.0980052	0.301187	0.259167	APOE	1	down	-0.521164	-9.72353	C3_1 Monocytes
Synthesis of bile acids and bile salts	1/35	34/11571	0.0294118	9.72353	2.80581	0.0980052	0.301187	0.259167	CYP27A1	1	down	-0.521164	-9.72353	C3_1 Monocytes
Transcriptional regulation by the AP-2 (TFAP2) family of transcription factors	1/35	36/11571	0.0277778	9.18333	2.70861	0.10347	0.31041	0.267103	APOE	1	down	-0.508064	-9.18333	C3_1 Monocytes
Formation of Fibrin Clot (Clotting Cascade)	1/35	39/11571	0.025641	8.47692	2.57618	0.111607	0.315763	0.271709	A2M	1	down	-0.500639	-8.47692	C3_1 Monocytes
Glycosphingolipid catabolism	1/35	39/11571	0.025641	8.47692	2.57618	0.111607	0.315763	0.271709	GM2A	1	down	-0.500639	-8.47692	C3_1 Monocytes
Metabolism of vitamins and cofactors	2/35	192/11571	0.0104167	3.44375	1.88074	0.114236	0.315763	0.271709	APOE/ACP5	2	down	-0.500639	-3.44375	C3_1 Monocytes
RHOF GTPase cycle	1/35	42/11571	0.0238095	7.87143	2.45725	0.119672	0.315763	0.271709	BASP1	1	down	-0.500639	-7.87143	C3_1 Monocytes
Peptide ligand-binding receptors	2/35	198/11571	0.010101	3.33939	1.82882	0.120177	0.315763	0.271709	CCR7/CCL22	2	down	-0.500639	-3.33939	C3_1 Monocytes
Signaling by Retinoic Acid	1/35	43/11571	0.0232558	7.68837	2.4202	0.122344	0.315763	0.271709	FABP5	1	down	-0.500639	-7.68837	C3_1 Monocytes
Retinoid metabolism and transport	1/35	44/11571	0.0227273	7.51364	2.38432	0.125009	0.315763	0.271709	APOE	1	down	-0.500639	-7.51364	C3_1 Monocytes
Bile acid and bile salt metabolism	1/35	45/11571	0.0222222	7.34667	2.34956	0.127666	0.315763	0.271709	CYP27A1	1	down	-0.500639	-7.34667	C3_1 Monocytes
Early SARS-CoV-2 Infection Events	1/35	46/11571	0.0217391	7.18696	2.31584	0.130315	0.315763	0.271709	ISCU	1	down	-0.500639	-7.18696	C3_1 Monocytes
Interleukin-10 signaling	1/35	46/11571	0.0217391	7.18696	2.31584	0.130315	0.315763	0.271709	CCL22	1	down	-0.500639	-7.18696	C3_1 Monocytes
Metabolism of fat-soluble vitamins	1/35	48/11571	0.0208333	6.8875	2.25134	0.135589	0.318048	0.273676	APOE	1	down	-0.497507	-6.8875	C3_1 Monocytes
Retrograde transport at the Trans-Golgi-Network	1/35	49/11571	0.0204082	6.74694	2.22046	0.138215	0.318048	0.273676	IGF2R	1	down	-0.497507	-6.74694	C3_1 Monocytes
Ion homeostasis	1/35	54/11571	0.0185185	6.12222	2.07806	0.151227	0.318048	0.273676	ATP1B1	1	down	-0.497507	-6.12222	C3_1 Monocytes
Ion transport by P-type ATPases	1/35	55/11571	0.0181818	6.01091	2.05173	0.153806	0.318048	0.273676	ATP1B1	1	down	-0.497507	-6.01091	C3_1 Monocytes
Signaling by Non-Receptor Tyrosine Kinases	1/35	55/11571	0.0181818	6.01091	2.05173	0.153806	0.318048	0.273676	GPNMB	1	down	-0.497507	-6.01091	C3_1 Monocytes
Signaling by PTK6	1/35	55/11571	0.0181818	6.01091	2.05173	0.153806	0.318048	0.273676	GPNMB	1	down	-0.497507	-6.01091	C3_1 Monocytes
Golgi Associated Vesicle Biogenesis	1/35	56/11571	0.0178571	5.90357	2.02604	0.156378	0.318048	0.273676	IGF2R	1	down	-0.497507	-5.90357	C3_1 Monocytes
Glycosphingolipid metabolism	1/35	58/11571	0.0172414	5.7	1.97647	0.161499	0.318048	0.273676	GM2A	1	down	-0.497507	-5.7	C3_1 Monocytes
Signaling by ERBB4	1/35	58/11571	0.0172414	5.7	1.97647	0.161499	0.318048	0.273676	APOE	1	down	-0.497507	-5.7	C3_1 Monocytes
Signaling by PDGF	1/35	58/11571	0.0172414	5.7	1.97647	0.161499	0.318048	0.273676	SPP1	1	down	-0.497507	-5.7	C3_1 Monocytes
Chromatin modifying enzymes	2/35	238/11571	0.00840336	2.77815	1.52671	0.161548	0.318048	0.273676	PADI2/ARID5B	2	down	-0.497507	-2.77815	C3_1 Monocytes
Chromatin organization	2/35	238/11571	0.00840336	2.77815	1.52671	0.161548	0.318048	0.273676	PADI2/ARID5B	2	down	-0.497507	-2.77815	C3_1 Monocytes
Dectin-1 mediated noncanonical NF-kB signaling	1/35	62/11571	0.016129	5.33226	1.88393	0.17165	0.332737	0.286315	CCL22	1	down	-0.477899	-5.33226	C3_1 Monocytes
Collagen degradation	1/35	64/11571	0.015625	5.16563	1.84061	0.176681	0.336975	0.289962	CTSD	1	down	-0.472402	-5.16563	C3_1 Monocytes
Cytochrome P450 - arranged by substrate type	1/35	65/11571	0.0153846	5.08615	1.81963	0.179185	0.336975	0.289962	CYP27A1	1	down	-0.472402	-5.08615	C3_1 Monocytes
Platelet activation, signaling and aggregation	2/35	262/11571	0.00763359	2.52366	1.37404	0.18751	0.347445	0.298971	A2M/MGLL	2	down	-0.459114	-2.52366	C3_1 Monocytes
trans-Golgi Network Vesicle Budding	1/35	72/11571	0.0138889	4.59167	1.68386	0.196509	0.358842	0.308778	IGF2R	1	down	-0.445097	-4.59167	C3_1 Monocytes
RHOG GTPase cycle	1/35	74/11571	0.0135135	4.46757	1.64824	0.201393	0.362507	0.311931	IQGAP2	1	down	-0.440684	-4.46757	C3_1 Monocytes
Amyloid fiber formation	1/35	80/11571	0.0125	4.1325	1.54857	0.215872	0.383097	0.329649	APOE	1	down	-0.416691	-4.1325	C3_1 Monocytes
Signaling by Insulin receptor	1/35	82/11571	0.0121951	4.03171	1.51749	0.220642	0.386123	0.332253	CTSD	1	down	-0.413274	-4.03171	C3_1 Monocytes
Transcriptional regulation of white adipocyte differentiation	1/35	84/11571	0.0119048	3.93571	1.48738	0.225383	0.38778	0.333678	FABP4	1	down	-0.411415	-3.93571	C3_1 Monocytes
Integrin cell surface interactions	1/35	85/11571	0.0117647	3.88941	1.47268	0.227744	0.38778	0.333678	SPP1	1	down	-0.411415	-3.88941	C3_1 Monocytes
Mitochondrial translation elongation	1/35	91/11571	0.010989	3.63297	1.38889	0.241759	0.393479	0.338583	MRPS6	1	down	-0.405079	-3.63297	C3_1 Monocytes
Mitochondrial translation initiation	1/35	91/11571	0.010989	3.63297	1.38889	0.241759	0.393479	0.338583	MRPS6	1	down	-0.405079	-3.63297	C3_1 Monocytes
Mitochondrial translation termination	1/35	91/11571	0.010989	3.63297	1.38889	0.241759	0.393479	0.338583	MRPS6	1	down	-0.405079	-3.63297	C3_1 Monocytes
Post-translational modification: synthesis of GPI-anchored proteins	1/35	93/11571	0.0107527	3.55484	1.36253	0.246375	0.393479	0.338583	OTOA	1	down	-0.405079	-3.55484	C3_1 Monocytes
Transcriptional regulation by RUNX3	1/35	96/11571	0.0104167	3.44375	1.32431	0.253249	0.393479	0.338583	SPP1	1	down	-0.405079	-3.44375	C3_1 Monocytes
Anchoring of the basal body to the plasma membrane	1/35	97/11571	0.0103093	3.40825	1.31191	0.255527	0.393479	0.338583	AHI1	1	down	-0.405079	-3.40825	C3_1 Monocytes
Mitochondrial translation	1/35	97/11571	0.0103093	3.40825	1.31191	0.255527	0.393479	0.338583	MRPS6	1	down	-0.405079	-3.40825	C3_1 Monocytes
Selenocysteine synthesis	1/35	98/11571	0.0102041	3.37347	1.29966	0.257798	0.393479	0.338583	SEPHS2	1	down	-0.405079	-3.37347	C3_1 Monocytes
CLEC7A (Dectin-1) signaling	1/35	100/11571	0.01	3.306	1.27565	0.262319	0.393479	0.338583	CCL22	1	down	-0.405079	-3.306	C3_1 Monocytes
Visual phototransduction	1/35	100/11571	0.01	3.306	1.27565	0.262319	0.393479	0.338583	APOE	1	down	-0.405079	-3.306	C3_1 Monocytes
Class A/1 (Rhodopsin-like receptors)	2/35	333/11571	0.00600601	1.98559	1.00518	0.266913	0.395659	0.340458	CCR7/CCL22	2	down	-0.402679	-1.98559	C3_1 Monocytes
Cargo recognition for clathrin-mediated endocytosis	1/35	105/11571	0.00952381	3.14857	1.21818	0.273507	0.396113	0.340849	IGF2R	1	down	-0.402181	-3.14857	C3_1 Monocytes
Phase I - Functionalization of compounds	1/35	105/11571	0.00952381	3.14857	1.21818	0.273507	0.396113	0.340849	CYP27A1	1	down	-0.402181	-3.14857	C3_1 Monocytes
Sphingolipid metabolism	1/35	107/11571	0.00934579	3.08972	1.19615	0.277935	0.396602	0.34127	GM2A	1	down	-0.401645	-3.08972	C3_1 Monocytes
Signaling by VEGF	1/35	108/11571	0.00925926	3.06111	1.18532	0.28014	0.396602	0.34127	NRP2	1	down	-0.401645	-3.06111	C3_1 Monocytes
Interleukin-4 and Interleukin-13 signaling	1/35	112/11571	0.00892857	2.95179	1.14325	0.288893	0.40445	0.348023	CCL22	1	down	-0.393136	-2.95179	C3_1 Monocytes
L1CAM interactions	1/35	120/11571	0.00833333	2.755	1.06443	0.306089	0.419413	0.360898	NRP2	1	down	-0.377358	-2.755	C3_1 Monocytes
Estrogen-dependent gene expression	1/35	121/11571	0.00826446	2.73223	1.05504	0.30821	0.419413	0.360898	CTSD	1	down	-0.377358	-2.73223	C3_1 Monocytes
Selenoamino acid metabolism	1/35	122/11571	0.00819672	2.70984	1.04574	0.310325	0.419413	0.360898	SEPHS2	1	down	-0.377358	-2.70984	C3_1 Monocytes
MHC class II antigen presentation	1/35	126/11571	0.00793651	2.62381	1.00945	0.318721	0.419413	0.360898	CTSD	1	down	-0.377358	-2.62381	C3_1 Monocytes
Metabolism of water-soluble vitamins and cofactors	1/35	127/11571	0.00787402	2.60315	1.0006	0.320804	0.419413	0.360898	ACP5	1	down	-0.377358	-2.60315	C3_1 Monocytes
Glycerophospholipid biosynthesis	1/35	128/11571	0.0078125	2.58281	0.991831	0.322881	0.419413	0.360898	MGLL	1	down	-0.377358	-2.58281	C3_1 Monocytes
Platelet degranulation	1/35	128/11571	0.0078125	2.58281	0.991831	0.322881	0.419413	0.360898	A2M	1	down	-0.377358	-2.58281	C3_1 Monocytes
Cardiac conduction	1/35	130/11571	0.00769231	2.54308	0.974541	0.327017	0.420451	0.361791	ATP1B1	1	down	-0.376285	-2.54308	C3_1 Monocytes
Response to elevated platelet cytosolic Ca2+	1/35	133/11571	0.0075188	2.48571	0.949203	0.333175	0.424041	0.364881	A2M	1	down	-0.372592	-2.48571	C3_1 Monocytes
C-type lectin receptors (CLRs)	1/35	144/11571	0.00694444	2.29583	0.861861	0.35529	0.445696	0.383515	CCL22	1	down	-0.350961	-2.29583	C3_1 Monocytes
Clathrin-mediated endocytosis	1/35	145/11571	0.00689655	2.28	0.854319	0.357264	0.445696	0.383515	IGF2R	1	down	-0.350961	-2.28	C3_1 Monocytes
CDC42 GTPase cycle	1/35	155/11571	0.00645161	2.1329	0.782122	0.376691	0.463144	0.398528	IQGAP2	1	down	-0.334284	-2.1329	C3_1 Monocytes
Metabolism of steroids	1/35	156/11571	0.00641026	2.11923	0.775206	0.378602	0.463144	0.398528	CYP27A1	1	down	-0.334284	-2.11923	C3_1 Monocytes
Potential therapeutics for SARS	1/35	164/11571	0.00609756	2.01585	0.721673	0.393686	0.476816	0.410293	ATP1B1	1	down	-0.321649	-2.01585	C3_1 Monocytes
RHO GTPase cycle	2/35	450/11571	0.00444444	1.46933	0.559357	0.397347	0.476816	0.410293	IQGAP2/BASP1	2	down	-0.321649	-1.46933	C3_1 Monocytes
GPCR ligand binding	2/35	467/11571	0.00428266	1.41585	0.505271	0.415615	0.494033	0.425108	CCR7/CCL22	2	down	-0.306244	-1.41585	C3_1 Monocytes
Ion channel transport	1/35	184/11571	0.00543478	1.79674	0.600058	0.429858	0.5015	0.431533	ATP1B1	1	down	-0.299729	-1.79674	C3_1 Monocytes
RAC1 GTPase cycle	1/35	184/11571	0.00543478	1.79674	0.600058	0.429858	0.5015	0.431533	IQGAP2	1	down	-0.299729	-1.79674	C3_1 Monocytes
ESR-mediated signaling	1/35	192/11571	0.00520833	1.72188	0.555563	0.443731	0.512937	0.441375	CTSD	1	down	-0.289936	-1.72188	C3_1 Monocytes
SARS-CoV Infections	2/35	498/11571	0.00401606	1.32771	0.411762	0.448253	0.513453	0.441818	ISCU/ATP1B1	2	down	-0.289499	-1.32771	C3_1 Monocytes
Cilium Assembly	1/35	200/11571	0.005	1.653	0.5131	0.457277	0.517301	0.44513	AHI1	1	down	-0.286256	-1.653	C3_1 Monocytes
Intra-Golgi and retrograde Golgi-to-ER traffic	1/35	204/11571	0.00490196	1.62059	0.492571	0.463929	0.517301	0.44513	IGF2R	1	down	-0.286256	-1.62059	C3_1 Monocytes
Muscle contraction	1/35	204/11571	0.00490196	1.62059	0.492571	0.463929	0.517301	0.44513	ATP1B1	1	down	-0.286256	-1.62059	C3_1 Monocytes
Phospholipid metabolism	1/35	211/11571	0.00473934	1.56682	0.457693	0.47538	0.52542	0.452116	MGLL	1	down	-0.279493	-1.56682	C3_1 Monocytes
G alpha (q) signalling events	1/35	219/11571	0.00456621	1.50959	0.419352	0.488176	0.532495	0.458204	MGLL	1	down	-0.273684	-1.50959	C3_1 Monocytes
Biological oxidations	1/35	221/11571	0.00452489	1.49593	0.410005	0.491328	0.532495	0.458204	CYP27A1	1	down	-0.273684	-1.49593	C3_1 Monocytes
Immunoregulatory interactions between a Lymphoid and a non-Lymphoid cell	1/35	223/11571	0.0044843	1.48251	0.40075	0.49446	0.532495	0.458204	SLAMF7	1	down	-0.273684	-1.48251	C3_1 Monocytes
Cell surface interactions at the vascular wall	1/35	233/11571	0.00429185	1.41888	0.355776	0.509844	0.544409	0.468456	ATP1B1	1	down	-0.264075	-1.41888	C3_1 Monocytes
Diseases of metabolism	1/35	253/11571	0.00395257	1.30672	0.2717	0.539258	0.570979	0.491319	CYP27A1	1	down	-0.24338	-1.30672	C3_1 Monocytes
RHO GTPase Effectors	1/35	291/11571	0.00343643	1.13608	0.129499	0.590494	0.620019	0.533517	IQGAP2	1	down	-0.207595	-1.13608	C3_1 Monocytes
Organelle biogenesis and maintenance	1/35	295/11571	0.00338983	1.12068	0.115647	0.595554	0.620164	0.533641	AHI1	1	down	-0.207494	-1.12068	C3_1 Monocytes
Translation	1/35	302/11571	0.00331126	1.0947	0.0918529	0.604262	0.624074	0.537006	MRPS6	1	down	-0.204764	-1.0947	C3_1 Monocytes
SARS-CoV-2 Infection	1/35	313/11571	0.00319489	1.05623	0.0555499	0.61758	0.631155	0.543099	ISCU	1	down	-0.199864	-1.05623	C3_1 Monocytes
G alpha (i) signalling events	1/35	316/11571	0.00316456	1.0462	0.045868	0.621136	0.631155	0.543099	CCR7	1	down	-0.199864	-1.0462	C3_1 Monocytes
Metabolism of amino acids and derivatives	1/35	379/11571	0.00263852	0.872296	-0.139234	0.688807	0.694317	0.597449	SEPHS2	1	down	-0.158442	-0.872296	C3_1 Monocytes
Signaling by Interleukins	1/35	464/11571	0.00215517	0.7125	-0.348154	0.761784	0.761784	0.655503	CCL22	1	down	-0.118168	-0.7125	C3_1 Monocytes

## Sheet: C1_0 M1 macrophages
Description	GeneRatio	BgRatio	RichFactor	FoldEnrichment	zScore	pvalue	p.adjust	qvalue	geneID	Count	Direction	neg_log10_FDR	enrichmentFC	Celltype
RHO GTPase cycle	29/232	450/11571	0.0644444	3.21417	6.8528	2.53258e-08	2.37049e-05	2.23133e-05	TIAM2/CKB/SRGAP1/SRGAP3/ARHGEF12/FARP1/WDR91/SPATA13/DOCK4/ABI2/PIK3R1/MSI2/PEAK1/RHOB/DST/ARHGAP21/TIAM1/SRGAP2/RASAL2/FMNL2/SLC4A7/SWAP70/RHOC/FGD4/GNA13/ABI1/AKAP13/HSP90AB1/HSP90AA1	29	up	4.62516	3.21417	C1_0 M1 macrophages
HSP90 chaperone cycle for steroid hormone receptors (SHR) in the presence of ligand	9/232	56/11571	0.160714	8.01562	7.52752	1.49651e-06	0.000700368	0.000659253	HSPA2/TUBB2A/HSPA1B/TUBB4B/DYNC1H1/HSPA1A/DNAJA1/HSP90AB1/HSP90AA1	9	up	3.15467	8.01562	C1_0 M1 macrophages
Semaphorin interactions	9/232	64/11571	0.140625	7.01367	6.90036	4.73291e-06	0.00147667	0.00138998	SEMA6D/PLXNA2/ARHGEF12/SEMA4A/RHOB/RHOC/TREM2/HSP90AB1/HSP90AA1	9	up	2.83072	7.01367	C1_0 M1 macrophages
Attenuation phase	6/232	27/11571	0.222222	11.0833	7.50293	1.26665e-05	0.00260892	0.00245576	HSPA2/HSPA1B/HSPH1/HSPA1A/HSP90AB1/HSP90AA1	6	up	2.58354	11.0833	C1_0 M1 macrophages
CDC42 GTPase cycle	13/232	155/11571	0.083871	4.18306	5.7066	1.39365e-05	0.00260892	0.00245576	SRGAP1/SRGAP3/ARHGEF12/FARP1/WDR91/SPATA13/PIK3R1/ARHGAP21/TIAM1/SRGAP2/FMNL2/FGD4/GNA13	13	up	2.58354	4.18306	C1_0 M1 macrophages
RAC1 GTPase cycle	14/232	184/11571	0.076087	3.79484	5.46618	1.97645e-05	0.00308326	0.00290226	TIAM2/SRGAP1/SRGAP3/FARP1/SPATA13/DOCK4/ABI2/PIK3R1/ARHGAP21/TIAM1/SRGAP2/SWAP70/GNA13/ABI1	14	up	2.51099	3.79484	C1_0 M1 macrophages
Death Receptor Signaling	12/232	157/11571	0.0764331	3.8121	5.07441	7.45773e-05	0.00984274	0.00926493	USP2/TIAM2/TNFRSF10D/ARHGEF12/CASP10/TIAM1/OTUD1/FGD4/CYLD/GNA13/AKAP13/CFLAR	12	up	2.00688	3.8121	C1_0 M1 macrophages
HSF1-dependent transactivation	6/232	37/11571	0.162162	8.08784	6.17658	8.4126e-05	0.00984274	0.00926493	HSPA2/HSPA1B/HSPH1/HSPA1A/HSP90AB1/HSP90AA1	6	up	2.00688	8.08784	C1_0 M1 macrophages
G alpha (12/13) signalling events	8/232	80/11571	0.1	4.9875	5.11906	0.000193712	0.0201461	0.0189634	TIAM2/ARHGEF12/RHOB/TIAM1/RHOC/FGD4/GNA13/AKAP13	8	up	1.69581	4.9875	C1_0 M1 macrophages
HSF1 activation	5/232	30/11571	0.166667	8.3125	5.73625	0.000293634	0.0274841	0.0258707	HSPA1B/HSPH1/HSPA1A/HSP90AB1/HSP90AA1	5	up	1.56092	8.3125	C1_0 M1 macrophages
Other semaphorin interactions	4/232	19/11571	0.210526	10.5	5.92782	0.000481601	0.0409799	0.0385742	SEMA6D/PLXNA2/SEMA4A/TREM2	4	up	1.38743	10.5	C1_0 M1 macrophages
NRAGE signals death through JNK	6/232	59/11571	0.101695	5.07203	4.48524	0.00112977	0.0881224	0.0829492	TIAM2/ARHGEF12/TIAM1/FGD4/GNA13/AKAP13	6	up	1.05491	5.07203	C1_0 M1 macrophages
RHOF GTPase cycle	5/232	42/11571	0.119048	5.9375	4.58521	0.00144186	0.0963986	0.0907396	FARP1/PIK3R1/ARHGAP21/SRGAP2/SLC4A7	5	up	1.01593	5.9375	C1_0 M1 macrophages
RND3 GTPase cycle	5/232	42/11571	0.119048	5.9375	4.58521	0.00144186	0.0963986	0.0907396	CKB/PIK3R1/DST/ARHGAP21/RASAL2	5	up	1.01593	5.9375	C1_0 M1 macrophages
RAC2 GTPase cycle	7/232	88/11571	0.0795455	3.96733	3.99671	0.00190543	0.118899	0.111919	DOCK4/ABI2/PIK3R1/ARHGAP21/TIAM1/SWAP70/ABI1	7	up	0.924824	3.96733	C1_0 M1 macrophages
RAC3 GTPase cycle	7/232	94/11571	0.0744681	3.7141	3.77919	0.00277725	0.162469	0.152932	ABI2/PIK3R1/ARHGAP21/TIAM1/SRGAP2/SWAP70/ABI1	7	up	0.789229	3.7141	C1_0 M1 macrophages
RHOC GTPase cycle	6/232	74/11571	0.0810811	4.04392	3.75734	0.00362299	0.191008	0.179795	ARHGEF12/PIK3R1/ARHGAP21/FMNL2/RHOC/AKAP13	6	up	0.718948	4.04392	C1_0 M1 macrophages
Sema3A PAK dependent Axon repulsion	3/232	16/11571	0.1875	9.35156	4.78152	0.00367323	0.191008	0.179795	PLXNA2/HSP90AB1/HSP90AA1	3	up	0.718948	9.35156	C1_0 M1 macrophages
Cell death signalling via NRAGE, NRIF and NADE	6/232	76/11571	0.0789474	3.9375	3.67497	0.00413668	0.203786	0.191823	TIAM2/ARHGEF12/TIAM1/FGD4/GNA13/AKAP13	6	up	0.690825	3.9375	C1_0 M1 macrophages
PI3K/AKT Signaling in Cancer	7/232	105/11571	0.0666667	3.325	3.42322	0.0051346	0.240299	0.226193	PDGFA/PDGFB/FGFR1/PIK3R1/MDM2/FOXO1/IRS2	7	up	0.619247	3.325	C1_0 M1 macrophages
Regulation of TP53 Degradation	4/232	36/11571	0.111111	5.54167	3.90374	0.00560798	0.246767	0.232281	CCNA1/USP2/MDM2/PHF20	4	up	0.607713	5.54167	C1_0 M1 macrophages
Signaling by VEGF	7/232	108/11571	0.0648148	3.23264	3.3343	0.005982	0.246767	0.232281	FLT1/ABI2/PIK3R1/ABI1/NRP2/CALM1/HSP90AA1	7	up	0.607713	3.23264	C1_0 M1 macrophages
Regulation of TP53 Expression and Degradation	4/232	37/11571	0.108108	5.39189	3.82724	0.00619061	0.246767	0.232281	CCNA1/USP2/MDM2/PHF20	4	up	0.607713	5.39189	C1_0 M1 macrophages
Metabolism of polyamines	5/232	59/11571	0.0847458	4.22669	3.55412	0.00644729	0.246767	0.232281	SMOX/ODC1/AMD1/AZIN1/SAT1	5	up	0.607713	4.22669	C1_0 M1 macrophages
Platelet activation, signaling and aggregation	12/232	262/11571	0.0458015	2.28435	3.00778	0.00659099	0.246767	0.232281	PDPN/ABCC4/PDGFA/PDGFB/PRKCH/PIK3R1/A2M/RHOB/ABHD6/GNA13/STX4/CALM1	12	up	0.607713	2.28435	C1_0 M1 macrophages
Sema4D induced cell migration and growth-cone collapse	3/232	20/11571	0.15	7.48125	4.14942	0.00704928	0.253774	0.238876	ARHGEF12/RHOB/RHOC	3	up	0.595553	7.48125	C1_0 M1 macrophages
Neutrophil degranulation	18/232	478/11571	0.0376569	1.87814	2.80463	0.00767493	0.266064	0.250445	SLC2A5/C3/PADI2/HSPA1B/ADGRE5/FGL2/TMBIM1/ATP8B4/PTPRJ/TUBB4B/LAIR1/MANBA/DYNC1H1/HSPA1A/B4GALT1/FCGR2A/HSP90AB1/HSP90AA1	18	up	0.575014	1.87814	C1_0 M1 macrophages
RHOU GTPase cycle	4/232	40/11571	0.1	4.9875	3.61344	0.00817591	0.273309	0.257264	PIK3R1/PEAK1/DST/SRGAP2	4	up	0.563346	4.9875	C1_0 M1 macrophages
RHOBTB2 GTPase cycle	3/232	23/11571	0.130435	6.50543	3.78029	0.0104788	0.308686	0.290565	MSI2/HSP90AB1/HSP90AA1	3	up	0.510482	6.50543	C1_0 M1 macrophages
Aggrephagy	4/232	43/11571	0.0930233	4.63953	3.42	0.0105384	0.308686	0.290565	TUBB2A/TUBB4B/DYNC1H1/HSP90AA1	4	up	0.510482	4.63953	C1_0 M1 macrophages
Recruitment of NuMA to mitotic centrosomes	6/232	94/11571	0.0638298	3.18351	3.04038	0.0114585	0.308686	0.290565	TUBB2A/HAUS8/TUBB4B/DYNC1H1/SDCCAG8/HSP90AA1	6	up	0.510482	3.18351	C1_0 M1 macrophages
Sema4D in semaphorin signaling	3/232	24/11571	0.125	6.23438	3.67163	0.0118014	0.308686	0.290565	ARHGEF12/RHOB/RHOC	3	up	0.510482	6.23438	C1_0 M1 macrophages
Loss of Nlp from mitotic centrosomes	5/232	69/11571	0.0724638	3.61413	3.11522	0.0123272	0.308686	0.290565	HAUS8/TUBB4B/DYNC1H1/SDCCAG8/HSP90AA1	5	up	0.510482	3.61413	C1_0 M1 macrophages
Loss of proteins required for interphase microtubule organization from the centrosome	5/232	69/11571	0.0724638	3.61413	3.11522	0.0123272	0.308686	0.290565	HAUS8/TUBB4B/DYNC1H1/SDCCAG8/HSP90AA1	5	up	0.510482	3.61413	C1_0 M1 macrophages
RHOB GTPase cycle	5/232	70/11571	0.0714286	3.5625	3.07587	0.0130647	0.308686	0.290565	ARHGEF12/PIK3R1/RHOB/ARHGAP21/AKAP13	5	up	0.510482	3.5625	C1_0 M1 macrophages
p75 NTR receptor-mediated signalling	6/232	98/11571	0.0612245	3.05357	2.92017	0.0138745	0.308686	0.290565	TIAM2/ARHGEF12/TIAM1/FGD4/GNA13/AKAP13	6	up	0.510482	3.05357	C1_0 M1 macrophages
AURKA Activation by TPX2	5/232	72/11571	0.0694444	3.46354	2.9993	0.014628	0.308686	0.290565	HAUS8/TUBB4B/DYNC1H1/SDCCAG8/HSP90AA1	5	up	0.510482	3.46354	C1_0 M1 macrophages
Downregulation of TGF-beta receptor signaling	3/232	26/11571	0.115385	5.75481	3.47173	0.0147224	0.308686	0.290565	PMEPA1/SMURF2/TGFBR2	3	up	0.510482	5.75481	C1_0 M1 macrophages
Synthesis of IP3 and IP4 in the cytosol	3/232	26/11571	0.115385	5.75481	3.47173	0.0147224	0.308686	0.290565	PLD4/ITPKB/CALM1	3	up	0.510482	5.75481	C1_0 M1 macrophages
TNFR1-induced proapoptotic signaling	3/232	26/11571	0.115385	5.75481	3.47173	0.0147224	0.308686	0.290565	USP2/OTUD1/CYLD	3	up	0.510482	5.75481	C1_0 M1 macrophages
Inositol phosphate metabolism	4/232	48/11571	0.0833333	4.15625	3.13424	0.0153791	0.308686	0.290565	PLD4/ITPKB/NUDT4/CALM1	4	up	0.510482	4.15625	C1_0 M1 macrophages
Cellular response to heat stress	6/232	101/11571	0.0594059	2.96287	2.83396	0.0159052	0.308686	0.290565	HSPA2/HSPA1B/HSPH1/HSPA1A/HSP90AB1/HSP90AA1	6	up	0.510482	2.96287	C1_0 M1 macrophages
Chylomicron remodeling	2/232	10/11571	0.2	9.975	4.06125	0.0162001	0.308686	0.290565	LPL/APOE	2	up	0.510482	9.975	C1_0 M1 macrophages
Creatine metabolism	2/232	10/11571	0.2	9.975	4.06125	0.0162001	0.308686	0.290565	CKB/GATM	2	up	0.510482	9.975	C1_0 M1 macrophages
eNOS activation	2/232	10/11571	0.2	9.975	4.06125	0.0162001	0.308686	0.290565	CALM1/HSP90AA1	2	up	0.510482	9.975	C1_0 M1 macrophages
HDL remodeling	2/232	10/11571	0.2	9.975	4.06125	0.0162001	0.308686	0.290565	ABCG1/APOE	2	up	0.510482	9.975	C1_0 M1 macrophages
MAPK3 (ERK1) activation	2/232	10/11571	0.2	9.975	4.06125	0.0162001	0.308686	0.290565	IL6R/IL6ST	2	up	0.510482	9.975	C1_0 M1 macrophages
RUNX3 regulates p14-ARF	2/232	10/11571	0.2	9.975	4.06125	0.0162001	0.308686	0.290565	CCND1/BRD2	2	up	0.510482	9.975	C1_0 M1 macrophages
Tetrahydrobiopterin (BH4) synthesis, recycling, salvage and regulation	2/232	10/11571	0.2	9.975	4.06125	0.0162001	0.308686	0.290565	CALM1/HSP90AA1	2	up	0.510482	9.975	C1_0 M1 macrophages
TP53 Regulates Transcription of Cell Cycle Genes	4/232	49/11571	0.0816327	4.07143	3.08175	0.0164897	0.308686	0.290565	CCNA1/BTG2/PCNA/RGCC	4	up	0.510482	4.07143	C1_0 M1 macrophages
Plasma lipoprotein assembly, remodeling, and clearance	5/232	75/11571	0.0666667	3.325	2.88937	0.0172005	0.31568	0.297148	ABCG1/A2M/LPL/APOE/HDLBP	5	up	0.500753	3.325	C1_0 M1 macrophages
Regulation of TNFR1 signaling	4/232	50/11571	0.08	3.99	3.03064	0.0176492	0.317686	0.299036	USP2/OTUD1/CYLD/CFLAR	4	up	0.498002	3.99	C1_0 M1 macrophages
Activation of AMPK downstream of NMDARs	3/232	28/11571	0.107143	5.34375	3.29161	0.0180159	0.318168	0.29949	TUBB2A/TUBB4B/CALM1	3	up	0.497343	5.34375	C1_0 M1 macrophages
Assembly and release of respiratory syncytial virus (RSV) virions	2/232	11/11571	0.181818	9.06818	3.82927	0.0195411	0.323673	0.304672	HSP90AB1/HSP90AA1	2	up	0.489894	9.06818	C1_0 M1 macrophages
Interleukin-6 signaling	2/232	11/11571	0.181818	9.06818	3.82927	0.0195411	0.323673	0.304672	IL6R/IL6ST	2	up	0.489894	9.06818	C1_0 M1 macrophages
Downstream signal transduction	3/232	29/11571	0.103448	5.15948	3.2079	0.0198037	0.323673	0.304672	PDGFA/PDGFB/PIK3R1	3	up	0.489894	5.15948	C1_0 M1 macrophages
Fcgamma receptor (FCGR) dependent phagocytosis	8/232	168/11571	0.047619	2.375	2.56786	0.019917	0.323673	0.304672	PLD4/MYO10/ABI2/PIK3R1/ABI1/FCGR2A/HSP90AB1/HSP90AA1	8	up	0.489894	2.375	C1_0 M1 macrophages
Constitutive Signaling by Aberrant PI3K in Cancer	5/232	78/11571	0.0641026	3.19712	2.78488	0.0200567	0.323673	0.304672	PDGFA/PDGFB/FGFR1/PIK3R1/IRS2	5	up	0.489894	3.19712	C1_0 M1 macrophages
Signaling by Nuclear Receptors	11/232	272/11571	0.0404412	2.017	2.42779	0.0212882	0.325703	0.306583	CCND1/ABCG1/H2AFX/PIK3R1/EEPD1/SREBF1/APOE/POLR2A/CALM1/HSP90AB1/HSP90AA1	11	up	0.487178	2.017	C1_0 M1 macrophages
RHO GTPases Activate Formins	7/232	139/11571	0.0503597	2.51169	2.56468	0.0218441	0.325703	0.306583	TUBB2A/RHOB/SRGAP2/FMNL2/TUBB4B/RHOC/DYNC1H1	7	up	0.487178	2.51169	C1_0 M1 macrophages
PKR-mediated signaling	5/232	80/11571	0.0625	3.11719	2.718	0.0221237	0.325703	0.306583	HSPA2/TUBB2A/HSPA1B/TUBB4B/HSPA1A	5	up	0.487178	3.11719	C1_0 M1 macrophages
NR1H2 and NR1H3-mediated signaling	4/232	54/11571	0.0740741	3.69444	2.8387	0.0227887	0.325703	0.306583	ABCG1/EEPD1/SREBF1/APOE	4	up	0.487178	3.69444	C1_0 M1 macrophages
CREB1 phosphorylation through the activation of Adenylate Cyclase	2/232	12/11571	0.166667	8.3125	3.6251	0.0231431	0.325703	0.306583	PRKX/CALM1	2	up	0.487178	8.3125	C1_0 M1 macrophages
Erythropoietin activates Phosphoinositide-3-kinase (PI3K)	2/232	12/11571	0.166667	8.3125	3.6251	0.0231431	0.325703	0.306583	PIK3R1/IRS2	2	up	0.487178	8.3125	C1_0 M1 macrophages
Centrosome maturation	5/232	81/11571	0.0617284	3.0787	2.68533	0.0232071	0.325703	0.306583	HAUS8/TUBB4B/DYNC1H1/SDCCAG8/HSP90AA1	5	up	0.487178	3.0787	C1_0 M1 macrophages
Recruitment of mitotic centrosome proteins and complexes	5/232	81/11571	0.0617284	3.0787	2.68533	0.0232071	0.325703	0.306583	HAUS8/TUBB4B/DYNC1H1/SDCCAG8/HSP90AA1	5	up	0.487178	3.0787	C1_0 M1 macrophages
Pyruvate metabolism	3/232	31/11571	0.0967742	4.82661	3.05152	0.0236622	0.325703	0.306583	SLC16A1/SLC16A3/MPC2	3	up	0.487178	4.82661	C1_0 M1 macrophages
RHO GTPases activate IQGAPs	3/232	31/11571	0.0967742	4.82661	3.05152	0.0236622	0.325703	0.306583	TUBB2A/TUBB4B/CALM1	3	up	0.487178	4.82661	C1_0 M1 macrophages
Interleukin-4 and Interleukin-13 signaling	6/232	112/11571	0.0535714	2.67188	2.5431	0.0250968	0.340444	0.320458	CCND1/PIK3R1/IL4R/FOXO1/IL6R/HSP90AA1	6	up	0.467954	2.67188	C1_0 M1 macrophages
Regulation of necroptotic cell death	3/232	32/11571	0.09375	4.67578	2.97827	0.025733	0.344088	0.323888	PELI1/CFLAR/HSP90AA1	3	up	0.463331	4.67578	C1_0 M1 macrophages
Sialic acid metabolism	3/232	33/11571	0.0909091	4.53409	2.90799	0.0278981	0.362676	0.341385	NEU4/ST6GAL1/NANS	3	up	0.440482	4.53409	C1_0 M1 macrophages
TNFR1-induced NF-kappa-B signaling pathway	3/232	33/11571	0.0909091	4.53409	2.90799	0.0278981	0.362676	0.341385	USP2/OTUD1/CYLD	3	up	0.440482	4.53409	C1_0 M1 macrophages
Plasma lipoprotein remodeling	3/232	34/11571	0.0882353	4.40074	2.84046	0.0301571	0.369885	0.348171	ABCG1/LPL/APOE	3	up	0.431934	4.40074	C1_0 M1 macrophages
RIPK1-mediated regulated necrosis	3/232	34/11571	0.0882353	4.40074	2.84046	0.0301571	0.369885	0.348171	PELI1/CFLAR/HSP90AA1	3	up	0.431934	4.40074	C1_0 M1 macrophages
TNF signaling	4/232	59/11571	0.0677966	3.38136	2.623	0.030374	0.369885	0.348171	USP2/OTUD1/CYLD/CFLAR	4	up	0.431934	3.38136	C1_0 M1 macrophages
Regulation of PLK1 Activity at G2/M Transition	5/232	87/11571	0.0574713	2.86638	2.4994	0.0304278	0.369885	0.348171	HAUS8/TUBB4B/DYNC1H1/SDCCAG8/HSP90AA1	5	up	0.431934	2.86638	C1_0 M1 macrophages
RHOA GTPase cycle	7/232	149/11571	0.0469799	2.34312	2.36026	0.0304285	0.369885	0.348171	SRGAP1/ARHGEF12/FARP1/PIK3R1/ARHGAP21/TIAM1/AKAP13	7	up	0.431934	2.34312	C1_0 M1 macrophages
Metabolism of nitric oxide: NOS3 activation and regulation	2/232	14/11571	0.142857	7.125	3.27998	0.0310835	0.373002	0.351106	CALM1/HSP90AA1	2	up	0.428288	7.125	C1_0 M1 macrophages
GPVI-mediated activation cascade	3/232	35/11571	0.0857143	4.275	2.7755	0.0325097	0.378175	0.355975	PDPN/PIK3R1/RHOB	3	up	0.422307	4.275	C1_0 M1 macrophages
RHOBTB GTPase Cycle	3/232	35/11571	0.0857143	4.275	2.7755	0.0325097	0.378175	0.355975	MSI2/HSP90AB1/HSP90AA1	3	up	0.422307	4.275	C1_0 M1 macrophages
RHO GTPase Effectors	11/232	291/11571	0.0378007	1.88531	2.18781	0.0327267	0.378175	0.355975	TUBB2A/H2AFX/ABI2/RHOB/SRGAP2/FMNL2/TUBB4B/RHOC/ABI1/DYNC1H1/CALM1	11	up	0.422307	1.88531	C1_0 M1 macrophages
L1CAM interactions	6/232	120/11571	0.05	2.49375	2.35272	0.0336526	0.380851	0.358494	KCNQ3/FGFR1/TUBB2A/TUBB4B/EZR/NRP2	6	up	0.419245	2.49375	C1_0 M1 macrophages
Constitutive Signaling by EGFRvIII	2/232	15/11571	0.133333	6.65	3.13194	0.0353996	0.380851	0.358494	PIK3R1/HSP90AA1	2	up	0.419245	6.65	C1_0 M1 macrophages
N-Glycan antennae elongation	2/232	15/11571	0.133333	6.65	3.13194	0.0353996	0.380851	0.358494	ST6GAL1/B4GALT1	2	up	0.419245	6.65	C1_0 M1 macrophages
Negative regulation of FLT3	2/232	15/11571	0.133333	6.65	3.13194	0.0353996	0.380851	0.358494	SOCS6/PTPRJ	2	up	0.419245	6.65	C1_0 M1 macrophages
Signaling by EGFRvIII in Cancer	2/232	15/11571	0.133333	6.65	3.13194	0.0353996	0.380851	0.358494	PIK3R1/HSP90AA1	2	up	0.419245	6.65	C1_0 M1 macrophages
Zinc transporters	2/232	15/11571	0.133333	6.65	3.13194	0.0353996	0.380851	0.358494	SLC39A10/SLC30A1	2	up	0.419245	6.65	C1_0 M1 macrophages
RHOV GTPase cycle	3/232	37/11571	0.0810811	4.04392	2.65257	0.0374934	0.398793	0.375382	PIK3R1/PEAK1/DST	3	up	0.399252	4.04392	C1_0 M1 macrophages
FOXO-mediated transcription of cell death genes	2/232	16/11571	0.125	6.23438	2.99684	0.039932	0.412696	0.388469	DDIT3/FOXO1	2	up	0.38437	6.23438	C1_0 M1 macrophages
Signaling by ERBB2 ECD mutants	2/232	16/11571	0.125	6.23438	2.99684	0.039932	0.412696	0.388469	PIK3R1/HSP90AA1	2	up	0.38437	6.23438	C1_0 M1 macrophages
FLT3 Signaling	3/232	38/11571	0.0789474	3.9375	2.59431	0.0401232	0.412696	0.388469	SOCS6/PIK3R1/PTPRJ	3	up	0.38437	3.9375	C1_0 M1 macrophages
Unfolded Protein Response (UPR)	5/232	95/11571	0.0526316	2.625	2.2748	0.0420457	0.42777	0.402658	TSPYL2/EIF2AK3/DDIT3/DNAJB9/LMNA	5	up	0.36879	2.625	C1_0 M1 macrophages
Aberrant regulation of mitotic G1/S transition in cancer due to RB1 defects	2/232	17/11571	0.117647	5.86765	2.87277	0.0446702	0.441827	0.41589	CCND1/CDKN1C	2	up	0.354748	5.86765	C1_0 M1 macrophages
Defective binding of RB1 mutants to E2F1,(E2F2, E2F3)	2/232	17/11571	0.117647	5.86765	2.87277	0.0446702	0.441827	0.41589	CCND1/CDKN1C	2	up	0.354748	5.86765	C1_0 M1 macrophages
G2/M Transition	8/232	197/11571	0.0406091	2.02538	2.07628	0.0449689	0.441827	0.41589	CCNA1/TUBB2A/HAUS8/TUBB4B/DYNC1H1/SDCCAG8/HSP90AB1/HSP90AA1	8	up	0.354748	2.02538	C1_0 M1 macrophages
Anchoring of the basal body to the plasma membrane	5/232	97/11571	0.0515464	2.57088	2.22225	0.0453156	0.441827	0.41589	HAUS8/TUBB4B/DYNC1H1/SDCCAG8/HSP90AA1	5	up	0.354748	2.57088	C1_0 M1 macrophages
Mitotic G2-G2/M phases	8/232	199/11571	0.040201	2.00503	2.04554	0.0472278	0.455724	0.428971	CCNA1/TUBB2A/HAUS8/TUBB4B/DYNC1H1/SDCCAG8/HSP90AB1/HSP90AA1	8	up	0.341298	2.00503	C1_0 M1 macrophages
RET signaling	3/232	41/11571	0.0731707	3.64939	2.43078	0.048555	0.460752	0.433704	SHC3/PIK3R1/IRS2	3	up	0.336532	3.64939	C1_0 M1 macrophages
VEGFA-VEGFR2 Pathway	5/232	99/11571	0.0505051	2.51894	2.17101	0.0487334	0.460752	0.433704	ABI2/PIK3R1/ABI1/CALM1/HSP90AA1	5	up	0.336532	2.51894	C1_0 M1 macrophages
Response to elevated platelet cytosolic Ca2+	6/232	133/11571	0.0451128	2.25	2.07388	0.051208	0.465659	0.438323	ABCC4/PDGFA/PDGFB/A2M/STX4/CALM1	6	up	0.331932	2.25	C1_0 M1 macrophages
RND1 GTPase cycle	3/232	42/11571	0.0714286	3.5625	2.37967	0.0515433	0.465659	0.438323	PIK3R1/DST/RASAL2	3	up	0.331932	3.5625	C1_0 M1 macrophages
Translocation of SLC2A4 (GLUT4) to the plasma membrane	4/232	71/11571	0.056338	2.80986	2.18801	0.0540061	0.465659	0.438323	TUBB2A/TUBB4B/STX4/CALM1	4	up	0.331932	2.80986	C1_0 M1 macrophages
Constitutive Signaling by Ligand-Responsive EGFR Cancer Variants	2/232	19/11571	0.105263	5.25	2.65192	0.0547249	0.465659	0.438323	PIK3R1/HSP90AA1	2	up	0.331932	5.25	C1_0 M1 macrophages
Metabolism of cofactors	2/232	19/11571	0.105263	5.25	2.65192	0.0547249	0.465659	0.438323	CALM1/HSP90AA1	2	up	0.331932	5.25	C1_0 M1 macrophages
Microtubule-dependent trafficking of connexons from Golgi to the plasma membrane	2/232	19/11571	0.105263	5.25	2.65192	0.0547249	0.465659	0.438323	TUBB2A/TUBB4B	2	up	0.331932	5.25	C1_0 M1 macrophages
Plasma lipoprotein assembly	2/232	19/11571	0.105263	5.25	2.65192	0.0547249	0.465659	0.438323	A2M/APOE	2	up	0.331932	5.25	C1_0 M1 macrophages
RHO GTPases activate CIT	2/232	19/11571	0.105263	5.25	2.65192	0.0547249	0.465659	0.438323	RHOB/RHOC	2	up	0.331932	5.25	C1_0 M1 macrophages
RHO GTPases Activate ROCKs	2/232	19/11571	0.105263	5.25	2.65192	0.0547249	0.465659	0.438323	RHOB/RHOC	2	up	0.331932	5.25	C1_0 M1 macrophages
Scavenging by Class A Receptors	2/232	19/11571	0.105263	5.25	2.65192	0.0547249	0.465659	0.438323	APOE/MSR1	2	up	0.331932	5.25	C1_0 M1 macrophages
Signaling by Ligand-Responsive EGFR Variants in Cancer	2/232	19/11571	0.105263	5.25	2.65192	0.0547249	0.465659	0.438323	PIK3R1/HSP90AA1	2	up	0.331932	5.25	C1_0 M1 macrophages
NR1H3 & NR1H2 regulate gene expression linked to cholesterol transport and efflux	3/232	44/11571	0.0681818	3.40057	2.28195	0.05778	0.477229	0.449213	ABCG1/EEPD1/APOE	3	up	0.321273	3.40057	C1_0 M1 macrophages
PI3K Cascade	3/232	44/11571	0.0681818	3.40057	2.28195	0.05778	0.477229	0.449213	FGFR1/PIK3R1/IRS2	3	up	0.321273	3.40057	C1_0 M1 macrophages
Uptake and actions of bacterial toxins	3/232	44/11571	0.0681818	3.40057	2.28195	0.05778	0.477229	0.449213	CALM1/HSP90AB1/HSP90AA1	3	up	0.321273	3.40057	C1_0 M1 macrophages
Leishmania infection	9/232	246/11571	0.0365854	1.8247	1.8701	0.0597834	0.477229	0.449213	C3/MYO10/ABI2/RHBDF2/PRKX/ABI1/FCGR2A/CALM1/HSP90AB1	9	up	0.321273	1.8247	C1_0 M1 macrophages
Parasitic Infection Pathways	9/232	246/11571	0.0365854	1.8247	1.8701	0.0597834	0.477229	0.449213	C3/MYO10/ABI2/RHBDF2/PRKX/ABI1/FCGR2A/CALM1/HSP90AB1	9	up	0.321273	1.8247	C1_0 M1 macrophages
PKA-mediated phosphorylation of CREB	2/232	20/11571	0.1	4.9875	2.55287	0.0600221	0.477229	0.449213	PRKX/CALM1	2	up	0.321273	4.9875	C1_0 M1 macrophages
Transport of connexons to the plasma membrane	2/232	20/11571	0.1	4.9875	2.55287	0.0600221	0.477229	0.449213	TUBB2A/TUBB4B	2	up	0.321273	4.9875	C1_0 M1 macrophages
MAPK1/MAPK3 signaling	10/232	284/11571	0.0352113	1.75616	1.84547	0.0601634	0.477229	0.449213	SHC3/PDGFA/PDGFB/FGFR1/PIK3R1/RASAL2/IL6R/IL6ST/IRS2/CALM1	10	up	0.321273	1.75616	C1_0 M1 macrophages
PI5P, PP2A and IER3 Regulate PI3K/AKT Signaling	5/232	106/11571	0.0471698	2.35259	2.00104	0.0618656	0.48563	0.457121	PDGFA/PDGFB/FGFR1/PIK3R1/IRS2	5	up	0.313695	2.35259	C1_0 M1 macrophages
SLC-mediated transmembrane transport	9/232	248/11571	0.0362903	1.80998	1.84435	0.0622602	0.48563	0.457121	SLC25A4/SLC16A1/SLC39A10/SLC1A3/SLC2A8/SLC4A7/SLC30A1/SLC16A3/CALM1	9	up	0.313695	1.80998	C1_0 M1 macrophages
Extra-nuclear estrogen signaling	4/232	75/11571	0.0533333	2.66	2.06295	0.0635872	0.490368	0.461581	CCND1/PIK3R1/CALM1/HSP90AA1	4	up	0.309478	2.66	C1_0 M1 macrophages
M-decay: degradation of maternal mRNAs by maternally stored factors	3/232	46/11571	0.0652174	3.25272	2.18972	0.0643556	0.490368	0.461581	TUBB4B/EIF4A2/ZFP36L2	3	up	0.309478	3.25272	C1_0 M1 macrophages
MAPK family signaling cascades	11/232	327/11571	0.0336391	1.67775	1.77831	0.0652259	0.490368	0.461581	SHC3/PDGFA/PDGFB/FGFR1/PIK3R1/RASAL2/FOXO1/IL6R/IL6ST/IRS2/CALM1	11	up	0.309478	1.67775	C1_0 M1 macrophages
PI-3K cascade:FGFR1	2/232	21/11571	0.0952381	4.75	2.46022	0.0654872	0.490368	0.461581	FGFR1/PIK3R1	2	up	0.309478	4.75	C1_0 M1 macrophages
TP53 regulates transcription of additional cell cycle genes whose exact role in the p53 pathway remain uncertain	2/232	21/11571	0.0952381	4.75	2.46022	0.0654872	0.490368	0.461581	BTG2/RGCC	2	up	0.309478	4.75	C1_0 M1 macrophages
TGF-beta receptor signaling activates SMADs	3/232	47/11571	0.0638298	3.18351	2.14549	0.0677673	0.500616	0.471227	PMEPA1/SMURF2/TGFBR2	3	up	0.300496	3.18351	C1_0 M1 macrophages
Regulation of actin dynamics for phagocytic cup formation	6/232	143/11571	0.041958	2.09266	1.88057	0.0679254	0.500616	0.471227	MYO10/ABI2/ABI1/FCGR2A/HSP90AB1/HSP90AA1	6	up	0.300496	2.09266	C1_0 M1 macrophages
Chaperone Mediated Autophagy	2/232	22/11571	0.0909091	4.53409	2.37323	0.0711113	0.501918	0.472453	HSP90AB1/HSP90AA1	2	up	0.299367	4.53409	C1_0 M1 macrophages
NPAS4 regulates expression of target genes	2/232	22/11571	0.0909091	4.53409	2.37323	0.0711113	0.501918	0.472453	GEM/MDM2	2	up	0.299367	4.53409	C1_0 M1 macrophages
Post-chaperonin tubulin folding pathway	2/232	22/11571	0.0909091	4.53409	2.37323	0.0711113	0.501918	0.472453	TUBB2A/TUBB4B	2	up	0.299367	4.53409	C1_0 M1 macrophages
IRS-mediated signalling	3/232	48/11571	0.0625	3.11719	2.10242	0.0712599	0.501918	0.472453	FGFR1/PIK3R1/IRS2	3	up	0.299367	3.11719	C1_0 M1 macrophages
Recycling pathway of L1	3/232	48/11571	0.0625	3.11719	2.10242	0.0712599	0.501918	0.472453	TUBB2A/TUBB4B/EZR	3	up	0.299367	3.11719	C1_0 M1 macrophages
The role of GTSE1 in G2/M progression after G2 checkpoint	4/232	78/11571	0.0512821	2.55769	1.9744	0.0713196	0.501918	0.472453	TUBB2A/TUBB4B/HSP90AB1/HSP90AA1	4	up	0.299367	2.55769	C1_0 M1 macrophages
XBP1(S) activates chaperone genes	3/232	49/11571	0.0612245	3.05357	2.06047	0.0748318	0.521486	0.490873	TSPYL2/DNAJB9/LMNA	3	up	0.282757	3.05357	C1_0 M1 macrophages
Post NMDA receptor activation events	4/232	80/11571	0.05	2.49375	1.91764	0.0767297	0.521486	0.490873	TUBB2A/TUBB4B/PRKX/CALM1	4	up	0.282757	2.49375	C1_0 M1 macrophages
Negative regulation of the PI3K/AKT network	5/232	113/11571	0.0442478	2.20686	1.84401	0.0768103	0.521486	0.490873	PDGFA/PDGFB/FGFR1/PIK3R1/IRS2	5	up	0.282757	2.20686	C1_0 M1 macrophages
Mitochondrial calcium ion transport	2/232	23/11571	0.0869565	4.33696	2.29131	0.0768858	0.521486	0.490873	MICU3/AKAP1	2	up	0.282757	4.33696	C1_0 M1 macrophages
RAF-independent MAPK1/3 activation	2/232	23/11571	0.0869565	4.33696	2.29131	0.0768858	0.521486	0.490873	IL6R/IL6ST	2	up	0.282757	4.33696	C1_0 M1 macrophages
Netrin-1 signaling	3/232	50/11571	0.06	2.9925	2.01958	0.0784818	0.528482	0.497458	UNC5B/MYO10/EZR	3	up	0.27697	2.9925	C1_0 M1 macrophages
Selective autophagy	4/232	81/11571	0.0493827	2.46296	1.8899	0.0795101	0.531582	0.500375	TUBB2A/TUBB4B/DYNC1H1/HSP90AA1	4	up	0.27443	2.46296	C1_0 M1 macrophages
IRE1alpha activates chaperones	3/232	51/11571	0.0588235	2.93382	1.9797	0.0822083	0.532481	0.501222	TSPYL2/DNAJB9/LMNA	3	up	0.273696	2.93382	C1_0 M1 macrophages
Signaling by Insulin receptor	4/232	82/11571	0.0487805	2.43293	1.86257	0.0823401	0.532481	0.501222	FGFR1/PIK3R1/IRS2/ATP6V0E1	4	up	0.273696	2.43293	C1_0 M1 macrophages
Interleukin-6 family signaling	2/232	24/11571	0.0833333	4.15625	2.21394	0.0828025	0.532481	0.501222	IL6R/IL6ST	2	up	0.273696	4.15625	C1_0 M1 macrophages
Metal ion SLC transporters	2/232	24/11571	0.0833333	4.15625	2.21394	0.0828025	0.532481	0.501222	SLC39A10/SLC30A1	2	up	0.273696	4.15625	C1_0 M1 macrophages
Other interleukin signaling	2/232	24/11571	0.0833333	4.15625	2.21394	0.0828025	0.532481	0.501222	IFNLR1/STX4	2	up	0.273696	4.15625	C1_0 M1 macrophages
Regulation of HSF1-mediated heat shock response	4/232	83/11571	0.0481928	2.40361	1.83564	0.0852193	0.532481	0.501222	HSPA2/HSPA1B/HSPH1/HSPA1A	4	up	0.273696	2.40361	C1_0 M1 macrophages
COPI-independent Golgi-to-ER retrograde traffic	3/232	52/11571	0.0576923	2.8774	1.94078	0.0860097	0.532481	0.501222	TUBB2A/TUBB4B/DYNC1H1	3	up	0.273696	2.8774	C1_0 M1 macrophages
IRS-related events triggered by IGF1R	3/232	52/11571	0.0576923	2.8774	1.94078	0.0860097	0.532481	0.501222	FGFR1/PIK3R1/IRS2	3	up	0.273696	2.8774	C1_0 M1 macrophages
Transport of bile salts and organic acids, metal ions and amine compounds	4/232	84/11571	0.047619	2.375	1.8091	0.0881472	0.532481	0.501222	SLC16A1/SLC39A10/SLC30A1/SLC16A3	4	up	0.273696	2.375	C1_0 M1 macrophages
Basigin interactions	2/232	25/11571	0.08	3.99	2.14067	0.0888536	0.532481	0.501222	SLC16A1/SLC16A3	2	up	0.273696	3.99	C1_0 M1 macrophages
Formation of tubulin folding intermediates by CCT/TriC	2/232	25/11571	0.08	3.99	2.14067	0.0888536	0.532481	0.501222	TUBB2A/TUBB4B	2	up	0.273696	3.99	C1_0 M1 macrophages
Interleukin-7 signaling	2/232	25/11571	0.08	3.99	2.14067	0.0888536	0.532481	0.501222	PIK3R1/IRS2	2	up	0.273696	3.99	C1_0 M1 macrophages
Signaling by EGFR in Cancer	2/232	25/11571	0.08	3.99	2.14067	0.0888536	0.532481	0.501222	PIK3R1/HSP90AA1	2	up	0.273696	3.99	C1_0 M1 macrophages
Signaling by ERBB2 KD Mutants	2/232	25/11571	0.08	3.99	2.14067	0.0888536	0.532481	0.501222	PIK3R1/HSP90AA1	2	up	0.273696	3.99	C1_0 M1 macrophages
Signaling by Erythropoietin	2/232	25/11571	0.08	3.99	2.14067	0.0888536	0.532481	0.501222	PIK3R1/IRS2	2	up	0.273696	3.99	C1_0 M1 macrophages
Signaling by NTRK2 (TRKB)	2/232	25/11571	0.08	3.99	2.14067	0.0888536	0.532481	0.501222	PIK3R1/TIAM1	2	up	0.273696	3.99	C1_0 M1 macrophages
IGF1R signaling cascade	3/232	53/11571	0.0566038	2.82311	1.90277	0.0898847	0.532481	0.501222	FGFR1/PIK3R1/IRS2	3	up	0.273696	2.82311	C1_0 M1 macrophages
RHOD GTPase cycle	3/232	53/11571	0.0566038	2.82311	1.90277	0.0898847	0.532481	0.501222	PIK3R1/ARHGAP21/SLC4A7	3	up	0.273696	2.82311	C1_0 M1 macrophages
ESR-mediated signaling	7/232	192/11571	0.0364583	1.81836	1.63556	0.0917647	0.534841	0.503443	CCND1/H2AFX/PIK3R1/POLR2A/CALM1/HSP90AB1/HSP90AA1	7	up	0.271776	1.81836	C1_0 M1 macrophages
Metabolism of vitamins and cofactors	7/232	192/11571	0.0364583	1.81836	1.63556	0.0917647	0.534841	0.503443	NMRK2/ENPP1/LPL/MTHFR/APOE/CALM1/HSP90AA1	7	up	0.271776	1.81836	C1_0 M1 macrophages
Insulin receptor signalling cascade	3/232	54/11571	0.0555556	2.77083	1.86564	0.0938315	0.534841	0.503443	FGFR1/PIK3R1/IRS2	3	up	0.271776	2.77083	C1_0 M1 macrophages
Signaling by Type 1 Insulin-like Growth Factor 1 Receptor (IGF1R)	3/232	54/11571	0.0555556	2.77083	1.86564	0.0938315	0.534841	0.503443	FGFR1/PIK3R1/IRS2	3	up	0.271776	2.77083	C1_0 M1 macrophages
DDX58/IFIH1-mediated induction of interferon-alpha/beta	4/232	86/11571	0.0465116	2.31977	1.75713	0.094147	0.534841	0.503443	CASP10/CYLD/HSP90AB1/HSP90AA1	4	up	0.271776	2.31977	C1_0 M1 macrophages
Constitutive Signaling by AKT1 E17K in Cancer	2/232	26/11571	0.0769231	3.83654	2.0711	0.0950312	0.534841	0.503443	MDM2/FOXO1	2	up	0.271776	3.83654	C1_0 M1 macrophages
N-glycan antennae elongation in the medial/trans-Golgi	2/232	26/11571	0.0769231	3.83654	2.0711	0.0950312	0.534841	0.503443	ST6GAL1/B4GALT1	2	up	0.271776	3.83654	C1_0 M1 macrophages
Signaling by ERBB2 in Cancer	2/232	26/11571	0.0769231	3.83654	2.0711	0.0950312	0.534841	0.503443	PIK3R1/HSP90AA1	2	up	0.271776	3.83654	C1_0 M1 macrophages
Estrogen-dependent gene expression	5/232	121/11571	0.0413223	2.06095	1.67806	0.0960596	0.534841	0.503443	CCND1/H2AFX/POLR2A/HSP90AB1/HSP90AA1	5	up	0.271776	2.06095	C1_0 M1 macrophages
Ion transport by P-type ATPases	3/232	55/11571	0.0545455	2.72045	1.82935	0.0978486	0.534841	0.503443	ATP8B4/ATP1A1/CALM1	3	up	0.271776	2.72045	C1_0 M1 macrophages
Pyruvate metabolism and Citric Acid (TCA) cycle	3/232	55/11571	0.0545455	2.72045	1.82935	0.0978486	0.534841	0.503443	SLC16A1/SLC16A3/MPC2	3	up	0.271776	2.72045	C1_0 M1 macrophages
RHOJ GTPase cycle	3/232	55/11571	0.0545455	2.72045	1.82935	0.0978486	0.534841	0.503443	PIK3R1/ARHGAP21/SLC4A7	3	up	0.271776	2.72045	C1_0 M1 macrophages
Sensory processing of sound by outer hair cells of the cochlea	3/232	55/11571	0.0545455	2.72045	1.82935	0.0978486	0.534841	0.503443	EPS8/EZR/MPP1	3	up	0.271776	2.72045	C1_0 M1 macrophages
Antiviral mechanism by IFN-stimulated genes	6/232	158/11571	0.0379747	1.89399	1.61839	0.0982827	0.534841	0.503443	HSPA2/TUBB2A/HSPA1B/TUBB4B/HSPA1A/EIF4A2	6	up	0.271776	1.89399	C1_0 M1 macrophages
Cell recruitment (pro-inflammatory response)	2/232	27/11571	0.0740741	3.69444	2.00492	0.101328	0.535836	0.50438	C3/HSP90AB1	2	up	0.270968	3.69444	C1_0 M1 macrophages
Effects of PIP2 hydrolysis	2/232	27/11571	0.0740741	3.69444	2.00492	0.101328	0.535836	0.50438	PRKCH/ABHD6	2	up	0.270968	3.69444	C1_0 M1 macrophages
G0 and Early G1	2/232	27/11571	0.0740741	3.69444	2.00492	0.101328	0.535836	0.50438	CCNA1/PCNA	2	up	0.270968	3.69444	C1_0 M1 macrophages
Prefoldin mediated transfer of substrate to CCT/TriC	2/232	27/11571	0.0740741	3.69444	2.00492	0.101328	0.535836	0.50438	TUBB2A/TUBB4B	2	up	0.270968	3.69444	C1_0 M1 macrophages
Purinergic signaling in leishmaniasis infection	2/232	27/11571	0.0740741	3.69444	2.00492	0.101328	0.535836	0.50438	C3/HSP90AB1	2	up	0.270968	3.69444	C1_0 M1 macrophages
Signaling by TGFB family members	5/232	124/11571	0.0403226	2.01109	1.61911	0.103856	0.546117	0.514057	PMEPA1/INHBA/SMURF2/TGIF1/TGFBR2	5	up	0.262715	2.01109	C1_0 M1 macrophages
Chromatin modifying enzymes	8/232	238/11571	0.0336134	1.67647	1.5083	0.106315	0.550855	0.518517	CCND1/PADI2/ARID5B/H2AFX/PHF20/USP22/ARID4A/MORF4L2	8	up	0.258963	1.67647	C1_0 M1 macrophages
Chromatin organization	8/232	238/11571	0.0336134	1.67647	1.5083	0.106315	0.550855	0.518517	CCND1/PADI2/ARID5B/H2AFX/PHF20/USP22/ARID4A/MORF4L2	8	up	0.258963	1.67647	C1_0 M1 macrophages
Reproduction	5/232	125/11571	0.04	1.995	1.59983	0.106522	0.550855	0.518517	PDPN/HSPA2/H2AFX/LMNA/B4GALT1	5	up	0.258963	1.995	C1_0 M1 macrophages
Caspase activation via extrinsic apoptotic signalling pathway	2/232	28/11571	0.0714286	3.5625	1.94181	0.107736	0.551234	0.518874	UNC5B/CFLAR	2	up	0.258664	3.5625	C1_0 M1 macrophages
Cilium Assembly	7/232	200/11571	0.035	1.74562	1.52146	0.107773	0.551234	0.518874	BBS5/TUBB2A/HAUS8/TUBB4B/DYNC1H1/SDCCAG8/HSP90AA1	7	up	0.258664	1.74562	C1_0 M1 macrophages
Chaperonin-mediated protein folding	4/232	91/11571	0.043956	2.19231	1.63328	0.10996	0.553504	0.521011	TUBB2A/RGS9/TUBB4B/NOP56	4	up	0.256879	2.19231	C1_0 M1 macrophages
Signaling by PDGF	3/232	58/11571	0.0517241	2.57974	1.72516	0.110306	0.553504	0.521011	PDGFA/PDGFB/PIK3R1	3	up	0.256879	2.57974	C1_0 M1 macrophages
Telomere Maintenance	4/232	92/11571	0.0434783	2.16848	1.60948	0.113258	0.553504	0.521011	CCNA1/H2AFX/PCNA/POLR2A	4	up	0.256879	2.16848	C1_0 M1 macrophages
DAP12 signaling	2/232	29/11571	0.0689655	3.43966	1.88153	0.11425	0.553504	0.521011	PIK3R1/TREM2	2	up	0.256879	3.43966	C1_0 M1 macrophages
G1/S-Specific Transcription	2/232	29/11571	0.0689655	3.43966	1.88153	0.11425	0.553504	0.521011	CCNA1/PCNA	2	up	0.256879	3.43966	C1_0 M1 macrophages
PIWI-interacting RNA (piRNA) biogenesis	2/232	29/11571	0.0689655	3.43966	1.88153	0.11425	0.553504	0.521011	POLR2A/HSP90AA1	2	up	0.256879	3.43966	C1_0 M1 macrophages
TNFs bind their physiological receptors	2/232	29/11571	0.0689655	3.43966	1.88153	0.11425	0.553504	0.521011	TNFSF18/TNFRSF18	2	up	0.256879	3.43966	C1_0 M1 macrophages
VEGFR2 mediated vascular permeability	2/232	29/11571	0.0689655	3.43966	1.88153	0.11425	0.553504	0.521011	CALM1/HSP90AA1	2	up	0.256879	3.43966	C1_0 M1 macrophages
Meiotic synapsis	3/232	59/11571	0.0508475	2.53602	1.69188	0.114588	0.553504	0.521011	HSPA2/H2AFX/LMNA	3	up	0.256879	2.53602	C1_0 M1 macrophages
RHOQ GTPase cycle	3/232	59/11571	0.0508475	2.53602	1.69188	0.114588	0.553504	0.521011	ARHGAP21/SRGAP2/SLC4A7	3	up	0.256879	2.53602	C1_0 M1 macrophages
Platelet degranulation	5/232	128/11571	0.0390625	1.94824	1.54304	0.114722	0.553504	0.521011	ABCC4/PDGFA/PDGFB/A2M/CALM1	5	up	0.256879	1.94824	C1_0 M1 macrophages
Activation of NMDA receptors and postsynaptic events	4/232	93/11571	0.0430108	2.14516	1.58598	0.116599	0.558569	0.525779	TUBB2A/TUBB4B/PRKX/CALM1	4	up	0.252923	2.14516	C1_0 M1 macrophages
Transcriptional Regulation by TP53	11/232	365/11571	0.030137	1.50308	1.39696	0.116965	0.558569	0.525779	NUAK1/CCNA1/USP2/TNFRSF10D/CASP10/MDM2/PHF20/BTG2/PCNA/POLR2A/RGCC	11	up	0.252923	1.50308	C1_0 M1 macrophages
Signaling by TGF-beta Receptor Complex	4/232	94/11571	0.0425532	2.12234	1.56278	0.119982	0.570068	0.536603	PMEPA1/SMURF2/TGIF1/TGFBR2	4	up	0.244073	2.12234	C1_0 M1 macrophages
Respiratory syncytial virus (RSV) genome replication, transcription and translation	2/232	30/11571	0.0666667	3.325	1.82383	0.120862	0.571347	0.537806	HSP90AB1/HSP90AA1	2	up	0.2431	3.325	C1_0 M1 macrophages
Nucleotide-binding domain, leucine rich repeat containing receptor (NLR) signaling pathways	3/232	61/11571	0.0491803	2.45287	1.62733	0.123336	0.575098	0.541337	IRAK2/CYLD/HSP90AB1	3	up	0.240258	2.45287	C1_0 M1 macrophages
Regulated Necrosis	3/232	61/11571	0.0491803	2.45287	1.62733	0.123336	0.575098	0.541337	PELI1/CFLAR/HSP90AA1	3	up	0.240258	2.45287	C1_0 M1 macrophages
Transcriptional regulation by RUNX3	4/232	96/11571	0.0416667	2.07812	1.51723	0.126875	0.575098	0.541337	CCND1/SMURF2/MDM2/BRD2	4	up	0.240258	2.07812	C1_0 M1 macrophages
Downregulation of SMAD2/3:SMAD4 transcriptional activity	2/232	31/11571	0.0645161	3.21774	1.76853	0.127565	0.575098	0.541337	SMURF2/TGIF1	2	up	0.240258	3.21774	C1_0 M1 macrophages
Downstream signaling of activated FGFR1	2/232	31/11571	0.0645161	3.21774	1.76853	0.127565	0.575098	0.541337	FGFR1/PIK3R1	2	up	0.240258	3.21774	C1_0 M1 macrophages
FGFR1 mutant receptor activation	2/232	31/11571	0.0645161	3.21774	1.76853	0.127565	0.575098	0.541337	FGFR1/PIK3R1	2	up	0.240258	3.21774	C1_0 M1 macrophages
FOXO-mediated transcription of oxidative stress, metabolic and neuronal genes	2/232	31/11571	0.0645161	3.21774	1.76853	0.127565	0.575098	0.541337	FOXO1/SREBF1	2	up	0.240258	3.21774	C1_0 M1 macrophages
Sealing of the nuclear envelope (NE) by ESCRT-III	2/232	31/11571	0.0645161	3.21774	1.76853	0.127565	0.575098	0.541337	TUBB2A/TUBB4B	2	up	0.240258	3.21774	C1_0 M1 macrophages
Signaling by BMP	2/232	31/11571	0.0645161	3.21774	1.76853	0.127565	0.575098	0.541337	INHBA/SMURF2	2	up	0.240258	3.21774	C1_0 M1 macrophages
RHO GTPases activate PKNs	3/232	62/11571	0.0483871	2.41331	1.59601	0.1278	0.575098	0.541337	H2AFX/RHOB/RHOC	3	up	0.240258	2.41331	C1_0 M1 macrophages
Protein folding	4/232	97/11571	0.0412371	2.0567	1.49487	0.130383	0.581462	0.547327	TUBB2A/RGS9/TUBB4B/NOP56	4	up	0.235479	2.0567	C1_0 M1 macrophages
Diseases of signal transduction by growth factor receptors and second messengers	13/232	458/11571	0.0283843	1.41567	1.29833	0.131302	0.581462	0.547327	PDGFA/PDGFB/FGFR1/PIK3R1/EIF2AK3/MDM2/FOXO1/LMNA/IRS2/POLR2A/TGFBR2/CALM1/HSP90AA1	13	up	0.235479	1.41567	C1_0 M1 macrophages
Signaling by NTRKs	5/232	134/11571	0.0373134	1.86101	1.43393	0.131992	0.581462	0.547327	SHC3/PIK3R1/TIAM1/EGR3/IRS2	5	up	0.235479	1.86101	C1_0 M1 macrophages
Signaling by FGFR in disease	3/232	63/11571	0.047619	2.375	1.5653	0.13232	0.581462	0.547327	FGFR1/PIK3R1/POLR2A	3	up	0.235479	2.375	C1_0 M1 macrophages
Synthesis of substrates in N-glycan biosythesis	3/232	63/11571	0.047619	2.375	1.5653	0.13232	0.581462	0.547327	NEU4/ST6GAL1/NANS	3	up	0.235479	2.375	C1_0 M1 macrophages
Cooperation of Prefoldin and TriC/CCT in actin and tubulin folding	2/232	32/11571	0.0625	3.11719	1.71543	0.134354	0.587642	0.553145	TUBB2A/TUBB4B	2	up	0.230887	3.11719	C1_0 M1 macrophages
Visual phototransduction	4/232	100/11571	0.04	1.995	1.42937	0.141144	0.609142	0.573383	RGS9/LPL/APOE/CALM1	4	up	0.215281	1.995	C1_0 M1 macrophages
Inactivation, recovery and regulation of the phototransduction cascade	2/232	33/11571	0.0606061	3.02273	1.66438	0.141222	0.609142	0.573383	RGS9/CALM1	2	up	0.215281	3.02273	C1_0 M1 macrophages
PERK regulates gene expression	2/232	33/11571	0.0606061	3.02273	1.66438	0.141222	0.609142	0.573383	EIF2AK3/DDIT3	2	up	0.215281	3.02273	C1_0 M1 macrophages
p53-Dependent G1 DNA Damage Response	3/232	66/11571	0.0454545	2.26705	1.47654	0.146206	0.624878	0.588195	CCNA1/MDM2/PHF20	3	up	0.204205	2.26705	C1_0 M1 macrophages
p53-Dependent G1/S DNA damage checkpoint	3/232	66/11571	0.0454545	2.26705	1.47654	0.146206	0.624878	0.588195	CCNA1/MDM2/PHF20	3	up	0.204205	2.26705	C1_0 M1 macrophages
The phototransduction cascade	2/232	34/11571	0.0588235	2.93382	1.61523	0.148164	0.630369	0.593364	RGS9/CALM1	2	up	0.200405	2.93382	C1_0 M1 macrophages
FOXO-mediated transcription	3/232	67/11571	0.0447761	2.23321	1.44801	0.150937	0.637872	0.600426	DDIT3/FOXO1/SREBF1	3	up	0.195267	2.23321	C1_0 M1 macrophages
G alpha (q) signalling events	7/232	219/11571	0.0319635	1.59418	1.26977	0.15129	0.637872	0.600426	RGS16/PRKCH/LPAR6/PIK3R1/RGS1/ABHD6/RGS2	7	up	0.195267	1.59418	C1_0 M1 macrophages
Calmodulin induced events	2/232	35/11571	0.0571429	2.85	1.56784	0.155173	0.640498	0.602898	PRKX/CALM1	2	up	0.193482	2.85	C1_0 M1 macrophages
CaM pathway	2/232	35/11571	0.0571429	2.85	1.56784	0.155173	0.640498	0.602898	PRKX/CALM1	2	up	0.193482	2.85	C1_0 M1 macrophages
Oncogene Induced Senescence	2/232	35/11571	0.0571429	2.85	1.56784	0.155173	0.640498	0.602898	ERF/MDM2	2	up	0.193482	2.85	C1_0 M1 macrophages
Transcriptional Regulation by NPAS4	2/232	35/11571	0.0571429	2.85	1.56784	0.155173	0.640498	0.602898	GEM/MDM2	2	up	0.193482	2.85	C1_0 M1 macrophages
G1/S DNA Damage Checkpoints	3/232	68/11571	0.0441176	2.20037	1.41999	0.155716	0.640498	0.602898	CCNA1/MDM2/PHF20	3	up	0.193482	2.20037	C1_0 M1 macrophages
Initial triggering of complement	4/232	104/11571	0.0384615	1.91827	1.3455	0.156019	0.640498	0.602898	C3/C1QB/C1QC/C1QA	4	up	0.193482	1.91827	C1_0 M1 macrophages
Aberrant regulation of mitotic cell cycle due to RB1 defects	2/232	36/11571	0.0555556	2.77083	1.5221	0.162245	0.653232	0.614884	CCND1/CDKN1C	2	up	0.184933	2.77083	C1_0 M1 macrophages
RHO GTPases Activate WASPs and WAVEs	2/232	36/11571	0.0555556	2.77083	1.5221	0.162245	0.653232	0.614884	ABI2/ABI1	2	up	0.184933	2.77083	C1_0 M1 macrophages
Ion channel transport	6/232	184/11571	0.0326087	1.62636	1.22504	0.164944	0.653232	0.614884	TSC22D3/ATP8B4/ATP1A1/TTYH3/CALM1/ATP6V0E1	6	up	0.184933	1.62636	C1_0 M1 macrophages
Circadian Clock	3/232	70/11571	0.0428571	2.1375	1.36539	0.165415	0.653232	0.614884	BHLHE41/PER1/SREBF1	3	up	0.184933	2.1375	C1_0 M1 macrophages
Ca-dependent events	2/232	37/11571	0.0540541	2.69595	1.4779	0.169373	0.653232	0.614884	PRKX/CALM1	2	up	0.184933	2.69595	C1_0 M1 macrophages
Gap junction assembly	2/232	37/11571	0.0540541	2.69595	1.4779	0.169373	0.653232	0.614884	TUBB2A/TUBB4B	2	up	0.184933	2.69595	C1_0 M1 macrophages
NOD1/2 Signaling Pathway	2/232	37/11571	0.0540541	2.69595	1.4779	0.169373	0.653232	0.614884	IRAK2/CYLD	2	up	0.184933	2.69595	C1_0 M1 macrophages
Plasma lipoprotein clearance	2/232	37/11571	0.0540541	2.69595	1.4779	0.169373	0.653232	0.614884	APOE/HDLBP	2	up	0.184933	2.69595	C1_0 M1 macrophages
Maternal to zygotic transition (MZT)	4/232	109/11571	0.0366972	1.83028	1.24574	0.175389	0.653232	0.614884	H2AFX/TUBB4B/EIF4A2/ZFP36L2	4	up	0.184933	1.83028	C1_0 M1 macrophages
Diseases of mitotic cell cycle	2/232	38/11571	0.0526316	2.625	1.43515	0.176554	0.653232	0.614884	CCND1/CDKN1C	2	up	0.184933	2.625	C1_0 M1 macrophages
Signaling by FGFR1 in disease	2/232	38/11571	0.0526316	2.625	1.43515	0.176554	0.653232	0.614884	FGFR1/PIK3R1	2	up	0.184933	2.625	C1_0 M1 macrophages
Signaling by Hedgehog	5/232	149/11571	0.033557	1.67366	1.18382	0.179777	0.653232	0.614884	GAS1/GPR161/TUBB2A/SMURF2/TUBB4B	5	up	0.184933	1.67366	C1_0 M1 macrophages
Activation of Ca-permeable Kainate Receptor	1/232	10/11571	0.1	4.9875	1.80437	0.18341	0.653232	0.614884	CALM1	1	up	0.184933	4.9875	C1_0 M1 macrophages
AKT phosphorylates targets in the nucleus	1/232	10/11571	0.1	4.9875	1.80437	0.18341	0.653232	0.614884	FOXO1	1	up	0.184933	4.9875	C1_0 M1 macrophages
ATF6 (ATF6-alpha) activates chaperone genes	1/232	10/11571	0.1	4.9875	1.80437	0.18341	0.653232	0.614884	DDIT3	1	up	0.184933	4.9875	C1_0 M1 macrophages
Bicarbonate transporters	1/232	10/11571	0.1	4.9875	1.80437	0.18341	0.653232	0.614884	SLC4A7	1	up	0.184933	4.9875	C1_0 M1 macrophages
CaMK IV-mediated phosphorylation of CREB	1/232	10/11571	0.1	4.9875	1.80437	0.18341	0.653232	0.614884	CALM1	1	up	0.184933	4.9875	C1_0 M1 macrophages
Caspase activation via Dependence Receptors in the absence of ligand	1/232	10/11571	0.1	4.9875	1.80437	0.18341	0.653232	0.614884	UNC5B	1	up	0.184933	4.9875	C1_0 M1 macrophages
Chylomicron assembly	1/232	10/11571	0.1	4.9875	1.80437	0.18341	0.653232	0.614884	APOE	1	up	0.184933	4.9875	C1_0 M1 macrophages
Glycoprotein hormones	1/232	10/11571	0.1	4.9875	1.80437	0.18341	0.653232	0.614884	INHBA	1	up	0.184933	4.9875	C1_0 M1 macrophages
Ionotropic activity of kainate receptors	1/232	10/11571	0.1	4.9875	1.80437	0.18341	0.653232	0.614884	CALM1	1	up	0.184933	4.9875	C1_0 M1 macrophages
IRAK2 mediated activation of TAK1 complex	1/232	10/11571	0.1	4.9875	1.80437	0.18341	0.653232	0.614884	IRAK2	1	up	0.184933	4.9875	C1_0 M1 macrophages
Maturation of protein 3a_9683673	1/232	10/11571	0.1	4.9875	1.80437	0.18341	0.653232	0.614884	ST6GAL1	1	up	0.184933	4.9875	C1_0 M1 macrophages
Maturation of protein 3a_9694719	1/232	10/11571	0.1	4.9875	1.80437	0.18341	0.653232	0.614884	ST6GAL1	1	up	0.184933	4.9875	C1_0 M1 macrophages
PI3K events in ERBB4 signaling	1/232	10/11571	0.1	4.9875	1.80437	0.18341	0.653232	0.614884	PIK3R1	1	up	0.184933	4.9875	C1_0 M1 macrophages
Regulation of FOXO transcriptional activity by acetylation	1/232	10/11571	0.1	4.9875	1.80437	0.18341	0.653232	0.614884	FOXO1	1	up	0.184933	4.9875	C1_0 M1 macrophages
RUNX1 and FOXP3 control the development of regulatory T lymphocytes (Tregs)	1/232	10/11571	0.1	4.9875	1.80437	0.18341	0.653232	0.614884	TNFRSF18	1	up	0.184933	4.9875	C1_0 M1 macrophages
Signal attenuation	1/232	10/11571	0.1	4.9875	1.80437	0.18341	0.653232	0.614884	IRS2	1	up	0.184933	4.9875	C1_0 M1 macrophages
Synthesis of pyrophosphates in the cytosol	1/232	10/11571	0.1	4.9875	1.80437	0.18341	0.653232	0.614884	NUDT4	1	up	0.184933	4.9875	C1_0 M1 macrophages
Zinc influx into cells by the SLC39 gene family	1/232	10/11571	0.1	4.9875	1.80437	0.18341	0.653232	0.614884	SLC39A10	1	up	0.184933	4.9875	C1_0 M1 macrophages
SIRT1 negatively regulates rRNA expression	2/232	39/11571	0.0512821	2.55769	1.39375	0.183781	0.653232	0.614884	H2AFX/TAF1D	2	up	0.184933	2.55769	C1_0 M1 macrophages
RHOG GTPase cycle	3/232	74/11571	0.0405405	2.02196	1.26148	0.185319	0.653232	0.614884	DOCK4/PIK3R1/ARHGAP21	3	up	0.184933	2.02196	C1_0 M1 macrophages
Autophagy	5/232	151/11571	0.0331126	1.65149	1.15262	0.186591	0.653232	0.614884	TUBB2A/TUBB4B/DYNC1H1/HSP90AB1/HSP90AA1	5	up	0.184933	1.65149	C1_0 M1 macrophages
Nuclear Envelope (NE) Reassembly	3/232	75/11571	0.04	1.995	1.23653	0.190391	0.653232	0.614884	TUBB2A/TUBB4B/LMNA	3	up	0.184933	1.995	C1_0 M1 macrophages
RAF/MAP kinase cascade	8/232	278/11571	0.028777	1.43525	1.05071	0.195664	0.653232	0.614884	SHC3/PDGFA/PDGFB/FGFR1/PIK3R1/RASAL2/IRS2/CALM1	8	up	0.184933	1.43525	C1_0 M1 macrophages
DAG and IP3 signaling	2/232	41/11571	0.0487805	2.43293	1.31469	0.198359	0.653232	0.614884	PRKX/CALM1	2	up	0.184933	2.43293	C1_0 M1 macrophages
Signaling by NTRK1 (TRKA)	4/232	115/11571	0.0347826	1.73478	1.1327	0.199645	0.653232	0.614884	SHC3/PIK3R1/EGR3/IRS2	4	up	0.184933	1.73478	C1_0 M1 macrophages
CASP8 activity is inhibited	1/232	11/11571	0.0909091	4.53409	1.67733	0.199797	0.653232	0.614884	CFLAR	1	up	0.184933	4.53409	C1_0 M1 macrophages
CLEC7A (Dectin-1) induces NFAT activation	1/232	11/11571	0.0909091	4.53409	1.67733	0.199797	0.653232	0.614884	CALM1	1	up	0.184933	4.53409	C1_0 M1 macrophages
Constitutive Signaling by Overexpressed ERBB2	1/232	11/11571	0.0909091	4.53409	1.67733	0.199797	0.653232	0.614884	HSP90AA1	1	up	0.184933	4.53409	C1_0 M1 macrophages
Dimerization of procaspase-8	1/232	11/11571	0.0909091	4.53409	1.67733	0.199797	0.653232	0.614884	CFLAR	1	up	0.184933	4.53409	C1_0 M1 macrophages
Interaction With Cumulus Cells And The Zona Pellucida	1/232	11/11571	0.0909091	4.53409	1.67733	0.199797	0.653232	0.614884	B4GALT1	1	up	0.184933	4.53409	C1_0 M1 macrophages
Interleukin-27 signaling	1/232	11/11571	0.0909091	4.53409	1.67733	0.199797	0.653232	0.614884	IL6ST	1	up	0.184933	4.53409	C1_0 M1 macrophages
Metallothioneins bind metals	1/232	11/11571	0.0909091	4.53409	1.67733	0.199797	0.653232	0.614884	MT3	1	up	0.184933	4.53409	C1_0 M1 macrophages
NFE2L2 regulating tumorigenic genes	1/232	11/11571	0.0909091	4.53409	1.67733	0.199797	0.653232	0.614884	PDGFA	1	up	0.184933	4.53409	C1_0 M1 macrophages
Regulation by c-FLIP	1/232	11/11571	0.0909091	4.53409	1.67733	0.199797	0.653232	0.614884	CFLAR	1	up	0.184933	4.53409	C1_0 M1 macrophages
Signaling by activated point mutants of FGFR1	1/232	11/11571	0.0909091	4.53409	1.67733	0.199797	0.653232	0.614884	FGFR1	1	up	0.184933	4.53409	C1_0 M1 macrophages
Signaling by FGFR4 in disease	1/232	11/11571	0.0909091	4.53409	1.67733	0.199797	0.653232	0.614884	PIK3R1	1	up	0.184933	4.53409	C1_0 M1 macrophages
Signaling by Leptin	1/232	11/11571	0.0909091	4.53409	1.67733	0.199797	0.653232	0.614884	IRS2	1	up	0.184933	4.53409	C1_0 M1 macrophages
Sodium/Calcium exchangers	1/232	11/11571	0.0909091	4.53409	1.67733	0.199797	0.653232	0.614884	CALM1	1	up	0.184933	4.53409	C1_0 M1 macrophages
Type I hemidesmosome assembly	1/232	11/11571	0.0909091	4.53409	1.67733	0.199797	0.653232	0.614884	DST	1	up	0.184933	4.53409	C1_0 M1 macrophages
Sensory processing of sound	3/232	77/11571	0.038961	1.94318	1.18776	0.200639	0.653232	0.614884	EPS8/EZR/MPP1	3	up	0.184933	1.94318	C1_0 M1 macrophages
Neuronal System	11/232	411/11571	0.026764	1.33485	0.988707	0.203387	0.653232	0.614884	KCNA1/KCNQ3/HOMER1/TUBB2A/EPB41L2/MDM2/SLC1A3/TUBB4B/PRKX/CALM1/GLUL	11	up	0.184933	1.33485	C1_0 M1 macrophages
Formation of WDR5-containing histone-modifying complexes	2/232	42/11571	0.047619	2.375	1.27689	0.205699	0.653232	0.614884	PHF20/AKAP8L	2	up	0.184933	2.375	C1_0 M1 macrophages
Biosynthesis of the N-glycan precursor (dolichol lipid-linked oligosaccharide, LLO) and transfer to a nascent protein	3/232	78/11571	0.0384615	1.91827	1.16392	0.205812	0.653232	0.614884	NEU4/ST6GAL1/NANS	3	up	0.184933	1.91827	C1_0 M1 macrophages
Cell-Cell communication	5/232	157/11571	0.0318471	1.58838	1.06172	0.207577	0.653232	0.614884	CADM1/CLDN1/PIK3R1/DST/TESK1	5	up	0.184933	1.58838	C1_0 M1 macrophages
Factors involved in megakaryocyte development and platelet production	5/232	158/11571	0.0316456	1.57832	1.04694	0.211148	0.653232	0.614884	TUBB2A/DOCK4/AKAP1/TUBB4B/MAFG	5	up	0.184933	1.57832	C1_0 M1 macrophages
Assembly and cell surface presentation of NMDA receptors	2/232	43/11571	0.0465116	2.31977	1.24016	0.213069	0.653232	0.614884	TUBB2A/TUBB4B	2	up	0.184933	2.31977	C1_0 M1 macrophages
RND2 GTPase cycle	2/232	43/11571	0.0465116	2.31977	1.24016	0.213069	0.653232	0.614884	PIK3R1/DST	2	up	0.184933	2.31977	C1_0 M1 macrophages
Signaling by FGFR2 in disease	2/232	43/11571	0.0465116	2.31977	1.24016	0.213069	0.653232	0.614884	PIK3R1/POLR2A	2	up	0.184933	2.31977	C1_0 M1 macrophages
Signaling by SCF-KIT	2/232	43/11571	0.0465116	2.31977	1.24016	0.213069	0.653232	0.614884	SOCS6/PIK3R1	2	up	0.184933	2.31977	C1_0 M1 macrophages
Voltage gated Potassium channels	2/232	43/11571	0.0465116	2.31977	1.24016	0.213069	0.653232	0.614884	KCNA1/KCNQ3	2	up	0.184933	2.31977	C1_0 M1 macrophages
Intracellular signaling by second messengers	9/232	329/11571	0.0273556	1.36436	0.95903	0.215752	0.653232	0.614884	PDGFA/PDGFB/FGFR1/PIK3R1/MDM2/FOXO1/PRKX/IRS2/CALM1	9	up	0.184933	1.36436	C1_0 M1 macrophages
ALK mutants bind TKIs	1/232	12/11571	0.0833333	4.15625	1.56468	0.215856	0.653232	0.614884	EIF2AK3	1	up	0.184933	4.15625	C1_0 M1 macrophages
ATF6 (ATF6-alpha) activates chaperones	1/232	12/11571	0.0833333	4.15625	1.56468	0.215856	0.653232	0.614884	DDIT3	1	up	0.184933	4.15625	C1_0 M1 macrophages
GP1b-IX-V activation signalling	1/232	12/11571	0.0833333	4.15625	1.56468	0.215856	0.653232	0.614884	PIK3R1	1	up	0.184933	4.15625	C1_0 M1 macrophages
Interleukin-35 Signalling	1/232	12/11571	0.0833333	4.15625	1.56468	0.215856	0.653232	0.614884	IL6ST	1	up	0.184933	4.15625	C1_0 M1 macrophages
P2Y receptors	1/232	12/11571	0.0833333	4.15625	1.56468	0.215856	0.653232	0.614884	LPAR6	1	up	0.184933	4.15625	C1_0 M1 macrophages
Peptide hormone biosynthesis	1/232	12/11571	0.0833333	4.15625	1.56468	0.215856	0.653232	0.614884	INHBA	1	up	0.184933	4.15625	C1_0 M1 macrophages
Reduction of cytosolic Ca++ levels	1/232	12/11571	0.0833333	4.15625	1.56468	0.215856	0.653232	0.614884	CALM1	1	up	0.184933	4.15625	C1_0 M1 macrophages
Regulation of localization of FOXO transcription factors	1/232	12/11571	0.0833333	4.15625	1.56468	0.215856	0.653232	0.614884	FOXO1	1	up	0.184933	4.15625	C1_0 M1 macrophages
Signaling by PDGFRA extracellular domain mutants	1/232	12/11571	0.0833333	4.15625	1.56468	0.215856	0.653232	0.614884	PIK3R1	1	up	0.184933	4.15625	C1_0 M1 macrophages
Signaling by PDGFRA transmembrane, juxtamembrane and kinase domain mutants	1/232	12/11571	0.0833333	4.15625	1.56468	0.215856	0.653232	0.614884	PIK3R1	1	up	0.184933	4.15625	C1_0 M1 macrophages
Specification of primordial germ cells	1/232	12/11571	0.0833333	4.15625	1.56468	0.215856	0.653232	0.614884	PDPN	1	up	0.184933	4.15625	C1_0 M1 macrophages
TP53 Regulates Transcription of Caspase Activators and Caspases	1/232	12/11571	0.0833333	4.15625	1.56468	0.215856	0.653232	0.614884	CASP10	1	up	0.184933	4.15625	C1_0 M1 macrophages
TP53 Regulates Transcription of Death Receptors and Ligands	1/232	12/11571	0.0833333	4.15625	1.56468	0.215856	0.653232	0.614884	TNFRSF10D	1	up	0.184933	4.15625	C1_0 M1 macrophages
Transport of nucleosides and free purine and pyrimidine bases across the plasma membrane	1/232	12/11571	0.0833333	4.15625	1.56468	0.215856	0.653232	0.614884	SLC25A4	1	up	0.184933	4.15625	C1_0 M1 macrophages
Vitamin D (calciferol) metabolism	1/232	12/11571	0.0833333	4.15625	1.56468	0.215856	0.653232	0.614884	LGMN	1	up	0.184933	4.15625	C1_0 M1 macrophages
Z-decay: degradation of maternal mRNAs by zygotically expressed factors	1/232	12/11571	0.0833333	4.15625	1.56468	0.215856	0.653232	0.614884	EIF4A2	1	up	0.184933	4.15625	C1_0 M1 macrophages
Amyloid fiber formation	3/232	80/11571	0.0375	1.87031	1.11729	0.216247	0.653232	0.614884	H2AFX/SORL1/APOE	3	up	0.184933	1.87031	C1_0 M1 macrophages
Cell junction organization	4/232	119/11571	0.0336134	1.67647	1.06097	0.216348	0.653232	0.614884	CADM1/CLDN1/DST/TESK1	4	up	0.184933	1.67647	C1_0 M1 macrophages
Chromosome Maintenance	4/232	119/11571	0.0336134	1.67647	1.06097	0.216348	0.653232	0.614884	CCNA1/H2AFX/PCNA/POLR2A	4	up	0.184933	1.67647	C1_0 M1 macrophages
Regulation of TP53 Activity	5/232	160/11571	0.03125	1.55859	1.01769	0.218351	0.657159	0.618581	NUAK1/CCNA1/USP2/MDM2/PHF20	5	up	0.182329	1.55859	C1_0 M1 macrophages
Mitotic Prometaphase	6/232	202/11571	0.029703	1.48144	0.987361	0.219849	0.657179	0.6186	TUBB2A/HAUS8/TUBB4B/DYNC1H1/SDCCAG8/HSP90AA1	6	up	0.182316	1.48144	C1_0 M1 macrophages
Retinoid metabolism and transport	2/232	44/11571	0.0454545	2.26705	1.20444	0.220464	0.657179	0.6186	LPL/APOE	2	up	0.182316	2.26705	C1_0 M1 macrophages
TP53 Regulates Transcription of Cell Death Genes	2/232	44/11571	0.0454545	2.26705	1.20444	0.220464	0.657179	0.6186	TNFRSF10D/CASP10	2	up	0.182316	2.26705	C1_0 M1 macrophages
Signaling by Interleukins	12/232	464/11571	0.0258621	1.28987	0.911566	0.221895	0.659346	0.620639	IFNLR1/CCND1/PIK3R1/IRAK2/IL4R/PELI1/FOXO1/IL6R/IL6ST/IRS2/STX4/HSP90AA1	12	up	0.180887	1.28987	C1_0 M1 macrophages
Ub-specific processing proteases	6/232	204/11571	0.0294118	1.46691	0.962388	0.226303	0.661587	0.622749	CCNA1/USP2/SMURF2/MDM2/USP22/CYLD	6	up	0.179413	1.46691	C1_0 M1 macrophages
Carboxyterminal post-translational modifications of tubulin	2/232	45/11571	0.0444444	2.21667	1.16967	0.22788	0.661587	0.622749	TUBB2A/TUBB4B	2	up	0.179413	2.21667	C1_0 M1 macrophages
DAP12 interactions	2/232	45/11571	0.0444444	2.21667	1.16967	0.22788	0.661587	0.622749	PIK3R1/TREM2	2	up	0.179413	2.21667	C1_0 M1 macrophages
Binding and Uptake of Ligands by Scavenger Receptors	4/232	122/11571	0.0327869	1.63525	1.00893	0.229119	0.661587	0.622749	HSPH1/APOE/MSR1/HSP90AA1	4	up	0.179413	1.63525	C1_0 M1 macrophages
Disorders of Developmental Biology	1/232	13/11571	0.0769231	3.83654	1.46367	0.231595	0.661587	0.622749	CALM1	1	up	0.179413	3.83654	C1_0 M1 macrophages
Disorders of Nervous System Development	1/232	13/11571	0.0769231	3.83654	1.46367	0.231595	0.661587	0.622749	CALM1	1	up	0.179413	3.83654	C1_0 M1 macrophages
Loss of function of MECP2 in Rett syndrome	1/232	13/11571	0.0769231	3.83654	1.46367	0.231595	0.661587	0.622749	CALM1	1	up	0.179413	3.83654	C1_0 M1 macrophages
NF-kB activation through FADD/RIP-1 pathway mediated by caspase-8 and -10	1/232	13/11571	0.0769231	3.83654	1.46367	0.231595	0.661587	0.622749	CASP10	1	up	0.179413	3.83654	C1_0 M1 macrophages
Pervasive developmental disorders	1/232	13/11571	0.0769231	3.83654	1.46367	0.231595	0.661587	0.622749	CALM1	1	up	0.179413	3.83654	C1_0 M1 macrophages
Trafficking and processing of endosomal TLR	1/232	13/11571	0.0769231	3.83654	1.46367	0.231595	0.661587	0.622749	LGMN	1	up	0.179413	3.83654	C1_0 M1 macrophages
Potential therapeutics for SARS	5/232	164/11571	0.0304878	1.52058	0.960387	0.232979	0.661587	0.622749	IL6R/ARID4A/ATP1A1/HSP90AB1/HSP90AA1	5	up	0.179413	1.52058	C1_0 M1 macrophages
Organelle biogenesis and maintenance	8/232	295/11571	0.0271186	1.35254	0.87734	0.240904	0.661587	0.622749	BBS5/TUBB2A/HAUS8/TUBB4B/DYNC1H1/CALM1/SDCCAG8/HSP90AA1	8	up	0.179413	1.35254	C1_0 M1 macrophages
Cyclin D associated events in G1	2/232	47/11571	0.0425532	2.12234	1.1028	0.242759	0.661587	0.622749	CCND1/CDKN1C	2	up	0.179413	2.12234	C1_0 M1 macrophages
G1 Phase	2/232	47/11571	0.0425532	2.12234	1.1028	0.242759	0.661587	0.622749	CCND1/CDKN1C	2	up	0.179413	2.12234	C1_0 M1 macrophages
Inhibition of DNA recombination at telomere	2/232	47/11571	0.0425532	2.12234	1.1028	0.242759	0.661587	0.622749	H2AFX/POLR2A	2	up	0.179413	2.12234	C1_0 M1 macrophages
MHC class II antigen presentation	4/232	126/11571	0.031746	1.58333	0.941711	0.24643	0.661587	0.622749	TUBB2A/LGMN/TUBB4B/DYNC1H1	4	up	0.179413	1.58333	C1_0 M1 macrophages
AKT phosphorylates targets in the cytosol	1/232	14/11571	0.0714286	3.5625	1.37224	0.247019	0.661587	0.622749	MDM2	1	up	0.179413	3.5625	C1_0 M1 macrophages
Erythropoietin activates RAS	1/232	14/11571	0.0714286	3.5625	1.37224	0.247019	0.661587	0.622749	IRS2	1	up	0.179413	3.5625	C1_0 M1 macrophages
FGFR1c ligand binding and activation	1/232	14/11571	0.0714286	3.5625	1.37224	0.247019	0.661587	0.622749	FGFR1	1	up	0.179413	3.5625	C1_0 M1 macrophages
Glutamate and glutamine metabolism	1/232	14/11571	0.0714286	3.5625	1.37224	0.247019	0.661587	0.622749	GLUL	1	up	0.179413	3.5625	C1_0 M1 macrophages
Glycogen breakdown (glycogenolysis)	1/232	14/11571	0.0714286	3.5625	1.37224	0.247019	0.661587	0.622749	CALM1	1	up	0.179413	3.5625	C1_0 M1 macrophages
IRAK1 recruits IKK complex	1/232	14/11571	0.0714286	3.5625	1.37224	0.247019	0.661587	0.622749	PELI1	1	up	0.179413	3.5625	C1_0 M1 macrophages
IRAK1 recruits IKK complex upon TLR7/8 or 9 stimulation	1/232	14/11571	0.0714286	3.5625	1.37224	0.247019	0.661587	0.622749	PELI1	1	up	0.179413	3.5625	C1_0 M1 macrophages
Leading Strand Synthesis	1/232	14/11571	0.0714286	3.5625	1.37224	0.247019	0.661587	0.622749	PCNA	1	up	0.179413	3.5625	C1_0 M1 macrophages
Mismatch repair (MMR) directed by MSH2:MSH3 (MutSbeta)	1/232	14/11571	0.0714286	3.5625	1.37224	0.247019	0.661587	0.622749	PCNA	1	up	0.179413	3.5625	C1_0 M1 macrophages
Mismatch repair (MMR) directed by MSH2:MSH6 (MutSalpha)	1/232	14/11571	0.0714286	3.5625	1.37224	0.247019	0.661587	0.622749	PCNA	1	up	0.179413	3.5625	C1_0 M1 macrophages
Polymerase switching	1/232	14/11571	0.0714286	3.5625	1.37224	0.247019	0.661587	0.622749	PCNA	1	up	0.179413	3.5625	C1_0 M1 macrophages
Regulation of TP53 Activity through Association with Co-factors	1/232	14/11571	0.0714286	3.5625	1.37224	0.247019	0.661587	0.622749	PHF20	1	up	0.179413	3.5625	C1_0 M1 macrophages
Removal of the Flap Intermediate	1/232	14/11571	0.0714286	3.5625	1.37224	0.247019	0.661587	0.622749	PCNA	1	up	0.179413	3.5625	C1_0 M1 macrophages
Response to metal ions	1/232	14/11571	0.0714286	3.5625	1.37224	0.247019	0.661587	0.622749	MT3	1	up	0.179413	3.5625	C1_0 M1 macrophages
SEMA3A-Plexin repulsion signaling by inhibiting Integrin adhesion	1/232	14/11571	0.0714286	3.5625	1.37224	0.247019	0.661587	0.622749	PLXNA2	1	up	0.179413	3.5625	C1_0 M1 macrophages
TP53 Regulates Transcription of Genes Involved in G1 Cell Cycle Arrest	1/232	14/11571	0.0714286	3.5625	1.37224	0.247019	0.661587	0.622749	CCNA1	1	up	0.179413	3.5625	C1_0 M1 macrophages
Uptake and function of anthrax toxins	1/232	14/11571	0.0714286	3.5625	1.37224	0.247019	0.661587	0.622749	CALM1	1	up	0.179413	3.5625	C1_0 M1 macrophages
Class I MHC mediated antigen processing & presentation	10/232	386/11571	0.0259067	1.2921	0.834888	0.247425	0.661587	0.622749	HECTD2/TRIM36/MRC2/KBTBD8/SPSB1/CBLB/UBE2O/SMURF2/WSB1/STX4	10	up	0.179413	1.2921	C1_0 M1 macrophages
Hedgehog 'on' state	3/232	86/11571	0.0348837	1.73983	0.985	0.248157	0.661587	0.622749	GAS1/GPR161/SMURF2	3	up	0.179413	1.73983	C1_0 M1 macrophages
G alpha (z) signalling events	2/232	48/11571	0.0416667	2.07812	1.07061	0.250216	0.661587	0.622749	RGS16/PRKCH	2	up	0.179413	2.07812	C1_0 M1 macrophages
Gap junction trafficking	2/232	48/11571	0.0416667	2.07812	1.07061	0.250216	0.661587	0.622749	TUBB2A/TUBB4B	2	up	0.179413	2.07812	C1_0 M1 macrophages
Metabolism of fat-soluble vitamins	2/232	48/11571	0.0416667	2.07812	1.07061	0.250216	0.661587	0.622749	LPL/APOE	2	up	0.179413	2.07812	C1_0 M1 macrophages
RMTs methylate histone arginines	2/232	48/11571	0.0416667	2.07812	1.07061	0.250216	0.661587	0.622749	CCND1/H2AFX	2	up	0.179413	2.07812	C1_0 M1 macrophages
Meiosis	3/232	87/11571	0.0344828	1.71983	0.963973	0.253547	0.666965	0.627811	HSPA2/H2AFX/LMNA	3	up	0.175897	1.71983	C1_0 M1 macrophages
Glycerophospholipid biosynthesis	4/232	128/11571	0.03125	1.55859	0.90898	0.255193	0.666965	0.627811	PLD4/MFSD2A/LPCAT2/GPAT3	4	up	0.175897	1.55859	C1_0 M1 macrophages
Regulation of Complement cascade	4/232	128/11571	0.03125	1.55859	0.90898	0.255193	0.666965	0.627811	C3/C1QB/C1QC/C1QA	4	up	0.175897	1.55859	C1_0 M1 macrophages
PLC beta mediated events	2/232	49/11571	0.0408163	2.03571	1.0392	0.257679	0.666965	0.627811	PRKX/CALM1	2	up	0.175897	2.03571	C1_0 M1 macrophages
Classical antibody-mediated complement activation	3/232	88/11571	0.0340909	1.70028	0.943216	0.258955	0.666965	0.627811	C1QB/C1QC/C1QA	3	up	0.175897	1.70028	C1_0 M1 macrophages
Depolymerization of the Nuclear Lamina	1/232	15/11571	0.0666667	3.325	1.28881	0.262134	0.666965	0.627811	LMNA	1	up	0.175897	3.325	C1_0 M1 macrophages
Eicosanoid ligand-binding receptors	1/232	15/11571	0.0666667	3.325	1.28881	0.262134	0.666965	0.627811	PTGER4	1	up	0.175897	3.325	C1_0 M1 macrophages
IRAK2 mediated activation of TAK1 complex upon TLR7/8 or 9 stimulation	1/232	15/11571	0.0666667	3.325	1.28881	0.262134	0.666965	0.627811	IRAK2	1	up	0.175897	3.325	C1_0 M1 macrophages
Mismatch Repair	1/232	15/11571	0.0666667	3.325	1.28881	0.262134	0.666965	0.627811	PCNA	1	up	0.175897	3.325	C1_0 M1 macrophages
Processive synthesis on the lagging strand	1/232	15/11571	0.0666667	3.325	1.28881	0.262134	0.666965	0.627811	PCNA	1	up	0.175897	3.325	C1_0 M1 macrophages
Response of EIF2AK1 (HRI) to heme deficiency	1/232	15/11571	0.0666667	3.325	1.28881	0.262134	0.666965	0.627811	DDIT3	1	up	0.175897	3.325	C1_0 M1 macrophages
YAP1- and WWTR1 (TAZ)-stimulated gene expression	1/232	15/11571	0.0666667	3.325	1.28881	0.262134	0.666965	0.627811	RUNX2	1	up	0.175897	3.325	C1_0 M1 macrophages
Pre-NOTCH Expression and Processing	3/232	89/11571	0.0337079	1.68118	0.922723	0.264378	0.666965	0.627811	CCND1/H2AFX/B4GALT1	3	up	0.175897	1.68118	C1_0 M1 macrophages
Signaling by ERBB2	2/232	50/11571	0.04	1.995	1.00852	0.265145	0.666965	0.627811	PIK3R1/HSP90AA1	2	up	0.175897	1.995	C1_0 M1 macrophages
Asparagine N-linked glycosylation	8/232	304/11571	0.0263158	1.3125	0.78978	0.266188	0.666965	0.627811	NEU4/ST6GAL1/TUBB2A/AMFR/TUBB4B/NANS/DYNC1H1/B4GALT1	8	up	0.175897	1.3125	C1_0 M1 macrophages
Extension of Telomeres	2/232	51/11571	0.0392157	1.95588	0.978558	0.272612	0.666965	0.627811	CCNA1/PCNA	2	up	0.175897	1.95588	C1_0 M1 macrophages
Gap junction trafficking and regulation	2/232	51/11571	0.0392157	1.95588	0.978558	0.272612	0.666965	0.627811	TUBB2A/TUBB4B	2	up	0.175897	1.95588	C1_0 M1 macrophages
Regulation of ornithine decarboxylase (ODC)	2/232	51/11571	0.0392157	1.95588	0.978558	0.272612	0.666965	0.627811	ODC1/AZIN1	2	up	0.175897	1.95588	C1_0 M1 macrophages
Transcriptional activity of SMAD2/SMAD3:SMAD4 heterotrimer	2/232	51/11571	0.0392157	1.95588	0.978558	0.272612	0.666965	0.627811	SMURF2/TGIF1	2	up	0.175897	1.95588	C1_0 M1 macrophages
Activation of anterior HOX genes in hindbrain development during early embryogenesis	3/232	91/11571	0.032967	1.64423	0.8825	0.275264	0.666965	0.627811	H2AFX/POLR2A/MAFB	3	up	0.175897	1.64423	C1_0 M1 macrophages
Activation of HOX genes during differentiation	3/232	91/11571	0.032967	1.64423	0.8825	0.275264	0.666965	0.627811	H2AFX/POLR2A/MAFB	3	up	0.175897	1.64423	C1_0 M1 macrophages
Signaling by FGFR	3/232	91/11571	0.032967	1.64423	0.8825	0.275264	0.666965	0.627811	FGFR1/PIK3R1/POLR2A	3	up	0.175897	1.64423	C1_0 M1 macrophages
CRMPs in Sema3A signaling	1/232	16/11571	0.0625	3.11719	1.21215	0.276948	0.666965	0.627811	PLXNA2	1	up	0.175897	3.11719	C1_0 M1 macrophages
Nucleotide-like (purinergic) receptors	1/232	16/11571	0.0625	3.11719	1.21215	0.276948	0.666965	0.627811	LPAR6	1	up	0.175897	3.11719	C1_0 M1 macrophages
Phospholipase C-mediated cascade: FGFR1	1/232	16/11571	0.0625	3.11719	1.21215	0.276948	0.666965	0.627811	FGFR1	1	up	0.175897	3.11719	C1_0 M1 macrophages
PI3K events in ERBB2 signaling	1/232	16/11571	0.0625	3.11719	1.21215	0.276948	0.666965	0.627811	PIK3R1	1	up	0.175897	3.11719	C1_0 M1 macrophages
Processing of SMDT1	1/232	16/11571	0.0625	3.11719	1.21215	0.276948	0.666965	0.627811	MICU3	1	up	0.175897	3.11719	C1_0 M1 macrophages
Regulation of KIT signaling	1/232	16/11571	0.0625	3.11719	1.21215	0.276948	0.666965	0.627811	SOCS6	1	up	0.175897	3.11719	C1_0 M1 macrophages
Signaling by FLT3 ITD and TKD mutants	1/232	16/11571	0.0625	3.11719	1.21215	0.276948	0.666965	0.627811	PIK3R1	1	up	0.175897	3.11719	C1_0 M1 macrophages
TGF-beta receptor signaling in EMT (epithelial to mesenchymal transition)	1/232	16/11571	0.0625	3.11719	1.21215	0.276948	0.666965	0.627811	TGFBR2	1	up	0.175897	3.11719	C1_0 M1 macrophages
TRAF6-mediated induction of TAK1 complex within TLR4 complex	1/232	16/11571	0.0625	3.11719	1.21215	0.276948	0.666965	0.627811	IRAK2	1	up	0.175897	3.11719	C1_0 M1 macrophages
Translesion synthesis by REV1	1/232	16/11571	0.0625	3.11719	1.21215	0.276948	0.666965	0.627811	PCNA	1	up	0.175897	3.11719	C1_0 M1 macrophages
Signaling by FGFR1	2/232	52/11571	0.0384615	1.91827	0.949265	0.280076	0.666965	0.627811	FGFR1/PIK3R1	2	up	0.175897	1.91827	C1_0 M1 macrophages
Antigen processing: Ubiquitination & Proteasome degradation	8/232	309/11571	0.02589	1.29126	0.742299	0.280565	0.666965	0.627811	HECTD2/TRIM36/KBTBD8/SPSB1/CBLB/UBE2O/SMURF2/WSB1	8	up	0.175897	1.29126	C1_0 M1 macrophages
Regulation of TP53 Activity through Phosphorylation	3/232	92/11571	0.0326087	1.62636	0.862757	0.280725	0.666965	0.627811	NUAK1/CCNA1/MDM2	3	up	0.175897	1.62636	C1_0 M1 macrophages
Signaling by ALK fusions and activated point mutants	3/232	93/11571	0.0322581	1.60887	0.843251	0.286196	0.666965	0.627811	PIK3R1/EIF2AK3/MDM2	3	up	0.175897	1.60887	C1_0 M1 macrophages
Signaling by ALK in cancer	3/232	93/11571	0.0322581	1.60887	0.843251	0.286196	0.666965	0.627811	PIK3R1/EIF2AK3/MDM2	3	up	0.175897	1.60887	C1_0 M1 macrophages
Intraflagellar transport	2/232	53/11571	0.0377358	1.88208	0.920616	0.287535	0.666965	0.627811	TUBB2A/TUBB4B	2	up	0.175897	1.88208	C1_0 M1 macrophages
mRNA Splicing - Minor Pathway	2/232	53/11571	0.0377358	1.88208	0.920616	0.287535	0.666965	0.627811	POLR2A/SRSF7	2	up	0.175897	1.88208	C1_0 M1 macrophages
Signaling by EGFR	2/232	53/11571	0.0377358	1.88208	0.920616	0.287535	0.666965	0.627811	SPRY1/PIK3R1	2	up	0.175897	1.88208	C1_0 M1 macrophages
Macroautophagy	4/232	136/11571	0.0294118	1.46691	0.783447	0.290815	0.666965	0.627811	TUBB2A/TUBB4B/DYNC1H1/HSP90AA1	4	up	0.175897	1.46691	C1_0 M1 macrophages
Biosynthesis of DHA-derived SPMs	1/232	17/11571	0.0588235	2.93382	1.1413	0.291465	0.666965	0.627811	LTC4S	1	up	0.175897	2.93382	C1_0 M1 macrophages
FOXO-mediated transcription of cell cycle genes	1/232	17/11571	0.0588235	2.93382	1.1413	0.291465	0.666965	0.627811	FOXO1	1	up	0.175897	2.93382	C1_0 M1 macrophages
GAB1 signalosome	1/232	17/11571	0.0588235	2.93382	1.1413	0.291465	0.666965	0.627811	PIK3R1	1	up	0.175897	2.93382	C1_0 M1 macrophages
Hyaluronan metabolism	1/232	17/11571	0.0588235	2.93382	1.1413	0.291465	0.666965	0.627811	HAS1	1	up	0.175897	2.93382	C1_0 M1 macrophages
IL-6-type cytokine receptor ligand interactions	1/232	17/11571	0.0588235	2.93382	1.1413	0.291465	0.666965	0.627811	IL6ST	1	up	0.175897	2.93382	C1_0 M1 macrophages
Metabolism of folate and pterines	1/232	17/11571	0.0588235	2.93382	1.1413	0.291465	0.666965	0.627811	MTHFR	1	up	0.175897	2.93382	C1_0 M1 macrophages
Protein methylation	1/232	17/11571	0.0588235	2.93382	1.1413	0.291465	0.666965	0.627811	CALM1	1	up	0.175897	2.93382	C1_0 M1 macrophages
Removal of the Flap Intermediate from the C-strand	1/232	17/11571	0.0588235	2.93382	1.1413	0.291465	0.666965	0.627811	PCNA	1	up	0.175897	2.93382	C1_0 M1 macrophages
Signaling by Activin	1/232	17/11571	0.0588235	2.93382	1.1413	0.291465	0.666965	0.627811	INHBA	1	up	0.175897	2.93382	C1_0 M1 macrophages
Signaling by NTRK3 (TRKC)	1/232	17/11571	0.0588235	2.93382	1.1413	0.291465	0.666965	0.627811	PIK3R1	1	up	0.175897	2.93382	C1_0 M1 macrophages
The NLRP3 inflammasome	1/232	17/11571	0.0588235	2.93382	1.1413	0.291465	0.666965	0.627811	HSP90AB1	1	up	0.175897	2.93382	C1_0 M1 macrophages
Translesion synthesis by POLI	1/232	17/11571	0.0588235	2.93382	1.1413	0.291465	0.666965	0.627811	PCNA	1	up	0.175897	2.93382	C1_0 M1 macrophages
Translesion synthesis by POLK	1/232	17/11571	0.0588235	2.93382	1.1413	0.291465	0.666965	0.627811	PCNA	1	up	0.175897	2.93382	C1_0 M1 macrophages
G-protein mediated events	2/232	54/11571	0.037037	1.84722	0.892581	0.294985	0.666965	0.627811	PRKX/CALM1	2	up	0.175897	1.84722	C1_0 M1 macrophages
Ion homeostasis	2/232	54/11571	0.037037	1.84722	0.892581	0.294985	0.666965	0.627811	ATP1A1/CALM1	2	up	0.175897	1.84722	C1_0 M1 macrophages
Transmission across Chemical Synapses	7/232	269/11571	0.0260223	1.29786	0.70703	0.295181	0.666965	0.627811	TUBB2A/MDM2/SLC1A3/TUBB4B/PRKX/CALM1/GLUL	7	up	0.175897	1.29786	C1_0 M1 macrophages
Amino acids regulate mTORC1	2/232	55/11571	0.0363636	1.81364	0.865136	0.302424	0.666965	0.627811	FNIP2/ATP6V0E1	2	up	0.175897	1.81364	C1_0 M1 macrophages
Regulation of RUNX3 expression and activity	2/232	55/11571	0.0363636	1.81364	0.865136	0.302424	0.666965	0.627811	SMURF2/MDM2	2	up	0.175897	1.81364	C1_0 M1 macrophages
Signaling by Non-Receptor Tyrosine Kinases	2/232	55/11571	0.0363636	1.81364	0.865136	0.302424	0.666965	0.627811	CCND1/KHDRBS3	2	up	0.175897	1.81364	C1_0 M1 macrophages
Signaling by PTK6	2/232	55/11571	0.0363636	1.81364	0.865136	0.302424	0.666965	0.627811	CCND1/KHDRBS3	2	up	0.175897	1.81364	C1_0 M1 macrophages
Creation of C4 and C2 activators	3/232	96/11571	0.03125	1.55859	0.786102	0.302656	0.666965	0.627811	C1QB/C1QC/C1QA	3	up	0.175897	1.55859	C1_0 M1 macrophages
Complement cascade	4/232	139/11571	0.028777	1.43525	0.738431	0.304355	0.666965	0.627811	C3/C1QB/C1QC/C1QA	4	up	0.175897	1.43525	C1_0 M1 macrophages
ABC transporters in lipid homeostasis	1/232	18/11571	0.0555556	2.77083	1.07545	0.305692	0.666965	0.627811	ABCG1	1	up	0.175897	2.77083	C1_0 M1 macrophages
Activation of SMO	1/232	18/11571	0.0555556	2.77083	1.07545	0.305692	0.666965	0.627811	GAS1	1	up	0.175897	2.77083	C1_0 M1 macrophages
Caspase activation via Death Receptors in the presence of ligand	1/232	18/11571	0.0555556	2.77083	1.07545	0.305692	0.666965	0.627811	CFLAR	1	up	0.175897	2.77083	C1_0 M1 macrophages
Cell-extracellular matrix interactions	1/232	18/11571	0.0555556	2.77083	1.07545	0.305692	0.666965	0.627811	TESK1	1	up	0.175897	2.77083	C1_0 M1 macrophages
FGFR1 ligand binding and activation	1/232	18/11571	0.0555556	2.77083	1.07545	0.305692	0.666965	0.627811	FGFR1	1	up	0.175897	2.77083	C1_0 M1 macrophages
PI-3K cascade:FGFR3	1/232	18/11571	0.0555556	2.77083	1.07545	0.305692	0.666965	0.627811	PIK3R1	1	up	0.175897	2.77083	C1_0 M1 macrophages
PKA activation	1/232	18/11571	0.0555556	2.77083	1.07545	0.305692	0.666965	0.627811	CALM1	1	up	0.175897	2.77083	C1_0 M1 macrophages
Pre-NOTCH Processing in Golgi	1/232	18/11571	0.0555556	2.77083	1.07545	0.305692	0.666965	0.627811	B4GALT1	1	up	0.175897	2.77083	C1_0 M1 macrophages
RORA activates gene expression	1/232	18/11571	0.0555556	2.77083	1.07545	0.305692	0.666965	0.627811	SREBF1	1	up	0.175897	2.77083	C1_0 M1 macrophages
Signaling by cytosolic FGFR1 fusion mutants	1/232	18/11571	0.0555556	2.77083	1.07545	0.305692	0.666965	0.627811	PIK3R1	1	up	0.175897	2.77083	C1_0 M1 macrophages
Tie2 Signaling	1/232	18/11571	0.0555556	2.77083	1.07545	0.305692	0.666965	0.627811	PIK3R1	1	up	0.175897	2.77083	C1_0 M1 macrophages
TP53 Regulates Transcription of Genes Involved in G2 Cell Cycle Arrest	1/232	18/11571	0.0555556	2.77083	1.07545	0.305692	0.666965	0.627811	PCNA	1	up	0.175897	2.77083	C1_0 M1 macrophages
Transport to the Golgi and subsequent modification	5/232	185/11571	0.027027	1.34797	0.682447	0.313498	0.67672	0.636993	ST6GAL1/TUBB2A/TUBB4B/DYNC1H1/B4GALT1	5	up	0.169591	1.34797	C1_0 M1 macrophages
Neurexins and neuroligins	2/232	57/11571	0.0350877	1.75	0.811912	0.317259	0.67672	0.636993	HOMER1/EPB41L2	2	up	0.169591	1.75	C1_0 M1 macrophages
Stabilization of p53	2/232	57/11571	0.0350877	1.75	0.811912	0.317259	0.67672	0.636993	MDM2/PHF20	2	up	0.169591	1.75	C1_0 M1 macrophages
Assembly of active LPL and LIPC lipase complexes	1/232	19/11571	0.0526316	2.625	1.01397	0.319635	0.67672	0.636993	LPL	1	up	0.169591	2.625	C1_0 M1 macrophages
Biosynthesis of specialized proresolving mediators (SPMs)	1/232	19/11571	0.0526316	2.625	1.01397	0.319635	0.67672	0.636993	LTC4S	1	up	0.169591	2.625	C1_0 M1 macrophages
Initiation of Nuclear Envelope (NE) Reformation	1/232	19/11571	0.0526316	2.625	1.01397	0.319635	0.67672	0.636993	LMNA	1	up	0.169591	2.625	C1_0 M1 macrophages
Processive synthesis on the C-strand of the telomere	1/232	19/11571	0.0526316	2.625	1.01397	0.319635	0.67672	0.636993	PCNA	1	up	0.169591	2.625	C1_0 M1 macrophages
Regulation of TP53 Activity through Methylation	1/232	19/11571	0.0526316	2.625	1.01397	0.319635	0.67672	0.636993	MDM2	1	up	0.169591	2.625	C1_0 M1 macrophages
Signaling by FGFR2 IIIa TM	1/232	19/11571	0.0526316	2.625	1.01397	0.319635	0.67672	0.636993	POLR2A	1	up	0.169591	2.625	C1_0 M1 macrophages
Signaling by FLT3 fusion proteins	1/232	19/11571	0.0526316	2.625	1.01397	0.319635	0.67672	0.636993	PIK3R1	1	up	0.169591	2.625	C1_0 M1 macrophages
Transcription of E2F targets under negative control by DREAM complex	1/232	19/11571	0.0526316	2.625	1.01397	0.319635	0.67672	0.636993	PCNA	1	up	0.169591	2.625	C1_0 M1 macrophages
Translesion Synthesis by POLH	1/232	19/11571	0.0526316	2.625	1.01397	0.319635	0.67672	0.636993	PCNA	1	up	0.169591	2.625	C1_0 M1 macrophages
VEGFR2 mediated cell proliferation	1/232	19/11571	0.0526316	2.625	1.01397	0.319635	0.67672	0.636993	CALM1	1	up	0.169591	2.625	C1_0 M1 macrophages
mRNA 3'-end processing	2/232	58/11571	0.0344828	1.71983	0.786089	0.32465	0.67672	0.636993	FYTTD1/SRSF7	2	up	0.169591	1.71983	C1_0 M1 macrophages
Signaling by ERBB4	2/232	58/11571	0.0344828	1.71983	0.786089	0.32465	0.67672	0.636993	PIK3R1/APOE	2	up	0.169591	1.71983	C1_0 M1 macrophages
Transcriptional regulation of granulopoiesis	2/232	58/11571	0.0344828	1.71983	0.786089	0.32465	0.67672	0.636993	H2AFX/IL6R	2	up	0.169591	1.71983	C1_0 M1 macrophages
COPI-mediated anterograde transport	3/232	101/11571	0.029703	1.48144	0.695089	0.330171	0.67672	0.636993	TUBB2A/TUBB4B/DYNC1H1	3	up	0.169591	1.48144	C1_0 M1 macrophages
Interferon Signaling	7/232	280/11571	0.025	1.24687	0.598154	0.330529	0.67672	0.636993	HSPA2/TUBB2A/HSPA1B/GBP2/TUBB4B/HSPA1A/EIF4A2	7	up	0.169591	1.24687	C1_0 M1 macrophages
B-WICH complex positively regulates rRNA expression	2/232	59/11571	0.0338983	1.69068	0.760763	0.332021	0.67672	0.636993	H2AFX/TAF1D	2	up	0.169591	1.69068	C1_0 M1 macrophages
Non-integrin membrane-ECM interactions	2/232	59/11571	0.0338983	1.69068	0.760763	0.332021	0.67672	0.636993	PDGFA/PDGFB	2	up	0.169591	1.69068	C1_0 M1 macrophages
RNA Polymerase I Promoter Escape	2/232	59/11571	0.0338983	1.69068	0.760763	0.332021	0.67672	0.636993	H2AFX/TAF1D	2	up	0.169591	1.69068	C1_0 M1 macrophages
Chondroitin sulfate biosynthesis	1/232	20/11571	0.05	2.49375	0.956327	0.333299	0.67672	0.636993	CHPF	1	up	0.169591	2.49375	C1_0 M1 macrophages
Diseases associated with N-glycosylation of proteins	1/232	20/11571	0.05	2.49375	0.956327	0.333299	0.67672	0.636993	B4GALT1	1	up	0.169591	2.49375	C1_0 M1 macrophages
Lagging Strand Synthesis	1/232	20/11571	0.05	2.49375	0.956327	0.333299	0.67672	0.636993	PCNA	1	up	0.169591	2.49375	C1_0 M1 macrophages
PI-3K cascade:FGFR4	1/232	20/11571	0.05	2.49375	0.956327	0.333299	0.67672	0.636993	PIK3R1	1	up	0.169591	2.49375	C1_0 M1 macrophages
Ras activation upon Ca2+ influx through NMDA receptor	1/232	20/11571	0.05	2.49375	0.956327	0.333299	0.67672	0.636993	CALM1	1	up	0.169591	2.49375	C1_0 M1 macrophages
Signaling by KIT in disease	1/232	20/11571	0.05	2.49375	0.956327	0.333299	0.67672	0.636993	PIK3R1	1	up	0.169591	2.49375	C1_0 M1 macrophages
Signaling by PDGFR in disease	1/232	20/11571	0.05	2.49375	0.956327	0.333299	0.67672	0.636993	PIK3R1	1	up	0.169591	2.49375	C1_0 M1 macrophages
Signaling by phosphorylated juxtamembrane, extracellular and kinase domain KIT mutants	1/232	20/11571	0.05	2.49375	0.956327	0.333299	0.67672	0.636993	PIK3R1	1	up	0.169591	2.49375	C1_0 M1 macrophages
Signalling to RAS	1/232	20/11571	0.05	2.49375	0.956327	0.333299	0.67672	0.636993	SHC3	1	up	0.169591	2.49375	C1_0 M1 macrophages
SUMOylation of transcription factors	1/232	20/11571	0.05	2.49375	0.956327	0.333299	0.67672	0.636993	MDM2	1	up	0.169591	2.49375	C1_0 M1 macrophages
Vitamin B5 (pantothenate) metabolism	1/232	20/11571	0.05	2.49375	0.956327	0.333299	0.67672	0.636993	ENPP1	1	up	0.169591	2.49375	C1_0 M1 macrophages
Deubiquitination	7/232	282/11571	0.0248227	1.23803	0.578836	0.33703	0.681726	0.641705	CCNA1/USP2/SMURF2/MDM2/USP22/CYLD/TGFBR2	7	up	0.16639	1.23803	C1_0 M1 macrophages
DNA Damage/Telomere Stress Induced Senescence	2/232	60/11571	0.0333333	1.6625	0.735916	0.339369	0.681726	0.641705	CCNA1/H2AFX	2	up	0.16639	1.6625	C1_0 M1 macrophages
Ribosomal scanning and start codon recognition	2/232	60/11571	0.0333333	1.6625	0.735916	0.339369	0.681726	0.641705	EIF4A2/EIF5	2	up	0.16639	1.6625	C1_0 M1 macrophages
SCF(Skp2)-mediated degradation of p27/p21	2/232	60/11571	0.0333333	1.6625	0.735916	0.339369	0.681726	0.641705	CCNA1/CCND1	2	up	0.16639	1.6625	C1_0 M1 macrophages
ER Quality Control Compartment (ERQC)	1/232	21/11571	0.047619	2.375	0.902079	0.34669	0.681726	0.641705	AMFR	1	up	0.16639	2.375	C1_0 M1 macrophages
Mitochondrial tRNA aminoacylation	1/232	21/11571	0.047619	2.375	0.902079	0.34669	0.681726	0.641705	AARS2	1	up	0.16639	2.375	C1_0 M1 macrophages
Negative regulation of MET activity	1/232	21/11571	0.047619	2.375	0.902079	0.34669	0.681726	0.641705	PTPRJ	1	up	0.16639	2.375	C1_0 M1 macrophages
Negative regulation of NMDA receptor-mediated neuronal transmission	1/232	21/11571	0.047619	2.375	0.902079	0.34669	0.681726	0.641705	CALM1	1	up	0.16639	2.375	C1_0 M1 macrophages
PCNA-Dependent Long Patch Base Excision Repair	1/232	21/11571	0.047619	2.375	0.902079	0.34669	0.681726	0.641705	PCNA	1	up	0.16639	2.375	C1_0 M1 macrophages
Regulation of gene expression in beta cells	1/232	21/11571	0.047619	2.375	0.902079	0.34669	0.681726	0.641705	FOXO1	1	up	0.16639	2.375	C1_0 M1 macrophages
RHO GTPases activate PAKs	1/232	21/11571	0.047619	2.375	0.902079	0.34669	0.681726	0.641705	CALM1	1	up	0.16639	2.375	C1_0 M1 macrophages
SHC-mediated cascade:FGFR1	1/232	21/11571	0.047619	2.375	0.902079	0.34669	0.681726	0.641705	FGFR1	1	up	0.16639	2.375	C1_0 M1 macrophages
Signal transduction by L1	1/232	21/11571	0.047619	2.375	0.902079	0.34669	0.681726	0.641705	FGFR1	1	up	0.16639	2.375	C1_0 M1 macrophages
Synthesis of Leukotrienes (LT) and Eoxins (EX)	1/232	21/11571	0.047619	2.375	0.902079	0.34669	0.681726	0.641705	LTC4S	1	up	0.16639	2.375	C1_0 M1 macrophages
Unblocking of NMDA receptors, glutamate binding and activation	1/232	21/11571	0.047619	2.375	0.902079	0.34669	0.681726	0.641705	CALM1	1	up	0.16639	2.375	C1_0 M1 macrophages
Mitotic G1 phase and G1/S transition	4/232	149/11571	0.0268456	1.33893	0.595594	0.349873	0.686544	0.646241	CCNA1/CCND1/CDKN1C/PCNA	4	up	0.163332	1.33893	C1_0 M1 macrophages
Kinesins	2/232	62/11571	0.0322581	1.60887	0.687584	0.353988	0.690326	0.6498	TUBB2A/TUBB4B	2	up	0.160946	1.60887	C1_0 M1 macrophages
Transport of inorganic cations/anions and amino acids/oligopeptides	3/232	106/11571	0.0283019	1.41156	0.608862	0.357665	0.690326	0.6498	SLC1A3/SLC4A7/CALM1	3	up	0.160946	1.41156	C1_0 M1 macrophages
Cellular hexose transport	1/232	22/11571	0.0454545	2.26705	0.850853	0.359812	0.690326	0.6498	SLC2A8	1	up	0.160946	2.26705	C1_0 M1 macrophages
Deregulated CDK5 triggers multiple neurodegenerative pathways in Alzheimer's disease models	1/232	22/11571	0.0454545	2.26705	0.850853	0.359812	0.690326	0.6498	LMNA	1	up	0.160946	2.26705	C1_0 M1 macrophages
Insertion of tail-anchored proteins into the endoplasmic reticulum membrane	1/232	22/11571	0.0454545	2.26705	0.850853	0.359812	0.690326	0.6498	PRNP	1	up	0.160946	2.26705	C1_0 M1 macrophages
JNK (c-Jun kinases) phosphorylation and activation mediated by activated human TAK1	1/232	22/11571	0.0454545	2.26705	0.850853	0.359812	0.690326	0.6498	IRAK2	1	up	0.160946	2.26705	C1_0 M1 macrophages
Neurodegenerative Diseases	1/232	22/11571	0.0454545	2.26705	0.850853	0.359812	0.690326	0.6498	LMNA	1	up	0.160946	2.26705	C1_0 M1 macrophages
Regulation of signaling by CBL	1/232	22/11571	0.0454545	2.26705	0.850853	0.359812	0.690326	0.6498	PIK3R1	1	up	0.160946	2.26705	C1_0 M1 macrophages
Signaling by ERBB2 TMD/JMD mutants	1/232	22/11571	0.0454545	2.26705	0.850853	0.359812	0.690326	0.6498	HSP90AA1	1	up	0.160946	2.26705	C1_0 M1 macrophages
Signaling by FGFR3 in disease	1/232	22/11571	0.0454545	2.26705	0.850853	0.359812	0.690326	0.6498	PIK3R1	1	up	0.160946	2.26705	C1_0 M1 macrophages
PIP3 activates AKT signaling	7/232	289/11571	0.0242215	1.20804	0.512314	0.359913	0.690326	0.6498	PDGFA/PDGFB/FGFR1/PIK3R1/MDM2/FOXO1/IRS2	7	up	0.160946	1.20804	C1_0 M1 macrophages
NCAM signaling for neurite out-growth	2/232	63/11571	0.031746	1.58333	0.664065	0.361256	0.690736	0.650186	FGFR1/PRNP	2	up	0.160688	1.58333	C1_0 M1 macrophages
Role of phospholipids in phagocytosis	3/232	107/11571	0.0280374	1.39836	0.592145	0.363149	0.690736	0.650186	PLD4/PIK3R1/FCGR2A	3	up	0.160688	1.39836	C1_0 M1 macrophages
Stimuli-sensing channels	3/232	107/11571	0.0280374	1.39836	0.592145	0.363149	0.690736	0.650186	TSC22D3/TTYH3/CALM1	3	up	0.160688	1.39836	C1_0 M1 macrophages
Toll Like Receptor 9 (TLR9) Cascade	3/232	107/11571	0.0280374	1.39836	0.592145	0.363149	0.690736	0.650186	IRAK2/PELI1/EEA1	3	up	0.160688	1.39836	C1_0 M1 macrophages
Gap-filling DNA repair synthesis and ligation in TC-NER	2/232	64/11571	0.03125	1.55859	0.640956	0.368493	0.690736	0.650186	PCNA/POLR2A	2	up	0.160688	1.55859	C1_0 M1 macrophages
HATs acetylate histones	3/232	108/11571	0.0277778	1.38542	0.575594	0.368626	0.690736	0.650186	PHF20/USP22/MORF4L2	3	up	0.160688	1.38542	C1_0 M1 macrophages
Abortive elongation of HIV-1 transcript in the absence of Tat	1/232	23/11571	0.0434783	2.16848	0.802333	0.372673	0.690736	0.650186	POLR2A	1	up	0.160688	2.16848	C1_0 M1 macrophages
activated TAK1 mediates p38 MAPK activation	1/232	23/11571	0.0434783	2.16848	0.802333	0.372673	0.690736	0.650186	IRAK2	1	up	0.160688	2.16848	C1_0 M1 macrophages
Azathioprine ADME	1/232	23/11571	0.0434783	2.16848	0.802333	0.372673	0.690736	0.650186	ABCC4	1	up	0.160688	2.16848	C1_0 M1 macrophages
BBSome-mediated cargo-targeting to cilium	1/232	23/11571	0.0434783	2.16848	0.802333	0.372673	0.690736	0.650186	BBS5	1	up	0.160688	2.16848	C1_0 M1 macrophages
FRS-mediated FGFR1 signaling	1/232	23/11571	0.0434783	2.16848	0.802333	0.372673	0.690736	0.650186	FGFR1	1	up	0.160688	2.16848	C1_0 M1 macrophages
Intrinsic Pathway of Fibrin Clot Formation	1/232	23/11571	0.0434783	2.16848	0.802333	0.372673	0.690736	0.650186	A2M	1	up	0.160688	2.16848	C1_0 M1 macrophages
Long-term potentiation	1/232	23/11571	0.0434783	2.16848	0.802333	0.372673	0.690736	0.650186	CALM1	1	up	0.160688	2.16848	C1_0 M1 macrophages
Nephrin family interactions	1/232	23/11571	0.0434783	2.16848	0.802333	0.372673	0.690736	0.650186	PIK3R1	1	up	0.160688	2.16848	C1_0 M1 macrophages
PI-3K cascade:FGFR2	1/232	23/11571	0.0434783	2.16848	0.802333	0.372673	0.690736	0.650186	PIK3R1	1	up	0.160688	2.16848	C1_0 M1 macrophages
RNA Polymerase III Transcription Termination	1/232	23/11571	0.0434783	2.16848	0.802333	0.372673	0.690736	0.650186	NFIC	1	up	0.160688	2.16848	C1_0 M1 macrophages
Telomere Extension By Telomerase	1/232	23/11571	0.0434783	2.16848	0.802333	0.372673	0.690736	0.650186	CCNA1	1	up	0.160688	2.16848	C1_0 M1 macrophages
Dual incision in TC-NER	2/232	65/11571	0.0307692	1.53462	0.618243	0.375699	0.693598	0.652881	PCNA/POLR2A	2	up	0.158892	1.53462	C1_0 M1 macrophages
Signaling by BRAF and RAF1 fusions	2/232	65/11571	0.0307692	1.53462	0.618243	0.375699	0.693598	0.652881	LMNA/CALM1	2	up	0.158892	1.53462	C1_0 M1 macrophages
CD28 dependent PI3K/Akt signaling	1/232	24/11571	0.0416667	2.07812	0.756247	0.385276	0.698872	0.657845	PIK3R1	1	up	0.155602	2.07812	C1_0 M1 macrophages
DARPP-32 events	1/232	24/11571	0.0416667	2.07812	0.756247	0.385276	0.698872	0.657845	CALM1	1	up	0.155602	2.07812	C1_0 M1 macrophages
Estrogen-dependent nuclear events downstream of ESR-membrane signaling	1/232	24/11571	0.0416667	2.07812	0.756247	0.385276	0.698872	0.657845	CCND1	1	up	0.155602	2.07812	C1_0 M1 macrophages
Glutamate Neurotransmitter Release Cycle	1/232	24/11571	0.0416667	2.07812	0.756247	0.385276	0.698872	0.657845	SLC1A3	1	up	0.155602	2.07812	C1_0 M1 macrophages
Growth hormone receptor signaling	1/232	24/11571	0.0416667	2.07812	0.756247	0.385276	0.698872	0.657845	IRS2	1	up	0.155602	2.07812	C1_0 M1 macrophages
RAS processing	1/232	24/11571	0.0416667	2.07812	0.756247	0.385276	0.698872	0.657845	CALM1	1	up	0.155602	2.07812	C1_0 M1 macrophages
Replacement of protamines by nucleosomes in the male pronucleus	1/232	24/11571	0.0416667	2.07812	0.756247	0.385276	0.698872	0.657845	H2AFX	1	up	0.155602	2.07812	C1_0 M1 macrophages
RUNX2 regulates osteoblast differentiation	1/232	24/11571	0.0416667	2.07812	0.756247	0.385276	0.698872	0.657845	RUNX2	1	up	0.155602	2.07812	C1_0 M1 macrophages
Thromboxane signalling through TP receptor	1/232	24/11571	0.0416667	2.07812	0.756247	0.385276	0.698872	0.657845	GNA13	1	up	0.155602	2.07812	C1_0 M1 macrophages
Neurotransmitter receptors and postsynaptic signal transmission	5/232	204/11571	0.0245098	1.22243	0.45846	0.389076	0.704154	0.662817	TUBB2A/MDM2/TUBB4B/PRKX/CALM1	5	up	0.152333	1.22243	C1_0 M1 macrophages
RNA Polymerase II Transcription Termination	2/232	67/11571	0.0298507	1.48881	0.573948	0.390007	0.704154	0.662817	FYTTD1/SRSF7	2	up	0.152333	1.48881	C1_0 M1 macrophages
Hedgehog 'off' state	3/232	112/11571	0.0267857	1.33594	0.510996	0.390444	0.704154	0.662817	GPR161/TUBB2A/TUBB4B	3	up	0.152333	1.33594	C1_0 M1 macrophages
Cyclin A/B1/B2 associated events during G2/M transition	1/232	25/11571	0.04	1.995	0.712362	0.397627	0.704883	0.663504	CCNA1	1	up	0.151883	1.995	C1_0 M1 macrophages
Deadenylation of mRNA	1/232	25/11571	0.04	1.995	0.712362	0.397627	0.704883	0.663504	EIF4A2	1	up	0.151883	1.995	C1_0 M1 macrophages
Defective Intrinsic Pathway for Apoptosis	1/232	25/11571	0.04	1.995	0.712362	0.397627	0.704883	0.663504	LMNA	1	up	0.151883	1.995	C1_0 M1 macrophages
Downstream signaling of activated FGFR3	1/232	25/11571	0.04	1.995	0.712362	0.397627	0.704883	0.663504	PIK3R1	1	up	0.151883	1.995	C1_0 M1 macrophages
Gap-filling DNA repair synthesis and ligation in GG-NER	1/232	25/11571	0.04	1.995	0.712362	0.397627	0.704883	0.663504	PCNA	1	up	0.151883	1.995	C1_0 M1 macrophages
Glycogen metabolism	1/232	25/11571	0.04	1.995	0.712362	0.397627	0.704883	0.663504	CALM1	1	up	0.151883	1.995	C1_0 M1 macrophages
Inflammasomes	1/232	25/11571	0.04	1.995	0.712362	0.397627	0.704883	0.663504	HSP90AB1	1	up	0.151883	1.995	C1_0 M1 macrophages
Insulin processing	1/232	25/11571	0.04	1.995	0.712362	0.397627	0.704883	0.663504	ERO1B	1	up	0.151883	1.995	C1_0 M1 macrophages
Resolution of AP sites via the multiple-nucleotide patch replacement pathway	1/232	25/11571	0.04	1.995	0.712362	0.397627	0.704883	0.663504	PCNA	1	up	0.151883	1.995	C1_0 M1 macrophages
Anti-inflammatory response favouring Leishmania parasite infection	4/232	160/11571	0.025	1.24687	0.449778	0.400021	0.706452	0.664981	RHBDF2/PRKX/FCGR2A/CALM1	4	up	0.150917	1.24687	C1_0 M1 macrophages
Leishmania parasite growth and survival	4/232	160/11571	0.025	1.24687	0.449778	0.400021	0.706452	0.664981	RHBDF2/PRKX/FCGR2A/CALM1	4	up	0.150917	1.24687	C1_0 M1 macrophages
HDR through Homologous Recombination (HRR) or Single Strand Annealing (SSA)	3/232	114/11571	0.0263158	1.3125	0.479612	0.401286	0.707351	0.665827	CCNA1/H2AFX/PCNA	3	up	0.150365	1.3125	C1_0 M1 macrophages
Sensory processing of sound by inner hair cells of the cochlea	2/232	69/11571	0.0289855	1.44565	0.531077	0.404168	0.708887	0.667272	EPS8/EZR	2	up	0.149423	1.44565	C1_0 M1 macrophages
Epigenetic regulation of gene expression	4/232	161/11571	0.0248447	1.23913	0.437047	0.404557	0.708887	0.667272	H2AFX/PHF20/AKAP8L/TAF1D	4	up	0.149423	1.23913	C1_0 M1 macrophages
Calnexin/calreticulin cycle	1/232	26/11571	0.0384615	1.91827	0.670476	0.40973	0.708887	0.667272	AMFR	1	up	0.149423	1.91827	C1_0 M1 macrophages
Digestion and absorption	1/232	26/11571	0.0384615	1.91827	0.670476	0.40973	0.708887	0.667272	SLC2A5	1	up	0.149423	1.91827	C1_0 M1 macrophages
Fertilization	1/232	26/11571	0.0384615	1.91827	0.670476	0.40973	0.708887	0.667272	B4GALT1	1	up	0.149423	1.91827	C1_0 M1 macrophages
HDMs demethylate histones	1/232	26/11571	0.0384615	1.91827	0.670476	0.40973	0.708887	0.667272	ARID5B	1	up	0.149423	1.91827	C1_0 M1 macrophages
Interleukin-20 family signaling	1/232	26/11571	0.0384615	1.91827	0.670476	0.40973	0.708887	0.667272	IFNLR1	1	up	0.149423	1.91827	C1_0 M1 macrophages
MicroRNA (miRNA) biogenesis	1/232	26/11571	0.0384615	1.91827	0.670476	0.40973	0.708887	0.667272	POLR2A	1	up	0.149423	1.91827	C1_0 M1 macrophages
Polymerase switching on the C-strand of the telomere	1/232	26/11571	0.0384615	1.91827	0.670476	0.40973	0.708887	0.667272	PCNA	1	up	0.149423	1.91827	C1_0 M1 macrophages
Termination of O-glycan biosynthesis	1/232	26/11571	0.0384615	1.91827	0.670476	0.40973	0.708887	0.667272	ST6GAL1	1	up	0.149423	1.91827	C1_0 M1 macrophages
EML4 and NUDC in mitotic spindle formation	3/232	116/11571	0.0258621	1.28987	0.448806	0.412074	0.711626	0.66985	TUBB2A/TUBB4B/DYNC1H1	3	up	0.147748	1.28987	C1_0 M1 macrophages
Phospholipid metabolism	5/232	211/11571	0.0236967	1.18187	0.381365	0.416939	0.716171	0.674128	PLD4/PIK3R1/MFSD2A/LPCAT2/GPAT3	5	up	0.144983	1.18187	C1_0 M1 macrophages
Base Excision Repair	2/232	71/11571	0.028169	1.40493	0.489534	0.418172	0.716171	0.674128	H2AFX/PCNA	2	up	0.144983	1.40493	C1_0 M1 macrophages
Acyl chain remodelling of PC	1/232	27/11571	0.037037	1.84722	0.630412	0.421592	0.716171	0.674128	LPCAT2	1	up	0.144983	1.84722	C1_0 M1 macrophages
Cholesterol biosynthesis	1/232	27/11571	0.037037	1.84722	0.630412	0.421592	0.716171	0.674128	SREBF1	1	up	0.144983	1.84722	C1_0 M1 macrophages
Downstream signaling of activated FGFR4	1/232	27/11571	0.037037	1.84722	0.630412	0.421592	0.716171	0.674128	PIK3R1	1	up	0.144983	1.84722	C1_0 M1 macrophages
Interleukin receptor SHC signaling	1/232	27/11571	0.037037	1.84722	0.630412	0.421592	0.716171	0.674128	PIK3R1	1	up	0.144983	1.84722	C1_0 M1 macrophages
Regulation of RUNX1 Expression and Activity	1/232	27/11571	0.037037	1.84722	0.630412	0.421592	0.716171	0.674128	CCND1	1	up	0.144983	1.84722	C1_0 M1 macrophages
RNA Pol II CTD phosphorylation and interaction with CE	1/232	27/11571	0.037037	1.84722	0.630412	0.421592	0.716171	0.674128	POLR2A	1	up	0.144983	1.84722	C1_0 M1 macrophages
RNA Pol II CTD phosphorylation and interaction with CE during HIV infection	1/232	27/11571	0.037037	1.84722	0.630412	0.421592	0.716171	0.674128	POLR2A	1	up	0.144983	1.84722	C1_0 M1 macrophages
Cellular Senescence	4/232	167/11571	0.0239521	1.19461	0.362343	0.431624	0.720642	0.678337	CCNA1/H2AFX/ERF/MDM2	4	up	0.142281	1.19461	C1_0 M1 macrophages
Pre-NOTCH Transcription and Translation	2/232	73/11571	0.0273973	1.36644	0.449236	0.432008	0.720642	0.678337	CCND1/H2AFX	2	up	0.142281	1.36644	C1_0 M1 macrophages
Programmed Cell Death	5/232	215/11571	0.0232558	1.15988	0.338481	0.432778	0.720642	0.678337	UNC5B/PELI1/LMNA/CFLAR/HSP90AA1	5	up	0.142281	1.15988	C1_0 M1 macrophages
ATF4 activates genes in response to endoplasmic reticulum stress	1/232	28/11571	0.0357143	1.78125	0.592015	0.433216	0.720642	0.678337	DDIT3	1	up	0.142281	1.78125	C1_0 M1 macrophages
BMAL1:CLOCK,NPAS2 activates circadian gene expression	1/232	28/11571	0.0357143	1.78125	0.592015	0.433216	0.720642	0.678337	BHLHE41	1	up	0.142281	1.78125	C1_0 M1 macrophages
CREB1 phosphorylation through NMDA receptor-mediated activation of RAS signaling	1/232	28/11571	0.0357143	1.78125	0.592015	0.433216	0.720642	0.678337	CALM1	1	up	0.142281	1.78125	C1_0 M1 macrophages
FGFR2 alternative splicing	1/232	28/11571	0.0357143	1.78125	0.592015	0.433216	0.720642	0.678337	POLR2A	1	up	0.142281	1.78125	C1_0 M1 macrophages
FLT3 signaling in disease	1/232	28/11571	0.0357143	1.78125	0.592015	0.433216	0.720642	0.678337	PIK3R1	1	up	0.142281	1.78125	C1_0 M1 macrophages
Keratan sulfate biosynthesis	1/232	28/11571	0.0357143	1.78125	0.592015	0.433216	0.720642	0.678337	B4GALT1	1	up	0.142281	1.78125	C1_0 M1 macrophages
Platelet calcium homeostasis	1/232	28/11571	0.0357143	1.78125	0.592015	0.433216	0.720642	0.678337	CALM1	1	up	0.142281	1.78125	C1_0 M1 macrophages
Synthesis of PC	1/232	28/11571	0.0357143	1.78125	0.592015	0.433216	0.720642	0.678337	MFSD2A	1	up	0.142281	1.78125	C1_0 M1 macrophages
Homology Directed Repair	3/232	120/11571	0.025	1.24687	0.388839	0.433463	0.720642	0.678337	CCNA1/H2AFX/PCNA	3	up	0.142281	1.24687	C1_0 M1 macrophages
FCGR3A-mediated IL10 synthesis	3/232	121/11571	0.0247934	1.23657	0.374174	0.438767	0.727033	0.684353	PRKX/FCGR2A/CALM1	3	up	0.138446	1.23657	C1_0 M1 macrophages
Transport of Mature mRNA derived from an Intron-Containing Transcript	2/232	74/11571	0.027027	1.34797	0.429529	0.43886	0.727033	0.684353	FYTTD1/SRSF7	2	up	0.138446	1.34797	C1_0 M1 macrophages
Downregulation of ERBB2 signaling	1/232	29/11571	0.0344828	1.71983	0.55515	0.444608	0.728002	0.685265	HSP90AA1	1	up	0.137867	1.71983	C1_0 M1 macrophages
mRNA Capping	1/232	29/11571	0.0344828	1.71983	0.55515	0.444608	0.728002	0.685265	POLR2A	1	up	0.137867	1.71983	C1_0 M1 macrophages
Myogenesis	1/232	29/11571	0.0344828	1.71983	0.55515	0.444608	0.728002	0.685265	SPAG9	1	up	0.137867	1.71983	C1_0 M1 macrophages
Phosphorylation of CD3 and TCR zeta chains	1/232	29/11571	0.0344828	1.71983	0.55515	0.444608	0.728002	0.685265	PTPRJ	1	up	0.137867	1.71983	C1_0 M1 macrophages
Toll-like Receptor Cascades	4/232	170/11571	0.0235294	1.17353	0.326024	0.445039	0.728002	0.685265	LGMN/IRAK2/PELI1/EEA1	4	up	0.137867	1.17353	C1_0 M1 macrophages
Positive epigenetic regulation of rRNA expression	2/232	75/11571	0.0266667	1.33	0.410104	0.445668	0.728002	0.685265	H2AFX/TAF1D	2	up	0.137867	1.33	C1_0 M1 macrophages
Signaling by FGFR2	2/232	75/11571	0.0266667	1.33	0.410104	0.445668	0.728002	0.685265	PIK3R1/POLR2A	2	up	0.137867	1.33	C1_0 M1 macrophages
Transcriptional regulation by small RNAs	2/232	75/11571	0.0266667	1.33	0.410104	0.445668	0.728002	0.685265	H2AFX/POLR2A	2	up	0.137867	1.33	C1_0 M1 macrophages
G alpha (i) signalling events	7/232	316/11571	0.0221519	1.10483	0.270248	0.448714	0.731701	0.688747	RGS16/C3/RGS12/RGS9/RGS1/PRKX/CALM1	7	up	0.135666	1.10483	C1_0 M1 macrophages
NoRC negatively regulates rRNA expression	2/232	76/11571	0.0263158	1.3125	0.390954	0.452429	0.734189	0.691088	H2AFX/TAF1D	2	up	0.134192	1.3125	C1_0 M1 macrophages
Activation of kainate receptors upon glutamate binding	1/232	30/11571	0.0333333	1.6625	0.519694	0.455772	0.734189	0.691088	CALM1	1	up	0.134192	1.6625	C1_0 M1 macrophages
Downstream signaling of activated FGFR2	1/232	30/11571	0.0333333	1.6625	0.519694	0.455772	0.734189	0.691088	PIK3R1	1	up	0.134192	1.6625	C1_0 M1 macrophages
Insulin receptor recycling	1/232	30/11571	0.0333333	1.6625	0.519694	0.455772	0.734189	0.691088	ATP6V0E1	1	up	0.134192	1.6625	C1_0 M1 macrophages
Paracetamol ADME	1/232	30/11571	0.0333333	1.6625	0.519694	0.455772	0.734189	0.691088	ABCC4	1	up	0.134192	1.6625	C1_0 M1 macrophages
Recognition of DNA damage by PCNA-containing replication complex	1/232	30/11571	0.0333333	1.6625	0.519694	0.455772	0.734189	0.691088	PCNA	1	up	0.134192	1.6625	C1_0 M1 macrophages
Signaling by ALK	1/232	30/11571	0.0333333	1.6625	0.519694	0.455772	0.734189	0.691088	PIK3R1	1	up	0.134192	1.6625	C1_0 M1 macrophages
Resolution of Sister Chromatid Cohesion	3/232	125/11571	0.024	1.197	0.316751	0.459789	0.734189	0.691088	TUBB2A/TUBB4B/DYNC1H1	3	up	0.134192	1.197	C1_0 M1 macrophages
Glycosaminoglycan metabolism	3/232	126/11571	0.0238095	1.1875	0.302693	0.464993	0.734189	0.691088	HAS1/CHPF/B4GALT1	3	up	0.134192	1.1875	C1_0 M1 macrophages
Diseases of programmed cell death	2/232	78/11571	0.025641	1.27885	0.353442	0.46581	0.734189	0.691088	H2AFX/LMNA	2	up	0.134192	1.27885	C1_0 M1 macrophages
Transcription-Coupled Nucleotide Excision Repair (TC-NER)	2/232	78/11571	0.025641	1.27885	0.353442	0.46581	0.734189	0.691088	PCNA/POLR2A	2	up	0.134192	1.27885	C1_0 M1 macrophages
EGFR downregulation	1/232	31/11571	0.0322581	1.60887	0.485542	0.466712	0.734189	0.691088	SPRY1	1	up	0.134192	1.60887	C1_0 M1 macrophages
Glutamate binding, activation of AMPA receptors and synaptic plasticity	1/232	31/11571	0.0322581	1.60887	0.485542	0.466712	0.734189	0.691088	MDM2	1	up	0.134192	1.60887	C1_0 M1 macrophages
Interaction between L1 and Ankyrins	1/232	31/11571	0.0322581	1.60887	0.485542	0.466712	0.734189	0.691088	KCNQ3	1	up	0.134192	1.60887	C1_0 M1 macrophages
Nicotinate metabolism	1/232	31/11571	0.0322581	1.60887	0.485542	0.466712	0.734189	0.691088	NMRK2	1	up	0.134192	1.60887	C1_0 M1 macrophages
RNA Polymerase I Promoter Opening	1/232	31/11571	0.0322581	1.60887	0.485542	0.466712	0.734189	0.691088	H2AFX	1	up	0.134192	1.60887	C1_0 M1 macrophages
RUNX2 regulates bone development	1/232	31/11571	0.0322581	1.60887	0.485542	0.466712	0.734189	0.691088	RUNX2	1	up	0.134192	1.60887	C1_0 M1 macrophages
Signaling by CSF1 (M-CSF) in myeloid cells	1/232	31/11571	0.0322581	1.60887	0.485542	0.466712	0.734189	0.691088	PIK3R1	1	up	0.134192	1.60887	C1_0 M1 macrophages
Tight junction interactions	1/232	31/11571	0.0322581	1.60887	0.485542	0.466712	0.734189	0.691088	CLDN1	1	up	0.134192	1.60887	C1_0 M1 macrophages
Trafficking of AMPA receptors	1/232	31/11571	0.0322581	1.60887	0.485542	0.466712	0.734189	0.691088	MDM2	1	up	0.134192	1.60887	C1_0 M1 macrophages
Transferrin endocytosis and recycling	1/232	31/11571	0.0322581	1.60887	0.485542	0.466712	0.734189	0.691088	ATP6V0E1	1	up	0.134192	1.60887	C1_0 M1 macrophages
Metabolism of water-soluble vitamins and cofactors	3/232	127/11571	0.023622	1.17815	0.288749	0.470175	0.736206	0.692988	NMRK2/ENPP1/MTHFR	3	up	0.133	1.17815	C1_0 M1 macrophages
RNA Polymerase I Promoter Clearance	2/232	79/11571	0.0253165	1.26266	0.335066	0.472428	0.736206	0.692988	H2AFX/TAF1D	2	up	0.133	1.26266	C1_0 M1 macrophages
Signaling by MET	2/232	79/11571	0.0253165	1.26266	0.335066	0.472428	0.736206	0.692988	PIK3R1/PTPRJ	2	up	0.133	1.26266	C1_0 M1 macrophages
DNA strand elongation	1/232	32/11571	0.03125	1.55859	0.452596	0.477433	0.736206	0.692988	PCNA	1	up	0.133	1.55859	C1_0 M1 macrophages
Nuclear signaling by ERBB4	1/232	32/11571	0.03125	1.55859	0.452596	0.477433	0.736206	0.692988	APOE	1	up	0.133	1.55859	C1_0 M1 macrophages
Packaging Of Telomere Ends	1/232	32/11571	0.03125	1.55859	0.452596	0.477433	0.736206	0.692988	H2AFX	1	up	0.133	1.55859	C1_0 M1 macrophages
Pausing and recovery of Tat-mediated HIV elongation	1/232	32/11571	0.03125	1.55859	0.452596	0.477433	0.736206	0.692988	POLR2A	1	up	0.133	1.55859	C1_0 M1 macrophages
Phase 0 - rapid depolarisation	1/232	32/11571	0.03125	1.55859	0.452596	0.477433	0.736206	0.692988	CALM1	1	up	0.133	1.55859	C1_0 M1 macrophages
Regulation of MECP2 expression and activity	1/232	32/11571	0.03125	1.55859	0.452596	0.477433	0.736206	0.692988	CALM1	1	up	0.133	1.55859	C1_0 M1 macrophages
Tat-mediated HIV elongation arrest and recovery	1/232	32/11571	0.03125	1.55859	0.452596	0.477433	0.736206	0.692988	POLR2A	1	up	0.133	1.55859	C1_0 M1 macrophages
Termination of translesion DNA synthesis	1/232	32/11571	0.03125	1.55859	0.452596	0.477433	0.736206	0.692988	PCNA	1	up	0.133	1.55859	C1_0 M1 macrophages
Thrombin signalling through proteinase activated receptors (PARs)	1/232	32/11571	0.03125	1.55859	0.452596	0.477433	0.736206	0.692988	GNA13	1	up	0.133	1.55859	C1_0 M1 macrophages
Processing of DNA double-strand break ends	2/232	80/11571	0.025	1.24687	0.316932	0.478997	0.737403	0.694114	CCNA1/H2AFX	2	up	0.132295	1.24687	C1_0 M1 macrophages
RNA Polymerase I Transcription	2/232	81/11571	0.0246914	1.23148	0.299035	0.485516	0.737821	0.694508	H2AFX/TAF1D	2	up	0.132049	1.23148	C1_0 M1 macrophages
Senescence-Associated Secretory Phenotype (SASP)	2/232	81/11571	0.0246914	1.23148	0.299035	0.485516	0.737821	0.694508	CCNA1/H2AFX	2	up	0.132049	1.23148	C1_0 M1 macrophages
DNA methylation	1/232	33/11571	0.030303	1.51136	0.42077	0.48794	0.737821	0.694508	H2AFX	1	up	0.132049	1.51136	C1_0 M1 macrophages
FGFR2 mutant receptor activation	1/232	33/11571	0.030303	1.51136	0.42077	0.48794	0.737821	0.694508	POLR2A	1	up	0.132049	1.51136	C1_0 M1 macrophages
Formation of the Early Elongation Complex	1/232	33/11571	0.030303	1.51136	0.42077	0.48794	0.737821	0.694508	POLR2A	1	up	0.132049	1.51136	C1_0 M1 macrophages
Formation of the HIV-1 Early Elongation Complex	1/232	33/11571	0.030303	1.51136	0.42077	0.48794	0.737821	0.694508	POLR2A	1	up	0.132049	1.51136	C1_0 M1 macrophages
HIV elongation arrest and recovery	1/232	33/11571	0.030303	1.51136	0.42077	0.48794	0.737821	0.694508	POLR2A	1	up	0.132049	1.51136	C1_0 M1 macrophages
Negative regulation of FGFR1 signaling	1/232	33/11571	0.030303	1.51136	0.42077	0.48794	0.737821	0.694508	FGFR1	1	up	0.132049	1.51136	C1_0 M1 macrophages
Pausing and recovery of HIV elongation	1/232	33/11571	0.030303	1.51136	0.42077	0.48794	0.737821	0.694508	POLR2A	1	up	0.132049	1.51136	C1_0 M1 macrophages
RNA Polymerase I Transcription Termination	1/232	33/11571	0.030303	1.51136	0.42077	0.48794	0.737821	0.694508	TAF1D	1	up	0.132049	1.51136	C1_0 M1 macrophages
Signal amplification	1/232	33/11571	0.030303	1.51136	0.42077	0.48794	0.737821	0.694508	GNA13	1	up	0.132049	1.51136	C1_0 M1 macrophages
G1/S Transition	3/232	131/11571	0.0229008	1.14218	0.234084	0.490673	0.73935	0.695946	CCNA1/CCND1/PCNA	3	up	0.13115	1.14218	C1_0 M1 macrophages
Negative epigenetic regulation of rRNA expression	2/232	82/11571	0.0243902	1.21646	0.281367	0.491984	0.73935	0.695946	H2AFX/TAF1D	2	up	0.13115	1.21646	C1_0 M1 macrophages
Oncogenic MAPK signaling	2/232	82/11571	0.0243902	1.21646	0.281367	0.491984	0.73935	0.695946	LMNA/CALM1	2	up	0.13115	1.21646	C1_0 M1 macrophages
Metabolism of amino acids and derivatives	8/232	379/11571	0.0211082	1.05277	0.14941	0.49211	0.73935	0.695946	CKB/GATM/SMOX/ODC1/AMD1/AZIN1/GLUL/SAT1	8	up	0.13115	1.05277	C1_0 M1 macrophages
KEAP1-NFE2L2 pathway	3/232	132/11571	0.0227273	1.13352	0.220684	0.495737	0.741658	0.69812	PDGFA/EIF2AK3/MAFG	3	up	0.129796	1.13352	C1_0 M1 macrophages
RAF activation	1/232	34/11571	0.0294118	1.46691	0.389988	0.498236	0.741658	0.69812	CALM1	1	up	0.129796	1.46691	C1_0 M1 macrophages
Signalling to ERKs	1/232	34/11571	0.0294118	1.46691	0.389988	0.498236	0.741658	0.69812	SHC3	1	up	0.129796	1.46691	C1_0 M1 macrophages
Telomere C-strand (Lagging Strand) Synthesis	1/232	34/11571	0.0294118	1.46691	0.389988	0.498236	0.741658	0.69812	PCNA	1	up	0.129796	1.46691	C1_0 M1 macrophages
Cyclin E associated events during G1/S transition	2/232	83/11571	0.0240964	1.20181	0.263923	0.498401	0.741658	0.69812	CCNA1/CCND1	2	up	0.129796	1.20181	C1_0 M1 macrophages
Transport of Mature Transcript to Cytoplasm	2/232	83/11571	0.0240964	1.20181	0.263923	0.498401	0.741658	0.69812	FYTTD1/SRSF7	2	up	0.129796	1.20181	C1_0 M1 macrophages
Transcriptional regulation of white adipocyte differentiation	2/232	84/11571	0.0238095	1.1875	0.246695	0.504766	0.746928	0.70308	LPL/SREBF1	2	up	0.126721	1.1875	C1_0 M1 macrophages
Gene Silencing by RNA	3/232	134/11571	0.0223881	1.1166	0.194194	0.505791	0.746928	0.70308	H2AFX/POLR2A/HSP90AA1	3	up	0.126721	1.1166	C1_0 M1 macrophages
M Phase	8/232	384/11571	0.0208333	1.03906	0.11135	0.507024	0.746928	0.70308	TUBB2A/H2AFX/HAUS8/TUBB4B/LMNA/DYNC1H1/SDCCAG8/HSP90AA1	8	up	0.126721	1.03906	C1_0 M1 macrophages
Activated PKN1 stimulates transcription of AR (androgen receptor) regulated genes KLK2 and KLK3	1/232	35/11571	0.0285714	1.425	0.360179	0.508326	0.746928	0.70308	H2AFX	1	up	0.126721	1.425	C1_0 M1 macrophages
CD28 co-stimulation	1/232	35/11571	0.0285714	1.425	0.360179	0.508326	0.746928	0.70308	PIK3R1	1	up	0.126721	1.425	C1_0 M1 macrophages
N-glycan trimming in the ER and Calnexin/Calreticulin cycle	1/232	35/11571	0.0285714	1.425	0.360179	0.508326	0.746928	0.70308	AMFR	1	up	0.126721	1.425	C1_0 M1 macrophages
Negative regulators of DDX58/IFIH1 signaling	1/232	35/11571	0.0285714	1.425	0.360179	0.508326	0.746928	0.70308	CYLD	1	up	0.126721	1.425	C1_0 M1 macrophages
Translation of Structural Proteins_9683701	1/232	35/11571	0.0285714	1.425	0.360179	0.508326	0.746928	0.70308	ST6GAL1	1	up	0.126721	1.425	C1_0 M1 macrophages
Golgi-to-ER retrograde transport	3/232	135/11571	0.0222222	1.10833	0.181099	0.510778	0.748622	0.704675	TUBB2A/TUBB4B/DYNC1H1	3	up	0.125737	1.10833	C1_0 M1 macrophages
Cyclin A:Cdk2-associated events at S phase entry	2/232	85/11571	0.0235294	1.17353	0.229679	0.511079	0.748622	0.704675	CCNA1/CCND1	2	up	0.125737	1.17353	C1_0 M1 macrophages
Cleavage of the damaged purine	1/232	36/11571	0.0277778	1.38542	0.331281	0.518214	0.750849	0.706771	H2AFX	1	up	0.124448	1.38542	C1_0 M1 macrophages
Depurination	1/232	36/11571	0.0277778	1.38542	0.331281	0.518214	0.750849	0.706771	H2AFX	1	up	0.124448	1.38542	C1_0 M1 macrophages
Keratan sulfate/keratin metabolism	1/232	36/11571	0.0277778	1.38542	0.331281	0.518214	0.750849	0.706771	B4GALT1	1	up	0.124448	1.38542	C1_0 M1 macrophages
Recognition and association of DNA glycosylase with site containing an affected purine	1/232	36/11571	0.0277778	1.38542	0.331281	0.518214	0.750849	0.706771	H2AFX	1	up	0.124448	1.38542	C1_0 M1 macrophages
ROS and RNS production in phagocytes	1/232	36/11571	0.0277778	1.38542	0.331281	0.518214	0.750849	0.706771	ATP6V0E1	1	up	0.124448	1.38542	C1_0 M1 macrophages
SMAD2/SMAD3:SMAD4 heterotrimer regulates transcription	1/232	36/11571	0.0277778	1.38542	0.331281	0.518214	0.750849	0.706771	TGIF1	1	up	0.124448	1.38542	C1_0 M1 macrophages
Transcriptional regulation by the AP-2 (TFAP2) family of transcription factors	1/232	36/11571	0.0277778	1.38542	0.331281	0.518214	0.750849	0.706771	APOE	1	up	0.124448	1.38542	C1_0 M1 macrophages
Peptide hormone metabolism	2/232	87/11571	0.0229885	1.14655	0.196258	0.523546	0.757401	0.712939	INHBA/ERO1B	2	up	0.120674	1.14655	C1_0 M1 macrophages
SARS-CoV-2 activates/modulates innate and adaptive immune responses	3/232	138/11571	0.0217391	1.08424	0.142396	0.525582	0.759014	0.714457	IRAK2/HSP90AB1/HSP90AA1	3	up	0.11975	1.08424	C1_0 M1 macrophages
Assembly of the ORC complex at the origin of replication	1/232	37/11571	0.027027	1.34797	0.303235	0.527904	0.759014	0.714457	H2AFX	1	up	0.11975	1.34797	C1_0 M1 macrophages
RHOH GTPase cycle	1/232	37/11571	0.027027	1.34797	0.303235	0.527904	0.759014	0.714457	SLC4A7	1	up	0.11975	1.34797	C1_0 M1 macrophages
Sphingolipid de novo biosynthesis	1/232	37/11571	0.027027	1.34797	0.303235	0.527904	0.759014	0.714457	PPM1L	1	up	0.11975	1.34797	C1_0 M1 macrophages
Protein-protein interactions at synapses	2/232	88/11571	0.0227273	1.13352	0.179842	0.529699	0.760427	0.715786	HOMER1/EPB41L2	2	up	0.118943	1.13352	C1_0 M1 macrophages
Apoptotic cleavage of cellular proteins	1/232	38/11571	0.0263158	1.3125	0.27599	0.5374	0.763756	0.71892	LMNA	1	up	0.117045	1.3125	C1_0 M1 macrophages
Cooperation of PDCL (PhLP1) and TRiC/CCT in G-protein beta folding	1/232	38/11571	0.0263158	1.3125	0.27599	0.5374	0.763756	0.71892	RGS9	1	up	0.117045	1.3125	C1_0 M1 macrophages
Maturation of spike protein_9694548	1/232	38/11571	0.0263158	1.3125	0.27599	0.5374	0.763756	0.71892	ST6GAL1	1	up	0.117045	1.3125	C1_0 M1 macrophages
Resolution of Abasic Sites (AP sites)	1/232	38/11571	0.0263158	1.3125	0.27599	0.5374	0.763756	0.71892	PCNA	1	up	0.117045	1.3125	C1_0 M1 macrophages
rRNA processing in the mitochondrion	1/232	38/11571	0.0263158	1.3125	0.27599	0.5374	0.763756	0.71892	MRM2	1	up	0.117045	1.3125	C1_0 M1 macrophages
Opioid Signalling	2/232	90/11571	0.0222222	1.10833	0.147576	0.541843	0.763756	0.71892	PRKX/CALM1	2	up	0.117045	1.10833	C1_0 M1 macrophages
FCGR3A-mediated phagocytosis	3/232	142/11571	0.0211268	1.0537	0.0920905	0.544934	0.763756	0.71892	MYO10/ABI2/ABI1	3	up	0.117045	1.0537	C1_0 M1 macrophages
Leishmania phagocytosis	3/232	142/11571	0.0211268	1.0537	0.0920905	0.544934	0.763756	0.71892	MYO10/ABI2/ABI1	3	up	0.117045	1.0537	C1_0 M1 macrophages
Parasite infection	3/232	142/11571	0.0211268	1.0537	0.0920905	0.544934	0.763756	0.71892	MYO10/ABI2/ABI1	3	up	0.117045	1.0537	C1_0 M1 macrophages
Association of TriC/CCT with target proteins during biosynthesis	1/232	39/11571	0.025641	1.27885	0.249499	0.546706	0.763756	0.71892	NOP56	1	up	0.117045	1.27885	C1_0 M1 macrophages
Chromatin modifications during the maternal to zygotic transition (MZT)	1/232	39/11571	0.025641	1.27885	0.249499	0.546706	0.763756	0.71892	H2AFX	1	up	0.117045	1.27885	C1_0 M1 macrophages
Export of Viral Ribonucleoproteins from Nucleus	1/232	39/11571	0.025641	1.27885	0.249499	0.546706	0.763756	0.71892	HSPA1A	1	up	0.117045	1.27885	C1_0 M1 macrophages
Formation of Fibrin Clot (Clotting Cascade)	1/232	39/11571	0.025641	1.27885	0.249499	0.546706	0.763756	0.71892	A2M	1	up	0.117045	1.27885	C1_0 M1 macrophages
Glycosphingolipid catabolism	1/232	39/11571	0.025641	1.27885	0.249499	0.546706	0.763756	0.71892	NEU4	1	up	0.117045	1.27885	C1_0 M1 macrophages
NGF-stimulated transcription	1/232	39/11571	0.025641	1.27885	0.249499	0.546706	0.763756	0.71892	EGR3	1	up	0.117045	1.27885	C1_0 M1 macrophages
SUMOylation of ubiquitinylation proteins	1/232	39/11571	0.025641	1.27885	0.249499	0.546706	0.763756	0.71892	MDM2	1	up	0.117045	1.27885	C1_0 M1 macrophages
Synthesis of PA	1/232	39/11571	0.025641	1.27885	0.249499	0.546706	0.763756	0.71892	GPAT3	1	up	0.117045	1.27885	C1_0 M1 macrophages
Translesion synthesis by Y family DNA polymerases bypasses lesions on DNA template	1/232	39/11571	0.025641	1.27885	0.249499	0.546706	0.763756	0.71892	PCNA	1	up	0.117045	1.27885	C1_0 M1 macrophages
Bacterial Infection Pathways	3/232	143/11571	0.020979	1.04633	0.0797363	0.5497	0.766794	0.72178	CALM1/HSP90AB1/HSP90AA1	3	up	0.115321	1.04633	C1_0 M1 macrophages
Cell-cell junction organization	2/232	92/11571	0.0217391	1.08424	0.116032	0.55377	0.77043	0.725202	CADM1/CLDN1	2	up	0.113267	1.08424	C1_0 M1 macrophages
Neddylation	5/232	247/11571	0.0202429	1.00962	0.0218493	0.554623	0.77043	0.725202	SOCS6/KBTBD8/SPSB1/ANKRD9/WSB1	5	up	0.113267	1.00962	C1_0 M1 macrophages
Signaling by FGFR3	1/232	40/11571	0.025	1.24687	0.223716	0.555825	0.77043	0.725202	PIK3R1	1	up	0.113267	1.24687	C1_0 M1 macrophages
Cleavage of the damaged pyrimidine	1/232	41/11571	0.0243902	1.21646	0.198603	0.564762	0.77043	0.725202	H2AFX	1	up	0.113267	1.21646	C1_0 M1 macrophages
Defective pyroptosis	1/232	41/11571	0.0243902	1.21646	0.198603	0.564762	0.77043	0.725202	H2AFX	1	up	0.113267	1.21646	C1_0 M1 macrophages
Depyrimidination	1/232	41/11571	0.0243902	1.21646	0.198603	0.564762	0.77043	0.725202	H2AFX	1	up	0.113267	1.21646	C1_0 M1 macrophages
Diseases associated with glycosaminoglycan metabolism	1/232	41/11571	0.0243902	1.21646	0.198603	0.564762	0.77043	0.725202	B4GALT1	1	up	0.113267	1.21646	C1_0 M1 macrophages
Dual Incision in GG-NER	1/232	41/11571	0.0243902	1.21646	0.198603	0.564762	0.77043	0.725202	PCNA	1	up	0.113267	1.21646	C1_0 M1 macrophages
PRC2 methylates histones and DNA	1/232	41/11571	0.0243902	1.21646	0.198603	0.564762	0.77043	0.725202	H2AFX	1	up	0.113267	1.21646	C1_0 M1 macrophages
Recognition and association of DNA glycosylase with site containing an affected pyrimidine	1/232	41/11571	0.0243902	1.21646	0.198603	0.564762	0.77043	0.725202	H2AFX	1	up	0.113267	1.21646	C1_0 M1 macrophages
RNA Polymerase III Abortive And Retractive Initiation	1/232	41/11571	0.0243902	1.21646	0.198603	0.564762	0.77043	0.725202	NFIC	1	up	0.113267	1.21646	C1_0 M1 macrophages
RNA Polymerase III Transcription	1/232	41/11571	0.0243902	1.21646	0.198603	0.564762	0.77043	0.725202	NFIC	1	up	0.113267	1.21646	C1_0 M1 macrophages
Signaling by FGFR4	1/232	41/11571	0.0243902	1.21646	0.198603	0.564762	0.77043	0.725202	PIK3R1	1	up	0.113267	1.21646	C1_0 M1 macrophages
Signaling by RAF1 mutants	1/232	41/11571	0.0243902	1.21646	0.198603	0.564762	0.77043	0.725202	CALM1	1	up	0.113267	1.21646	C1_0 M1 macrophages
Transcriptional Regulation by VENTX	1/232	41/11571	0.0243902	1.21646	0.198603	0.564762	0.77043	0.725202	CCND1	1	up	0.113267	1.21646	C1_0 M1 macrophages
Oxidative Stress Induced Senescence	2/232	94/11571	0.0212766	1.06117	0.0851752	0.565476	0.77043	0.725202	H2AFX/MDM2	2	up	0.113267	1.06117	C1_0 M1 macrophages
Antigen activates B Cell Receptor (BCR) leading to generation of second messengers	2/232	95/11571	0.0210526	1.05	0.0699938	0.571246	0.774623	0.72915	PIK3R1/CALM1	2	up	0.110909	1.05	C1_0 M1 macrophages
Condensation of Prophase Chromosomes	1/232	42/11571	0.0238095	1.1875	0.174122	0.573519	0.774623	0.72915	H2AFX	1	up	0.110909	1.1875	C1_0 M1 macrophages
EPHB-mediated forward signaling	1/232	42/11571	0.0238095	1.1875	0.174122	0.573519	0.774623	0.72915	TIAM1	1	up	0.110909	1.1875	C1_0 M1 macrophages
NCAM1 interactions	1/232	42/11571	0.0238095	1.1875	0.174122	0.573519	0.774623	0.72915	PRNP	1	up	0.110909	1.1875	C1_0 M1 macrophages
Regulation of beta-cell development	1/232	42/11571	0.0238095	1.1875	0.174122	0.573519	0.774623	0.72915	FOXO1	1	up	0.110909	1.1875	C1_0 M1 macrophages
tRNA Aminoacylation	1/232	42/11571	0.0238095	1.1875	0.174122	0.573519	0.774623	0.72915	AARS2	1	up	0.110909	1.1875	C1_0 M1 macrophages
Activation of gene expression by SREBF (SREBP)	1/232	43/11571	0.0232558	1.15988	0.15024	0.582101	0.776291	0.730719	SREBF1	1	up	0.109976	1.15988	C1_0 M1 macrophages
ADORA2B mediated anti-inflammatory cytokines production	1/232	43/11571	0.0232558	1.15988	0.15024	0.582101	0.776291	0.730719	PRKX	1	up	0.109976	1.15988	C1_0 M1 macrophages
Aspirin ADME	1/232	43/11571	0.0232558	1.15988	0.15024	0.582101	0.776291	0.730719	SLC16A1	1	up	0.109976	1.15988	C1_0 M1 macrophages
Base-Excision Repair, AP Site Formation	1/232	43/11571	0.0232558	1.15988	0.15024	0.582101	0.776291	0.730719	H2AFX	1	up	0.109976	1.15988	C1_0 M1 macrophages
Interactions of Vpr with host cellular proteins	1/232	43/11571	0.0232558	1.15988	0.15024	0.582101	0.776291	0.730719	SLC25A4	1	up	0.109976	1.15988	C1_0 M1 macrophages
Transport of vitamins, nucleosides, and related molecules	1/232	43/11571	0.0232558	1.15988	0.15024	0.582101	0.776291	0.730719	SLC25A4	1	up	0.109976	1.15988	C1_0 M1 macrophages
tRNA modification in the nucleus and cytosol	1/232	43/11571	0.0232558	1.15988	0.15024	0.582101	0.776291	0.730719	THADA	1	up	0.109976	1.15988	C1_0 M1 macrophages
DNA Double-Strand Break Repair	3/232	150/11571	0.02	0.9975	-0.00440816	0.582229	0.776291	0.730719	CCNA1/H2AFX/PCNA	3	up	0.109976	0.9975	C1_0 M1 macrophages
Nuclear events mediated by NFE2L2	2/232	97/11571	0.0206186	1.02835	0.0401063	0.58262	0.776291	0.730719	PDGFA/MAFG	2	up	0.109976	1.02835	C1_0 M1 macrophages
Intra-Golgi and retrograde Golgi-to-ER traffic	4/232	204/11571	0.0196078	0.977941	-0.0454672	0.587901	0.776291	0.730719	TUBB2A/TUBB4B/GOLIM4/DYNC1H1	4	up	0.109976	0.977941	C1_0 M1 macrophages
MyD88 cascade initiated on plasma membrane	2/232	98/11571	0.0204082	1.01786	0.0253928	0.588223	0.776291	0.730719	IRAK2/PELI1	2	up	0.109976	1.01786	C1_0 M1 macrophages
Toll Like Receptor 10 (TLR10) Cascade	2/232	98/11571	0.0204082	1.01786	0.0253928	0.588223	0.776291	0.730719	IRAK2/PELI1	2	up	0.109976	1.01786	C1_0 M1 macrophages
Toll Like Receptor 5 (TLR5) Cascade	2/232	98/11571	0.0204082	1.01786	0.0253928	0.588223	0.776291	0.730719	IRAK2/PELI1	2	up	0.109976	1.01786	C1_0 M1 macrophages
Formation of HIV-1 elongation complex containing HIV-1 Tat	1/232	44/11571	0.0227273	1.13352	0.126925	0.590512	0.776291	0.730719	POLR2A	1	up	0.109976	1.13352	C1_0 M1 macrophages
HIV Transcription Elongation	1/232	44/11571	0.0227273	1.13352	0.126925	0.590512	0.776291	0.730719	POLR2A	1	up	0.109976	1.13352	C1_0 M1 macrophages
Interleukin-2 family signaling	1/232	44/11571	0.0227273	1.13352	0.126925	0.590512	0.776291	0.730719	PIK3R1	1	up	0.109976	1.13352	C1_0 M1 macrophages
Intra-Golgi traffic	1/232	44/11571	0.0227273	1.13352	0.126925	0.590512	0.776291	0.730719	GOLIM4	1	up	0.109976	1.13352	C1_0 M1 macrophages
Smooth Muscle Contraction	1/232	44/11571	0.0227273	1.13352	0.126925	0.590512	0.776291	0.730719	CALM1	1	up	0.109976	1.13352	C1_0 M1 macrophages
Tat-mediated elongation of the HIV-1 transcript	1/232	44/11571	0.0227273	1.13352	0.126925	0.590512	0.776291	0.730719	POLR2A	1	up	0.109976	1.13352	C1_0 M1 macrophages
SLC transporter disorders	2/232	99/11571	0.020202	1.00758	0.010828	0.593771	0.7773	0.731669	SLC16A1/SLC1A3	2	up	0.109412	1.00758	C1_0 M1 macrophages
ERCC6 (CSB) and EHMT2 (G9a) positively regulate rRNA expression	1/232	45/11571	0.0222222	1.10833	0.104148	0.598753	0.7773	0.731669	H2AFX	1	up	0.109412	1.10833	C1_0 M1 macrophages
Formation of HIV elongation complex in the absence of HIV Tat	1/232	45/11571	0.0222222	1.10833	0.104148	0.598753	0.7773	0.731669	POLR2A	1	up	0.109412	1.10833	C1_0 M1 macrophages
Paradoxical activation of RAF signaling by kinase inactive BRAF	1/232	45/11571	0.0222222	1.10833	0.104148	0.598753	0.7773	0.731669	CALM1	1	up	0.109412	1.10833	C1_0 M1 macrophages
Signaling by moderate kinase activity BRAF mutants	1/232	45/11571	0.0222222	1.10833	0.104148	0.598753	0.7773	0.731669	CALM1	1	up	0.109412	1.10833	C1_0 M1 macrophages
Signaling by RAS mutants	1/232	45/11571	0.0222222	1.10833	0.104148	0.598753	0.7773	0.731669	CALM1	1	up	0.109412	1.10833	C1_0 M1 macrophages
Signaling downstream of RAS mutants	1/232	45/11571	0.0222222	1.10833	0.104148	0.598753	0.7773	0.731669	CALM1	1	up	0.109412	1.10833	C1_0 M1 macrophages
TAK1-dependent IKK and NF-kappa-B activation	1/232	45/11571	0.0222222	1.10833	0.104148	0.598753	0.7773	0.731669	IRAK2	1	up	0.109412	1.10833	C1_0 M1 macrophages
TBC/RABGAPs	1/232	45/11571	0.0222222	1.10833	0.104148	0.598753	0.7773	0.731669	RABEP1	1	up	0.109412	1.10833	C1_0 M1 macrophages
ER to Golgi Anterograde Transport	3/232	154/11571	0.0194805	0.971591	-0.0507651	0.60014	0.77802	0.732347	TUBB2A/TUBB4B/DYNC1H1	3	up	0.109009	0.971591	C1_0 M1 macrophages
COPI-dependent Golgi-to-ER retrograde traffic	2/232	101/11571	0.019802	0.987624	-0.0178686	0.604699	0.781766	0.735873	TUBB2A/TUBB4B	2	up	0.106923	0.987624	C1_0 M1 macrophages
TNFR2 non-canonical NF-kB pathway	2/232	101/11571	0.019802	0.987624	-0.0178686	0.604699	0.781766	0.735873	TNFSF18/TNFRSF18	2	up	0.106923	0.987624	C1_0 M1 macrophages
SUMOylation of DNA replication proteins	1/232	46/11571	0.0217391	1.08424	0.0818834	0.60683	0.782634	0.73669	PCNA	1	up	0.106441	1.08424	C1_0 M1 macrophages
DNA Replication	3/232	156/11571	0.0192308	0.959135	-0.0735027	0.608905	0.782634	0.73669	CCNA1/H2AFX/PCNA	3	up	0.106441	0.959135	C1_0 M1 macrophages
TRAF6 mediated induction of NFkB and MAP kinases upon TLR7/8 or 9 activation	2/232	102/11571	0.0196078	0.977941	-0.0320069	0.61008	0.782634	0.73669	IRAK2/PELI1	2	up	0.106441	0.977941	C1_0 M1 macrophages
HIV Transcription Initiation	1/232	47/11571	0.0212766	1.06117	0.060105	0.614744	0.782634	0.73669	POLR2A	1	up	0.106441	1.06117	C1_0 M1 macrophages
RNA Polymerase II HIV Promoter Escape	1/232	47/11571	0.0212766	1.06117	0.060105	0.614744	0.782634	0.73669	POLR2A	1	up	0.106441	1.06117	C1_0 M1 macrophages
RNA Polymerase II Promoter Escape	1/232	47/11571	0.0212766	1.06117	0.060105	0.614744	0.782634	0.73669	POLR2A	1	up	0.106441	1.06117	C1_0 M1 macrophages
RNA Polymerase II Transcription Initiation	1/232	47/11571	0.0212766	1.06117	0.060105	0.614744	0.782634	0.73669	POLR2A	1	up	0.106441	1.06117	C1_0 M1 macrophages
RNA Polymerase II Transcription Initiation And Promoter Clearance	1/232	47/11571	0.0212766	1.06117	0.060105	0.614744	0.782634	0.73669	POLR2A	1	up	0.106441	1.06117	C1_0 M1 macrophages
RNA Polymerase II Transcription Pre-Initiation And Promoter Opening	1/232	47/11571	0.0212766	1.06117	0.060105	0.614744	0.782634	0.73669	POLR2A	1	up	0.106441	1.06117	C1_0 M1 macrophages
ABC-family proteins mediated transport	2/232	103/11571	0.0194175	0.968447	-0.0460091	0.615404	0.782634	0.73669	ABCC4/ABCG1	2	up	0.106441	0.968447	C1_0 M1 macrophages
MyD88 dependent cascade initiated on endosome	2/232	103/11571	0.0194175	0.968447	-0.0460091	0.615404	0.782634	0.73669	IRAK2/PELI1	2	up	0.106441	0.968447	C1_0 M1 macrophages
Potassium Channels	2/232	103/11571	0.0194175	0.968447	-0.0460091	0.615404	0.782634	0.73669	KCNA1/KCNQ3	2	up	0.106441	0.968447	C1_0 M1 macrophages
Toll Like Receptor 7/8 (TLR7/8) Cascade	2/232	104/11571	0.0192308	0.959135	-0.0598785	0.620673	0.787379	0.741156	IRAK2/PELI1	2	up	0.103816	0.959135	C1_0 M1 macrophages
DNA Damage Bypass	1/232	48/11571	0.0208333	1.03906	0.0387901	0.6225	0.787379	0.741156	PCNA	1	up	0.103816	1.03906	C1_0 M1 macrophages
Interleukin-3, Interleukin-5 and GM-CSF signaling	1/232	48/11571	0.0208333	1.03906	0.0387901	0.6225	0.787379	0.741156	PIK3R1	1	up	0.103816	1.03906	C1_0 M1 macrophages
RNA Polymerase I Transcription Initiation	1/232	48/11571	0.0208333	1.03906	0.0387901	0.6225	0.787379	0.741156	TAF1D	1	up	0.103816	1.03906	C1_0 M1 macrophages
Phase I - Functionalization of compounds	2/232	105/11571	0.0190476	0.95	-0.0736177	0.625887	0.790594	0.744183	SMOX/HSP90AB1	2	up	0.102046	0.95	C1_0 M1 macrophages
Transcriptional regulation by RUNX1	4/232	215/11571	0.0186047	0.927907	-0.152624	0.629352	0.792904	0.746357	CCND1/RUNX2/TNFRSF18/H2AFX	4	up	0.100779	0.927907	C1_0 M1 macrophages
Viral Messenger RNA Synthesis	1/232	49/11571	0.0204082	1.01786	0.0179172	0.630101	0.792904	0.746357	POLR2A	1	up	0.100779	1.01786	C1_0 M1 macrophages
Cellular response to starvation	3/232	161/11571	0.0186335	0.929348	-0.129128	0.630257	0.792904	0.746357	DDIT3/FNIP2/ATP6V0E1	3	up	0.100779	0.929348	C1_0 M1 macrophages
Post-translational protein phosphorylation	2/232	107/11571	0.0186916	0.932243	-0.100717	0.636148	0.797788	0.750955	C3/APOE	2	up	0.0981124	0.932243	C1_0 M1 macrophages
Sphingolipid metabolism	2/232	107/11571	0.0186916	0.932243	-0.100717	0.636148	0.797788	0.750955	NEU4/PPM1L	2	up	0.0981124	0.932243	C1_0 M1 macrophages
Chondroitin sulfate/dermatan sulfate metabolism	1/232	50/11571	0.02	0.9975	-0.00253398	0.637549	0.797788	0.750955	CHPF	1	up	0.0981124	0.9975	C1_0 M1 macrophages
Cross-presentation of soluble exogenous antigens (endosomes)	1/232	50/11571	0.02	0.9975	-0.00253398	0.637549	0.797788	0.750955	MRC2	1	up	0.0981124	0.9975	C1_0 M1 macrophages
S Phase	3/232	163/11571	0.0184049	0.917945	-0.15091	0.638571	0.798	0.751154	CCNA1/CCND1/PCNA	3	up	0.0979971	0.917945	C1_0 M1 macrophages
Cargo trafficking to the periciliary membrane	1/232	51/11571	0.0196078	0.977941	-0.0225821	0.644847	0.800616	0.753617	BBS5	1	up	0.0965756	0.977941	C1_0 M1 macrophages
EPH-ephrin mediated repulsion of cells	1/232	51/11571	0.0196078	0.977941	-0.0225821	0.644847	0.800616	0.753617	TIAM1	1	up	0.0965756	0.977941	C1_0 M1 macrophages
Neurotransmitter release cycle	1/232	51/11571	0.0196078	0.977941	-0.0225821	0.644847	0.800616	0.753617	SLC1A3	1	up	0.0965756	0.977941	C1_0 M1 macrophages
Nonhomologous End-Joining (NHEJ)	1/232	51/11571	0.0196078	0.977941	-0.0225821	0.644847	0.800616	0.753617	H2AFX	1	up	0.0965756	0.977941	C1_0 M1 macrophages
Antigen processing-Cross presentation	2/232	109/11571	0.0183486	0.915138	-0.127327	0.646188	0.800616	0.753617	MRC2/STX4	2	up	0.0965756	0.915138	C1_0 M1 macrophages
Drug ADME	2/232	109/11571	0.0183486	0.915138	-0.127327	0.646188	0.800616	0.753617	ABCC4/SLC16A1	2	up	0.0965756	0.915138	C1_0 M1 macrophages
Cell Cycle Checkpoints	5/232	274/11571	0.0182482	0.910128	-0.215349	0.646652	0.800616	0.753617	CCNA1/H2AFX/MDM2/PHF20/DYNC1H1	5	up	0.0965756	0.910128	C1_0 M1 macrophages
Nucleotide Excision Repair	2/232	110/11571	0.0181818	0.906818	-0.140456	0.651126	0.804047	0.756846	PCNA/POLR2A	2	up	0.0947184	0.906818	C1_0 M1 macrophages
Apoptotic execution phase	1/232	52/11571	0.0192308	0.959135	-0.0422448	0.652	0.804047	0.756846	LMNA	1	up	0.0947184	0.959135	C1_0 M1 macrophages
Ubiquitin-dependent degradation of Cyclin D	1/232	52/11571	0.0192308	0.959135	-0.0422448	0.652	0.804047	0.756846	CCND1	1	up	0.0947184	0.959135	C1_0 M1 macrophages
Mitotic Prophase	2/232	111/11571	0.018018	0.898649	-0.153469	0.656009	0.804214	0.757003	H2AFX/LMNA	2	up	0.0946283	0.898649	C1_0 M1 macrophages
Immunoregulatory interactions between a Lymphoid and a non-Lymphoid cell	4/232	223/11571	0.0179372	0.894619	-0.227289	0.657784	0.804214	0.757003	C3/LAIR1/TREM2/SLAMF7	4	up	0.0946283	0.894619	C1_0 M1 macrophages
Deposition of new CENPA-containing nucleosomes at the centromere	1/232	53/11571	0.0188679	0.941038	-0.0615385	0.659009	0.804214	0.757003	H2AFX	1	up	0.0946283	0.941038	C1_0 M1 macrophages
Formation of TC-NER Pre-Incision Complex	1/232	53/11571	0.0188679	0.941038	-0.0615385	0.659009	0.804214	0.757003	POLR2A	1	up	0.0946283	0.941038	C1_0 M1 macrophages
Nuclear Envelope Breakdown	1/232	53/11571	0.0188679	0.941038	-0.0615385	0.659009	0.804214	0.757003	LMNA	1	up	0.0946283	0.941038	C1_0 M1 macrophages
Nuclear Receptor transcription pathway	1/232	53/11571	0.0188679	0.941038	-0.0615385	0.659009	0.804214	0.757003	NRBF2	1	up	0.0946283	0.941038	C1_0 M1 macrophages
Nucleosome assembly	1/232	53/11571	0.0188679	0.941038	-0.0615385	0.659009	0.804214	0.757003	H2AFX	1	up	0.0946283	0.941038	C1_0 M1 macrophages
Synthesis of PIPs at the plasma membrane	1/232	53/11571	0.0188679	0.941038	-0.0615385	0.659009	0.804214	0.757003	PIK3R1	1	up	0.0946283	0.941038	C1_0 M1 macrophages
Influenza Infection	3/232	169/11571	0.0177515	0.885355	-0.214749	0.662724	0.807695	0.76028	POLR2A/HSPA1A/HSP90AA1	3	up	0.0927526	0.885355	C1_0 M1 macrophages
SARS-CoV-1 activates/modulates innate immune responses	1/232	54/11571	0.0185185	0.923611	-0.0804787	0.665877	0.810482	0.762904	IRAK2	1	up	0.0912564	0.923611	C1_0 M1 macrophages
AUF1 (hnRNP D0) binds and destabilizes mRNA	1/232	55/11571	0.0181818	0.906818	-0.0990798	0.672608	0.815223	0.767366	HSPA1A	1	up	0.0887236	0.906818	C1_0 M1 macrophages
Degradation of AXIN	1/232	55/11571	0.0181818	0.906818	-0.0990798	0.672608	0.815223	0.767366	SMURF2	1	up	0.0887236	0.906818	C1_0 M1 macrophages
Meiotic recombination	1/232	55/11571	0.0181818	0.906818	-0.0990798	0.672608	0.815223	0.767366	H2AFX	1	up	0.0887236	0.906818	C1_0 M1 macrophages
Interleukin-1 signaling	2/232	115/11571	0.0173913	0.867391	-0.204422	0.674998	0.815223	0.767366	IRAK2/PELI1	2	up	0.0887236	0.867391	C1_0 M1 macrophages
MyD88:MAL(TIRAP) cascade initiated on plasma membrane	2/232	115/11571	0.0173913	0.867391	-0.204422	0.674998	0.815223	0.767366	IRAK2/PELI1	2	up	0.0887236	0.867391	C1_0 M1 macrophages
Toll Like Receptor TLR6:TLR2 Cascade	2/232	115/11571	0.0173913	0.867391	-0.204422	0.674998	0.815223	0.767366	IRAK2/PELI1	2	up	0.0887236	0.867391	C1_0 M1 macrophages
Deadenylation-dependent mRNA decay	1/232	56/11571	0.0178571	0.890625	-0.117355	0.679203	0.81609	0.768182	EIF4A2	1	up	0.0882618	0.890625	C1_0 M1 macrophages
Interleukin-12 family signaling	1/232	56/11571	0.0178571	0.890625	-0.117355	0.679203	0.81609	0.768182	IL6ST	1	up	0.0882618	0.890625	C1_0 M1 macrophages
Regulation of cholesterol biosynthesis by SREBP (SREBF)	1/232	56/11571	0.0178571	0.890625	-0.117355	0.679203	0.81609	0.768182	SREBF1	1	up	0.0882618	0.890625	C1_0 M1 macrophages
Transcriptional activation of mitochondrial biogenesis	1/232	56/11571	0.0178571	0.890625	-0.117355	0.679203	0.81609	0.768182	CALM1	1	up	0.0882618	0.890625	C1_0 M1 macrophages
GTP hydrolysis and joining of the 60S ribosomal subunit	2/232	117/11571	0.017094	0.852564	-0.229267	0.68417	0.819952	0.771818	EIF4A2/EIF5	2	up	0.0862114	0.852564	C1_0 M1 macrophages
PPARA activates gene expression	2/232	117/11571	0.017094	0.852564	-0.229267	0.68417	0.819952	0.771818	TIAM2/SREBF1	2	up	0.0862114	0.852564	C1_0 M1 macrophages
E3 ubiquitin ligases ubiquitinate target proteins	1/232	57/11571	0.0175439	0.875	-0.135319	0.685667	0.820696	0.772517	PCNA	1	up	0.0858179	0.875	C1_0 M1 macrophages
Toll Like Receptor 2 (TLR2) Cascade	2/232	118/11571	0.0169492	0.845339	-0.241538	0.688676	0.821007	0.77281	IRAK2/PELI1	2	up	0.0856531	0.845339	C1_0 M1 macrophages
Toll Like Receptor TLR1:TLR2 Cascade	2/232	118/11571	0.0169492	0.845339	-0.241538	0.688676	0.821007	0.77281	IRAK2/PELI1	2	up	0.0856531	0.845339	C1_0 M1 macrophages
Cell surface interactions at the vascular wall	4/232	233/11571	0.0171674	0.856223	-0.317119	0.69122	0.821007	0.77281	TNFRSF10D/SLC16A1/PIK3R1/SLC16A3	4	up	0.0856531	0.856223	C1_0 M1 macrophages
Formation of RNA Pol II elongation complex	1/232	58/11571	0.0172414	0.859914	-0.152981	0.692	0.821007	0.77281	POLR2A	1	up	0.0856531	0.859914	C1_0 M1 macrophages
Glycosphingolipid metabolism	1/232	58/11571	0.0172414	0.859914	-0.152981	0.692	0.821007	0.77281	NEU4	1	up	0.0856531	0.859914	C1_0 M1 macrophages
RNA Polymerase II Transcription Elongation	1/232	58/11571	0.0172414	0.859914	-0.152981	0.692	0.821007	0.77281	POLR2A	1	up	0.0856531	0.859914	C1_0 M1 macrophages
Regulation of lipid metabolism by PPARalpha	2/232	119/11571	0.0168067	0.838235	-0.253711	0.69313	0.821007	0.77281	TIAM2/SREBF1	2	up	0.0856531	0.838235	C1_0 M1 macrophages
Mitotic Anaphase	4/232	234/11571	0.017094	0.852564	-0.325901	0.694434	0.821007	0.77281	TUBB2A/TUBB4B/LMNA/DYNC1H1	4	up	0.0856531	0.852564	C1_0 M1 macrophages
The citric acid (TCA) cycle and respiratory electron transport	3/232	178/11571	0.0168539	0.84059	-0.30657	0.696734	0.821007	0.77281	SLC16A1/SLC16A3/MPC2	3	up	0.0856531	0.84059	C1_0 M1 macrophages
Transcriptional regulation by RUNX2	2/232	120/11571	0.0166667	0.83125	-0.265788	0.697531	0.821007	0.77281	CCND1/RUNX2	2	up	0.0856531	0.83125	C1_0 M1 macrophages
Mitotic Metaphase and Anaphase	4/232	235/11571	0.0170213	0.848936	-0.334648	0.697624	0.821007	0.77281	TUBB2A/TUBB4B/LMNA/DYNC1H1	4	up	0.0856531	0.848936	C1_0 M1 macrophages
Adherens junctions interactions	1/232	59/11571	0.0169492	0.845339	-0.170355	0.698207	0.821007	0.77281	CADM1	1	up	0.0856531	0.845339	C1_0 M1 macrophages
Arachidonic acid metabolism	1/232	59/11571	0.0169492	0.845339	-0.170355	0.698207	0.821007	0.77281	LTC4S	1	up	0.0856531	0.845339	C1_0 M1 macrophages
Iron uptake and transport	1/232	59/11571	0.0169492	0.845339	-0.170355	0.698207	0.821007	0.77281	ATP6V0E1	1	up	0.0856531	0.845339	C1_0 M1 macrophages
Synthesis of DNA	2/232	121/11571	0.0165289	0.82438	-0.277771	0.70188	0.822989	0.774676	CCNA1/PCNA	2	up	0.0846059	0.82438	C1_0 M1 macrophages
Formation of the beta-catenin:TCF transactivating complex	1/232	60/11571	0.0166667	0.83125	-0.18745	0.704289	0.822989	0.774676	H2AFX	1	up	0.0846059	0.83125	C1_0 M1 macrophages
HDACs deacetylate histones	1/232	60/11571	0.0166667	0.83125	-0.18745	0.704289	0.822989	0.774676	ARID4A	1	up	0.0846059	0.83125	C1_0 M1 macrophages
Recruitment and ATM-mediated phosphorylation of repair and signaling proteins at DNA double strand breaks	1/232	60/11571	0.0166667	0.83125	-0.18745	0.704289	0.822989	0.774676	H2AFX	1	up	0.0846059	0.83125	C1_0 M1 macrophages
Translation initiation complex formation	1/232	60/11571	0.0166667	0.83125	-0.18745	0.704289	0.822989	0.774676	EIF4A2	1	up	0.0846059	0.83125	C1_0 M1 macrophages
Apoptosis	3/232	181/11571	0.0165746	0.826657	-0.336206	0.707481	0.824805	0.776385	UNC5B/LMNA/CFLAR	3	up	0.0836487	0.826657	C1_0 M1 macrophages
Activation of the mRNA upon binding of the cap-binding complex and eIFs, and subsequent binding to 43S	1/232	61/11571	0.0163934	0.817623	-0.204278	0.710249	0.824805	0.776385	EIF4A2	1	up	0.0836487	0.817623	C1_0 M1 macrophages
Assembly of collagen fibrils and other multimeric structures	1/232	61/11571	0.0163934	0.817623	-0.204278	0.710249	0.824805	0.776385	DST	1	up	0.0836487	0.817623	C1_0 M1 macrophages
DNA Double Strand Break Response	1/232	61/11571	0.0163934	0.817623	-0.204278	0.710249	0.824805	0.776385	H2AFX	1	up	0.0836487	0.817623	C1_0 M1 macrophages
Nuclear Events (kinase and transcription factor activation)	1/232	61/11571	0.0163934	0.817623	-0.204278	0.710249	0.824805	0.776385	EGR3	1	up	0.0836487	0.817623	C1_0 M1 macrophages
Cap-dependent Translation Initiation	2/232	124/11571	0.016129	0.804435	-0.313169	0.714617	0.8268	0.778263	EIF4A2/EIF5	2	up	0.0825994	0.804435	C1_0 M1 macrophages
Eukaryotic Translation Initiation	2/232	124/11571	0.016129	0.804435	-0.313169	0.714617	0.8268	0.778263	EIF4A2/EIF5	2	up	0.0825994	0.804435	C1_0 M1 macrophages
Regulation of Insulin-like Growth Factor (IGF) transport and uptake by Insulin-like Growth Factor Binding Proteins (IGFBPs)	2/232	124/11571	0.016129	0.804435	-0.313169	0.714617	0.8268	0.778263	C3/APOE	2	up	0.0825994	0.804435	C1_0 M1 macrophages
TP53 Regulates Transcription of DNA Repair Genes	1/232	62/11571	0.016129	0.804435	-0.220846	0.716089	0.827481	0.778904	POLR2A	1	up	0.0822421	0.804435	C1_0 M1 macrophages
Metabolism of carbohydrates	5/232	298/11571	0.0167785	0.836829	-0.408183	0.71774	0.827504	0.778926	HAS1/CHPF/MANBA/B4GALT1/CALM1	5	up	0.08223	0.836829	C1_0 M1 macrophages
Ca2+ pathway	1/232	63/11571	0.015873	0.791667	-0.237166	0.721812	0.827504	0.778926	CALM1	1	up	0.08223	0.791667	C1_0 M1 macrophages
MAP kinase activation	1/232	63/11571	0.015873	0.791667	-0.237166	0.721812	0.827504	0.778926	IRAK2	1	up	0.08223	0.791667	C1_0 M1 macrophages
rRNA modification in the nucleus and cytosol	1/232	63/11571	0.015873	0.791667	-0.237166	0.721812	0.827504	0.778926	NOP56	1	up	0.08223	0.791667	C1_0 M1 macrophages
Transcriptional Regulation by MECP2	1/232	63/11571	0.015873	0.791667	-0.237166	0.721812	0.827504	0.778926	CALM1	1	up	0.08223	0.791667	C1_0 M1 macrophages
Translation of Structural Proteins_9694635	1/232	63/11571	0.015873	0.791667	-0.237166	0.721812	0.827504	0.778926	ST6GAL1	1	up	0.08223	0.791667	C1_0 M1 macrophages
TCR signaling	2/232	126/11571	0.015873	0.791667	-0.336325	0.722853	0.827504	0.778926	PIK3R1/PTPRJ	2	up	0.08223	0.791667	C1_0 M1 macrophages
Extracellular matrix organization	5/232	300/11571	0.0166667	0.83125	-0.423591	0.723182	0.827504	0.778926	HTRA1/PDGFA/PDGFB/A2M/DST	5	up	0.08223	0.83125	C1_0 M1 macrophages
Asymmetric localization of PCP proteins	1/232	64/11571	0.015625	0.779297	-0.253245	0.72742	0.831338	0.782534	SMURF2	1	up	0.0802225	0.779297	C1_0 M1 macrophages
Mitochondrial protein import	1/232	65/11571	0.0153846	0.767308	-0.269091	0.732916	0.833547	0.784614	SLC25A4	1	up	0.0790697	0.767308	C1_0 M1 macrophages
O-linked glycosylation of mucins	1/232	65/11571	0.0153846	0.767308	-0.269091	0.732916	0.833547	0.784614	ST6GAL1	1	up	0.0790697	0.767308	C1_0 M1 macrophages
RAB geranylgeranylation	1/232	65/11571	0.0153846	0.767308	-0.269091	0.732916	0.833547	0.784614	RAB20	1	up	0.0790697	0.767308	C1_0 M1 macrophages
RUNX1 regulates genes involved in megakaryocyte differentiation and platelet function	1/232	65/11571	0.0153846	0.767308	-0.269091	0.732916	0.833547	0.784614	H2AFX	1	up	0.0790697	0.767308	C1_0 M1 macrophages
Separation of Sister Chromatids	3/232	190/11571	0.0157895	0.7875	-0.422444	0.737976	0.83812	0.788918	TUBB2A/TUBB4B/DYNC1H1	3	up	0.0766939	0.7875	C1_0 M1 macrophages
Cardiac conduction	2/232	130/11571	0.0153846	0.767308	-0.381632	0.738727	0.83812	0.788918	ATP1A1/CALM1	2	up	0.0766939	0.767308	C1_0 M1 macrophages
HDR through Homologous Recombination (HRR)	1/232	67/11571	0.0149254	0.744403	-0.300118	0.743579	0.842602	0.793138	PCNA	1	up	0.0743773	0.744403	C1_0 M1 macrophages
Regulation of RAS by GAPs	1/232	68/11571	0.0147059	0.733456	-0.315313	0.74875	0.847436	0.797688	RASAL2	1	up	0.0718929	0.733456	C1_0 M1 macrophages
Respiratory Syncytial Virus Infection Pathway	2/232	133/11571	0.0150376	0.75	-0.414776	0.75012	0.847962	0.798183	HSP90AB1/HSP90AA1	2	up	0.0716236	0.75	C1_0 M1 macrophages
Formation of paraxial mesoderm	1/232	69/11571	0.0144928	0.722826	-0.330304	0.753817	0.851113	0.801149	FGFR1	1	up	0.0700126	0.722826	C1_0 M1 macrophages
Orc1 removal from chromatin	1/232	71/11571	0.0140845	0.702465	-0.359701	0.763649	0.860139	0.809645	CCNA1	1	up	0.0654316	0.702465	C1_0 M1 macrophages
Transcription of the HIV genome	1/232	71/11571	0.0140845	0.702465	-0.359701	0.763649	0.860139	0.809645	POLR2A	1	up	0.0654316	0.702465	C1_0 M1 macrophages
Interleukin-17 signaling	1/232	72/11571	0.0138889	0.692708	-0.374119	0.768417	0.863431	0.812744	IRAK2	1	up	0.0637723	0.692708	C1_0 M1 macrophages
trans-Golgi Network Vesicle Budding	1/232	72/11571	0.0138889	0.692708	-0.374119	0.768417	0.863431	0.812744	STX4	1	up	0.0637723	0.692708	C1_0 M1 macrophages
Cdc20:Phospho-APC/C mediated degradation of Cyclin A	1/232	73/11571	0.0136986	0.683219	-0.388358	0.773089	0.865564	0.814752	CCNA1	1	up	0.0627008	0.683219	C1_0 M1 macrophages
CDK-mediated phosphorylation and removal of Cdc6	1/232	73/11571	0.0136986	0.683219	-0.388358	0.773089	0.865564	0.814752	CCNA1	1	up	0.0627008	0.683219	C1_0 M1 macrophages
Regulation of RUNX2 expression and activity	1/232	73/11571	0.0136986	0.683219	-0.388358	0.773089	0.865564	0.814752	RUNX2	1	up	0.0627008	0.683219	C1_0 M1 macrophages
Degradation of the extracellular matrix	2/232	140/11571	0.0142857	0.7125	-0.489534	0.775057	0.866731	0.81585	HTRA1/A2M	2	up	0.0621158	0.7125	C1_0 M1 macrophages
APC:Cdc20 mediated degradation of cell cycle proteins prior to satisfation of the cell cycle checkpoint	1/232	74/11571	0.0135135	0.673986	-0.402423	0.777668	0.868612	0.817621	CCNA1	1	up	0.0611741	0.673986	C1_0 M1 macrophages
HCMV Early Events	3/232	205/11571	0.0146341	0.729878	-0.558157	0.783164	0.873708	0.822418	TUBB2A/TUBB4B/DYNC1H1	3	up	0.0586337	0.729878	C1_0 M1 macrophages
APC/C:Cdc20 mediated degradation of mitotic proteins	1/232	76/11571	0.0131579	0.65625	-0.430049	0.78655	0.8754	0.82401	CCNA1	1	up	0.0577936	0.65625	C1_0 M1 macrophages
ISG15 antiviral mechanism	1/232	76/11571	0.0131579	0.65625	-0.430049	0.78655	0.8754	0.82401	EIF4A2	1	up	0.0577936	0.65625	C1_0 M1 macrophages
Activation of APC/C and APC/C:Cdc20 mediated degradation of mitotic proteins	1/232	77/11571	0.012987	0.647727	-0.443621	0.790858	0.876759	0.825289	CCNA1	1	up	0.0571198	0.647727	C1_0 M1 macrophages
G2/M DNA damage checkpoint	1/232	77/11571	0.012987	0.647727	-0.443621	0.790858	0.876759	0.825289	H2AFX	1	up	0.0571198	0.647727	C1_0 M1 macrophages
Protein ubiquitination	1/232	77/11571	0.012987	0.647727	-0.443621	0.790858	0.876759	0.825289	PCNA	1	up	0.0571198	0.647727	C1_0 M1 macrophages
Clathrin-mediated endocytosis	2/232	145/11571	0.0137931	0.687931	-0.540892	0.791518	0.876759	0.825289	BIN1/SLC2A8	2	up	0.0571198	0.687931	C1_0 M1 macrophages
Costimulation by the CD28 family	1/232	78/11571	0.0128205	0.639423	-0.457037	0.79508	0.878624	0.827045	PIK3R1	1	up	0.0561968	0.639423	C1_0 M1 macrophages
Interferon alpha/beta signaling	1/232	78/11571	0.0128205	0.639423	-0.457037	0.79508	0.878624	0.827045	GBP2	1	up	0.0561968	0.639423	C1_0 M1 macrophages
Beta-catenin independent WNT signaling	2/232	147/11571	0.0136054	0.678571	-0.560993	0.797801	0.879555	0.827921	SMURF2/CALM1	2	up	0.0557372	0.678571	C1_0 M1 macrophages
Toll Like Receptor 4 (TLR4) Cascade	2/232	147/11571	0.0136054	0.678571	-0.560993	0.797801	0.879555	0.827921	IRAK2/PELI1	2	up	0.0557372	0.678571	C1_0 M1 macrophages
Late SARS-CoV-2 Infection Events	1/232	80/11571	0.0125	0.623437	-0.483422	0.80327	0.883717	0.831839	ST6GAL1	1	up	0.0536866	0.623437	C1_0 M1 macrophages
Influenza Viral RNA Transcription and Replication	2/232	149/11571	0.0134228	0.669463	-0.580852	0.803916	0.883717	0.831839	POLR2A/HSP90AA1	2	up	0.0536866	0.669463	C1_0 M1 macrophages
Downstream signaling events of B Cell Receptor (BCR)	1/232	81/11571	0.0123457	0.615741	-0.496398	0.807242	0.883717	0.831839	CALM1	1	up	0.0536866	0.615741	C1_0 M1 macrophages
Regulation of APC/C activators between G1/S and early anaphase	1/232	81/11571	0.0123457	0.615741	-0.496398	0.807242	0.883717	0.831839	CCNA1	1	up	0.0536866	0.615741	C1_0 M1 macrophages
RNA Polymerase II Pre-transcription Events	1/232	81/11571	0.0123457	0.615741	-0.496398	0.807242	0.883717	0.831839	POLR2A	1	up	0.0536866	0.615741	C1_0 M1 macrophages
RNA polymerase II transcribes snRNA genes	1/232	81/11571	0.0123457	0.615741	-0.496398	0.807242	0.883717	0.831839	POLR2A	1	up	0.0536866	0.615741	C1_0 M1 macrophages
Signaling by NOTCH	3/232	216/11571	0.0138889	0.692708	-0.65209	0.812071	0.887966	0.835838	CCND1/H2AFX/B4GALT1	3	up	0.0516039	0.692708	C1_0 M1 macrophages
Interleukin-1 family signaling	2/232	153/11571	0.0130719	0.651961	-0.619872	0.815657	0.890743	0.838452	IRAK2/PELI1	2	up	0.0502476	0.651961	C1_0 M1 macrophages
SARS-CoV-2-host interactions	3/232	218/11571	0.0137615	0.686353	-0.668709	0.816964	0.890743	0.838452	IRAK2/HSP90AB1/HSP90AA1	3	up	0.0502476	0.686353	C1_0 M1 macrophages
Global Genome Nucleotide Excision Repair (GG-NER)	1/232	84/11571	0.0119048	0.59375	-0.534507	0.818685	0.890743	0.838452	PCNA	1	up	0.0502476	0.59375	C1_0 M1 macrophages
PI Metabolism	1/232	84/11571	0.0119048	0.59375	-0.534507	0.818685	0.890743	0.838452	PIK3R1	1	up	0.0502476	0.59375	C1_0 M1 macrophages
Cellular response to chemical stress	3/232	219/11571	0.0136986	0.683219	-0.676968	0.819369	0.890743	0.838452	PDGFA/EIF2AK3/MAFG	3	up	0.0502476	0.683219	C1_0 M1 macrophages
Metabolism of steroids	2/232	156/11571	0.0128205	0.639423	-0.648553	0.824048	0.89479	0.842262	LGMN/SREBF1	2	up	0.0482789	0.639423	C1_0 M1 macrophages
SARS-CoV-1 Infection	2/232	157/11571	0.0127389	0.63535	-0.658006	0.826768	0.896703	0.844063	ST6GAL1/IRAK2	2	up	0.0473513	0.63535	C1_0 M1 macrophages
Signaling by ROBO receptors	3/232	223/11571	0.0134529	0.670964	-0.709675	0.828726	0.897533	0.844844	SRGAP1/SRGAP3/SRGAP2	3	up	0.0469494	0.670964	C1_0 M1 macrophages
Platelet homeostasis	1/232	87/11571	0.0114943	0.573276	-0.571457	0.829451	0.897533	0.844844	CALM1	1	up	0.0469494	0.573276	C1_0 M1 macrophages
APC/C-mediated degradation of cell cycle proteins	1/232	88/11571	0.0113636	0.566761	-0.583531	0.832897	0.899183	0.846397	CCNA1	1	up	0.0461521	0.566761	C1_0 M1 macrophages
Regulation of mitotic cell cycle	1/232	88/11571	0.0113636	0.566761	-0.583531	0.832897	0.899183	0.846397	CCNA1	1	up	0.0461521	0.566761	C1_0 M1 macrophages
Regulation of mRNA stability by proteins that bind AU-rich elements	1/232	89/11571	0.011236	0.560393	-0.595489	0.836273	0.901787	0.848848	HSPA1A	1	up	0.0448959	0.560393	C1_0 M1 macrophages
Collagen formation	1/232	90/11571	0.0111111	0.554167	-0.607333	0.839581	0.904313	0.851226	DST	1	up	0.0436813	0.554167	C1_0 M1 macrophages
Protein localization	2/232	164/11571	0.0121951	0.608232	-0.722751	0.844775	0.907051	0.853803	SLC25A4/PRNP	2	up	0.0423685	0.608232	C1_0 M1 macrophages
EPH-Ephrin signaling	1/232	92/11571	0.0108696	0.54212	-0.630692	0.845999	0.907051	0.853803	TIAM1	1	up	0.0423685	0.54212	C1_0 M1 macrophages
PCP/CE pathway	1/232	92/11571	0.0108696	0.54212	-0.630692	0.845999	0.907051	0.853803	SMURF2	1	up	0.0423685	0.54212	C1_0 M1 macrophages
Switching of origins to a post-replicative state	1/232	92/11571	0.0108696	0.54212	-0.630692	0.845999	0.907051	0.853803	CCNA1	1	up	0.0423685	0.54212	C1_0 M1 macrophages
ER-Phagosome pathway	1/232	93/11571	0.0107527	0.53629	-0.642211	0.849112	0.907421	0.854151	STX4	1	up	0.0421912	0.53629	C1_0 M1 macrophages
MAPK6/MAPK4 signaling	1/232	93/11571	0.0107527	0.53629	-0.642211	0.849112	0.907421	0.854151	FOXO1	1	up	0.0421912	0.53629	C1_0 M1 macrophages
Amplification of signal from unattached kinetochores via a MAD2 inhibitory signal	1/232	94/11571	0.0106383	0.530585	-0.653627	0.852161	0.907421	0.854151	DYNC1H1	1	up	0.0421912	0.530585	C1_0 M1 macrophages
Amplification of signal from the kinetochores	1/232	94/11571	0.0106383	0.530585	-0.653627	0.852161	0.907421	0.854151	DYNC1H1	1	up	0.0421912	0.530585	C1_0 M1 macrophages
Class B/2 (Secretin family receptors)	1/232	94/11571	0.0106383	0.530585	-0.653627	0.852161	0.907421	0.854151	ADGRE5	1	up	0.0421912	0.530585	C1_0 M1 macrophages
FCGR activation	1/232	94/11571	0.0106383	0.530585	-0.653627	0.852161	0.907421	0.854151	FCGR2A	1	up	0.0421912	0.530585	C1_0 M1 macrophages
Mitochondrial biogenesis	1/232	95/11571	0.0105263	0.525	-0.664941	0.85515	0.908536	0.855201	CALM1	1	up	0.0416579	0.525	C1_0 M1 macrophages
Role of LAT2/NTAL/LAB on calcium mobilization	1/232	95/11571	0.0105263	0.525	-0.664941	0.85515	0.908536	0.855201	PIK3R1	1	up	0.0416579	0.525	C1_0 M1 macrophages
UCH proteinases	1/232	96/11571	0.0104167	0.519531	-0.676157	0.858078	0.910395	0.85695	TGFBR2	1	up	0.0407704	0.519531	C1_0 M1 macrophages
SUMO E3 ligases SUMOylate target proteins	2/232	170/11571	0.0117647	0.586765	-0.776379	0.858844	0.910395	0.85695	MDM2/PCNA	2	up	0.0407704	0.586765	C1_0 M1 macrophages
RUNX1 regulates transcription of genes involved in differentiation of HSCs	1/232	98/11571	0.0102041	0.508929	-0.698301	0.863759	0.914568	0.860879	H2AFX	1	up	0.0387838	0.508929	C1_0 M1 macrophages
Interferon gamma signaling	1/232	99/11571	0.010101	0.503788	-0.709233	0.866514	0.916449	0.862649	GBP2	1	up	0.0378918	0.503788	C1_0 M1 macrophages
CLEC7A (Dectin-1) signaling	1/232	100/11571	0.01	0.49875	-0.720074	0.869214	0.917714	0.86384	CALM1	1	up	0.0372928	0.49875	C1_0 M1 macrophages
Signaling by the B Cell Receptor (BCR)	2/232	175/11571	0.0114286	0.57	-0.81985	0.869671	0.917714	0.86384	PIK3R1/CALM1	2	up	0.0372928	0.57	C1_0 M1 macrophages
SUMOylation	2/232	176/11571	0.0113636	0.566761	-0.828418	0.871743	0.918864	0.864923	MDM2/PCNA	2	up	0.0367487	0.566761	C1_0 M1 macrophages
Disorders of transmembrane transporters	2/232	177/11571	0.0112994	0.563559	-0.836945	0.873785	0.91998	0.865973	SLC16A1/SLC1A3	2	up	0.0362215	0.563559	C1_0 M1 macrophages
DNA Repair	4/232	312/11571	0.0128205	0.639423	-0.923525	0.876195	0.921038	0.866969	CCNA1/H2AFX/PCNA/POLR2A	4	up	0.0357223	0.639423	C1_0 M1 macrophages
SARS-CoV Infections	7/232	498/11571	0.0140562	0.701054	-0.975434	0.876926	0.921038	0.866969	ST6GAL1/IRAK2/IL6R/ARID4A/ATP1A1/HSP90AB1/HSP90AA1	7	up	0.0357223	0.701054	C1_0 M1 macrophages
SARS-CoV-2 Infection	4/232	313/11571	0.0127796	0.63738	-0.930286	0.877742	0.921038	0.866969	ST6GAL1/IRAK2/HSP90AB1/HSP90AA1	4	up	0.0357223	0.63738	C1_0 M1 macrophages
Downstream TCR signaling	1/232	104/11571	0.00961538	0.479567	-0.76257	0.879479	0.921828	0.867712	PIK3R1	1	up	0.0353503	0.479567	C1_0 M1 macrophages
Cargo recognition for clathrin-mediated endocytosis	1/232	105/11571	0.00952381	0.475	-0.772985	0.881917	0.922318	0.868174	SLC2A8	1	up	0.0351194	0.475	C1_0 M1 macrophages
Toll Like Receptor 3 (TLR3) Cascade	1/232	105/11571	0.00952381	0.475	-0.772985	0.881917	0.922318	0.868174	IRAK2	1	up	0.0351194	0.475	C1_0 M1 macrophages
Response of EIF2AK4 (GCN2) to amino acid deficiency	1/232	106/11571	0.00943396	0.470519	-0.783321	0.884306	0.923784	0.869554	DDIT3	1	up	0.0344294	0.470519	C1_0 M1 macrophages
MyD88-independent TLR4 cascade	1/232	109/11571	0.00917431	0.457569	-0.813862	0.891189	0.928901	0.87437	IRAK2	1	up	0.0320306	0.457569	C1_0 M1 macrophages
TRIF(TICAM1)-mediated TLR4 signaling	1/232	109/11571	0.00917431	0.457569	-0.813862	0.891189	0.928901	0.87437	IRAK2	1	up	0.0320306	0.457569	C1_0 M1 macrophages
FCERI mediated Ca+2 mobilization	1/232	110/11571	0.00909091	0.453409	-0.823893	0.893392	0.929522	0.874954	CALM1	1	up	0.0317405	0.453409	C1_0 M1 macrophages
Assembly of the pre-replicative complex	1/232	111/11571	0.00900901	0.449324	-0.833851	0.89555	0.929522	0.874954	H2AFX	1	up	0.0317405	0.449324	C1_0 M1 macrophages
Mitotic Spindle Checkpoint	1/232	111/11571	0.00900901	0.449324	-0.833851	0.89555	0.929522	0.874954	DYNC1H1	1	up	0.0317405	0.449324	C1_0 M1 macrophages
HCMV Infection	3/232	259/11571	0.011583	0.577703	-0.983155	0.895757	0.929522	0.874954	TUBB2A/TUBB4B/DYNC1H1	3	up	0.0317405	0.577703	C1_0 M1 macrophages
SARS-CoV-1-host interactions	1/232	112/11571	0.00892857	0.445312	-0.843737	0.897664	0.930469	0.875846	IRAK2	1	up	0.031298	0.445312	C1_0 M1 macrophages
O-linked glycosylation	1/232	114/11571	0.00877193	0.4375	-0.863302	0.901766	0.933687	0.878876	ST6GAL1	1	up	0.0297986	0.4375	C1_0 M1 macrophages
L13a-mediated translational silencing of Ceruloplasmin expression	1/232	116/11571	0.00862069	0.429957	-0.882597	0.905704	0.936729	0.881738	EIF4A2	1	up	0.0283862	0.429957	C1_0 M1 macrophages
TCF dependent signaling in response to WNT	2/232	202/11571	0.00990099	0.493812	-1.03813	0.916046	0.946072	0.890533	H2AFX/SMURF2	2	up	0.0240758	0.493812	C1_0 M1 macrophages
Rab regulation of trafficking	1/232	123/11571	0.00813008	0.405488	-0.948139	0.918291	0.946072	0.890533	RABEP1	1	up	0.0240758	0.405488	C1_0 M1 macrophages
mRNA Splicing - Major Pathway	2/232	204/11571	0.00980392	0.488971	-1.05332	0.918781	0.946072	0.890533	POLR2A/SRSF7	2	up	0.0240758	0.488971	C1_0 M1 macrophages
Muscle contraction	2/232	204/11571	0.00980392	0.488971	-1.05332	0.918781	0.946072	0.890533	ATP1A1/CALM1	2	up	0.0240758	0.488971	C1_0 M1 macrophages
DNA Replication Pre-Initiation	1/232	128/11571	0.0078125	0.389648	-0.993204	0.926243	0.951569	0.895708	H2AFX	1	up	0.0215597	0.389648	C1_0 M1 macrophages
Fc epsilon receptor (FCERI) signaling	2/232	210/11571	0.00952381	0.475	-1.09821	0.926495	0.951569	0.895708	PIK3R1/CALM1	2	up	0.0215597	0.475	C1_0 M1 macrophages
Formation of the cornified envelope	1/232	129/11571	0.00775194	0.386628	-1.00205	0.927738	0.951569	0.895708	TCHH	1	up	0.0215597	0.386628	C1_0 M1 macrophages
Processing of Capped Intron-Containing Pre-mRNA	3/232	285/11571	0.0105263	0.525	-1.16137	0.928443	0.951569	0.895708	FYTTD1/POLR2A/SRSF7	3	up	0.0215597	0.525	C1_0 M1 macrophages
Gastrulation	1/232	130/11571	0.00769231	0.383654	-1.01085	0.929203	0.951569	0.895708	FGFR1	1	up	0.0215597	0.383654	C1_0 M1 macrophages
mRNA Splicing	2/232	215/11571	0.00930233	0.463953	-1.13483	0.932391	0.95379	0.897798	POLR2A/SRSF7	2	up	0.0205472	0.463953	C1_0 M1 macrophages
Biological oxidations	2/232	221/11571	0.00904977	0.451357	-1.17791	0.938878	0.959377	0.903058	SMOX/HSP90AB1	2	up	0.0180105	0.451357	C1_0 M1 macrophages
Host Interactions of HIV factors	1/232	139/11571	0.00719424	0.358813	-1.08781	0.941128	0.960628	0.904234	SLC25A4	1	up	0.017445	0.358813	C1_0 M1 macrophages
Signaling by WNT	3/232	300/11571	0.01	0.49875	-1.25822	0.942741	0.961226	0.904798	H2AFX/SMURF2/CALM1	3	up	0.0171744	0.49875	C1_0 M1 macrophages
Translation	3/232	302/11571	0.00993377	0.495447	-1.27084	0.944435	0.961905	0.905437	AARS2/EIF4A2/EIF5	3	up	0.0168678	0.495447	C1_0 M1 macrophages
C-type lectin receptors (CLRs)	1/232	144/11571	0.00694444	0.346354	-1.12897	0.946865	0.962367	0.905872	CALM1	1	up	0.0166594	0.346354	C1_0 M1 macrophages
Late Phase of HIV Life Cycle	1/232	145/11571	0.00689655	0.343966	-1.13707	0.947944	0.962367	0.905872	POLR2A	1	up	0.0166594	0.343966	C1_0 M1 macrophages
Diseases of glycosylation	1/232	146/11571	0.00684932	0.34161	-1.14513	0.949001	0.962367	0.905872	B4GALT1	1	up	0.0166594	0.34161	C1_0 M1 macrophages
tRNA processing	1/232	146/11571	0.00684932	0.34161	-1.14513	0.949001	0.962367	0.905872	THADA	1	up	0.0166594	0.34161	C1_0 M1 macrophages
G2/M Checkpoints	1/232	150/11571	0.00666667	0.3325	-1.17698	0.953019	0.964756	0.908121	H2AFX	1	up	0.0155824	0.3325	C1_0 M1 macrophages
rRNA processing	2/232	237/11571	0.00843882	0.420886	-1.28846	0.953418	0.964756	0.908121	MRM2/NOP56	2	up	0.0155824	0.420886	C1_0 M1 macrophages
HIV Infection	2/232	240/11571	0.00833333	0.415625	-1.30854	0.95575	0.966071	0.909359	SLC25A4/POLR2A	2	up	0.0149909	0.415625	C1_0 M1 macrophages
G alpha (s) signalling events	1/232	158/11571	0.00632911	0.315665	-1.23886	0.960135	0.968412	0.911561	PTGER4	1	up	0.0139401	0.315665	C1_0 M1 macrophages
HIV Life Cycle	1/232	158/11571	0.00632911	0.315665	-1.23886	0.960135	0.968412	0.911561	POLR2A	1	up	0.0139401	0.315665	C1_0 M1 macrophages
Class A/1 (Rhodopsin-like receptors)	3/232	333/11571	0.00900901	0.449324	-1.45847	0.965401	0.972676	0.915575	C3/LPAR6/PTGER4	3	up	0.012032	0.449324	C1_0 M1 macrophages
Fatty acid metabolism	1/232	178/11571	0.00561798	0.280197	-1.38429	0.973572	0.979853	0.922331	LTC4S	1	up	0.00883901	0.280197	C1_0 M1 macrophages
Major pathway of rRNA processing in the nucleolus and cytosol	1/232	189/11571	0.00529101	0.263889	-1.45945	0.978927	0.984184	0.926408	NOP56	1	up	0.00692371	0.263889	C1_0 M1 macrophages
Peptide ligand-binding receptors	1/232	198/11571	0.00505051	0.251894	-1.51873	0.982493	0.98601	0.928127	C3	1	up	0.00611852	0.251894	C1_0 M1 macrophages
rRNA processing in the nucleus and cytosol	1/232	199/11571	0.00502513	0.250628	-1.52521	0.98285	0.98601	0.928127	NOP56	1	up	0.00611852	0.250628	C1_0 M1 macrophages
GPCR ligand binding	4/232	467/11571	0.00856531	0.427195	-1.80738	0.98579	0.987901	0.929907	C3/LPAR6/ADGRE5/PTGER4	4	up	0.00528663	0.427195	C1_0 M1 macrophages
Keratinization	1/232	217/11571	0.00460829	0.229839	-1.63818	0.988169	0.989226	0.931154	TCHH	1	up	0.00470441	0.229839	C1_0 M1 macrophages
Diseases of metabolism	1/232	253/11571	0.00395257	0.197134	-1.84689	0.99438	0.99438	0.936006	B4GALT1	1	up	0.00244759	0.197134	C1_0 M1 macrophages
Respiratory electron transport, ATP synthesis by chemiosmotic coupling, and heat production by uncoupling proteins.	50/570	127/11571	0.393701	7.99213	18.0348	1.06216e-32	1.21298e-29	9.98427e-30	NDUFB7/NDUFA7/ATP5MC2/ATP5MC1/ATP5MF/UQCRC1/NDUFA11/COX14/NDUFB9/NDUFA12/NDUFS7/NDUFB3/ATP5ME/NDUFB10/UQCR11/NDUFS6/SURF1/ATP5F1C/NDUFC1/NDUFA3/NDUFA2/UQCR10/NDUFB2/NDUFB1/COX16/NDUFS4/COX8A/ATP5PB/ATP5PO/COX6B1/NDUFB8/NDUFA13/COX7A2L/NDUFA1/UQCRH/UQCRQ/ATP5F1D/ATP5MG/CYC1/ATP5F1E/NDUFB4/COX7B/NDUFA4/ATP5MC3/ATP5PD/COX5B/COX6C/COX7C/NDUFB11/COX4I1	50	down	-28.9161	-7.99213	C1_0 M1 macrophages
The citric acid (TCA) cycle and respiratory electron transport	54/570	178/11571	0.303371	6.15843	15.7869	1.3913e-28	7.94434e-26	6.53913e-26	NDUFB7/NDUFA7/ATP5MC2/ATP5MC1/ATP5MF/UQCRC1/NDUFA11/COX14/NDUFB9/NDUFA12/GLO1/HAGH/NDUFS7/NDUFB3/ATP5ME/NDUFB10/UQCR11/NDUFS6/SURF1/ATP5F1C/IDH3G/NDUFC1/NDUFA3/NDUFA2/UQCR10/NDUFB2/NDUFB1/COX16/NDUFS4/COX8A/ATP5PB/ATP5PO/COX6B1/NDUFB8/NDUFA13/COX7A2L/NDUFA1/UQCRH/UQCRQ/MDH2/ATP5F1D/ATP5MG/CYC1/ATP5F1E/NDUFB4/COX7B/NDUFA4/ATP5MC3/ATP5PD/COX5B/COX6C/COX7C/NDUFB11/COX4I1	54	down	-25.0999	-6.15843	C1_0 M1 macrophages
Neutrophil degranulation	86/570	478/11571	0.179916	3.6523	13.4803	8.01917e-27	3.05263e-24	2.51267e-24	FCN1/SIRPB1/CFP/RETN/CD36/TNFAIP6/MCEMP1/CLEC12A/CXCL1/S100A8/PLD1/S100A9/LTA4H/KCNAB2/PECAM1/SELL/PYCARD/MNDA/DOK3/ANPEP/QPCT/HPSE/ADAM8/LYZ/VAMP8/TCIRG1/GMFG/FPR2/LILRB3/COMMD3/GCA/MMP9/CAT/CD47/COMMD9/TMEM179B/DYNLT1/TRAPPC1/LAMTOR1/HEBP2/CPPED1/QSOX1/GRN/CD93/CTSA/NCSTN/APRT/CYBB/GPI/CTSS/PDAP1/LAMTOR2/GSTP1/BRI3/NCKAP1L/ITGB2/BST2/FGR/ITGAM/GPR84/CTSH/ARPC5/HEXB/TMEM30A/SERPINA1/CD44/CST3/DD…	86	down	-23.5153	-3.6523	C1_0 M1 macrophages
Respiratory electron transport	38/570	103/11571	0.368932	7.48932	15.0578	7.15015e-24	2.04137e-21	1.68029e-21	NDUFB7/NDUFA7/UQCRC1/NDUFA11/COX14/NDUFB9/NDUFA12/NDUFS7/NDUFB3/NDUFB10/UQCR11/NDUFS6/SURF1/NDUFC1/NDUFA3/NDUFA2/UQCR10/NDUFB2/NDUFB1/COX16/NDUFS4/COX8A/COX6B1/NDUFB8/NDUFA13/COX7A2L/NDUFA1/UQCRH/UQCRQ/CYC1/NDUFB4/COX7B/NDUFA4/COX5B/COX6C/COX7C/NDUFB11/COX4I1	38	down	-20.6901	-7.48932	C1_0 M1 macrophages
Complex I biogenesis	20/570	57/11571	0.350877	7.12281	10.5478	1.11778e-12	2.55301e-10	2.10143e-10	NDUFB7/NDUFA7/NDUFA11/NDUFB9/NDUFA12/NDUFS7/NDUFB3/NDUFB10/NDUFS6/NDUFC1/NDUFA3/NDUFA2/NDUFB2/NDUFB1/NDUFS4/NDUFB8/NDUFA13/NDUFA1/NDUFB4/NDUFB11	20	down	-9.59295	-7.12281	C1_0 M1 macrophages
Antigen processing-Cross presentation	27/570	109/11571	0.247706	5.02844	9.61851	1.69986e-12	2.92856e-10	2.41055e-10	CD36/MRC1/NCF2/S100A8/S100A9/MYD88/LY96/VAMP8/PSMB8/PSMB9/HLA-F/PSMB10/PSME1/PSMC5/CYBB/PSME2/CTSS/TLR4/TAP1/SEC61G/PSMA4/PSMB3/TAPBP/PSMA1/SEM1/PSMA6/PSMB1	27	down	-9.53335	-5.02844	C1_0 M1 macrophages
Cellular response to chemical stress	39/570	219/11571	0.178082	3.61507	8.89318	1.79509e-12	2.92856e-10	2.41055e-10	NCF2/BLVRA/SLC7A11/PSMB8/PRDX3/PSMB9/CAT/COX14/PSMB10/PSME1/TXN2/PSMC5/CYBB/PSME2/SURF1/ERO1A/BLVRB/GSTP1/COX16/COX8A/COX6B1/COX7A2L/ATOX1/PSMA4/NLRP3/PSMB3/COX7B/NDUFA4/HM13/AREG/COX5B/COX6C/PSMA1/SEM1/COX7C/COX4I1/PSMA6/PSMB1/RBX1	39	down	-9.53335	-3.61507	C1_0 M1 macrophages
Formation of ATP by chemiosmotic coupling	12/570	18/11571	0.666667	13.5333	12.1128	2.58136e-12	3.68489e-10	3.03309e-10	ATP5MC2/ATP5MC1/ATP5MF/ATP5ME/ATP5F1C/ATP5PB/ATP5PO/ATP5F1D/ATP5MG/ATP5F1E/ATP5MC3/ATP5PD	12	down	-9.43358	-13.5333	C1_0 M1 macrophages
ER-Phagosome pathway	23/570	93/11571	0.247312	5.02043	8.86072	7.98292e-11	1.01294e-08	8.33772e-09	CD36/S100A8/S100A9/MYD88/LY96/VAMP8/PSMB8/PSMB9/HLA-F/PSMB10/PSME1/PSMC5/PSME2/TLR4/TAP1/SEC61G/PSMA4/PSMB3/TAPBP/PSMA1/SEM1/PSMA6/PSMB1	23	down	-7.99441	-5.02043	C1_0 M1 macrophages
Cristae formation	13/570	31/11571	0.419355	8.5129	9.53397	7.99179e-10	9.12662e-08	7.51228e-08	ATP5MC2/ATP5MC1/ATP5MF/MICOS13/ATP5ME/ATP5F1C/ATP5PB/ATP5PO/ATP5F1D/ATP5MG/ATP5F1E/ATP5MC3/ATP5PD	13	down	-7.03969	-8.5129	C1_0 M1 macrophages
Interferon alpha/beta signaling	18/570	78/11571	0.230769	4.68462	7.43209	2.99072e-08	3.10491e-06	2.55571e-06	OAS3/IFITM3/MX2/IFI6/IFIT1/OAS2/IFITM2/XAF1/MX1/PSMB8/OAS1/HLA-F/STAT1/EIF2AK2/SAMHD1/ISG15/BST2/IFNAR2	18	down	-5.50795	-4.68462	C1_0 M1 macrophages
Cytoprotection by HMOX1	16/570	63/11571	0.253968	5.15556	7.52814	4.12931e-08	3.92973e-06	3.23463e-06	BLVRA/COX14/SURF1/BLVRB/COX16/COX8A/COX6B1/COX7A2L/NLRP3/COX7B/NDUFA4/HM13/COX5B/COX6C/COX7C/COX4I1	16	down	-5.40564	-5.15556	C1_0 M1 macrophages
TP53 Regulates Metabolic Genes	18/570	89/11571	0.202247	4.10562	6.69456	2.56887e-07	2.14942e-05	1.76923e-05	LAMTOR4/LAMTOR1/COX14/GPI/SURF1/LAMTOR2/COX16/COX8A/COX6B1/COX7A2L/LAMTOR5/COX7B/NDUFA4/COX5B/COX6C/COX7C/COX4I1/YWHAB	18	down	-4.66768	-4.10562	C1_0 M1 macrophages
Translation	37/570	302/11571	0.122517	2.48709	5.96053	2.64684e-07	2.14942e-05	1.76923e-05	MRPS15/EIF4EBP1/MRPL23/MRPS33/MRPL21/MRPL41/MRPL52/EIF3F/SPCS1/MRPL54/EIF2S3/EIF3M/SSR2/SPCS3/SEC61G/DDOST/SRP72/EIF3H/EIF3E/TRAM1/EIF3K/SPCS2/SSR4/EEF1D/RPL34/RPS14/EIF3G/RPL29/RPL18A/RPS28/RPS15/RPS15A/SEC11A/RPL36A/RPL26/RPL22/RPL7A	37	down	-4.66768	-2.48709	C1_0 M1 macrophages
Vif-mediated degradation of APOBEC3G	14/570	55/11571	0.254545	5.16727	7.05132	2.83022e-07	2.14942e-05	1.76923e-05	PSMB8/PSMB9/ELOB/PSMB10/PSME1/PSMC5/PSME2/PSMA4/PSMB3/PSMA1/SEM1/PSMA6/PSMB1/RBX1	14	down	-4.66768	-5.16727	C1_0 M1 macrophages
SRP-dependent cotranslational protein targeting to membrane	21/570	119/11571	0.176471	3.58235	6.4452	3.01145e-07	2.14942e-05	1.76923e-05	SPCS1/SSR2/SPCS3/SEC61G/DDOST/SRP72/TRAM1/SPCS2/SSR4/RPL34/RPS14/RPL29/RPL18A/RPS28/RPS15/RPS15A/SEC11A/RPL36A/RPL26/RPL22/RPL7A	21	down	-4.66768	-3.58235	C1_0 M1 macrophages
Signaling by Interleukins	49/570	464/11571	0.105603	2.14375	5.72374	3.27259e-07	2.1803e-05	1.79464e-05	CD36/CXCL1/CSF2RB/CCR1/IL27RA/TIMP1/MYD88/IL18BP/LMNB1/CXCL2/PSMB8/IL2RG/IL10RB/PSMB9/TNIP2/MMP9/SYK/STAT1/PTPN18/PTGS2/PSMB10/PSME1/PSMC5/PSME2/ANXA1/LCP1/ITGB2/ITGAM/STXBP2/LGALS9/HCK/IL1R1/PSMA4/PSMB3/CNN2/IRAK3/MAP3K8/APP/PSMA1/GSTO1/SEM1/VIM/ANXA2/UBE2V1/PSMA6/PSMB1/RBX1/RALA/MSN	49	down	-4.66148	-2.14375	C1_0 M1 macrophages
Autodegradation of Cdh1 by Cdh1:APC/C	15/570	64/11571	0.234375	4.75781	6.86171	3.43655e-07	2.1803e-05	1.79464e-05	ANAPC15/PSMB8/PSMB9/PSMB10/PSME1/PSMC5/ANAPC11/PSME2/ANAPC16/PSMA4/PSMB3/PSMA1/SEM1/PSMA6/PSMB1	15	down	-4.66148	-4.75781	C1_0 M1 macrophages
Cross-presentation of soluble exogenous antigens (endosomes)	13/570	50/11571	0.26	5.278	6.90031	5.78639e-07	3.47792e-05	2.86274e-05	MRC1/PSMB8/PSMB9/PSMB10/PSME1/PSMC5/PSME2/PSMA4/PSMB3/PSMA1/SEM1/PSMA6/PSMB1	13	down	-4.45868	-5.278	C1_0 M1 macrophages
Interleukin-1 signaling	20/570	115/11571	0.173913	3.53043	6.20748	7.34267e-07	4.19266e-05	3.45105e-05	MYD88/PSMB8/PSMB9/TNIP2/PSMB10/PSME1/PSMC5/PSME2/IL1R1/PSMA4/PSMB3/IRAK3/MAP3K8/APP/PSMA1/SEM1/UBE2V1/PSMA6/PSMB1/RBX1	20	down	-4.37751	-3.53043	C1_0 M1 macrophages
APC/C:Cdc20 mediated degradation of Securin	15/570	68/11571	0.220588	4.47794	6.54725	7.95888e-07	4.32811e-05	3.56255e-05	ANAPC15/PSMB8/PSMB9/PSMB10/PSME1/PSMC5/ANAPC11/PSME2/ANAPC16/PSMA4/PSMB3/PSMA1/SEM1/PSMA6/PSMB1	15	down	-4.3637	-4.47794	C1_0 M1 macrophages
GSK3B and BTRC:CUL1-mediated-degradation of NFE2L2	13/570	52/11571	0.25	5.075	6.70363	9.45482e-07	4.90791e-05	4.03979e-05	PSMB8/PSMB9/PSMB10/PSME1/PSMC5/PSME2/PSMA4/PSMB3/PSMA1/SEM1/PSMA6/PSMB1/RBX1	13	down	-4.3091	-5.075	C1_0 M1 macrophages
Host Interactions of HIV factors	22/570	139/11571	0.158273	3.21295	5.97456	1.10157e-06	5.46954e-05	4.50208e-05	NUP214/PSMB8/AP2S1/PSMB9/ELOB/PSMB10/HMGA1/PSME1/PSMC5/PSME2/AP2M1/AP1S2/HCK/BANF1/PSMA4/PSMB3/DOCK2/PSMA1/SEM1/PSMA6/PSMB1/RBX1	22	down	-4.26205	-3.21295	C1_0 M1 macrophages
Regulation of mRNA stability by proteins that bind AU-rich elements	17/570	89/11571	0.191011	3.87753	6.20289	1.29013e-06	6.13887e-05	5.05301e-05	NUP214/PSMB8/TNFSF13/PSMB9/PSMB10/PSME1/HSBP1/PSMC5/PSME2/ANP32A/PSMA4/PSMB3/PSMA1/SEM1/YWHAB/PSMA6/PSMB1	17	down	-4.21191	-3.87753	C1_0 M1 macrophages
Negative regulation of NOTCH4 signaling	13/570	54/11571	0.240741	4.88704	6.51679	1.50667e-06	6.88246e-05	5.66507e-05	PSMB8/PSMB9/PSMB10/PSME1/PSMC5/PSME2/PSMA4/PSMB3/PSMA1/SEM1/PSMA6/PSMB1/RBX1	13	down	-4.16226	-4.88704	C1_0 M1 macrophages
Regulation of expression of SLITs and ROBOs	25/570	177/11571	0.141243	2.86723	5.69816	1.82964e-06	7.6898e-05	6.32961e-05	PSMB8/PSMB9/ELOB/PSMB10/PSME1/PSMC5/PSME2/PSMA4/PSMB3/PSMA1/SEM1/RPL34/RPS14/PSMA6/PSMB1/RPL29/RBX1/RPL18A/RPS28/RPS15/RPS15A/RPL36A/RPL26/RPL22/RPL7A	25	down	-4.11408	-2.86723	C1_0 M1 macrophages
AUF1 (hnRNP D0) binds and destabilizes mRNA	13/570	55/11571	0.236364	4.79818	6.42679	1.88542e-06	7.6898e-05	6.32961e-05	PSMB8/PSMB9/PSMB10/PSME1/HSBP1/PSMC5/PSME2/PSMA4/PSMB3/PSMA1/SEM1/PSMA6/PSMB1	13	down	-4.11408	-4.79818	C1_0 M1 macrophages
FBXL7 down-regulates AURKA during mitotic entry and in early mitosis	13/570	55/11571	0.236364	4.79818	6.42679	1.88542e-06	7.6898e-05	6.32961e-05	PSMB8/PSMB9/PSMB10/PSME1/PSMC5/PSME2/PSMA4/PSMB3/PSMA1/SEM1/PSMA6/PSMB1/RBX1	13	down	-4.11408	-4.79818	C1_0 M1 macrophages
Cdc20:Phospho-APC/C mediated degradation of Cyclin A	15/570	73/11571	0.205479	4.17123	6.18681	2.07576e-06	7.7011e-05	6.33891e-05	ANAPC15/PSMB8/PSMB9/PSMB10/PSME1/PSMC5/ANAPC11/PSME2/ANAPC16/PSMA4/PSMB3/PSMA1/SEM1/PSMA6/PSMB1	15	down	-4.11345	-4.17123	C1_0 M1 macrophages
CDK-mediated phosphorylation and removal of Cdc6	15/570	73/11571	0.205479	4.17123	6.18681	2.07576e-06	7.7011e-05	6.33891e-05	ANAPC15/PSMB8/PSMB9/PSMB10/PSME1/PSMC5/ANAPC11/PSME2/ANAPC16/PSMA4/PSMB3/PSMA1/SEM1/PSMA6/PSMB1	15	down	-4.11345	-4.17123	C1_0 M1 macrophages
PCP/CE pathway	17/570	92/11571	0.184783	3.75109	6.03023	2.09049e-06	7.7011e-05	6.33891e-05	PSMB8/AP2S1/PSMB9/PRKCB/PSMB10/PSME1/PSMC5/PSME2/AP2M1/ARRB2/PSMA4/PSMB3/PSMA1/SEM1/PSMA6/PSMB1/PFN1	17	down	-4.11345	-3.75109	C1_0 M1 macrophages
Hh mutants are degraded by ERAD	13/570	56/11571	0.232143	4.7125	6.33894	2.34643e-06	8.35403e-05	6.87634e-05	PSMB8/PSMB9/PSMB10/PSME1/PSMC5/PSME2/PSMA4/PSMB3/PSMA1/SEM1/PSMA6/PSMB1/OS9	13	down	-4.0781	-4.7125	C1_0 M1 macrophages
APC:Cdc20 mediated degradation of cell cycle proteins prior to satisfation of the cell cycle checkpoint	15/570	74/11571	0.202703	4.11486	6.11858	2.48719e-06	8.35403e-05	6.87634e-05	ANAPC15/PSMB8/PSMB9/PSMB10/PSME1/PSMC5/ANAPC11/PSME2/ANAPC16/PSMA4/PSMB3/PSMA1/SEM1/PSMA6/PSMB1	15	down	-4.0781	-4.11486	C1_0 M1 macrophages
APC/C:Cdh1 mediated degradation of Cdc20 and other APC/C:Cdh1 targeted proteins in late mitosis/early G1	15/570	74/11571	0.202703	4.11486	6.11858	2.48719e-06	8.35403e-05	6.87634e-05	ANAPC15/PSMB8/PSMB9/PSMB10/PSME1/PSMC5/ANAPC11/PSME2/ANAPC16/PSMA4/PSMB3/PSMA1/SEM1/PSMA6/PSMB1	15	down	-4.0781	-4.11486	C1_0 M1 macrophages
Degradation of DVL	13/570	57/11571	0.22807	4.62982	6.25314	2.90479e-06	9.47792e-05	7.80144e-05	PSMB8/PSMB9/PSMB10/PSME1/PSMC5/PSME2/PSMA4/PSMB3/PSMA1/SEM1/PSMA6/PSMB1/RBX1	13	down	-4.02329	-4.62982	C1_0 M1 macrophages
Oxygen-dependent proline hydroxylation of Hypoxia-inducible Factor Alpha	14/570	66/11571	0.212121	4.30606	6.13095	3.04758e-06	9.66761e-05	7.95758e-05	PSMB8/PSMB9/ELOB/PSMB10/PSME1/PSMC5/PSME2/PSMA4/PSMB3/PSMA1/SEM1/PSMA6/PSMB1/RBX1	14	down	-4.01468	-4.30606	C1_0 M1 macrophages
APC/C:Cdc20 mediated degradation of mitotic proteins	15/570	76/11571	0.197368	4.00658	5.98567	3.53523e-06	0.000109115	8.98141e-05	ANAPC15/PSMB8/PSMB9/PSMB10/PSME1/PSMC5/ANAPC11/PSME2/ANAPC16/PSMA4/PSMB3/PSMA1/SEM1/PSMA6/PSMB1	15	down	-3.96212	-4.00658	C1_0 M1 macrophages
Regulation of activated PAK-2p34 by proteasome mediated degradation	12/570	50/11571	0.24	4.872	6.24544	3.95325e-06	0.000118806	9.7791e-05	PSMB8/PSMB9/PSMB10/PSME1/PSMC5/PSME2/PSMA4/PSMB3/PSMA1/SEM1/PSMA6/PSMB1	12	down	-3.92516	-4.872	C1_0 M1 macrophages
Activation of APC/C and APC/C:Cdc20 mediated degradation of mitotic proteins	15/570	77/11571	0.194805	3.95455	5.92091	4.1945e-06	0.000122824	0.000101098	ANAPC15/PSMB8/PSMB9/PSMB10/PSME1/PSMC5/ANAPC11/PSME2/ANAPC16/PSMA4/PSMB3/PSMA1/SEM1/PSMA6/PSMB1	15	down	-3.91072	-3.95455	C1_0 M1 macrophages
Hh mutants abrogate ligand secretion	13/570	59/11571	0.220339	4.47288	6.08735	4.3854e-06	0.000123366	0.000101545	PSMB8/PSMB9/PSMB10/PSME1/PSMC5/PSME2/PSMA4/PSMB3/PSMA1/SEM1/PSMA6/PSMB1/OS9	13	down	-3.9088	-4.47288	C1_0 M1 macrophages
Regulation of RAS by GAPs	14/570	68/11571	0.205882	4.17941	5.98527	4.42909e-06	0.000123366	0.000101545	PSMB8/PSMB9/SPRED2/PSMB10/PSME1/PSMC5/PSME2/PSMA4/PSMB3/PSMA1/SEM1/PSMA6/PSMB1/RBX1	14	down	-3.9088	-4.17941	C1_0 M1 macrophages
Signaling by ROBO receptors	28/570	223/11571	0.125561	2.54888	5.31616	4.76079e-06	0.000129448	0.000106551	PSMB8/PSMB9/ELOB/PSMB10/PSME1/PSMC5/PSME2/PSMA4/PSMB3/PSMA1/SEM1/VASP/RPL34/RPS14/PSMA6/PSMB1/RPL29/RBX1/RPL18A/RPS28/PFN1/RPS15/CAP1/RPS15A/RPL36A/RPL26/RPL22/RPL7A	28	down	-3.8879	-2.54888	C1_0 M1 macrophages
Regulation of ornithine decarboxylase (ODC)	12/570	51/11571	0.235294	4.77647	6.15224	4.94131e-06	0.000131232	0.000108019	PSMB8/PSMB9/PSMB10/PSME1/PSMC5/PSME2/PSMA4/PSMB3/PSMA1/SEM1/PSMA6/PSMB1	12	down	-3.88196	-4.77647	C1_0 M1 macrophages
Degradation of GLI1 by the proteasome	13/570	60/11571	0.216667	4.39833	6.00721	5.3501e-06	0.000132822	0.000109328	PSMB8/PSMB9/PSMB10/PSME1/PSMC5/PSME2/PSMA4/PSMB3/PSMA1/SEM1/PSMA6/PSMB1/RBX1	13	down	-3.87673	-4.39833	C1_0 M1 macrophages
Degradation of GLI2 by the proteasome	13/570	60/11571	0.216667	4.39833	6.00721	5.3501e-06	0.000132822	0.000109328	PSMB8/PSMB9/PSMB10/PSME1/PSMC5/PSME2/PSMA4/PSMB3/PSMA1/SEM1/PSMA6/PSMB1/RBX1	13	down	-3.87673	-4.39833	C1_0 M1 macrophages
GLI3 is processed to GLI3R by the proteasome	13/570	60/11571	0.216667	4.39833	6.00721	5.3501e-06	0.000132822	0.000109328	PSMB8/PSMB9/PSMB10/PSME1/PSMC5/PSME2/PSMA4/PSMB3/PSMA1/SEM1/PSMA6/PSMB1/RBX1	13	down	-3.87673	-4.39833	C1_0 M1 macrophages
Interleukin-1 family signaling	22/570	153/11571	0.143791	2.91895	5.4388	5.63753e-06	0.000134845	0.000110993	MYD88/IL18BP/PSMB8/PSMB9/TNIP2/PTPN18/PSMB10/PSME1/PSMC5/PSME2/IL1R1/PSMA4/PSMB3/IRAK3/MAP3K8/APP/PSMA1/SEM1/UBE2V1/PSMA6/PSMB1/RBX1	22	down	-3.87017	-2.91895	C1_0 M1 macrophages
Autodegradation of the E3 ubiquitin ligase COP1	12/570	52/11571	0.230769	4.68462	6.06142	6.14005e-06	0.000134845	0.000110993	PSMB8/PSMB9/PSMB10/PSME1/PSMC5/PSME2/PSMA4/PSMB3/PSMA1/SEM1/PSMA6/PSMB1	12	down	-3.87017	-4.68462	C1_0 M1 macrophages
p53-Independent DNA Damage Response	12/570	52/11571	0.230769	4.68462	6.06142	6.14005e-06	0.000134845	0.000110993	PSMB8/PSMB9/PSMB10/PSME1/PSMC5/PSME2/PSMA4/PSMB3/PSMA1/SEM1/PSMA6/PSMB1	12	down	-3.87017	-4.68462	C1_0 M1 macrophages
p53-Independent G1/S DNA damage checkpoint	12/570	52/11571	0.230769	4.68462	6.06142	6.14005e-06	0.000134845	0.000110993	PSMB8/PSMB9/PSMB10/PSME1/PSMC5/PSME2/PSMA4/PSMB3/PSMA1/SEM1/PSMA6/PSMB1	12	down	-3.87017	-4.68462	C1_0 M1 macrophages
Ubiquitin Mediated Degradation of Phosphorylated Cdc25A	12/570	52/11571	0.230769	4.68462	6.06142	6.14005e-06	0.000134845	0.000110993	PSMB8/PSMB9/PSMB10/PSME1/PSMC5/PSME2/PSMA4/PSMB3/PSMA1/SEM1/PSMA6/PSMB1	12	down	-3.87017	-4.68462	C1_0 M1 macrophages
Ubiquitin-dependent degradation of Cyclin D	12/570	52/11571	0.230769	4.68462	6.06142	6.14005e-06	0.000134845	0.000110993	PSMB8/PSMB9/PSMB10/PSME1/PSMC5/PSME2/PSMA4/PSMB3/PSMA1/SEM1/PSMA6/PSMB1	12	down	-3.87017	-4.68462	C1_0 M1 macrophages
Defective CFTR causes cystic fibrosis	13/570	61/11571	0.213115	4.32623	5.92881	6.49763e-06	0.000140006	0.000115241	PSMB8/PSMB9/PSMB10/PSME1/PSMC5/PSME2/PSMA4/PSMB3/PSMA1/SEM1/PSMA6/PSMB1/OS9	13	down	-3.85385	-4.32623	C1_0 M1 macrophages
HIV Infection	29/570	240/11571	0.120833	2.45292	5.17726	6.93197e-06	0.000146598	0.000120668	NUP214/PSMB8/AP2S1/PSMB9/POLR2J/ELOB/PSMB10/HMGA1/VPS28/SUPT4H1/PSME1/PSMC5/CHMP2A/PSME2/CHMP5/AP2M1/AP1S2/HCK/BANF1/PSMA4/PSMB3/DOCK2/PSMA1/SEM1/TAF10/PDCD6IP/PSMA6/PSMB1/RBX1	29	down	-3.83387	-2.45292	C1_0 M1 macrophages
Regulation of Apoptosis	12/570	53/11571	0.226415	4.59623	5.97289	7.58677e-06	0.000154703	0.000127338	PSMB8/PSMB9/PSMB10/PSME1/PSMC5/PSME2/PSMA4/PSMB3/PSMA1/SEM1/PSMA6/PSMB1	12	down	-3.8105	-4.59623	C1_0 M1 macrophages
Vpu mediated degradation of CD4	12/570	53/11571	0.226415	4.59623	5.97289	7.58677e-06	0.000154703	0.000127338	PSMB8/PSMB9/PSMB10/PSME1/PSMC5/PSME2/PSMA4/PSMB3/PSMA1/SEM1/PSMA6/PSMB1	12	down	-3.8105	-4.59623	C1_0 M1 macrophages
TNFR2 non-canonical NF-kB pathway	17/570	101/11571	0.168317	3.41683	5.55282	7.84624e-06	0.000154703	0.000127338	LTB/PSMB8/TNFSF13/PSMB9/TNFRSF14/PSMB10/PSME1/PSMC5/PSME2/PSMA4/PSMB3/PSMA1/SEM1/BIRC2/BIRC3/PSMA6/PSMB1	17	down	-3.8105	-3.41683	C1_0 M1 macrophages
Dectin-1 mediated noncanonical NF-kB signaling	13/570	62/11571	0.209677	4.25645	5.85207	7.85705e-06	0.000154703	0.000127338	CCL17/PSMB8/PSMB9/PSMB10/PSME1/PSMC5/PSME2/PSMA4/PSMB3/PSMA1/SEM1/PSMA6/PSMB1	13	down	-3.8105	-4.25645	C1_0 M1 macrophages
Regulation of APC/C activators between G1/S and early anaphase	15/570	81/11571	0.185185	3.75926	5.67235	8.06657e-06	0.000156136	0.000128518	ANAPC15/PSMB8/PSMB9/PSMB10/PSME1/PSMC5/ANAPC11/PSME2/ANAPC16/PSMA4/PSMB3/PSMA1/SEM1/PSMA6/PSMB1	15	down	-3.8065	-3.75926	C1_0 M1 macrophages
Switching of origins to a post-replicative state	16/570	92/11571	0.173913	3.53043	5.54658	9.40068e-06	0.000177132	0.000145801	ANAPC15/PSMB8/PSMB9/PSMB10/PSME1/PSMC5/ANAPC11/PSME2/ANAPC16/PSMA4/PSMB3/PSMA1/SEM1/PSMA6/PSMB1/RBX1	16	down	-3.7517	-3.53043	C1_0 M1 macrophages
Cap-dependent Translation Initiation	19/570	124/11571	0.153226	3.11048	5.37818	9.61665e-06	0.000177132	0.000145801	EIF4EBP1/EIF3F/EIF2S3/EIF3M/EIF3H/EIF3E/EIF3K/RPL34/RPS14/EIF3G/RPL29/RPL18A/RPS28/RPS15/RPS15A/RPL36A/RPL26/RPL22/RPL7A	19	down	-3.7517	-3.11048	C1_0 M1 macrophages
Eukaryotic Translation Initiation	19/570	124/11571	0.153226	3.11048	5.37818	9.61665e-06	0.000177132	0.000145801	EIF4EBP1/EIF3F/EIF2S3/EIF3M/EIF3H/EIF3E/EIF3K/RPL34/RPS14/EIF3G/RPL29/RPL18A/RPS28/RPS15/RPS15A/RPL36A/RPL26/RPL22/RPL7A	19	down	-3.7517	-3.11048	C1_0 M1 macrophages
Regulation of RUNX2 expression and activity	14/570	73/11571	0.191781	3.89315	5.64429	1.05841e-05	0.000191858	0.000157922	PSMB8/PSMB9/STAT1/PSMB10/PSME1/PSMC5/PSME2/PSMA4/PSMB3/PSMA1/SEM1/PSMA6/PSMB1/RBX1	14	down	-3.71702	-3.89315	C1_0 M1 macrophages
Degradation of AXIN	12/570	55/11571	0.218182	4.42909	5.80226	1.13998e-05	0.000194307	0.000159938	PSMB8/PSMB9/PSMB10/PSME1/PSMC5/PSME2/PSMA4/PSMB3/PSMA1/SEM1/PSMA6/PSMB1	12	down	-3.71151	-4.42909	C1_0 M1 macrophages
Regulation of RUNX3 expression and activity	12/570	55/11571	0.218182	4.42909	5.80226	1.13998e-05	0.000194307	0.000159938	PSMB8/PSMB9/PSMB10/PSME1/PSMC5/PSME2/PSMA4/PSMB3/PSMA1/SEM1/PSMA6/PSMB1	12	down	-3.71151	-4.42909	C1_0 M1 macrophages
SCF-beta-TrCP mediated degradation of Emi1	12/570	55/11571	0.218182	4.42909	5.80226	1.13998e-05	0.000194307	0.000159938	PSMB8/PSMB9/PSMB10/PSME1/PSMC5/PSME2/PSMA4/PSMB3/PSMA1/SEM1/PSMA6/PSMB1	12	down	-3.71151	-4.42909	C1_0 M1 macrophages
Somitogenesis	12/570	55/11571	0.218182	4.42909	5.80226	1.13998e-05	0.000194307	0.000159938	PSMB8/PSMB9/PSMB10/PSME1/PSMC5/PSME2/PSMA4/PSMB3/PSMA1/SEM1/PSMA6/PSMB1	12	down	-3.71151	-4.42909	C1_0 M1 macrophages
Hedgehog ligand biogenesis	13/570	65/11571	0.2	4.06	5.63124	1.35552e-05	0.000227648	0.000187381	PSMB8/PSMB9/PSMB10/PSME1/PSMC5/PSME2/PSMA4/PSMB3/PSMA1/SEM1/PSMA6/PSMB1/OS9	13	down	-3.64274	-4.06	C1_0 M1 macrophages
L13a-mediated translational silencing of Ceruloplasmin expression	18/570	116/11571	0.155172	3.15	5.29734	1.3757e-05	0.000227689	0.000187414	EIF3F/EIF2S3/EIF3M/EIF3H/EIF3E/EIF3K/RPL34/RPS14/EIF3G/RPL29/RPL18A/RPS28/RPS15/RPS15A/RPL36A/RPL26/RPL22/RPL7A	18	down	-3.64266	-3.15	C1_0 M1 macrophages
Cellular response to hypoxia	14/570	75/11571	0.186667	3.78933	5.51627	1.46545e-05	0.000239077	0.000196789	PSMB8/PSMB9/ELOB/PSMB10/PSME1/PSMC5/PSME2/PSMA4/PSMB3/PSMA1/SEM1/PSMA6/PSMB1/RBX1	14	down	-3.62146	-3.78933	C1_0 M1 macrophages
Formation of a pool of free 40S subunits	17/570	106/11571	0.160377	3.25566	5.3104	1.52323e-05	0.000245005	0.000201668	EIF3F/EIF3M/EIF3H/EIF3E/EIF3K/RPL34/RPS14/EIF3G/RPL29/RPL18A/RPS28/RPS15/RPS15A/RPL36A/RPL26/RPL22/RPL7A	17	down	-3.61083	-3.25566	C1_0 M1 macrophages
GTP hydrolysis and joining of the 60S ribosomal subunit	18/570	117/11571	0.153846	3.12308	5.25373	1.55286e-05	0.0002463	0.000202734	EIF3F/EIF2S3/EIF3M/EIF3H/EIF3E/EIF3K/RPL34/RPS14/EIF3G/RPL29/RPL18A/RPS28/RPS15/RPS15A/RPL36A/RPL26/RPL22/RPL7A	18	down	-3.60853	-3.12308	C1_0 M1 macrophages
Stabilization of p53	12/570	57/11571	0.210526	4.27368	5.63961	1.67927e-05	0.000262702	0.000216234	PSMB8/PSMB9/PSMB10/PSME1/PSMC5/PSME2/PSMA4/PSMB3/PSMA1/SEM1/PSMA6/PSMB1	12	down	-3.58054	-4.27368	C1_0 M1 macrophages
Mitochondrial protein degradation	16/570	97/11571	0.164948	3.34845	5.28687	1.88126e-05	0.000290324	0.00023897	PRELID1/HSD17B10/ATP5F1C/SSBP1/NDUFA2/SMDT1/ALDH2/ATP5PO/NDUFA13/UQCRQ/MDH2/ATP5MG/APP/ATP5PD/COX5B/COX4I1	16	down	-3.53712	-3.34845	C1_0 M1 macrophages
Activation of NF-kappaB in B cells	13/570	67/11571	0.19403	3.93881	5.49126	1.91301e-05	0.000291288	0.000239764	PSMB8/PSMB9/PRKCB/PSMB10/PSME1/PSMC5/PSME2/PSMA4/PSMB3/PSMA1/SEM1/PSMA6/PSMB1	13	down	-3.53568	-3.93881	C1_0 M1 macrophages
Programmed Cell Death	26/570	215/11571	0.12093	2.45488	4.90143	2.03224e-05	0.000305371	0.000251356	LMNB1/LY96/APIP/PSMB8/PSMB9/CASP4/PSMB10/PSME1/PSMC5/CHMP2A/PSME2/TLR4/DAPK1/PSMA4/PSMB3/C1QBP/PSMA1/SEM1/BIRC2/VIM/YWHAB/BIRC3/PDCD6IP/FLOT1/PSMA6/PSMB1	26	down	-3.51517	-2.45488	C1_0 M1 macrophages
APC/C-mediated degradation of cell cycle proteins	15/570	88/11571	0.170455	3.46023	5.27323	2.28396e-05	0.000334395	0.000275246	ANAPC15/PSMB8/PSMB9/PSMB10/PSME1/PSMC5/ANAPC11/PSME2/ANAPC16/PSMA4/PSMB3/PSMA1/SEM1/PSMA6/PSMB1	15	down	-3.47574	-3.46023	C1_0 M1 macrophages
Regulation of mitotic cell cycle	15/570	88/11571	0.170455	3.46023	5.27323	2.28396e-05	0.000334395	0.000275246	ANAPC15/PSMB8/PSMB9/PSMB10/PSME1/PSMC5/ANAPC11/PSME2/ANAPC16/PSMA4/PSMB3/PSMA1/SEM1/PSMA6/PSMB1	15	down	-3.47574	-3.46023	C1_0 M1 macrophages
Metabolism of polyamines	12/570	59/11571	0.20339	4.12881	5.48426	2.4288e-05	0.000346711	0.000285384	PSMB8/PSMB9/PSMB10/PSME1/PSMC5/PSME2/PSMA4/PSMB3/PSMA1/SEM1/PSMA6/PSMB1	12	down	-3.46003	-4.12881	C1_0 M1 macrophages
NIK-->noncanonical NF-kB signaling	12/570	59/11571	0.20339	4.12881	5.48426	2.4288e-05	0.000346711	0.000285384	PSMB8/PSMB9/PSMB10/PSME1/PSMC5/PSME2/PSMA4/PSMB3/PSMA1/SEM1/PSMA6/PSMB1	12	down	-3.46003	-4.12881	C1_0 M1 macrophages
C-type lectin receptors (CLRs)	20/570	144/11571	0.138889	2.81944	5.00083	2.50891e-05	0.000353725	0.000291158	CLEC4E/CLEC10A/ICAM3/PYCARD/CCL17/PSMB8/PSMB9/SYK/CLEC4A/PSMB10/PSME1/PSMC5/PSME2/PSMA4/PSMB3/PSMA1/SEM1/UBE2V1/PSMA6/PSMB1	20	down	-3.45133	-2.81944	C1_0 M1 macrophages
CLEC7A (Dectin-1) signaling	16/570	100/11571	0.16	3.248	5.13906	2.78355e-05	0.00038766	0.00031909	PYCARD/CCL17/PSMB8/PSMB9/SYK/PSMB10/PSME1/PSMC5/PSME2/PSMA4/PSMB3/PSMA1/SEM1/UBE2V1/PSMA6/PSMB1	16	down	-3.41155	-3.248	C1_0 M1 macrophages
SCF(Skp2)-mediated degradation of p27/p21	12/570	60/11571	0.2	4.06	5.40914	2.90225e-05	0.000399321	0.000328688	PSMB8/PSMB9/PSMB10/PSME1/PSMC5/PSME2/PSMA4/PSMB3/PSMA1/SEM1/PSMA6/PSMB1	12	down	-3.39868	-4.06	C1_0 M1 macrophages
Activation of the mRNA upon binding of the cap-binding complex and eIFs, and subsequent binding to 43S	12/570	61/11571	0.196721	3.99344	5.33564	3.45388e-05	0.000469563	0.000386505	EIF4EBP1/EIF3F/EIF2S3/EIF3M/EIF3H/EIF3E/EIF3K/RPS14/EIF3G/RPS28/RPS15/RPS15A	12	down	-3.32831	-3.99344	C1_0 M1 macrophages
Downstream signaling events of B Cell Receptor (BCR)	14/570	81/11571	0.17284	3.50864	5.15714	3.62865e-05	0.000485437	0.000399572	PSMB8/PSMB9/FKBP1A/PRKCB/PSMB10/PSME1/PSMC5/PSME2/PSMA4/PSMB3/PSMA1/SEM1/PSMA6/PSMB1	14	down	-3.31387	-3.50864	C1_0 M1 macrophages
Orc1 removal from chromatin	13/570	71/11571	0.183099	3.7169	5.22688	3.65566e-05	0.000485437	0.000399572	PSMB8/PSMB9/PSMB10/PSME1/PSMC5/PSME2/PSMA4/PSMB3/PSMA1/SEM1/PSMA6/PSMB1/RBX1	13	down	-3.31387	-3.7169	C1_0 M1 macrophages
Signaling by NOTCH4	14/570	82/11571	0.170732	3.46585	5.1006	4.18153e-05	0.000548886	0.000451798	PSMB8/PSMB9/PSMB10/PSME1/PSMC5/NCSTN/PSME2/PSMA4/PSMB3/PSMA1/SEM1/PSMA6/PSMB1/RBX1	14	down	-3.26052	-3.46585	C1_0 M1 macrophages
Formation of the ternary complex, and subsequently, the 43S complex	11/570	53/11571	0.207547	4.21321	5.33674	4.33806e-05	0.000562961	0.000463383	EIF3F/EIF2S3/EIF3M/EIF3H/EIF3E/EIF3K/RPS14/EIF3G/RPS28/RPS15/RPS15A	11	down	-3.24952	-4.21321	C1_0 M1 macrophages
Asymmetric localization of PCP proteins	12/570	64/11571	0.1875	3.80625	5.12417	5.68889e-05	0.000729967	0.000600849	PSMB8/PSMB9/PSMB10/PSME1/PSMC5/PSME2/PSMA4/PSMB3/PSMA1/SEM1/PSMA6/PSMB1	12	down	-3.1367	-3.80625	C1_0 M1 macrophages
Degradation of beta-catenin by the destruction complex	14/570	85/11571	0.164706	3.34353	4.93609	6.30654e-05	0.00080023	0.000658683	PSMB8/PSMB9/PSMB10/PSME1/PSMC5/PSME2/PSMA4/PSMB3/TLE5/PSMA1/SEM1/PSMA6/PSMB1/RBX1	14	down	-3.09679	-3.34353	C1_0 M1 macrophages
Hedgehog 'on' state	14/570	86/11571	0.162791	3.30465	4.88289	7.19882e-05	0.000903413	0.000743615	PSMB8/PSMB9/PSMB10/PSME1/PSMC5/PSME2/ARRB2/PSMA4/PSMB3/PSMA1/SEM1/PSMA6/PSMB1/RBX1	14	down	-3.04411	-3.30465	C1_0 M1 macrophages
Nuclear events mediated by NFE2L2	15/570	97/11571	0.154639	3.13918	4.81574	7.39342e-05	0.000917748	0.000755415	SLC7A11/PSMB8/PSMB9/PSMB10/PSME1/PSMC5/PSME2/PSMA4/PSMB3/AREG/PSMA1/SEM1/PSMA6/PSMB1/RBX1	15	down	-3.03728	-3.13918	C1_0 M1 macrophages
p53-Dependent G1 DNA Damage Response	12/570	66/11571	0.181818	3.69091	4.99017	7.79375e-05	0.000946858	0.000779375	PSMB8/PSMB9/PSMB10/PSME1/PSMC5/PSME2/PSMA4/PSMB3/PSMA1/SEM1/PSMA6/PSMB1	12	down	-3.02372	-3.69091	C1_0 M1 macrophages
p53-Dependent G1/S DNA damage checkpoint	12/570	66/11571	0.181818	3.69091	4.99017	7.79375e-05	0.000946858	0.000779375	PSMB8/PSMB9/PSMB10/PSME1/PSMC5/PSME2/PSMA4/PSMB3/PSMA1/SEM1/PSMA6/PSMB1	12	down	-3.02372	-3.69091	C1_0 M1 macrophages
Synthesis of DNA	17/570	121/11571	0.140496	2.85207	4.66159	8.67696e-05	0.00104306	0.000858563	ANAPC15/POLE4/PSMB8/PSMB9/PSMB10/PSME1/PSMC5/ANAPC11/PSME2/ANAPC16/PSMA4/PSMB3/PSMA1/SEM1/PSMA6/PSMB1/RBX1	17	down	-2.98169	-2.85207	C1_0 M1 macrophages
ABC transporter disorders	13/570	78/11571	0.166667	3.38333	4.80732	0.000101107	0.00120276	0.000990011	PSMB8/PSMB9/PSMB10/PSME1/PSMC5/PSME2/PSMA4/PSMB3/PSMA1/SEM1/PSMA6/PSMB1/OS9	13	down	-2.91982	-3.38333	C1_0 M1 macrophages
G1/S DNA Damage Checkpoints	12/570	68/11571	0.176471	3.58235	4.8613	0.000105375	0.0012406	0.00102116	PSMB8/PSMB9/PSMB10/PSME1/PSMC5/PSME2/PSMA4/PSMB3/PSMA1/SEM1/PSMA6/PSMB1	12	down	-2.90637	-3.58235	C1_0 M1 macrophages
Beta-catenin independent WNT signaling	19/570	147/11571	0.129252	2.62381	4.50996	0.000107475	0.00125242	0.00103089	PSMB8/AP2S1/PSMB9/PRKCB/GNG10/PSMB10/PSME1/PSMC5/PSME2/AP2M1/ARRB2/PSMA4/PSMB3/PSMA1/SEM1/GNG5/PSMA6/PSMB1/PFN1	19	down	-2.90225	-2.62381	C1_0 M1 macrophages
mTORC1-mediated signalling	7/570	24/11571	0.291667	5.92083	5.49285	0.000112663	0.00129961	0.00106973	LAMTOR4/FKBP1A/LAMTOR1/EIF4EBP1/LAMTOR2/LAMTOR5/YWHAB	7	down	-2.88619	-5.92083	C1_0 M1 macrophages
Formation of paraxial mesoderm	12/570	69/11571	0.173913	3.53043	4.79867	0.000121955	0.0013764	0.00113294	PSMB8/PSMB9/PSMB10/PSME1/PSMC5/PSME2/PSMA4/PSMB3/PSMA1/SEM1/PSMA6/PSMB1	12	down	-2.86126	-3.53043	C1_0 M1 macrophages
Regulation of PTEN stability and activity	12/570	69/11571	0.173913	3.53043	4.79867	0.000121955	0.0013764	0.00113294	PSMB8/PSMB9/PSMB10/PSME1/PSMC5/PSME2/PSMA4/PSMB3/PSMA1/SEM1/PSMA6/PSMB1	12	down	-2.86126	-3.53043	C1_0 M1 macrophages
Interferon Signaling	29/570	280/11571	0.103571	2.1025	4.25089	0.000122936	0.0013764	0.00113294	OAS3/IFITM3/MX2/IFI6/IFIT1/OAS2/IFITM2/XAF1/MX1/NUP214/GBP5/PSMB8/OAS1/FAAP20/HLA-F/EIF4G3/STAT1/EIF2AK2/UBE2L6/PIN1/EIF4E2/SAMHD1/ISG15/SP100/BST2/EIF2S3/IFNAR2/CD44/IFI30	29	down	-2.86126	-2.1025	C1_0 M1 macrophages
Ribosomal scanning and start codon recognition	11/570	60/11571	0.183333	3.72167	4.81107	0.000142615	0.00156602	0.00128902	EIF3F/EIF2S3/EIF3M/EIF3H/EIF3E/EIF3K/RPS14/EIF3G/RPS28/RPS15/RPS15A	11	down	-2.8052	-3.72167	C1_0 M1 macrophages
Translation initiation complex formation	11/570	60/11571	0.183333	3.72167	4.81107	0.000142615	0.00156602	0.00128902	EIF3F/EIF2S3/EIF3M/EIF3H/EIF3E/EIF3K/RPS14/EIF3G/RPS28/RPS15/RPS15A	11	down	-2.8052	-3.72167	C1_0 M1 macrophages
Class I MHC mediated antigen processing & presentation	36/570	386/11571	0.0932642	1.89326	4.06297	0.000169542	0.00184397	0.0015178	CD36/MRC1/NCF2/S100A8/S100A9/FBXO6/MYD88/LY96/VAMP8/PSMB8/PSMB9/HLA-F/ELOB/UBE2L6/RBCK1/PSMB10/PSME1/PSMC5/ANAPC11/CYBB/PSME2/CTSS/TLR4/TAP1/RNF130/SEC61G/PSMA4/PSMB3/TAPBP/PSMA1/SEM1/UBE2V1/PSMA6/PSMB1/RBX1/SIAH2	36	down	-2.73425	-1.89326	C1_0 M1 macrophages
Cyclin E associated events during G1/S transition	13/570	83/11571	0.156627	3.17952	4.53592	0.000193574	0.00208548	0.0017166	PSMB8/PSMB9/PSMB10/PSME1/PSMC5/PSME2/PSMA4/PSMB3/RBBP4/PSMA1/SEM1/PSMA6/PSMB1	13	down	-2.68079	-3.17952	C1_0 M1 macrophages
Mitochondrial biogenesis	14/570	95/11571	0.147368	2.99158	4.43662	0.000215677	0.00230167	0.00189455	ATP5MC2/ATP5MC1/ATP5MF/MICOS13/ATP5ME/ATP5F1C/SSBP1/ATP5PB/ATP5PO/ATP5F1D/ATP5MG/ATP5F1E/ATP5MC3/ATP5PD	14	down	-2.63796	-2.99158	C1_0 M1 macrophages
MyD88 deficiency (TLR2/4)	6/570	19/11571	0.315789	6.41053	5.37249	0.000217671	0.00230167	0.00189455	CD36/S100A8/S100A9/MYD88/LY96/TLR4	6	down	-2.63796	-6.41053	C1_0 M1 macrophages
Apoptosis	21/570	181/11571	0.116022	2.35525	4.18297	0.000224957	0.00235689	0.00193999	LMNB1/LY96/APIP/PSMB8/PSMB9/PSMB10/PSME1/PSMC5/PSME2/TLR4/DAPK1/PSMA4/PSMB3/C1QBP/PSMA1/SEM1/BIRC2/VIM/YWHAB/PSMA6/PSMB1	21	down	-2.62766	-2.35525	C1_0 M1 macrophages
Cyclin A:Cdk2-associated events at S phase entry	13/570	85/11571	0.152941	3.10471	4.43307	0.000247065	0.00256498	0.00211128	PSMB8/PSMB9/PSMB10/PSME1/PSMC5/PSME2/PSMA4/PSMB3/RBBP4/PSMA1/SEM1/PSMA6/PSMB1	13	down	-2.59092	-3.10471	C1_0 M1 macrophages
Respiratory Syncytial Virus Infection Pathway	17/570	133/11571	0.12782	2.59474	4.21044	0.000279759	0.00287824	0.00236913	OAS2/LY96/ELOB/EIF2AK2/PPP1CC/UBE2L6/TLR4/ISG15/SPCS1/IFNAR2/SPCS3/PPP1CA/SPCS2/SDC4/RBX1/MED13L/SEC11A	17	down	-2.54087	-2.59474	C1_0 M1 macrophages
Detoxification of Reactive Oxygen Species	8/570	36/11571	0.222222	4.51111	4.80258	0.000293347	0.00299109	0.00246202	NCF2/PRDX3/CAT/TXN2/CYBB/ERO1A/GSTP1/ATOX1	8	down	-2.52417	-4.51111	C1_0 M1 macrophages
IRAK4 deficiency (TLR2/4)	6/570	20/11571	0.3	6.09	5.18574	0.00029811	0.00301275	0.00247985	CD36/S100A8/S100A9/MYD88/LY96/TLR4	6	down	-2.52104	-6.09	C1_0 M1 macrophages
Assembly of the pre-replicative complex	15/570	111/11571	0.135135	2.74324	4.20064	0.000343913	0.00344517	0.00283578	ANAPC15/PSMB8/PSMB9/PSMB10/PSME1/PSMC5/ANAPC11/PSME2/ANAPC16/PSMA4/PSMB3/PSMA1/SEM1/PSMA6/PSMB1	15	down	-2.46279	-2.74324	C1_0 M1 macrophages
Interleukin-12 family signaling	10/570	56/11571	0.178571	3.625	4.48208	0.000355865	0.00352788	0.00290386	IL27RA/LMNB1/STAT1/PSME2/LCP1/CNN2/GSTO1/ANXA2/RALA/MSN	10	down	-2.45249	-3.625	C1_0 M1 macrophages
Gene and protein expression by JAK-STAT signaling after Interleukin-12 stimulation	8/570	37/11571	0.216216	4.38919	4.69997	0.000358349	0.00352788	0.00290386	LMNB1/PSME2/LCP1/CNN2/GSTO1/ANXA2/RALA/MSN	8	down	-2.45249	-4.38919	C1_0 M1 macrophages
The role of GTSE1 in G2/M progression after G2 checkpoint	12/570	78/11571	0.153846	3.12308	4.28237	0.000401285	0.00391682	0.003224	PSMB8/PSMB9/PSMB10/PSME1/PSMC5/PSME2/PSMA4/PSMB3/PSMA1/SEM1/PSMA6/PSMB1	12	down	-2.40707	-3.12308	C1_0 M1 macrophages
ABC-family proteins mediated transport	14/570	103/11571	0.135922	2.75922	4.0821	0.000505787	0.00489499	0.00402915	PSMB8/PSMB9/PSMB10/PSME1/PSMC5/PSME2/EIF2S3/PSMA4/PSMB3/PSMA1/SEM1/PSMA6/PSMB1/OS9	14	down	-2.31025	-2.75922	C1_0 M1 macrophages
DNA Replication Pre-Initiation	16/570	128/11571	0.125	2.5375	3.98142	0.000539061	0.00517317	0.00425813	ANAPC15/POLE4/PSMB8/PSMB9/PSMB10/PSME1/PSMC5/ANAPC11/PSME2/ANAPC16/PSMA4/PSMB3/PSMA1/SEM1/PSMA6/PSMB1	16	down	-2.28624	-2.5375	C1_0 M1 macrophages
MAPK6/MAPK4 signaling	13/570	93/11571	0.139785	2.83763	4.05	0.000605609	0.00576338	0.00474394	PSMB8/PSMB9/PSMB10/PSME1/HSBP1/PSMC5/PSME2/PSMA4/PSMB3/PSMA1/SEM1/PSMA6/PSMB1	13	down	-2.23932	-2.83763	C1_0 M1 macrophages
PTEN Regulation	18/570	158/11571	0.113924	2.31266	3.78154	0.000769346	0.0072611	0.00597674	PSMB8/LAMTOR4/PSMB9/LAMTOR1/PSMB10/PSME1/PSMC5/PSME2/CBX6/LAMTOR2/LAMTOR5/PSMA4/PSMB3/RBBP4/PSMA1/SEM1/PSMA6/PSMB1	18	down	-2.139	-2.31266	C1_0 M1 macrophages
Transcriptional regulation by RUNX2	15/570	120/11571	0.125	2.5375	3.85365	0.000796069	0.00745173	0.00613365	PSMB8/PSMB9/STAT1/PSMB10/PSME1/PSMC5/PSME2/PSMA4/PSMB3/LGALS3/PSMA1/SEM1/PSMA6/PSMB1/RBX1	15	down	-2.12774	-2.5375	C1_0 M1 macrophages
UCH proteinases	13/570	96/11571	0.135417	2.74896	3.91676	0.000823029	0.00764146	0.00628982	PSMB8/PSMB9/PSMB10/PSME1/PSMC5/PSME2/NEDD8/PSMA4/PSMB3/PSMA1/SEM1/PSMA6/PSMB1	13	down	-2.11682	-2.74896	C1_0 M1 macrophages
Maturation of hRSV A proteins	6/570	24/11571	0.25	5.075	4.54869	0.00087477	0.0079919	0.00657827	PPP1CC/SPCS1/SPCS3/PPP1CA/SPCS2/SEC11A	6	down	-2.09735	-5.075	C1_0 M1 macrophages
RHO GTPases Activate NADPH Oxidases	6/570	24/11571	0.25	5.075	4.54869	0.00087477	0.0079919	0.00657827	NCF2/S100A8/S100A9/PRKCB/PIN1/CYBB	6	down	-2.09735	-5.075	C1_0 M1 macrophages
S Phase	18/570	163/11571	0.110429	2.24172	3.63413	0.00110814	0.0100436	0.00826707	ANAPC15/POLE4/PSMB8/PSMB9/PSMB10/PSME1/PSMC5/ANAPC11/PSME2/ANAPC16/PSMA4/PSMB3/RBBP4/PSMA1/SEM1/PSMA6/PSMB1/RBX1	18	down	-1.99811	-2.24172	C1_0 M1 macrophages
ISG15 antiviral mechanism	11/570	76/11571	0.144737	2.93816	3.8586	0.00116902	0.0105119	0.00865256	MX2/IFIT1/MX1/NUP214/EIF4G3/STAT1/EIF2AK2/UBE2L6/PIN1/EIF4E2/ISG15	11	down	-1.97832	-2.93816	C1_0 M1 macrophages
RAF/MAP kinase cascade	26/570	278/11571	0.0935252	1.89856	3.45186	0.00127319	0.0113592	0.00934997	RGL1/EREG/CSF2RB/PSMB8/IL2RG/PSMB9/SPRED2/PPP1CC/PSMB10/PSME1/PSMC5/PSME2/PHB/LAMTOR2/ARRB2/PSMA4/PSMB3/MAP2K2/AREG/PSMA1/IQGAP1/SEM1/YWHAB/PSMA6/PSMB1/RBX1	26	down	-1.94465	-1.89856	C1_0 M1 macrophages
TCR signaling	15/570	126/11571	0.119048	2.41667	3.63943	0.00132024	0.0116877	0.00962034	PSMB8/PSMB9/PSMB10/PSME1/PSMC5/WAS/PSME2/PSMA4/PSMB3/PSMA1/SEM1/VASP/UBE2V1/PSMA6/PSMB1	15	down	-1.93227	-2.41667	C1_0 M1 macrophages
RHO GTPases Activate WASPs and WAVEs	7/570	36/11571	0.194444	3.94722	4.03128	0.00162514	0.0142762	0.011751	BRK1/WAS/ARPC1B/NCKAP1L/ARPC5/ARPC3/ARPC4	7	down	-1.84539	-3.94722	C1_0 M1 macrophages
Interleukin-12 signaling	8/570	46/11571	0.173913	3.53043	3.91419	0.00163986	0.0142956	0.0117669	LMNB1/PSME2/LCP1/CNN2/GSTO1/ANXA2/RALA/MSN	8	down	-1.8448	-3.53043	C1_0 M1 macrophages
MAPK1/MAPK3 signaling	26/570	284/11571	0.0915493	1.85845	3.33406	0.00172708	0.0148509	0.0122241	RGL1/EREG/CSF2RB/PSMB8/IL2RG/PSMB9/SPRED2/PPP1CC/PSMB10/PSME1/PSMC5/PSME2/PHB/LAMTOR2/ARRB2/PSMA4/PSMB3/MAP2K2/AREG/PSMA1/IQGAP1/SEM1/YWHAB/PSMA6/PSMB1/RBX1	26	down	-1.82825	-1.85845	C1_0 M1 macrophages
DNA Replication	17/570	156/11571	0.108974	2.21218	3.4696	0.00174107	0.0148509	0.0122241	ANAPC15/POLE4/PSMB8/PSMB9/PSMB10/PSME1/PSMC5/ANAPC11/PSME2/ANAPC16/PSMA4/PSMB3/PSMA1/SEM1/PSMA6/PSMB1/RBX1	17	down	-1.82825	-2.21218	C1_0 M1 macrophages
Downstream TCR signaling	13/570	104/11571	0.125	2.5375	3.58505	0.00174258	0.0148509	0.0122241	PSMB8/PSMB9/PSMB10/PSME1/PSMC5/PSME2/PSMA4/PSMB3/PSMA1/SEM1/UBE2V1/PSMA6/PSMB1	13	down	-1.82825	-2.5375	C1_0 M1 macrophages
KEAP1-NFE2L2 pathway	15/570	132/11571	0.113636	2.30682	3.43713	0.00210814	0.0178333	0.0146789	SLC7A11/PSMB8/PSMB9/PSMB10/PSME1/PSMC5/PSME2/PSMA4/PSMB3/AREG/PSMA1/SEM1/PSMA6/PSMB1/RBX1	15	down	-1.74877	-2.30682	C1_0 M1 macrophages
Cellular response to starvation	17/570	161/11571	0.10559	2.14348	3.32572	0.00244268	0.0205113	0.0168832	LAMTOR4/TCIRG1/LAMTOR1/LAMTOR2/EIF2S3/LAMTOR5/RPL34/RPS14/RPL29/RPL18A/RPS28/RPS15/RPS15A/RPL36A/RPL26/RPL22/RPL7A	17	down	-1.68801	-2.14348	C1_0 M1 macrophages
Signaling by the B Cell Receptor (BCR)	18/570	175/11571	0.102857	2.088	3.30111	0.00247038	0.0205925	0.01695	PSMB8/PSMB9/FKBP1A/SYK/PIK3AP1/PRKCB/PSMB10/DAPP1/PSME1/PSMC5/PSME2/PSMA4/PSMB3/PSMA1/SEM1/SH3KBP1/PSMA6/PSMB1	18	down	-1.68629	-2.088	C1_0 M1 macrophages
Transcriptional regulation by RUNX3	12/570	96/11571	0.125	2.5375	3.4432	0.00258448	0.0213875	0.0176044	PSMB8/PSMB9/PSMB10/PSME1/PSMC5/PSME2/PSMA4/PSMB3/PSMA1/SEM1/PSMA6/PSMB1	12	down	-1.66984	-2.5375	C1_0 M1 macrophages
trans-Golgi Network Vesicle Budding	10/570	72/11571	0.138889	2.81944	3.52503	0.00264685	0.0217461	0.0178996	BLOC1S1/VAMP8/AP3S1/CPD/CHMP2A/SNX2/AP1S2/M6PR/TGOLN2/APP	10	down	-1.66262	-2.81944	C1_0 M1 macrophages
Macroautophagy	15/570	136/11571	0.110294	2.23897	3.30827	0.00282516	0.0230453	0.018969	LAMTOR4/LAMTOR1/CHMP2A/TOMM22/LAMTOR2/PLIN3/GABARAP/PARK7/LAMTOR5/TOMM7/PLIN2/TOMM6/ATG3/VIM/UBE2V1	15	down	-1.63742	-2.23897	C1_0 M1 macrophages
Advanced glycosylation endproduct receptor signaling	4/570	13/11571	0.307692	6.24615	4.30784	0.00291704	0.0234595	0.01931	DDOST/APP/LGALS3/CAPZA2	4	down	-1.62968	-6.24615	C1_0 M1 macrophages
Synthesis, secretion, and inactivation of Glucose-dependent Insulinotropic Polypeptide (GIP)	4/570	13/11571	0.307692	6.24615	4.30784	0.00291704	0.0234595	0.01931	SPCS1/SPCS3/SPCS2/SEC11A	4	down	-1.62968	-6.24615	C1_0 M1 macrophages
Protein localization	17/570	164/11571	0.103659	2.10427	3.24189	0.00296703	0.0236558	0.0194715	GET3/HSD17B4/GSTK1/CAT/TIMM8B/ATP5MC1/TOMM22/FIS1/IDH3G/TIMM13/NDUFB8/SEC61G/TOMM7/CYC1/APP/TOMM6/SERP1	17	down	-1.62606	-2.10427	C1_0 M1 macrophages
Respiratory syncytial virus (RSV) genome replication, transcription and translation	6/570	30/11571	0.2	4.06	3.81987	0.00300154	0.0236558	0.0194715	PPP1CC/SPCS1/SPCS3/PPP1CA/SPCS2/SEC11A	6	down	-1.62606	-4.06	C1_0 M1 macrophages
Regulation of TLR by endogenous ligand	5/570	21/11571	0.238095	4.83333	4.00206	0.00300358	0.0236558	0.0194715	CD36/S100A8/S100A9/LY96/TLR4	5	down	-1.62606	-4.83333	C1_0 M1 macrophages
RUNX1 regulates transcription of genes involved in differentiation of HSCs	12/570	98/11571	0.122449	2.48571	3.362	0.00307493	0.0240518	0.0197975	PSMB8/PSMB9/PSMB10/PSME1/PSMC5/PSME2/PSMA4/PSMB3/PSMA1/SEM1/PSMA6/PSMB1	12	down	-1.61885	-2.48571	C1_0 M1 macrophages
Autophagy	16/570	151/11571	0.10596	2.15099	3.24053	0.00312223	0.0242557	0.0199652	LAMTOR4/LAMTOR1/VPS28/CHMP2A/TOMM22/LAMTOR2/PLIN3/GABARAP/PARK7/LAMTOR5/TOMM7/PLIN2/TOMM6/ATG3/VIM/UBE2V1	16	down	-1.61519	-2.15099	C1_0 M1 macrophages
Eukaryotic Translation Elongation	12/570	99/11571	0.121212	2.46061	3.32215	0.00334698	0.0258261	0.0212579	EEF1D/RPL34/RPS14/RPL29/RPL18A/RPS28/RPS15/RPS15A/RPL36A/RPL26/RPL22/RPL7A	12	down	-1.58794	-2.46061	C1_0 M1 macrophages
Hedgehog 'off' state	13/570	112/11571	0.116071	2.35625	3.28294	0.00338447	0.02594	0.0213517	PSMB8/PSMB9/PSMB10/PSME1/PSMC5/PSME2/PSMA4/PSMB3/PSMA1/SEM1/PSMA6/PSMB1/RBX1	13	down	-1.58603	-2.35625	C1_0 M1 macrophages
MTOR signalling	7/570	41/11571	0.170732	3.46585	3.60025	0.00353823	0.0269378	0.0221729	LAMTOR4/FKBP1A/LAMTOR1/EIF4EBP1/LAMTOR2/LAMTOR5/YWHAB	7	down	-1.56964	-3.46585	C1_0 M1 macrophages
Transcriptional Regulation by TP53	30/570	365/11571	0.0821918	1.66849	2.95397	0.00412665	0.0312095	0.025689	CRADD/PRELID1/LAMTOR4/POLR2J/ELOB/LAMTOR1/COX14/TMEM219/SUPT4H1/NBN/PIN1/GPI/SURF1/LAMTOR2/COX16/COX8A/COX6B1/BRD7/COX7A2L/LAMTOR5/COX7B/NDUFA4/PIP4K2A/COX5B/COX6C/RBBP4/COX7C/COX4I1/TAF10/YWHAB	30	down	-1.50571	-1.66849	C1_0 M1 macrophages
Toll-like Receptor Cascades	17/570	170/11571	0.1	2.03	3.07949	0.00429784	0.0322903	0.0265787	CD36/S100A8/S100A9/MYD88/LY96/TNIP2/CNPY3/CTSS/TLR4/ITGB2/ITGAM/IRAK3/MAP3K8/APP/BIRC2/BIRC3/UBE2V1	17	down	-1.49093	-2.03	C1_0 M1 macrophages
Mitochondrial protein import	9/570	65/11571	0.138462	2.81077	3.33231	0.00435305	0.0324914	0.0267442	TIMM8B/ATP5MC1/TOMM22/IDH3G/TIMM13/NDUFB8/TOMM7/CYC1/TOMM6	9	down	-1.48823	-2.81077	C1_0 M1 macrophages
IKK complex recruitment mediated by RIP1	5/570	23/11571	0.217391	4.41304	3.72941	0.00457841	0.0339516	0.0279461	LY96/TLR4/BIRC2/BIRC3/UBE2V1	5	down	-1.46914	-4.41304	C1_0 M1 macrophages
Antiviral mechanism by IFN-stimulated genes	16/570	158/11571	0.101266	2.0557	3.04127	0.00488159	0.0359663	0.0296045	OAS3/MX2/IFIT1/OAS2/MX1/NUP214/OAS1/FAAP20/EIF4G3/STAT1/EIF2AK2/UBE2L6/PIN1/EIF4E2/ISG15/EIF2S3	16	down	-1.4441	-2.0557	C1_0 M1 macrophages
G1/S Transition	14/570	131/11571	0.10687	2.16947	3.06407	0.00511024	0.0374096	0.0307925	POLE4/PSMB8/PSMB9/PSMB10/PSME1/PSMC5/PSME2/PSMA4/PSMB3/RBBP4/PSMA1/SEM1/PSMA6/PSMB1	14	down	-1.42702	-2.16947	C1_0 M1 macrophages
WNT5A-dependent internalization of FZD4	4/570	15/11571	0.266667	5.41333	3.89311	0.00514816	0.0374471	0.0308234	AP2S1/PRKCB/AP2M1/ARRB2	4	down	-1.42658	-5.41333	C1_0 M1 macrophages
Diseases associated with the TLR signaling cascade	6/570	34/11571	0.176471	3.58235	3.43239	0.00575491	0.0410757	0.0338101	CD36/S100A8/S100A9/MYD88/LY96/TLR4	6	down	-1.38642	-3.58235	C1_0 M1 macrophages
Diseases of Immune System	6/570	34/11571	0.176471	3.58235	3.43239	0.00575491	0.0410757	0.0338101	CD36/S100A8/S100A9/MYD88/LY96/TLR4	6	down	-1.38642	-3.58235	C1_0 M1 macrophages
Late endosomal microautophagy	6/570	34/11571	0.176471	3.58235	3.43239	0.00575491	0.0410757	0.0338101	VPS28/CHMP2A/PLIN3/PARK7/PLIN2/VIM	6	down	-1.38642	-3.58235	C1_0 M1 macrophages
Response of EIF2AK4 (GCN2) to amino acid deficiency	12/570	106/11571	0.113208	2.29811	3.05609	0.00584165	0.0411847	0.0338998	EIF2S3/RPL34/RPS14/RPL29/RPL18A/RPS28/RPS15/RPS15A/RPL36A/RPL26/RPL22/RPL7A	12	down	-1.38526	-2.29811	C1_0 M1 macrophages
Response to elevated platelet cytosolic Ca2+	14/570	133/11571	0.105263	2.13684	3.0015	0.00584231	0.0411847	0.0338998	CD36/PECAM1/TIMP1/THBS1/PRKCB/QSOX1/VEGFB/STXBP2/SERPINA1/APP/APLP2/TAGLN2/PFN1/CAP1	14	down	-1.38526	-2.13684	C1_0 M1 macrophages
Toll Like Receptor 4 (TLR4) Cascade	15/570	147/11571	0.102041	2.07143	2.97578	0.00588659	0.0412423	0.0339472	CD36/S100A8/S100A9/MYD88/LY96/TNIP2/TLR4/ITGB2/ITGAM/IRAK3/MAP3K8/APP/BIRC2/BIRC3/UBE2V1	15	down	-1.38466	-2.07143	C1_0 M1 macrophages
MAPK family signaling cascades	27/570	327/11571	0.0825688	1.67615	2.82321	0.005956	0.0414741	0.0341381	RGL1/EREG/CSF2RB/PSMB8/IL2RG/PSMB9/SPRED2/PPP1CC/PSMB10/PSME1/HSBP1/PSMC5/PSME2/PHB/LAMTOR2/ARRB2/PSMA4/PSMB3/MAP2K2/AREG/PSMA1/IQGAP1/SEM1/YWHAB/PSMA6/PSMB1/RBX1	27	down	-1.38222	-1.67615	C1_0 M1 macrophages
Peptide chain elongation	11/570	94/11571	0.117021	2.37553	3.04795	0.00636112	0.0440266	0.0362391	RPL34/RPS14/RPL29/RPL18A/RPS28/RPS15/RPS15A/RPL36A/RPL26/RPL22/RPL7A	11	down	-1.35628	-2.37553	C1_0 M1 macrophages
Processing of SMDT1	4/570	16/11571	0.25	5.075	3.71271	0.00660054	0.045292	0.0372806	MCUB/PHB/SMDT1/PHB2	4	down	-1.34398	-5.075	C1_0 M1 macrophages
Signaling by Hedgehog	15/570	149/11571	0.100671	2.04362	2.91846	0.00665856	0.045292	0.0372806	PSMB8/PSMB9/PSMB10/PSME1/PSMC5/PSME2/ARRB2/PSMA4/PSMB3/PSMA1/SEM1/PSMA6/PSMB1/RBX1/OS9	15	down	-1.34398	-2.04362	C1_0 M1 macrophages
Lysosome Vesicle Biogenesis	6/570	35/11571	0.171429	3.48	3.34461	0.00666292	0.045292	0.0372806	BLOC1S1/VAMP8/CHMP2A/AP1S2/M6PR/APP	6	down	-1.34398	-3.48	C1_0 M1 macrophages
Oncogenic MAPK signaling	10/570	82/11571	0.121951	2.47561	3.05229	0.00681527	0.0457886	0.0376894	AGTRAP/SPRED2/PAPSS1/PPP1CC/PHB/SND1/ARRB2/MAP2K2/IQGAP1/YWHAB	10	down	-1.33924	-2.47561	C1_0 M1 macrophages
Interleukin-10 signaling	7/570	46/11571	0.152174	3.08913	3.23156	0.00681617	0.0457886	0.0376894	CXCL1/CCR1/TIMP1/CXCL2/IL10RB/PTGS2/IL1R1	7	down	-1.33924	-3.08913	C1_0 M1 macrophages
Selenoamino acid metabolism	13/570	122/11571	0.106557	2.16311	2.93973	0.00700701	0.0465433	0.0383106	HNMT/PAPSS1/RPL34/RPS14/RPL29/RPL18A/RPS28/RPS15/RPS15A/RPL36A/RPL26/RPL22/RPL7A	13	down	-1.33214	-2.16311	C1_0 M1 macrophages
Metabolism of amino acids and derivatives	30/570	379/11571	0.0791557	1.60686	2.73428	0.00701002	0.0465433	0.0383106	HNMT/APIP/PSMB8/PSMB9/PAPSS1/PSMB10/SLC44A1/PSME1/TXN2/PSMC5/HSD17B10/PSME2/SLC36A4/PSMA4/PSMB3/PSMA1/SEM1/RPL34/RPS14/PSMA6/PSMB1/RPL29/RPL18A/RPS28/RPS15/RPS15A/RPL36A/RPL26/RPL22/RPL7A	30	down	-1.33214	-1.60686	C1_0 M1 macrophages
Eukaryotic Translation Termination	11/570	98/11571	0.112245	2.27857	2.89326	0.00865865	0.0568286	0.0467766	RPL34/RPS14/RPL29/RPL18A/RPS28/RPS15/RPS15A/RPL36A/RPL26/RPL22/RPL7A	11	down	-1.24543	-2.27857	C1_0 M1 macrophages
Selenocysteine synthesis	11/570	98/11571	0.112245	2.27857	2.89326	0.00865865	0.0568286	0.0467766	RPL34/RPS14/RPL29/RPL18A/RPS28/RPS15/RPS15A/RPL36A/RPL26/RPL22/RPL7A	11	down	-1.24543	-2.27857	C1_0 M1 macrophages
Nonsense Mediated Decay (NMD) independent of the Exon Junction Complex (EJC)	11/570	100/11571	0.11	2.233	2.81871	0.0100252	0.0654215	0.0538495	RPL34/RPS14/RPL29/RPL18A/RPS28/RPS15/RPS15A/RPL36A/RPL26/RPL22/RPL7A	11	down	-1.18428	-2.233	C1_0 M1 macrophages
Platelet degranulation	13/570	128/11571	0.101562	2.06172	2.74937	0.0103467	0.067136	0.0552608	CD36/PECAM1/TIMP1/THBS1/QSOX1/VEGFB/STXBP2/SERPINA1/APP/APLP2/TAGLN2/PFN1/CAP1	13	down	-1.17304	-2.06172	C1_0 M1 macrophages
Neddylation	21/570	247/11571	0.0850202	1.72591	2.62494	0.0104801	0.0676175	0.0556571	FBXO6/COMMD4/PSMB8/PSMB9/COMMD3/COMMD8/COMMD9/ELOB/PSMB10/PSME1/PSMC5/PSME2/NEDD8/COMMD6/PSMA4/PSMB3/PSMA1/SEM1/PSMA6/PSMB1/RBX1	21	down	-1.16994	-1.72591	C1_0 M1 macrophages
HuR (ELAVL1) binds and stabilizes mRNA	3/570	10/11571	0.3	6.09	3.66529	0.0110035	0.0698401	0.0574866	NUP214/TNFSF13/ANP32A	3	down	-1.1559	-6.09	C1_0 M1 macrophages
SLBP independent Processing of Histone Pre-mRNAs	3/570	10/11571	0.3	6.09	3.66529	0.0110035	0.0698401	0.0574866	LSM10/SNRPE/SNRPF	3	down	-1.1559	-6.09	C1_0 M1 macrophages
Diseases of signal transduction by growth factor receptors and second messengers	34/570	458/11571	0.0742358	1.50699	2.52001	0.0110081	0.0698401	0.0574866	BCL11A/EREG/AGTRAP/PSMB8/PSMB9/FKBP1A/PIK3AP1/POLR2J/SPRED2/STAT1/PAPSS1/PPP1CC/PSMB10/PSME1/PSMC5/NCSTN/PSME2/PHB/SND1/ARRB2/PSMA4/BCL2A1/PSMB3/MAP2K2/AREG/PSMA1/IQGAP1/SEM1/YWHAB/PSMA6/PSMB1/RBX1/OS9/MSN	34	down	-1.1559	-1.50699	C1_0 M1 macrophages
Viral mRNA Translation	11/570	102/11571	0.107843	2.18922	2.74591	0.0115518	0.0728849	0.0599928	RPL34/RPS14/RPL29/RPL18A/RPS28/RPS15/RPS15A/RPL36A/RPL26/RPL22/RPL7A	11	down	-1.13736	-2.18922	C1_0 M1 macrophages
Ub-specific processing proteases	18/570	204/11571	0.0882353	1.79118	2.5951	0.0119809	0.075177	0.0618795	PSMB8/PSMB9/FKBP8/PSMB10/PSME1/PSMC5/PSME2/ARRB2/PSMA4/PSMB3/PSMA1/SEM1/BIRC2/TAF10/BIRC3/PSMA6/PSMB1/SIAH2	18	down	-1.12391	-1.79118	C1_0 M1 macrophages
Clathrin-mediated endocytosis	14/570	145/11571	0.0965517	1.96	2.64787	0.0121789	0.0760014	0.062558	EREG/VAMP8/AP2S1/NEDD8/AP2M1/GRK3/ARPC5/ARRB2/M6PR/TGOLN2/ARPC3/AREG/ARPC4/SH3KBP1	14	down	-1.11918	-1.96	C1_0 M1 macrophages
Synthesis, secretion, and deacylation of Ghrelin	4/570	19/11571	0.210526	4.27368	3.25067	0.012504	0.0776066	0.0638794	SPCS1/SPCS3/SPCS2/SEC11A	4	down	-1.1101	-4.27368	C1_0 M1 macrophages
The role of Nef in HIV-1 replication and disease pathogenesis	5/570	29/11571	0.172414	3.5	3.06822	0.0126743	0.0782384	0.0643994	AP2S1/AP2M1/AP1S2/HCK/DOCK2	5	down	-1.10658	-3.5	C1_0 M1 macrophages
RAB GEFs exchange GTP for GDP on RABs	10/570	90/11571	0.111111	2.25556	2.72179	0.0128619	0.0789692	0.0650009	TRAPPC6A/TRAPPC2L/TRAPPC5/RAB13/TRAPPC1/DENND5A/CCZ1B/DENND1B/CHML/GDI2	10	down	-1.10254	-2.25556	C1_0 M1 macrophages
Signaling by WNT	24/570	300/11571	0.08	1.624	2.4926	0.013228	0.0807829	0.0664938	CTNNBIP1/PSMB8/AP2S1/PSMB9/PRKCB/GNG10/PSMB10/PSME1/PSMC5/PSME2/AP2M1/VPS29/ARRB2/PSMA4/PSMB3/TLE5/VPS35/PSMA1/SEM1/GNG5/PSMA6/PSMB1/RBX1/PFN1	24	down	-1.09268	-1.624	C1_0 M1 macrophages
Cargo recognition for clathrin-mediated endocytosis	11/570	105/11571	0.104762	2.12667	2.63981	0.0141667	0.0860551	0.0708334	EREG/VAMP8/AP2S1/NEDD8/AP2M1/GRK3/ARRB2/M6PR/TGOLN2/AREG/SH3KBP1	11	down	-1.06522	-2.12667	C1_0 M1 macrophages
mitochondrial fatty acid beta-oxidation of saturated fatty acids	3/570	11/11571	0.272727	5.53636	3.4262	0.0145835	0.0869437	0.0715649	HADHB/HADHA/ACADVL	3	down	-1.06076	-5.53636	C1_0 M1 macrophages
OAS antiviral response	3/570	11/11571	0.272727	5.53636	3.4262	0.0145835	0.0869437	0.0715649	OAS3/OAS2/OAS1	3	down	-1.06076	-5.53636	C1_0 M1 macrophages
SLBP Dependent Processing of Replication-Dependent Histone Pre-mRNAs	3/570	11/11571	0.272727	5.53636	3.4262	0.0145835	0.0869437	0.0715649	LSM10/SNRPE/SNRPF	3	down	-1.06076	-5.53636	C1_0 M1 macrophages
mRNA Splicing - Minor Pathway	7/570	53/11571	0.132075	2.68113	2.79215	0.0146175	0.0869437	0.0715649	SNRNP25/POLR2J/ZCRB1/SNRPE/SNRPF/SF3B6/TXNL4A	7	down	-1.06076	-2.68113	C1_0 M1 macrophages
EPH-Ephrin signaling	10/570	92/11571	0.108696	2.20652	2.64463	0.0148631	0.0879467	0.0723905	AP2S1/MMP9/VAV3/NCSTN/AP2M1/ARPC1B/ARPC5/ARPC3/ARPC4/MYL12A	10	down	-1.05578	-2.20652	C1_0 M1 macrophages
Mitotic G1 phase and G1/S transition	14/570	149/11571	0.0939597	1.90738	2.53747	0.0151912	0.0894246	0.0736069	POLE4/PSMB8/PSMB9/PSMB10/PSME1/PSMC5/PSME2/PSMA4/PSMB3/RBBP4/PSMA1/SEM1/PSMA6/PSMB1	14	down	-1.04854	-1.90738	C1_0 M1 macrophages
PIP3 activates AKT signaling	23/570	289/11571	0.0795848	1.61557	2.41225	0.0159538	0.0933807	0.0768633	EREG/MYD88/PSMB8/LAMTOR4/PSMB9/PIK3AP1/LAMTOR1/PSMB10/PSME1/PSMC5/PSME2/CBX6/LAMTOR2/LAMTOR5/PSMA4/PSMB3/PIP4K2A/AREG/RBBP4/PSMA1/SEM1/PSMA6/PSMB1	23	down	-1.02974	-1.61557	C1_0 M1 macrophages
G2/M Checkpoints	14/570	150/11571	0.0933333	1.89467	2.5104	0.0160268	0.0933807	0.0768633	PSMB8/PSMB9/PSMB10/PSME1/NBN/PSMC5/PSME2/PSMA4/PSMB3/PSMA1/SEM1/YWHAB/PSMA6/PSMB1	14	down	-1.02974	-1.89467	C1_0 M1 macrophages
Post-translational protein phosphorylation	11/570	107/11571	0.102804	2.08692	2.57103	0.0161431	0.0935809	0.077028	VCAN/IGFBP7/TIMP1/QSOX1/NUCB1/SERPINA1/CST3/TGOLN2/APP/APLP2/PDIA6	11	down	-1.02881	-2.08692	C1_0 M1 macrophages
Synthesis, secretion, and inactivation of Glucagon-like Peptide-1 (GLP-1)	4/570	21/11571	0.190476	3.86667	2.99284	0.0178648	0.103039	0.0848129	SPCS1/SPCS3/SPCS2/SEC11A	4	down	-0.987	-3.86667	C1_0 M1 macrophages
Rab regulation of trafficking	12/570	123/11571	0.097561	1.98049	2.48839	0.0180352	0.10336	0.0850777	TRAPPC6A/TRAPPC2L/TBC1D7/TRAPPC5/RAB13/TRAPPC1/DENND5A/CCZ1B/GABARAP/DENND1B/CHML/GDI2	12	down	-0.985646	-1.98049	C1_0 M1 macrophages
COPII-mediated vesicle transport	8/570	68/11571	0.117647	2.38824	2.61336	0.0181016	0.10336	0.0850777	TRAPPC6A/TRAPPC2L/TRAPPC5/ANKRD28/TRAPPC1/CNIH1/SERPINA1/AREG	8	down	-0.985646	-2.38824	C1_0 M1 macrophages
RSV-host interactions	11/570	109/11571	0.100917	2.04862	2.50375	0.0183192	0.104082	0.0856719	OAS2/LY96/ELOB/EIF2AK2/UBE2L6/TLR4/ISG15/IFNAR2/SDC4/RBX1/MED13L	11	down	-0.982623	-2.04862	C1_0 M1 macrophages
Golgi Associated Vesicle Biogenesis	7/570	56/11571	0.125	2.5375	2.62522	0.0193944	0.109646	0.0902512	BLOC1S1/VAMP8/AP3S1/CPD/SNX2/AP1S2/TGOLN2	7	down	-0.960009	-2.5375	C1_0 M1 macrophages
Influenza Infection	15/570	169/11571	0.0887574	1.80178	2.38998	0.0196881	0.110758	0.0911668	NUP214/POLR2J/EIF2AK2/ISG15/RPL34/RPS14/RPL29/RPL18A/RPS28/RPS15/RPS15A/RPL36A/RPL26/RPL22/RPL7A	15	down	-0.955625	-1.80178	C1_0 M1 macrophages
Smooth Muscle Contraction	6/570	44/11571	0.136364	2.76818	2.67475	0.0199797	0.111847	0.0920633	ANXA6/DYSF/ANXA1/ALDH2/ANXA2/MYL12A	6	down	-0.951375	-2.76818	C1_0 M1 macrophages
Signaling by NOTCH	18/570	216/11571	0.0833333	1.69167	2.33571	0.0204029	0.113659	0.0935547	ATP2A3/PSMB8/PSMB9/STAT1/PSMB10/PSME1/POGLUT1/PSMC5/NCSTN/PSME2/ARRB2/PSMA4/PSMB3/PSMA1/SEM1/PSMA6/PSMB1/RBX1	18	down	-0.944396	-1.69167	C1_0 M1 macrophages
Chaperone Mediated Autophagy	4/570	22/11571	0.181818	3.69091	2.87558	0.0210055	0.115885	0.0953873	PLIN3/PARK7/PLIN2/VIM	4	down	-0.935971	-3.69091	C1_0 M1 macrophages
Insertion of tail-anchored proteins into the endoplasmic reticulum membrane	4/570	22/11571	0.181818	3.69091	2.87558	0.0210055	0.115885	0.0953873	GET3/SEC61G/APP/SERP1	4	down	-0.935971	-3.69091	C1_0 M1 macrophages
TNFR1-induced NF-kappa-B signaling pathway	5/570	33/11571	0.151515	3.07576	2.71804	0.0215694	0.118424	0.0974771	RBCK1/BIRC2/BIRC3/TRAF1/RACK1	5	down	-0.926559	-3.07576	C1_0 M1 macrophages
Deubiquitination	22/570	282/11571	0.0780142	1.58369	2.25874	0.0222469	0.121529	0.100032	JOSD2/PSMB8/PSMB9/TNIP2/FKBP8/PSMB10/PSME1/PSMC5/PSME2/NEDD8/ARRB2/PSMA4/NLRP3/PSMB3/PSMA1/SEM1/BIRC2/TAF10/BIRC3/PSMA6/PSMB1/SIAH2	22	down	-0.915321	-1.58369	C1_0 M1 macrophages
Mitotic Anaphase	19/570	234/11571	0.0811966	1.64829	2.28043	0.0223477	0.121529	0.100032	ANAPC15/LMNB1/PSMB8/PSMB9/PPP1CC/PSMB10/PSME1/PSMC5/CHMP2A/ANAPC11/PSME2/ANAPC16/BANF1/PSMA4/PSMB3/PSMA1/SEM1/PSMA6/PSMB1	19	down	-0.915321	-1.64829	C1_0 M1 macrophages
Mitotic Metaphase and Anaphase	19/570	235/11571	0.0808511	1.64128	2.26067	0.0232422	0.125795	0.103544	ANAPC15/LMNB1/PSMB8/PSMB9/PPP1CC/PSMB10/PSME1/PSMC5/CHMP2A/ANAPC11/PSME2/ANAPC16/BANF1/PSMA4/PSMB3/PSMA1/SEM1/PSMA6/PSMB1	19	down	-0.900338	-1.64128	C1_0 M1 macrophages
Mitochondrial calcium ion transport	4/570	23/11571	0.173913	3.53043	2.76499	0.0244638	0.131782	0.108472	MCUB/PHB/SMDT1/PHB2	4	down	-0.880145	-3.53043	C1_0 M1 macrophages
Separation of Sister Chromatids	16/570	190/11571	0.0842105	1.70947	2.24446	0.0254603	0.136506	0.11236	ANAPC15/PSMB8/PSMB9/PPP1CC/PSMB10/PSME1/PSMC5/ANAPC11/PSME2/ANAPC16/PSMA4/PSMB3/PSMA1/SEM1/PSMA6/PSMB1	16	down	-0.86485	-1.70947	C1_0 M1 macrophages
MyD88:MAL(TIRAP) cascade initiated on plasma membrane	11/570	115/11571	0.0956522	1.94174	2.31021	0.0261552	0.138927	0.114353	CD36/S100A8/S100A9/MYD88/LY96/TNIP2/TLR4/IRAK3/MAP3K8/APP/UBE2V1	11	down	-0.857214	-1.94174	C1_0 M1 macrophages
Toll Like Receptor TLR6:TLR2 Cascade	11/570	115/11571	0.0956522	1.94174	2.31021	0.0261552	0.138927	0.114353	CD36/S100A8/S100A9/MYD88/LY96/TNIP2/TLR4/IRAK3/MAP3K8/APP/UBE2V1	11	down	-0.857214	-1.94174	C1_0 M1 macrophages
FCERI mediated NF-kB activation	14/570	160/11571	0.0875	1.77625	2.25055	0.0264369	0.139773	0.11505	FCER1A/PSMB8/PSMB9/PSMB10/PSME1/PSMC5/PSME2/PSMA4/PSMB3/PSMA1/SEM1/UBE2V1/PSMA6/PSMB1	14	down	-0.854577	-1.77625	C1_0 M1 macrophages
Gastrulation	12/570	130/11571	0.0923077	1.87385	2.28067	0.0265846	0.139906	0.115159	PSMB8/PSMB9/PSMB10/PSME1/PSMC5/PSME2/PSMA4/PSMB3/PSMA1/SEM1/PSMA6/PSMB1	12	down	-0.854163	-1.87385	C1_0 M1 macrophages
Gluconeogenesis	5/570	35/11571	0.142857	2.9	2.56241	0.0272349	0.142671	0.117435	FBP1/GPI/MDH1/MDH2/ENO1	5	down	-0.845665	-2.9	C1_0 M1 macrophages
Incretin synthesis, secretion, and inactivation	4/570	24/11571	0.166667	3.38333	2.66038	0.028246	0.146622	0.120687	SPCS1/SPCS3/SPCS2/SEC11A	4	down	-0.8338	-3.38333	C1_0 M1 macrophages
Triglyceride catabolism	4/570	24/11571	0.166667	3.38333	2.66038	0.028246	0.146622	0.120687	FABP4/PPP1CC/PLIN3/PPP1CA	4	down	-0.8338	-3.38333	C1_0 M1 macrophages
Uptake and function of anthrax toxins	3/570	14/11571	0.214286	4.35	2.85479	0.0288289	0.148971	0.122621	ANTXR2/MAP2K2/PDCD6IP	3	down	-0.826898	-4.35	C1_0 M1 macrophages
Nucleotide-binding domain, leucine rich repeat containing receptor (NLR) signaling pathways	7/570	61/11571	0.114754	2.32951	2.36977	0.0296114	0.152325	0.125382	PYCARD/CASP4/NLRP3/APP/BIRC2/BIRC3/UBE2V1	7	down	-0.817228	-2.32951	C1_0 M1 macrophages
Toll Like Receptor 2 (TLR2) Cascade	11/570	118/11571	0.0932203	1.89237	2.21777	0.0308737	0.157401	0.129559	CD36/S100A8/S100A9/MYD88/LY96/TNIP2/TLR4/IRAK3/MAP3K8/APP/UBE2V1	11	down	-0.802993	-1.89237	C1_0 M1 macrophages
Toll Like Receptor TLR1:TLR2 Cascade	11/570	118/11571	0.0932203	1.89237	2.21777	0.0308737	0.157401	0.129559	CD36/S100A8/S100A9/MYD88/LY96/TNIP2/TLR4/IRAK3/MAP3K8/APP/UBE2V1	11	down	-0.802993	-1.89237	C1_0 M1 macrophages
Influenza Viral RNA Transcription and Replication	13/570	149/11571	0.0872483	1.77114	2.15647	0.0323264	0.162781	0.133988	NUP214/POLR2J/RPL34/RPS14/RPL29/RPL18A/RPS28/RPS15/RPS15A/RPL36A/RPL26/RPL22/RPL7A	13	down	-0.788397	-1.77114	C1_0 M1 macrophages
Defective Intrinsic Pathway for Apoptosis	4/570	25/11571	0.16	3.248	2.56117	0.0323566	0.162781	0.133988	LMNB1/APP/C1QBP/CAPN2	4	down	-0.788397	-3.248	C1_0 M1 macrophages
Inactivation of CSF3 (G-CSF) signaling	4/570	25/11571	0.16	3.248	2.56117	0.0323566	0.162781	0.133988	SYK/STAT1/ELOB/HCK	4	down	-0.788397	-3.248	C1_0 M1 macrophages
Glutathione conjugation	5/570	37/11571	0.135135	2.74324	2.41745	0.0337666	0.169129	0.139213	GGCT/ESD/GSTK1/GSTP1/GSTO1	5	down	-0.771782	-2.74324	C1_0 M1 macrophages
G2/M Transition	16/570	197/11571	0.0812183	1.64873	2.0904	0.0340507	0.169588	0.13959	PSMB8/PSMB9/DCTN3/PSMB10/PSME1/PSMC5/PSME2/MZT2B/PSMA4/PSMB3/RBBP4/PSMA1/SEM1/PSMA6/PSMB1/RBX1	16	down	-0.770606	-1.64873	C1_0 M1 macrophages
Nonsense Mediated Decay (NMD) enhanced by the Exon Junction Complex (EJC)	11/570	120/11571	0.0916667	1.86083	2.15763	0.0343385	0.169588	0.13959	RPL34/RPS14/RPL29/RPL18A/RPS28/RPS15/RPS15A/RPL36A/RPL26/RPL22/RPL7A	11	down	-0.770606	-1.86083	C1_0 M1 macrophages
Nonsense-Mediated Decay (NMD)	11/570	120/11571	0.0916667	1.86083	2.15763	0.0343385	0.169588	0.13959	RPL34/RPS14/RPL29/RPL18A/RPS28/RPS15/RPS15A/RPL36A/RPL26/RPL22/RPL7A	11	down	-0.770606	-1.86083	C1_0 M1 macrophages
Platelet activation, signaling and aggregation	20/570	262/11571	0.0763359	1.54962	2.04827	0.0345585	0.169588	0.13959	CD36/PECAM1/TIMP1/THBS1/VAV3/SYK/PRKCB/QSOX1/GNG10/VEGFB/STXBP2/SERPINA1/ARRB2/GNAQ/APP/APLP2/TAGLN2/GNG5/PFN1/CAP1	20	down	-0.770606	-1.54962	C1_0 M1 macrophages
Depolymerization of the Nuclear Lamina	3/570	15/11571	0.2	4.06	2.6993	0.0347491	0.169588	0.13959	LMNB1/PRKCB/CTDNEP1	3	down	-0.770606	-4.06	C1_0 M1 macrophages
mRNA decay by 5' to 3' exoribonuclease	3/570	15/11571	0.2	4.06	2.6993	0.0347491	0.169588	0.13959	LSM6/LSM3/LSM7	3	down	-0.770606	-4.06	C1_0 M1 macrophages
Mitotic G2-G2/M phases	16/570	199/11571	0.080402	1.63216	2.0475	0.0368547	0.178339	0.146794	PSMB8/PSMB9/DCTN3/PSMB10/PSME1/PSMC5/PSME2/MZT2B/PSMA4/PSMB3/RBBP4/PSMA1/SEM1/PSMA6/PSMB1/RBX1	16	down	-0.748753	-1.63216	C1_0 M1 macrophages
rRNA processing in the nucleus and cytosol	16/570	199/11571	0.080402	1.63216	2.0475	0.0368547	0.178339	0.146794	NHP2/MPHOSPH6/NOP10/XRN2/RPL34/RPS14/RPL29/RPL18A/RPS28/FBL/RPS15/RPS15A/RPL36A/RPL26/RPL22/RPL7A	16	down	-0.748753	-1.63216	C1_0 M1 macrophages
Mitochondrial Fatty Acid Beta-Oxidation	5/570	38/11571	0.131579	2.67105	2.34854	0.0373665	0.180053	0.148205	ACAA2/DECR1/HADHB/HADHA/ACADVL	5	down	-0.7446	-2.67105	C1_0 M1 macrophages
Signaling by BRAF and RAF1 fusions	7/570	65/11571	0.107692	2.18615	2.18285	0.0400188	0.192023	0.158058	AGTRAP/PAPSS1/SND1/ARRB2/MAP2K2/IQGAP1/YWHAB	7	down	-0.716647	-2.18615	C1_0 M1 macrophages
Signal regulatory protein family interactions	3/570	16/11571	0.1875	3.80625	2.55676	0.0412449	0.197078	0.162219	SIRPB1/CD47/SKAP2	3	down	-0.705361	-3.80625	C1_0 M1 macrophages
Regulation of Insulin-like Growth Factor (IGF) transport and uptake by Insulin-like Growth Factor Binding Proteins (IGFBPs)	11/570	124/11571	0.0887097	1.80081	2.04071	0.0420739	0.200201	0.164789	VCAN/IGFBP7/TIMP1/QSOX1/NUCB1/SERPINA1/CST3/TGOLN2/APP/APLP2/PDIA6	11	down	-0.698533	-1.80081	C1_0 M1 macrophages
MAP2K and MAPK activation	5/570	40/11571	0.125	2.5375	2.21717	0.0452475	0.214409	0.176484	LAMTOR2/ARRB2/MAP2K2/IQGAP1/YWHAB	5	down	-0.668756	-2.5375	C1_0 M1 macrophages
Selective autophagy	8/570	81/11571	0.0987654	2.00494	2.0659	0.0454944	0.214688	0.176714	TOMM22/PLIN3/PARK7/TOMM7/PLIN2/TOMM6/VIM/UBE2V1	8	down	-0.668191	-2.00494	C1_0 M1 macrophages
SARS-CoV-1 Infection	13/570	157/11571	0.0828025	1.68089	1.95523	0.0462143	0.217188	0.178771	PYCARD/FKBP1A/ZCRB1/PARP14/NMI/CHMP2A/BST2/NLRP3/YWHAB/RPS14/RPS28/RPS15/RPS15A	13	down	-0.663164	-1.68089	C1_0 M1 macrophages
The NLRP3 inflammasome	3/570	17/11571	0.176471	3.58235	2.42528	0.0483044	0.224243	0.184578	PYCARD/NLRP3/APP	3	down	-0.649282	-3.58235	C1_0 M1 macrophages
TNF receptor superfamily (TNFSF) members mediating non-canonical NF-kB pathway	3/570	17/11571	0.176471	3.58235	2.42528	0.0483044	0.224243	0.184578	LTB/BIRC2/BIRC3	3	down	-0.649282	-3.58235	C1_0 M1 macrophages
Trafficking of GluR2-containing AMPA receptors	3/570	17/11571	0.176471	3.58235	2.42528	0.0483044	0.224243	0.184578	AP2S1/PRKCB/AP2M1	3	down	-0.649282	-3.58235	C1_0 M1 macrophages
Interleukin-4 and Interleukin-13 signaling	10/570	112/11571	0.0892857	1.8125	1.96674	0.0492504	0.225936	0.185972	CD36/TIMP1/IL2RG/MMP9/STAT1/PTGS2/ANXA1/ITGB2/ITGAM/VIM	10	down	-0.646014	-1.8125	C1_0 M1 macrophages
SARS-CoV-1-host interactions	10/570	112/11571	0.0892857	1.8125	1.96674	0.0492504	0.225936	0.185972	PYCARD/FKBP1A/NMI/BST2/NLRP3/YWHAB/RPS14/RPS28/RPS15/RPS15A	10	down	-0.646014	-1.8125	C1_0 M1 macrophages
Protein folding	9/570	97/11571	0.0927835	1.88351	1.98896	0.0492628	0.225936	0.185972	FBXO6/PFDN4/GNG10/XRN2/GNAQ/CCT5/GNG5/PFDN5/TBCA	9	down	-0.646014	-1.88351	C1_0 M1 macrophages
SARS-CoV Infections	33/570	498/11571	0.0662651	1.34518	1.79232	0.0503844	0.230156	0.189445	PYCARD/NUP214/AP2S1/VPS41/FKBP1A/SYK/HLA-F/ZDHHC20/STAT1/ZCRB1/SNRPE/PARP14/NMI/CHMP2A/SNRPF/AP2M1/ISG15/BST2/COMT/IFNAR2/IL1R1/DDOST/NLRP3/RBBP4/YWHAB/SH3KBP1/RPS14/UBE2V1/SDC4/RBX1/RPS28/RPS15/RPS15A	33	down	-0.637978	-1.34518	C1_0 M1 macrophages
Energy dependent regulation of mTOR by LKB1-AMPK	4/570	29/11571	0.137931	2.8	2.20912	0.0521244	0.237156	0.195207	LAMTOR4/LAMTOR1/LAMTOR2/LAMTOR5	4	down	-0.624967	-2.8	C1_0 M1 macrophages
SARS-CoV-2 modulates host translation machinery	6/570	55/11571	0.109091	2.21455	2.0551	0.0523801	0.237373	0.195386	SNRPE/SNRPF/RPS14/RPS28/RPS15/RPS15A	6	down	-0.624568	-2.21455	C1_0 M1 macrophages
Disorders of transmembrane transporters	14/570	177/11571	0.079096	1.60565	1.84824	0.0544407	0.245736	0.20227	NUP214/PSMB8/PSMB9/PSMB10/PSME1/PSMC5/PSME2/PSMA4/PSMB3/PSMA1/SEM1/PSMA6/PSMB1/OS9	14	down	-0.609531	-1.60565	C1_0 M1 macrophages
Interferon gamma signaling	9/570	99/11571	0.0909091	1.84545	1.92299	0.0548211	0.246479	0.202881	OAS3/OAS2/GBP5/OAS1/HLA-F/STAT1/SP100/CD44/IFI30	9	down	-0.60822	-1.84545	C1_0 M1 macrophages
Fc epsilon receptor (FCERI) signaling	16/570	210/11571	0.0761905	1.54667	1.81975	0.0553223	0.247757	0.203933	FCER1A/PSMB8/PSMB9/VAV3/SYK/PSMB10/PSME1/PSMC5/PSME2/PSMA4/PSMB3/PSMA1/SEM1/UBE2V1/PSMA6/PSMB1	16	down	-0.605974	-1.54667	C1_0 M1 macrophages
Intracellular signaling by second messengers	23/570	329/11571	0.0699088	1.41915	1.75563	0.0573717	0.255279	0.210124	EREG/MYD88/PSMB8/LAMTOR4/PSMB9/PIK3AP1/LAMTOR1/PSMB10/PSME1/PSMC5/PSME2/CBX6/LAMTOR2/LAMTOR5/PSMA4/PSMB3/PIP4K2A/AREG/RBBP4/PSMA1/SEM1/PSMA6/PSMB1	23	down	-0.592985	-1.41915	C1_0 M1 macrophages
Dectin-2 family	4/570	30/11571	0.133333	2.70667	2.13047	0.057896	0.255279	0.210124	CLEC4E/CLEC10A/SYK/CLEC4A	4	down	-0.592985	-2.70667	C1_0 M1 macrophages
Regulation of TP53 Activity through Acetylation	4/570	30/11571	0.133333	2.70667	2.13047	0.057896	0.255279	0.210124	PIN1/BRD7/PIP4K2A/RBBP4	4	down	-0.592985	-2.70667	C1_0 M1 macrophages
Signaling by CSF3 (G-CSF)	4/570	30/11571	0.133333	2.70667	2.13047	0.057896	0.255279	0.210124	SYK/STAT1/ELOB/HCK	4	down	-0.592985	-2.70667	C1_0 M1 macrophages
Chemokine receptors bind chemokines	6/570	57/11571	0.105263	2.13684	1.95845	0.0604718	0.265611	0.218629	CXCL9/CXCL1/CXCL3/CCR1/CCL17/CXCL2	6	down	-0.575754	-2.13684	C1_0 M1 macrophages
Interleukin-2 family signaling	5/570	44/11571	0.113636	2.30682	1.97684	0.0637689	0.277072	0.228063	CSF2RB/IL2RG/SYK/STAT1/LGALS9	5	down	-0.557407	-2.30682	C1_0 M1 macrophages
Endosomal Sorting Complex Required For Transport (ESCRT)	4/570	31/11571	0.129032	2.61935	2.05498	0.0639944	0.277072	0.228063	VPS28/CHMP2A/CHMP5/SNF8	4	down	-0.557407	-2.61935	C1_0 M1 macrophages
LDL clearance	3/570	19/11571	0.157895	3.20526	2.18976	0.0640517	0.277072	0.228063	NCEH1/AP2S1/AP2M1	3	down	-0.557407	-3.20526	C1_0 M1 macrophages
TICAM1, RIP1-mediated IKK complex recruitment	3/570	19/11571	0.157895	3.20526	2.18976	0.0640517	0.277072	0.228063	BIRC2/BIRC3/UBE2V1	3	down	-0.557407	-3.20526	C1_0 M1 macrophages
Transcriptional regulation by RUNX1	16/570	215/11571	0.0744186	1.5107	1.72051	0.0655361	0.282424	0.232468	THBS1/PSMB8/PSMB9/PRKCB/PSMB10/PSME1/PSMC5/PSME2/CBX6/PSMA4/PSMB3/LGALS3/PSMA1/SEM1/PSMA6/PSMB1	16	down	-0.549099	-1.5107	C1_0 M1 macrophages
RAC2 GTPase cycle	8/570	88/11571	0.0909091	1.84545	1.81214	0.0678409	0.291257	0.239738	NCF2/VAV3/BRK1/LAMTOR1/CYBB/NCKAP1L/DOCK2/IQGAP1	8	down	-0.535724	-1.84545	C1_0 M1 macrophages
Paradoxical activation of RAF signaling by kinase inactive BRAF	5/570	45/11571	0.111111	2.25556	1.92084	0.0689742	0.291735	0.240132	PHB/ARRB2/MAP2K2/IQGAP1/YWHAB	5	down	-0.535011	-2.25556	C1_0 M1 macrophages
Signaling by moderate kinase activity BRAF mutants	5/570	45/11571	0.111111	2.25556	1.92084	0.0689742	0.291735	0.240132	PHB/ARRB2/MAP2K2/IQGAP1/YWHAB	5	down	-0.535011	-2.25556	C1_0 M1 macrophages
Signaling by RAS mutants	5/570	45/11571	0.111111	2.25556	1.92084	0.0689742	0.291735	0.240132	PHB/ARRB2/MAP2K2/IQGAP1/YWHAB	5	down	-0.535011	-2.25556	C1_0 M1 macrophages
Signaling downstream of RAS mutants	5/570	45/11571	0.111111	2.25556	1.92084	0.0689742	0.291735	0.240132	PHB/ARRB2/MAP2K2/IQGAP1/YWHAB	5	down	-0.535011	-2.25556	C1_0 M1 macrophages
Regulation of necroptotic cell death	4/570	32/11571	0.125	2.5375	1.98241	0.070415	0.29564	0.243346	BIRC2/BIRC3/PDCD6IP/FLOT1	4	down	-0.529237	-2.5375	C1_0 M1 macrophages
Thrombin signalling through proteinase activated receptors (PARs)	4/570	32/11571	0.125	2.5375	1.98241	0.070415	0.29564	0.243346	GNG10/ARRB2/GNAQ/GNG5	4	down	-0.529237	-2.5375	C1_0 M1 macrophages
Aberrant regulation of mitotic exit in cancer due to RB1 defects	3/570	20/11571	0.15	3.045	2.08347	0.0727019	0.301911	0.248508	ANAPC15/ANAPC11/ANAPC16	3	down	-0.520121	-3.045	C1_0 M1 macrophages
Conversion from APC/C:Cdc20 to APC/C:Cdh1 in late anaphase	3/570	20/11571	0.15	3.045	2.08347	0.0727019	0.301911	0.248508	ANAPC15/ANAPC11/ANAPC16	3	down	-0.520121	-3.045	C1_0 M1 macrophages
Phosphorylation of the APC/C	3/570	20/11571	0.15	3.045	2.08347	0.0727019	0.301911	0.248508	ANAPC15/ANAPC11/ANAPC16	3	down	-0.520121	-3.045	C1_0 M1 macrophages
rRNA processing	17/570	237/11571	0.07173	1.45612	1.61491	0.0771936	0.319402	0.262906	NHP2/MPHOSPH6/HSD17B10/NOP10/XRN2/RPL34/RPS14/RPL29/RPL18A/RPS28/FBL/RPS15/RPS15A/RPL36A/RPL26/RPL22/RPL7A	17	down	-0.495662	-1.45612	C1_0 M1 macrophages
ER to Golgi Anterograde Transport	12/570	154/11571	0.0779221	1.58182	1.65447	0.0777737	0.320641	0.263925	TRAPPC6A/TRAPPC2L/TRAPPC5/COPZ1/ANKRD28/TRAPPC1/DCTN3/CNIH1/SERPINA1/COPE/AREG/CAPZA2	12	down	-0.493981	-1.58182	C1_0 M1 macrophages
Regulated Necrosis	6/570	61/11571	0.0983607	1.99672	1.7766	0.0787591	0.322376	0.265353	CASP4/CHMP2A/BIRC2/BIRC3/PDCD6IP/FLOT1	6	down	-0.491637	-1.99672	C1_0 M1 macrophages
Regulation of PTEN gene transcription	6/570	61/11571	0.0983607	1.99672	1.7766	0.0787591	0.322376	0.265353	LAMTOR4/LAMTOR1/CBX6/LAMTOR2/LAMTOR5/RBBP4	6	down	-0.491637	-1.99672	C1_0 M1 macrophages
Chaperonin-mediated protein folding	8/570	91/11571	0.0879121	1.78462	1.71039	0.0791719	0.322908	0.265791	FBXO6/PFDN4/GNG10/XRN2/GNAQ/CCT5/GNG5/PFDN5	8	down	-0.490921	-1.78462	C1_0 M1 macrophages
Inactivation of APC/C via direct inhibition of the APC/C complex	3/570	21/11571	0.142857	2.9	1.98363	0.0818414	0.331428	0.272805	ANAPC15/ANAPC11/ANAPC16	3	down	-0.47961	-2.9	C1_0 M1 macrophages
Inhibition of the proteolytic activity of APC/C required for the onset of anaphase by mitotic spindle checkpoint components	3/570	21/11571	0.142857	2.9	1.98363	0.0818414	0.331428	0.272805	ANAPC15/ANAPC11/ANAPC16	3	down	-0.47961	-2.9	C1_0 M1 macrophages
Major pathway of rRNA processing in the nucleolus and cytosol	14/570	189/11571	0.0740741	1.5037	1.58922	0.0835048	0.333174	0.274242	MPHOSPH6/XRN2/RPL34/RPS14/RPL29/RPL18A/RPS28/FBL/RPS15/RPS15A/RPL36A/RPL26/RPL22/RPL7A	14	down	-0.477329	-1.5037	C1_0 M1 macrophages
Interleukin-21 signaling	2/570	10/11571	0.2	4.06	2.20349	0.0838706	0.333174	0.274242	IL2RG/STAT1	2	down	-0.477329	-4.06	C1_0 M1 macrophages
Nef Mediated CD4 Down-regulation	2/570	10/11571	0.2	4.06	2.20349	0.0838706	0.333174	0.274242	AP2S1/AP2M1	2	down	-0.477329	-4.06	C1_0 M1 macrophages
Neurotransmitter clearance	2/570	10/11571	0.2	4.06	2.20349	0.0838706	0.333174	0.274242	ALDH2/COMT	2	down	-0.477329	-4.06	C1_0 M1 macrophages
RAF activation	4/570	34/11571	0.117647	2.38824	1.8452	0.0841999	0.333174	0.274242	PPP1CC/PHB/MAP2K2/YWHAB	4	down	-0.477329	-2.38824	C1_0 M1 macrophages
RIPK1-mediated regulated necrosis	4/570	34/11571	0.117647	2.38824	1.8452	0.0841999	0.333174	0.274242	BIRC2/BIRC3/PDCD6IP/FLOT1	4	down	-0.477329	-2.38824	C1_0 M1 macrophages
Antigen processing: Ubiquitination & Proteasome degradation	21/570	309/11571	0.0679612	1.37961	1.53957	0.0843147	0.333174	0.274242	FBXO6/PSMB8/PSMB9/ELOB/UBE2L6/RBCK1/PSMB10/PSME1/PSMC5/ANAPC11/PSME2/RNF130/PSMA4/PSMB3/PSMA1/SEM1/UBE2V1/PSMA6/PSMB1/RBX1/SIAH2	21	down	-0.477329	-1.37961	C1_0 M1 macrophages
Deregulated CDK5 triggers multiple neurodegenerative pathways in Alzheimer's disease models	3/570	22/11571	0.136364	2.76818	1.88953	0.091447	0.352021	0.289755	LMNB1/APP/CAPN2	3	down	-0.453431	-2.76818	C1_0 M1 macrophages
Nef-mediates down modulation of cell surface receptors by recruiting them to clathrin adapters	3/570	22/11571	0.136364	2.76818	1.88953	0.091447	0.352021	0.289755	AP2S1/AP2M1/AP1S2	3	down	-0.453431	-2.76818	C1_0 M1 macrophages
Neurodegenerative Diseases	3/570	22/11571	0.136364	2.76818	1.88953	0.091447	0.352021	0.289755	LMNB1/APP/CAPN2	3	down	-0.453431	-2.76818	C1_0 M1 macrophages
PINK1-PRKN Mediated Mitophagy	3/570	22/11571	0.136364	2.76818	1.88953	0.091447	0.352021	0.289755	TOMM22/TOMM7/TOMM6	3	down	-0.453431	-2.76818	C1_0 M1 macrophages
FCGR3A-mediated phagocytosis	11/570	142/11571	0.0774648	1.57254	1.56254	0.0914763	0.352021	0.289755	VAV3/SYK/BRK1/WAS/ARPC1B/NCKAP1L/FGR/ARPC5/HCK/ARPC3/ARPC4	11	down	-0.453431	-1.57254	C1_0 M1 macrophages
Leishmania phagocytosis	11/570	142/11571	0.0774648	1.57254	1.56254	0.0914763	0.352021	0.289755	VAV3/SYK/BRK1/WAS/ARPC1B/NCKAP1L/FGR/ARPC5/HCK/ARPC3/ARPC4	11	down	-0.453431	-1.57254	C1_0 M1 macrophages
Parasite infection	11/570	142/11571	0.0774648	1.57254	1.56254	0.0914763	0.352021	0.289755	VAV3/SYK/BRK1/WAS/ARPC1B/NCKAP1L/FGR/ARPC5/HCK/ARPC3/ARPC4	11	down	-0.453431	-1.57254	C1_0 M1 macrophages
Nucleotide catabolism	4/570	35/11571	0.114286	2.32	1.7802	0.0915502	0.352021	0.289755	DNPH1/DPYD/UPP1/SAMHD1	4	down	-0.453431	-2.32	C1_0 M1 macrophages
MHC class II antigen presentation	10/570	126/11571	0.0793651	1.61111	1.56995	0.0923712	0.353986	0.291372	AP2S1/DCTN3/CTSA/HLA-DMB/CTSS/AP2M1/CTSH/AP1S2/CAPZA2/IFI30	10	down	-0.451014	-1.61111	C1_0 M1 macrophages
SARS-CoV-2 Infection	21/570	313/11571	0.0670927	1.36198	1.4778	0.0932249	0.356063	0.293082	NUP214/VPS41/HLA-F/ZDHHC20/STAT1/ZCRB1/SNRPE/PARP14/CHMP2A/SNRPF/ISG15/IFNAR2/DDOST/NLRP3/YWHAB/RPS14/UBE2V1/SDC4/RPS28/RPS15/RPS15A	21	down	-0.448473	-1.36198	C1_0 M1 macrophages
Regulation of TNFR1 signaling	5/570	50/11571	0.1	2.03	1.66137	0.098369	0.371685	0.30594	RBCK1/BIRC2/BIRC3/TRAF1/RACK1	5	down	-0.429825	-2.03	C1_0 M1 macrophages
Budding and maturation of HIV virion	4/570	36/11571	0.111111	2.25556	1.71738	0.0991952	0.371685	0.30594	VPS28/CHMP2A/CHMP5/PDCD6IP	4	down	-0.429825	-2.25556	C1_0 M1 macrophages
Signaling by high-kinase activity BRAF mutants	4/570	36/11571	0.111111	2.25556	1.71738	0.0991952	0.371685	0.30594	ARRB2/MAP2K2/IQGAP1/YWHAB	4	down	-0.429825	-2.25556	C1_0 M1 macrophages
APOBEC3G mediated resistance to HIV-1 infection	2/570	11/11571	0.181818	3.69091	2.03238	0.0992678	0.371685	0.30594	HMGA1/BANF1	2	down	-0.429825	-3.69091	C1_0 M1 macrophages
Free fatty acids regulate insulin secretion	2/570	11/11571	0.181818	3.69091	2.03238	0.0992678	0.371685	0.30594	CD36/GNAQ	2	down	-0.429825	-3.69091	C1_0 M1 macrophages
Interleukin-27 signaling	2/570	11/11571	0.181818	3.69091	2.03238	0.0992678	0.371685	0.30594	IL27RA/STAT1	2	down	-0.429825	-3.69091	C1_0 M1 macrophages
Leishmania infection	17/570	246/11571	0.0691057	1.40285	1.4537	0.0999529	0.371812	0.306045	CD163/PYCARD/VAV3/SYK/BRK1/GNG10/WAS/ARPC1B/NCKAP1L/FGR/ARPC5/HCK/NLRP3/ARPC3/APP/ARPC4/GNG5	17	down	-0.429677	-1.40285	C1_0 M1 macrophages
Parasitic Infection Pathways	17/570	246/11571	0.0691057	1.40285	1.4537	0.0999529	0.371812	0.306045	CD163/PYCARD/VAV3/SYK/BRK1/GNG10/WAS/ARPC1B/NCKAP1L/FGR/ARPC5/HCK/NLRP3/ARPC3/APP/ARPC4/GNG5	17	down	-0.429677	-1.40285	C1_0 M1 macrophages
Telomere Extension By Telomerase	3/570	23/11571	0.130435	2.64783	1.80057	0.101494	0.376321	0.309756	ANKRD28/NHP2/NOP10	3	down	-0.424442	-2.64783	C1_0 M1 macrophages
EPH-ephrin mediated repulsion of cells	5/570	51/11571	0.0980392	1.9902	1.61313	0.1049	0.38769	0.319114	AP2S1/MMP9/VAV3/NCSTN/AP2M1	5	down	-0.411515	-1.9902	C1_0 M1 macrophages
Evasion by RSV of host interferon responses	4/570	37/11571	0.108108	2.19459	1.65661	0.107126	0.392108	0.322751	ELOB/EIF2AK2/IFNAR2/RBX1	4	down	-0.406594	-2.19459	C1_0 M1 macrophages
NOD1/2 Signaling Pathway	4/570	37/11571	0.108108	2.19459	1.65661	0.107126	0.392108	0.322751	CASP4/BIRC2/BIRC3/UBE2V1	4	down	-0.406594	-2.19459	C1_0 M1 macrophages
Plasma lipoprotein clearance	4/570	37/11571	0.108108	2.19459	1.65661	0.107126	0.392108	0.322751	NCEH1/AP2S1/APOBR/AP2M1	4	down	-0.406594	-2.19459	C1_0 M1 macrophages
RNA Polymerase II Transcription Termination	6/570	67/11571	0.0895522	1.81791	1.52829	0.111356	0.40461	0.333041	LSM10/SNRPE/THOC7/SNRPF/SRSF5/SRSF9	6	down	-0.392964	-1.81791	C1_0 M1 macrophages
APC/C:Cdc20 mediated degradation of Cyclin B	3/570	24/11571	0.125	2.5375	1.71622	0.111959	0.40461	0.333041	ANAPC15/ANAPC11/ANAPC16	3	down	-0.392964	-2.5375	C1_0 M1 macrophages
G-protein activation	3/570	24/11571	0.125	2.5375	1.71622	0.111959	0.40461	0.333041	GNG10/GNAQ/GNG5	3	down	-0.392964	-2.5375	C1_0 M1 macrophages
Thromboxane signalling through TP receptor	3/570	24/11571	0.125	2.5375	1.71622	0.111959	0.40461	0.333041	GNG10/GNAQ/GNG5	3	down	-0.392964	-2.5375	C1_0 M1 macrophages
Cooperation of PDCL (PhLP1) and TRiC/CCT in G-protein beta folding	4/570	38/11571	0.105263	2.13684	1.59775	0.115333	0.405401	0.333693	GNG10/GNAQ/CCT5/GNG5	4	down	-0.392115	-2.13684	C1_0 M1 macrophages
Triglyceride metabolism	4/570	38/11571	0.105263	2.13684	1.59775	0.115333	0.405401	0.333693	FABP4/PPP1CC/PLIN3/PPP1CA	4	down	-0.392115	-2.13684	C1_0 M1 macrophages
Endosomal/Vacuolar pathway	2/570	12/11571	0.166667	3.38333	1.8802	0.115372	0.405401	0.333693	HLA-F/CTSS	2	down	-0.392115	-3.38333	C1_0 M1 macrophages
Frs2-mediated activation	2/570	12/11571	0.166667	3.38333	1.8802	0.115372	0.405401	0.333693	MAP2K2/YWHAB	2	down	-0.392115	-3.38333	C1_0 M1 macrophages
Hyaluronan uptake and degradation	2/570	12/11571	0.166667	3.38333	1.8802	0.115372	0.405401	0.333693	HEXB/CD44	2	down	-0.392115	-3.38333	C1_0 M1 macrophages
Interleukin-2 signaling	2/570	12/11571	0.166667	3.38333	1.8802	0.115372	0.405401	0.333693	IL2RG/SYK	2	down	-0.392115	-3.38333	C1_0 M1 macrophages
Interleukin-35 Signalling	2/570	12/11571	0.166667	3.38333	1.8802	0.115372	0.405401	0.333693	IL27RA/STAT1	2	down	-0.392115	-3.38333	C1_0 M1 macrophages
Pyrimidine catabolism	2/570	12/11571	0.166667	3.38333	1.8802	0.115372	0.405401	0.333693	DPYD/UPP1	2	down	-0.392115	-3.38333	C1_0 M1 macrophages
Vitamin D (calciferol) metabolism	2/570	12/11571	0.166667	3.38333	1.8802	0.115372	0.405401	0.333693	VDR/SUMO2	2	down	-0.392115	-3.38333	C1_0 M1 macrophages
Nuclear Envelope Breakdown	5/570	53/11571	0.0943396	1.91509	1.51986	0.118583	0.415404	0.341927	LMNB1/NUP214/PRKCB/BANF1/CTDNEP1	5	down	-0.381529	-1.91509	C1_0 M1 macrophages
SARS-CoV-2-host interactions	15/570	218/11571	0.0688073	1.39679	1.34623	0.119954	0.41892	0.344821	NUP214/VPS41/HLA-F/STAT1/SNRPE/SNRPF/ISG15/IFNAR2/NLRP3/YWHAB/RPS14/UBE2V1/RPS28/RPS15/RPS15A	15	down	-0.377869	-1.39679	C1_0 M1 macrophages
RAC1 GTPase cycle	13/570	184/11571	0.0706522	1.43424	1.35152	0.121629	0.423476	0.34857	NCF2/PLD1/ARAP2/VAV3/BRK1/LAMTOR1/ARHGDIB/ARHGAP30/CYBB/WAS/NCKAP1L/DOCK2/IQGAP1	13	down	-0.373172	-1.43424	C1_0 M1 macrophages
ADP signalling through P2Y purinoceptor 1	3/570	25/11571	0.12	2.436	1.63605	0.122813	0.425009	0.349832	GNG10/GNAQ/GNG5	3	down	-0.371602	-2.436	C1_0 M1 macrophages
Inflammasomes	3/570	25/11571	0.12	2.436	1.63605	0.122813	0.425009	0.349832	PYCARD/NLRP3/APP	3	down	-0.371602	-2.436	C1_0 M1 macrophages
Glycosphingolipid catabolism	4/570	39/11571	0.102564	2.08205	1.54069	0.123806	0.42715	0.351594	CTSA/HEXB/M6PR/ASAH1	4	down	-0.36942	-2.08205	C1_0 M1 macrophages
TCF dependent signaling in response to WNT	14/570	202/11571	0.0693069	1.40693	1.32808	0.12446	0.428111	0.352386	CTNNBIP1/PSMB8/PSMB9/PSMB10/PSME1/PSMC5/PSME2/PSMA4/PSMB3/PSMA1/SEM1/PSMA6/PSMB1/RBX1	14	down	-0.368443	-1.40693	C1_0 M1 macrophages
Integrin cell surface interactions	7/570	85/11571	0.0823529	1.67176	1.41491	0.125037	0.428659	0.352836	ICAM3/PECAM1/THBS1/CD47/ITGB2/ITGAM/CD44	7	down	-0.367888	-1.67176	C1_0 M1 macrophages
SARS-CoV-1 activates/modulates innate immune responses	5/570	54/11571	0.0925926	1.87963	1.47474	0.125725	0.428659	0.352836	PYCARD/FKBP1A/NMI/BST2/NLRP3	5	down	-0.367888	-1.87963	C1_0 M1 macrophages
Fcgamma receptor (FCGR) dependent phagocytosis	12/570	168/11571	0.0714286	1.45	1.33735	0.125745	0.428659	0.352836	PLD1/VAV3/SYK/BRK1/WAS/ARPC1B/NCKAP1L/FGR/ARPC5/HCK/ARPC3/ARPC4	12	down	-0.367888	-1.45	C1_0 M1 macrophages
Cell Cycle Checkpoints	18/570	274/11571	0.0656934	1.33358	1.27197	0.130654	0.438468	0.36091	ANAPC15/PSMB8/PSMB9/PPP1CC/PSMB10/PSME1/NBN/PSMC5/ANAPC11/PSME2/ANAPC16/PSMA4/PSMB3/PSMA1/SEM1/YWHAB/PSMA6/PSMB1	18	down	-0.358062	-1.33358	C1_0 M1 macrophages
2-LTR circle formation	2/570	13/11571	0.153846	3.12308	1.74335	0.132078	0.438468	0.36091	HMGA1/BANF1	2	down	-0.358062	-3.12308	C1_0 M1 macrophages
alpha-linolenic (omega3) and linoleic (omega6) acid metabolism	2/570	13/11571	0.153846	3.12308	1.74335	0.132078	0.438468	0.36091	HSD17B4/ELOVL1	2	down	-0.358062	-3.12308	C1_0 M1 macrophages
alpha-linolenic acid (ALA) metabolism	2/570	13/11571	0.153846	3.12308	1.74335	0.132078	0.438468	0.36091	HSD17B4/ELOVL1	2	down	-0.358062	-3.12308	C1_0 M1 macrophages
Dissolution of Fibrin Clot	2/570	13/11571	0.153846	3.12308	1.74335	0.132078	0.438468	0.36091	S100A10/ANXA2	2	down	-0.358062	-3.12308	C1_0 M1 macrophages
GRB2 events in EGFR signaling	2/570	13/11571	0.153846	3.12308	1.74335	0.132078	0.438468	0.36091	EREG/AREG	2	down	-0.358062	-3.12308	C1_0 M1 macrophages
TRAF6 mediated IRF7 activation in TLR7/8 or 9 signaling	2/570	13/11571	0.153846	3.12308	1.74335	0.132078	0.438468	0.36091	MYD88/UBE2V1	2	down	-0.358062	-3.12308	C1_0 M1 macrophages
Trafficking and processing of endosomal TLR	2/570	13/11571	0.153846	3.12308	1.74335	0.132078	0.438468	0.36091	CNPY3/CTSS	2	down	-0.358062	-3.12308	C1_0 M1 macrophages
WNT5A-dependent internalization of FZD2, FZD5 and ROR2	2/570	13/11571	0.153846	3.12308	1.74335	0.132078	0.438468	0.36091	AP2S1/AP2M1	2	down	-0.358062	-3.12308	C1_0 M1 macrophages
Amino acids regulate mTORC1	5/570	55/11571	0.0909091	1.84545	1.43057	0.133059	0.440445	0.362538	LAMTOR4/TCIRG1/LAMTOR1/LAMTOR2/LAMTOR5	5	down	-0.356109	-1.84545	C1_0 M1 macrophages
APC-Cdc20 mediated degradation of Nek2A	3/570	26/11571	0.115385	2.34231	1.55966	0.134033	0.44111	0.363086	ANAPC15/ANAPC11/ANAPC16	3	down	-0.355453	-2.34231	C1_0 M1 macrophages
TNFR1-induced proapoptotic signaling	3/570	26/11571	0.115385	2.34231	1.55966	0.134033	0.44111	0.363086	RBCK1/BIRC2/BIRC3	3	down	-0.355453	-2.34231	C1_0 M1 macrophages
M Phase	24/570	384/11571	0.0625	1.26875	1.21912	0.136832	0.449028	0.369603	ANAPC15/LMNB1/NUP214/PSMB8/PSMB9/PPP1CC/DCTN3/PRKCB/PSMB10/PSME1/PSMC5/CHMP2A/ANAPC11/PSME2/ANAPC16/MZT2B/BANF1/PSMA4/PSMB3/PSMA1/SEM1/CTDNEP1/PSMA6/PSMB1	24	down	-0.347726	-1.26875	C1_0 M1 macrophages
RNA Polymerase III Abortive And Retractive Initiation	4/570	41/11571	0.097561	1.98049	1.43155	0.141508	0.459097	0.377891	GTF3A/GTF3C6/SSB/POLR1D	4	down	-0.338095	-1.98049	C1_0 M1 macrophages
RNA Polymerase III Transcription	4/570	41/11571	0.097561	1.98049	1.43155	0.141508	0.459097	0.377891	GTF3A/GTF3C6/SSB/POLR1D	4	down	-0.338095	-1.98049	C1_0 M1 macrophages
SARS-CoV-1 modulates host translation machinery	4/570	41/11571	0.097561	1.98049	1.43155	0.141508	0.459097	0.377891	RPS14/RPS28/RPS15/RPS15A	4	down	-0.338095	-1.98049	C1_0 M1 macrophages
Signaling by RAF1 mutants	4/570	41/11571	0.097561	1.98049	1.43155	0.141508	0.459097	0.377891	ARRB2/MAP2K2/IQGAP1/YWHAB	4	down	-0.338095	-1.98049	C1_0 M1 macrophages
Cell recruitment (pro-inflammatory response)	3/570	27/11571	0.111111	2.25556	1.48671	0.14559	0.468349	0.385506	PYCARD/NLRP3/APP	3	down	-0.329431	-2.25556	C1_0 M1 macrophages
Prefoldin mediated transfer of substrate to CCT/TriC	3/570	27/11571	0.111111	2.25556	1.48671	0.14559	0.468349	0.385506	PFDN4/CCT5/PFDN5	3	down	-0.329431	-2.25556	C1_0 M1 macrophages
Purinergic signaling in leishmaniasis infection	3/570	27/11571	0.111111	2.25556	1.48671	0.14559	0.468349	0.385506	PYCARD/NLRP3/APP	3	down	-0.329431	-2.25556	C1_0 M1 macrophages
CS/DS degradation	2/570	14/11571	0.142857	2.9	1.61914	0.149286	0.473568	0.389802	VCAN/HEXB	2	down	-0.324617	-2.9	C1_0 M1 macrophages
Methylation	2/570	14/11571	0.142857	2.9	1.61914	0.149286	0.473568	0.389802	COMT/GSTO1	2	down	-0.324617	-2.9	C1_0 M1 macrophages
Prolonged ERK activation events	2/570	14/11571	0.142857	2.9	1.61914	0.149286	0.473568	0.389802	MAP2K2/YWHAB	2	down	-0.324617	-2.9	C1_0 M1 macrophages
Retrograde neurotrophin signalling	2/570	14/11571	0.142857	2.9	1.61914	0.149286	0.473568	0.389802	AP2S1/AP2M1	2	down	-0.324617	-2.9	C1_0 M1 macrophages
SHC1 events in EGFR signaling	2/570	14/11571	0.142857	2.9	1.61914	0.149286	0.473568	0.389802	EREG/AREG	2	down	-0.324617	-2.9	C1_0 M1 macrophages
EPHB-mediated forward signaling	4/570	42/11571	0.0952381	1.93333	1.37928	0.150714	0.475458	0.391358	ARPC1B/ARPC5/ARPC3/ARPC4	4	down	-0.322888	-1.93333	C1_0 M1 macrophages
RND1 GTPase cycle	4/570	42/11571	0.0952381	1.93333	1.37928	0.150714	0.475458	0.391358	UBXN11/EPSTI1/CPD/CCDC88A	4	down	-0.322888	-1.93333	C1_0 M1 macrophages
HIV Life Cycle	11/570	158/11571	0.0696203	1.41329	1.19062	0.156432	0.491306	0.404402	NUP214/POLR2J/ELOB/HMGA1/VPS28/SUPT4H1/CHMP2A/CHMP5/BANF1/TAF10/PDCD6IP	11	down	-0.308648	-1.41329	C1_0 M1 macrophages
Extracellular matrix organization	19/570	300/11571	0.0633333	1.28567	1.14111	0.156789	0.491306	0.404402	VCAN/ICAM3/PECAM1/TIMP1/THBS1/ADAM8/MMP9/COLGALT1/CD47/CRTAP/NCSTN/CTSS/ITGB2/ITGAM/CD44/EMILIN2/APP/CAPN2/SDC4	19	down	-0.308648	-1.28567	C1_0 M1 macrophages
Caspase activation via extrinsic apoptotic signalling pathway	3/570	28/11571	0.107143	2.175	1.41692	0.157459	0.491306	0.404402	LY96/TLR4/DAPK1	3	down	-0.308648	-2.175	C1_0 M1 macrophages
RNA Polymerase III Transcription Initiation From Type 1 Promoter	3/570	28/11571	0.107143	2.175	1.41692	0.157459	0.491306	0.404402	GTF3A/GTF3C6/POLR1D	3	down	-0.308648	-2.175	C1_0 M1 macrophages
Mitochondrial translation elongation	7/570	91/11571	0.0769231	1.56154	1.2241	0.161001	0.498273	0.410137	MRPS15/MRPL23/MRPS33/MRPL21/MRPL41/MRPL52/MRPL54	7	down	-0.302532	-1.56154	C1_0 M1 macrophages
Mitochondrial translation initiation	7/570	91/11571	0.0769231	1.56154	1.2241	0.161001	0.498273	0.410137	MRPS15/MRPL23/MRPS33/MRPL21/MRPL41/MRPL52/MRPL54	7	down	-0.302532	-1.56154	C1_0 M1 macrophages
Mitochondrial translation termination	7/570	91/11571	0.0769231	1.56154	1.2241	0.161001	0.498273	0.410137	MRPS15/MRPL23/MRPS33/MRPL21/MRPL41/MRPL52/MRPL54	7	down	-0.302532	-1.56154	C1_0 M1 macrophages
Signaling by VEGF	8/570	108/11571	0.0740741	1.5037	1.19709	0.16289	0.502757	0.413828	NCF2/VAV3/BRK1/PRKCB/HSBP1/CYBB/NCKAP1L/VEGFB	8	down	-0.298642	-1.5037	C1_0 M1 macrophages
Extra-nuclear estrogen signaling	6/570	75/11571	0.08	1.624	1.23404	0.163725	0.503973	0.414829	EREG/MMP9/GNG10/HSBP1/AREG/GNG5	6	down	-0.297593	-1.624	C1_0 M1 macrophages
TNF signaling	5/570	59/11571	0.0847458	1.72034	1.26263	0.164207	0.504097	0.414931	RBCK1/BIRC2/BIRC3/TRAF1/RACK1	5	down	-0.297485	-1.72034	C1_0 M1 macrophages
ERBB2 Regulates Cell Motility	2/570	15/11571	0.133333	2.70667	1.50549	0.166907	0.508288	0.41838	EREG/DIAPH1	2	down	-0.29389	-2.70667	C1_0 M1 macrophages
Integration of provirus	2/570	15/11571	0.133333	2.70667	1.50549	0.166907	0.508288	0.41838	HMGA1/BANF1	2	down	-0.29389	-2.70667	C1_0 M1 macrophages
IRAK2 mediated activation of TAK1 complex upon TLR7/8 or 9 stimulation	2/570	15/11571	0.133333	2.70667	1.50549	0.166907	0.508288	0.41838	LY96/TLR4	2	down	-0.29389	-2.70667	C1_0 M1 macrophages
MyD88-independent TLR4 cascade	8/570	109/11571	0.0733945	1.48991	1.16973	0.168775	0.509731	0.419569	LY96/TNIP2/TLR4/MAP3K8/APP/BIRC2/BIRC3/UBE2V1	8	down	-0.292659	-1.48991	C1_0 M1 macrophages
Phase II - Conjugation of compounds	8/570	109/11571	0.0733945	1.48991	1.16973	0.168775	0.509731	0.419569	GGCT/ESD/GSTK1/PAPSS1/GSTP1/UGP2/COMT/GSTO1	8	down	-0.292659	-1.48991	C1_0 M1 macrophages
TRIF(TICAM1)-mediated TLR4 signaling	8/570	109/11571	0.0733945	1.48991	1.16973	0.168775	0.509731	0.419569	LY96/TNIP2/TLR4/MAP3K8/APP/BIRC2/BIRC3/UBE2V1	8	down	-0.292659	-1.48991	C1_0 M1 macrophages
Mitophagy	3/570	29/11571	0.103448	2.1	1.35002	0.169613	0.509731	0.419569	TOMM22/TOMM7/TOMM6	3	down	-0.292659	-2.1	C1_0 M1 macrophages
Processing of Capped Intronless Pre-mRNA	3/570	29/11571	0.103448	2.1	1.35002	0.169613	0.509731	0.419569	LSM10/SNRPE/SNRPF	3	down	-0.292659	-2.1	C1_0 M1 macrophages
mRNA Splicing	14/570	215/11571	0.0651163	1.32186	1.08433	0.175113	0.52488	0.432038	LSM6/SNRNP25/LSM3/POLR2J/ZCRB1/SNRPE/SNRPF/SYF2/LSM7/SF3B6/SRSF5/TXNL4A/SRSF9/UBL5	14	down	-0.27994	-1.32186	C1_0 M1 macrophages
DAP12 interactions	4/570	45/11571	0.0888889	1.80444	1.2307	0.179614	0.536962	0.441983	SIRPB1/CD300E/VAV3/SYK	4	down	-0.270056	-1.80444	C1_0 M1 macrophages
RAC3 GTPase cycle	7/570	94/11571	0.0744681	1.5117	1.13385	0.180555	0.538366	0.443139	NCF2/ARAP2/BRK1/LAMTOR1/ARHGDIB/CYBB/NCKAP1L	7	down	-0.268922	-1.5117	C1_0 M1 macrophages
SUMOylation of intracellular receptors	3/570	30/11571	0.1	2.03	1.28577	0.182026	0.541337	0.445584	THRA/VDR/SUMO2	3	down	-0.266532	-2.03	C1_0 M1 macrophages
Heme degradation	2/570	16/11571	0.125	2.5375	1.40081	0.184859	0.544095	0.447854	BLVRA/BLVRB	2	down	-0.264325	-2.5375	C1_0 M1 macrophages
MAP3K8 (TPL2)-dependent MAPK1/3 activation	2/570	16/11571	0.125	2.5375	1.40081	0.184859	0.544095	0.447854	TNIP2/MAP3K8	2	down	-0.264325	-2.5375	C1_0 M1 macrophages
TRAF6-mediated induction of TAK1 complex within TLR4 complex	2/570	16/11571	0.125	2.5375	1.40081	0.184859	0.544095	0.447854	LY96/TLR4	2	down	-0.264325	-2.5375	C1_0 M1 macrophages
VLDLR internalisation and degradation	2/570	16/11571	0.125	2.5375	1.40081	0.184859	0.544095	0.447854	AP2S1/AP2M1	2	down	-0.264325	-2.5375	C1_0 M1 macrophages
RHO GTPase Effectors	18/570	291/11571	0.0618557	1.25567	1.00545	0.189661	0.556794	0.458307	NCF2/S100A8/S100A9/BRK1/PPP1CC/PRKCB/PIN1/CYBB/WAS/ARPC1B/NCKAP1L/ARPC5/DIAPH1/ARPC3/IQGAP1/YWHAB/ARPC4/PFN1	18	down	-0.254305	-1.25567	C1_0 M1 macrophages
Antigen Presentation: Folding, assembly and peptide loading of class I MHC	3/570	31/11571	0.0967742	1.96452	1.22398	0.194672	0.565688	0.465628	HLA-F/TAP1/TAPBP	3	down	-0.247423	-1.96452	C1_0 M1 macrophages
EGFR downregulation	3/570	31/11571	0.0967742	1.96452	1.22398	0.194672	0.565688	0.465628	EREG/AREG/SH3KBP1	3	down	-0.247423	-1.96452	C1_0 M1 macrophages
Glutamate binding, activation of AMPA receptors and synaptic plasticity	3/570	31/11571	0.0967742	1.96452	1.22398	0.194672	0.565688	0.465628	AP2S1/PRKCB/AP2M1	3	down	-0.247423	-1.96452	C1_0 M1 macrophages
Trafficking of AMPA receptors	3/570	31/11571	0.0967742	1.96452	1.22398	0.194672	0.565688	0.465628	AP2S1/PRKCB/AP2M1	3	down	-0.247423	-1.96452	C1_0 M1 macrophages
RHOA GTPase cycle	10/570	149/11571	0.0671141	1.36242	1.01349	0.199625	0.572596	0.471314	PLD1/ARAP2/VAV3/ARHGDIB/ARHGAP30/DIAPH1/DOCK2/C1QBP/IQGAP1/FLOT1	10	down	-0.242152	-1.36242	C1_0 M1 macrophages
TGF-beta receptor signaling activates SMADs	4/570	47/11571	0.0851064	1.72766	1.13779	0.199826	0.572596	0.471314	FKBP1A/PPP1CC/NEDD8/PPP1CA	4	down	-0.242152	-1.72766	C1_0 M1 macrophages
Amyloid fiber formation	6/570	80/11571	0.075	1.5225	1.06743	0.2009	0.572596	0.471314	LYZ/UBE2L6/NCSTN/CST3/APP/SIAH2	6	down	-0.242152	-1.5225	C1_0 M1 macrophages
PKR-mediated signaling	6/570	80/11571	0.075	1.5225	1.06743	0.2009	0.572596	0.471314	FAAP20/STAT1/EIF2AK2/UBE2L6/ISG15/EIF2S3	6	down	-0.242152	-1.5225	C1_0 M1 macrophages
Mitochondrial translation	7/570	97/11571	0.0721649	1.46495	1.0467	0.201051	0.572596	0.471314	MRPS15/MRPL23/MRPS33/MRPL21/MRPL41/MRPL52/MRPL54	7	down	-0.242152	-1.46495	C1_0 M1 macrophages
Transport to the Golgi and subsequent modification	12/570	185/11571	0.0648649	1.31676	0.988585	0.201745	0.572596	0.471314	TRAPPC6A/TRAPPC2L/TRAPPC5/COPZ1/ANKRD28/TRAPPC1/DCTN3/CNIH1/SERPINA1/COPE/AREG/CAPZA2	12	down	-0.242152	-1.31676	C1_0 M1 macrophages
Activation of IRF3, IRF7 mediated by TBK1, IKBKE	2/570	17/11571	0.117647	2.38824	1.3038	0.203066	0.572596	0.471314	LY96/TLR4	2	down	-0.242152	-2.38824	C1_0 M1 macrophages
Biosynthesis of DHA-derived SPMs	2/570	17/11571	0.117647	2.38824	1.3038	0.203066	0.572596	0.471314	LTA4H/PTGS2	2	down	-0.242152	-2.38824	C1_0 M1 macrophages
Formation of Senescence-Associated Heterochromatin Foci (SAHF)	2/570	17/11571	0.117647	2.38824	1.3038	0.203066	0.572596	0.471314	LMNB1/HMGA1	2	down	-0.242152	-2.38824	C1_0 M1 macrophages
GAB1 signalosome	2/570	17/11571	0.117647	2.38824	1.3038	0.203066	0.572596	0.471314	EREG/AREG	2	down	-0.242152	-2.38824	C1_0 M1 macrophages
Hyaluronan metabolism	2/570	17/11571	0.117647	2.38824	1.3038	0.203066	0.572596	0.471314	HEXB/CD44	2	down	-0.242152	-2.38824	C1_0 M1 macrophages
Platelet sensitization by LDL	2/570	17/11571	0.117647	2.38824	1.3038	0.203066	0.572596	0.471314	PECAM1/FGR	2	down	-0.242152	-2.38824	C1_0 M1 macrophages
Cooperation of Prefoldin and TriC/CCT in actin and tubulin folding	3/570	32/11571	0.09375	1.90312	1.16447	0.207526	0.578036	0.475792	PFDN4/CCT5/PFDN5	3	down	-0.238045	-1.90312	C1_0 M1 macrophages
Pausing and recovery of Tat-mediated HIV elongation	3/570	32/11571	0.09375	1.90312	1.16447	0.207526	0.578036	0.475792	POLR2J/ELOB/SUPT4H1	3	down	-0.238045	-1.90312	C1_0 M1 macrophages
Respiratory syncytial virus (RSV) attachment and entry	3/570	32/11571	0.09375	1.90312	1.16447	0.207526	0.578036	0.475792	LY96/TLR4/SDC4	3	down	-0.238045	-1.90312	C1_0 M1 macrophages
Tat-mediated HIV elongation arrest and recovery	3/570	32/11571	0.09375	1.90312	1.16447	0.207526	0.578036	0.475792	POLR2J/ELOB/SUPT4H1	3	down	-0.238045	-1.90312	C1_0 M1 macrophages
Termination of translesion DNA synthesis	3/570	32/11571	0.09375	1.90312	1.16447	0.207526	0.578036	0.475792	POLE4/UBE2L6/ISG15	3	down	-0.238045	-1.90312	C1_0 M1 macrophages
Metabolism of nucleotides	7/570	98/11571	0.0714286	1.45	1.0183	0.208076	0.578158	0.475892	DNPH1/GLRX/DPYD/UPP1/APRT/SAMHD1/NME2	7	down	-0.237954	-1.45	C1_0 M1 macrophages
DNA Damage Bypass	4/570	48/11571	0.0833333	1.69167	1.09301	0.210179	0.581173	0.478373	POLE4/UBE2L6/ISG15/RBX1	4	down	-0.235695	-1.69167	C1_0 M1 macrophages
Interleukin-3, Interleukin-5 and GM-CSF signaling	4/570	48/11571	0.0833333	1.69167	1.09301	0.210179	0.581173	0.478373	CSF2RB/IL2RG/SYK/HCK	4	down	-0.235695	-1.69167	C1_0 M1 macrophages
VEGFA-VEGFR2 Pathway	7/570	99/11571	0.0707071	1.43535	0.990212	0.215192	0.593598	0.488601	NCF2/VAV3/BRK1/PRKCB/HSBP1/CYBB/NCKAP1L	7	down	-0.226508	-1.43535	C1_0 M1 macrophages
Amino acid transport across the plasma membrane	3/570	33/11571	0.0909091	1.84545	1.10706	0.220564	0.59789	0.492134	SLC7A11/SLC6A6/SLC36A4	3	down	-0.223379	-1.84545	C1_0 M1 macrophages
Cargo concentration in the ER	3/570	33/11571	0.0909091	1.84545	1.10706	0.220564	0.59789	0.492134	CNIH1/SERPINA1/AREG	3	down	-0.223379	-1.84545	C1_0 M1 macrophages
HIV elongation arrest and recovery	3/570	33/11571	0.0909091	1.84545	1.10706	0.220564	0.59789	0.492134	POLR2J/ELOB/SUPT4H1	3	down	-0.223379	-1.84545	C1_0 M1 macrophages
Pausing and recovery of HIV elongation	3/570	33/11571	0.0909091	1.84545	1.10706	0.220564	0.59789	0.492134	POLR2J/ELOB/SUPT4H1	3	down	-0.223379	-1.84545	C1_0 M1 macrophages
Signal amplification	3/570	33/11571	0.0909091	1.84545	1.10706	0.220564	0.59789	0.492134	GNG10/GNAQ/GNG5	3	down	-0.223379	-1.84545	C1_0 M1 macrophages
Retrograde transport at the Trans-Golgi-Network	4/570	49/11571	0.0816327	1.65714	1.04926	0.220679	0.59789	0.492134	STX10/PLIN3/M6PR/TGOLN2	4	down	-0.223379	-1.65714	C1_0 M1 macrophages
XBP1(S) activates chaperone genes	4/570	49/11571	0.0816327	1.65714	1.04926	0.220679	0.59789	0.492134	TPP1/PDIA6/ACADVL/SERP1	4	down	-0.223379	-1.65714	C1_0 M1 macrophages
Caspase activation via Death Receptors in the presence of ligand	2/570	18/11571	0.111111	2.25556	1.21342	0.22146	0.59789	0.492134	LY96/TLR4	2	down	-0.223379	-2.25556	C1_0 M1 macrophages
G beta:gamma signalling through BTK	2/570	18/11571	0.111111	2.25556	1.21342	0.22146	0.59789	0.492134	GNG10/GNG5	2	down	-0.223379	-2.25556	C1_0 M1 macrophages
Signalling to ERKs	3/570	34/11571	0.0882353	1.79118	1.05161	0.23376	0.628127	0.517022	MAP2K2/YWHAB/RALA	3	down	-0.201953	-1.79118	C1_0 M1 macrophages
Transcriptional Regulation by E2F6	3/570	34/11571	0.0882353	1.79118	1.05161	0.23376	0.628127	0.517022	UXT/RBBP4/CBX3	3	down	-0.201953	-1.79118	C1_0 M1 macrophages
TRAF6 mediated induction of NFkB and MAP kinases upon TLR7/8 or 9 activation	7/570	102/11571	0.0686275	1.39314	0.907757	0.23705	0.635473	0.523069	MYD88/LY96/TNIP2/TLR4/MAP3K8/APP/UBE2V1	7	down	-0.196903	-1.39314	C1_0 M1 macrophages
Biosynthesis of specialized proresolving mediators (SPMs)	2/570	19/11571	0.105263	2.13684	1.12885	0.239979	0.637339	0.524605	LTA4H/PTGS2	2	down	-0.195629	-2.13684	C1_0 M1 macrophages
Initiation of Nuclear Envelope (NE) Reformation	2/570	19/11571	0.105263	2.13684	1.12885	0.239979	0.637339	0.524605	LMNB1/BANF1	2	down	-0.195629	-2.13684	C1_0 M1 macrophages
Nicotinamide salvaging	2/570	19/11571	0.105263	2.13684	1.12885	0.239979	0.637339	0.524605	PTGS2/PARP14	2	down	-0.195629	-2.13684	C1_0 M1 macrophages
Prostacyclin signalling through prostacyclin receptor	2/570	19/11571	0.105263	2.13684	1.12885	0.239979	0.637339	0.524605	GNG10/GNG5	2	down	-0.195629	-2.13684	C1_0 M1 macrophages
IRE1alpha activates chaperones	4/570	51/11571	0.0784314	1.59216	0.964681	0.242074	0.641411	0.527956	TPP1/PDIA6/ACADVL/SERP1	4	down	-0.192864	-1.59216	C1_0 M1 macrophages
MyD88 dependent cascade initiated on endosome	7/570	103/11571	0.0679612	1.37961	0.880851	0.244494	0.646324	0.532001	MYD88/LY96/TNIP2/TLR4/MAP3K8/APP/UBE2V1	7	down	-0.18955	-1.37961	C1_0 M1 macrophages
Negative regulators of DDX58/IFIH1 signaling	3/570	35/11571	0.0857143	1.74	0.99799	0.247092	0.651684	0.536413	UBE2L6/PIN1/ISG15	3	down	-0.185963	-1.74	C1_0 M1 macrophages
Toll Like Receptor 7/8 (TLR7/8) Cascade	7/570	104/11571	0.0673077	1.36635	0.854223	0.25201	0.663122	0.545828	MYD88/LY96/TNIP2/TLR4/MAP3K8/APP/UBE2V1	7	down	-0.178406	-1.36635	C1_0 M1 macrophages
Apoptotic factor-mediated response	2/570	20/11571	0.1	2.03	1.04937	0.258565	0.671094	0.552389	APIP/C1QBP	2	down	-0.173216	-2.03	C1_0 M1 macrophages
Defective B3GALT6 causes EDSP2 and SEMDJL1	2/570	20/11571	0.1	2.03	1.04937	0.258565	0.671094	0.552389	VCAN/SDC4	2	down	-0.173216	-2.03	C1_0 M1 macrophages
Defective B3GAT3 causes JDSSDHD	2/570	20/11571	0.1	2.03	1.04937	0.258565	0.671094	0.552389	VCAN/SDC4	2	down	-0.173216	-2.03	C1_0 M1 macrophages
Defective B4GALT7 causes EDS, progeroid type	2/570	20/11571	0.1	2.03	1.04937	0.258565	0.671094	0.552389	VCAN/SDC4	2	down	-0.173216	-2.03	C1_0 M1 macrophages
G beta:gamma signalling through CDC42	2/570	20/11571	0.1	2.03	1.04937	0.258565	0.671094	0.552389	GNG10/GNG5	2	down	-0.173216	-2.03	C1_0 M1 macrophages
G beta:gamma signalling through PLC beta	2/570	20/11571	0.1	2.03	1.04937	0.258565	0.671094	0.552389	GNG10/GNG5	2	down	-0.173216	-2.03	C1_0 M1 macrophages
Aberrant regulation of mitotic cell cycle due to RB1 defects	3/570	36/11571	0.0833333	1.69167	0.946079	0.260537	0.671634	0.552833	ANAPC15/ANAPC11/ANAPC16	3	down	-0.172868	-1.69167	C1_0 M1 macrophages
RNA Polymerase III Transcription Initiation	3/570	36/11571	0.0833333	1.69167	0.946079	0.260537	0.671634	0.552833	GTF3A/GTF3C6/POLR1D	3	down	-0.172868	-1.69167	C1_0 M1 macrophages
ROS and RNS production in phagocytes	3/570	36/11571	0.0833333	1.69167	0.946079	0.260537	0.671634	0.552833	NCF2/TCIRG1/CYBB	3	down	-0.172868	-1.69167	C1_0 M1 macrophages
RHOD GTPase cycle	4/570	53/11571	0.0754717	1.53208	0.883712	0.263911	0.678799	0.558731	ADD3/LMNB1/EFHD2/DIAPH1	4	down	-0.168259	-1.53208	C1_0 M1 macrophages
Regulation of actin dynamics for phagocytic cup formation	9/570	143/11571	0.0629371	1.27762	0.760371	0.272633	0.699656	0.575899	VAV3/SYK/BRK1/WAS/ARPC1B/NCKAP1L/ARPC5/ARPC3/ARPC4	9	down	-0.155115	-1.27762	C1_0 M1 macrophages
Sphingolipid metabolism	7/570	107/11571	0.0654206	1.32804	0.775953	0.274953	0.702453	0.578201	PLPP3/SGMS2/CTSA/HEXB/M6PR/ASAH1/DEGS1	7	down	-0.153383	-1.32804	C1_0 M1 macrophages
Toll Like Receptor 9 (TLR9) Cascade	7/570	107/11571	0.0654206	1.32804	0.775953	0.274953	0.702453	0.578201	MYD88/LY96/TNIP2/TLR4/MAP3K8/APP/UBE2V1	7	down	-0.153383	-1.32804	C1_0 M1 macrophages
Interleukin-37 signaling	2/570	21/11571	0.0952381	1.93333	0.974414	0.277168	0.704957	0.580262	IL18BP/PTPN18	2	down	-0.151838	-1.93333	C1_0 M1 macrophages
Presynaptic function of Kainate receptors	2/570	21/11571	0.0952381	1.93333	0.974414	0.277168	0.704957	0.580262	GNG10/GNG5	2	down	-0.151838	-1.93333	C1_0 M1 macrophages
Late Phase of HIV Life Cycle	9/570	145/11571	0.062069	1.26	0.717131	0.285995	0.723636	0.595637	NUP214/POLR2J/ELOB/VPS28/SUPT4H1/CHMP2A/CHMP5/TAF10/PDCD6IP	9	down	-0.14048	-1.26	C1_0 M1 macrophages
Pyruvate metabolism and Citric Acid (TCA) cycle	4/570	55/11571	0.0727273	1.47636	0.806041	0.286096	0.723636	0.595637	GLO1/HAGH/IDH3G/MDH2	4	down	-0.14048	-1.47636	C1_0 M1 macrophages
Apoptotic cleavage of cellular proteins	3/570	38/11571	0.0789474	1.60263	0.846955	0.28768	0.723636	0.595637	LMNB1/BIRC2/VIM	3	down	-0.14048	-1.60263	C1_0 M1 macrophages
Defective B3GALTL causes PpS	3/570	38/11571	0.0789474	1.60263	0.846955	0.28768	0.723636	0.595637	CFP/THBS1/ADAMTSL4	3	down	-0.14048	-1.60263	C1_0 M1 macrophages
Diseases of mitotic cell cycle	3/570	38/11571	0.0789474	1.60263	0.846955	0.28768	0.723636	0.595637	ANAPC15/ANAPC11/ANAPC16	3	down	-0.14048	-1.60263	C1_0 M1 macrophages
Potential therapeutics for SARS	10/570	164/11571	0.0609756	1.2378	0.698144	0.289334	0.726196	0.597745	AP2S1/FKBP1A/SYK/AP2M1/COMT/IFNAR2/IL1R1/RBBP4/SH3KBP1/RBX1	10	down	-0.138946	-1.2378	C1_0 M1 macrophages
Diseases of glycosylation	9/570	146/11571	0.0616438	1.25137	0.695744	0.292742	0.732614	0.603027	VCAN/CFP/GALNT3/THBS1/NUS1/ADAMTSL4/CTSA/HEXB/SDC4	9	down	-0.135125	-1.25137	C1_0 M1 macrophages
RHO GTPase cycle	25/570	450/11571	0.0555556	1.12778	0.629329	0.294369	0.732614	0.603027	NCF2/PLD1/ADD3/UBXN11/EPSTI1/LMNB1/ARAP2/VAV3/BRK1/LAMTOR1/CPD/ARHGDIB/ARHGAP30/CYBB/WAS/SHKBP1/NCKAP1L/EFHD2/DIAPH1/DOCK2/C1QBP/IQGAP1/VIM/FLOT1/CCDC88A	25	down	-0.135125	-1.12778	C1_0 M1 macrophages
ADP signalling through P2Y purinoceptor 12	2/570	22/11571	0.0909091	1.84545	0.903478	0.29574	0.732614	0.603027	GNG10/GNG5	2	down	-0.135125	-1.84545	C1_0 M1 macrophages
Citric acid cycle (TCA cycle)	2/570	22/11571	0.0909091	1.84545	0.903478	0.29574	0.732614	0.603027	IDH3G/MDH2	2	down	-0.135125	-1.84545	C1_0 M1 macrophages
Early Phase of HIV Life Cycle	2/570	22/11571	0.0909091	1.84545	0.903478	0.29574	0.732614	0.603027	HMGA1/BANF1	2	down	-0.135125	-1.84545	C1_0 M1 macrophages
Regulation of signaling by CBL	2/570	22/11571	0.0909091	1.84545	0.903478	0.29574	0.732614	0.603027	SYK/HCK	2	down	-0.135125	-1.84545	C1_0 M1 macrophages
RHOG GTPase cycle	5/570	74/11571	0.0675676	1.37162	0.729983	0.300205	0.740056	0.609153	PLD1/VAV3/LAMTOR1/ARHGDIB/DOCK2	5	down	-0.130735	-1.37162	C1_0 M1 macrophages
Association of TriC/CCT with target proteins during biosynthesis	3/570	39/11571	0.0769231	1.56154	0.799553	0.301336	0.740056	0.609153	FBXO6/XRN2/CCT5	3	down	-0.130735	-1.56154	C1_0 M1 macrophages
O-glycosylation of TSR domain-containing proteins	3/570	39/11571	0.0769231	1.56154	0.799553	0.301336	0.740056	0.609153	CFP/THBS1/ADAMTSL4	3	down	-0.130735	-1.56154	C1_0 M1 macrophages
Translesion synthesis by Y family DNA polymerases bypasses lesions on DNA template	3/570	39/11571	0.0769231	1.56154	0.799553	0.301336	0.740056	0.609153	POLE4/UBE2L6/ISG15	3	down	-0.130735	-1.56154	C1_0 M1 macrophages
mRNA Splicing - Major Pathway	12/570	204/11571	0.0588235	1.19412	0.636715	0.304992	0.747426	0.615219	LSM6/LSM3/POLR2J/SNRPE/SNRPF/SYF2/LSM7/SF3B6/SRSF5/TXNL4A/SRSF9/UBL5	12	down	-0.126432	-1.19412	C1_0 M1 macrophages
Abortive elongation of HIV-1 transcript in the absence of Tat	2/570	23/11571	0.0869565	1.76522	0.836148	0.314239	0.763535	0.628479	POLR2J/SUPT4H1	2	down	-0.117171	-1.76522	C1_0 M1 macrophages
Azathioprine ADME	2/570	23/11571	0.0869565	1.76522	0.836148	0.314239	0.763535	0.628479	VAV3/NME2	2	down	-0.117171	-1.76522	C1_0 M1 macrophages
Nucleotide salvage	2/570	23/11571	0.0869565	1.76522	0.836148	0.314239	0.763535	0.628479	UPP1/APRT	2	down	-0.117171	-1.76522	C1_0 M1 macrophages
RNA Polymerase III Transcription Termination	2/570	23/11571	0.0869565	1.76522	0.836148	0.314239	0.763535	0.628479	SSB/POLR1D	2	down	-0.117171	-1.76522	C1_0 M1 macrophages
Vpr-mediated nuclear import of PICs	3/570	40/11571	0.075	1.5225	0.753478	0.315023	0.763813	0.628708	NUP214/HMGA1/BANF1	3	down	-0.117013	-1.5225	C1_0 M1 macrophages
Glucose metabolism	6/570	94/11571	0.0638298	1.29574	0.655322	0.317539	0.768282	0.632386	FBP1/NUP214/GPI/MDH1/MDH2/ENO1	6	down	-0.114479	-1.29574	C1_0 M1 macrophages
Glycosphingolipid metabolism	4/570	58/11571	0.0689655	1.4	0.695133	0.319822	0.772172	0.635588	CTSA/HEXB/M6PR/ASAH1	4	down	-0.112286	-1.4	C1_0 M1 macrophages
Diseases associated with glycosaminoglycan metabolism	3/570	41/11571	0.0731707	1.48537	0.708654	0.328721	0.789733	0.650043	VCAN/HEXB/SDC4	3	down	-0.102519	-1.48537	C1_0 M1 macrophages
Transcriptional Regulation by VENTX	3/570	41/11571	0.0731707	1.48537	0.708654	0.328721	0.789733	0.650043	ANAPC15/ANAPC11/ANAPC16	3	down	-0.102519	-1.48537	C1_0 M1 macrophages
Asparagine N-linked glycosylation	17/570	304/11571	0.0559211	1.1352	0.543737	0.329565	0.789733	0.650043	ASGR1/TRAPPC6A/TRAPPC2L/TRAPPC5/COPZ1/ANKRD28/TRAPPC1/NUS1/DCTN3/CTSA/CNIH1/SERPINA1/DDOST/COPE/AREG/CAPZA2/OS9	17	down	-0.102519	-1.1352	C1_0 M1 macrophages
Processing of Capped Intron-Containing Pre-mRNA	16/570	285/11571	0.0561404	1.13965	0.543349	0.330796	0.789733	0.650043	LSM6/NUP214/SNRNP25/LSM3/POLR2J/ZCRB1/SNRPE/THOC7/SNRPF/SYF2/LSM7/SF3B6/SRSF5/TXNL4A/SRSF9/UBL5	16	down	-0.102519	-1.13965	C1_0 M1 macrophages
Estrogen-dependent nuclear events downstream of ESR-membrane signaling	2/570	24/11571	0.0833333	1.69167	0.772069	0.332629	0.789733	0.650043	EREG/AREG	2	down	-0.102519	-1.69167	C1_0 M1 macrophages
HS-GAG degradation	2/570	24/11571	0.0833333	1.69167	0.772069	0.332629	0.789733	0.650043	HPSE/SDC4	2	down	-0.102519	-1.69167	C1_0 M1 macrophages
Other interleukin signaling	2/570	24/11571	0.0833333	1.69167	0.772069	0.332629	0.789733	0.650043	IL10RB/STXBP2	2	down	-0.102519	-1.69167	C1_0 M1 macrophages
Synthesis of bile acids and bile salts via 7alpha-hydroxycholesterol	2/570	24/11571	0.0833333	1.69167	0.772069	0.332629	0.789733	0.650043	CYP27A1/HSD17B4	2	down	-0.102519	-1.69167	C1_0 M1 macrophages
Diseases of programmed cell death	5/570	78/11571	0.0641026	1.30128	0.607704	0.33943	0.802544	0.660588	LMNB1/APP/C1QBP/RBBP4/CAPN2	5	down	-0.095531	-1.30128	C1_0 M1 macrophages
Regulation of insulin secretion	5/570	78/11571	0.0641026	1.30128	0.607704	0.33943	0.802544	0.660588	CD36/GNG10/GNAQ/IQGAP1/GNG5	5	down	-0.095531	-1.30128	C1_0 M1 macrophages
Glucagon-like Peptide-1 (GLP1) regulates insulin secretion	3/570	42/11571	0.0714286	1.45	0.665012	0.342414	0.802951	0.660923	GNG10/IQGAP1/GNG5	3	down	-0.095311	-1.45	C1_0 M1 macrophages
NS1 Mediated Effects on Host Pathways	3/570	42/11571	0.0714286	1.45	0.665012	0.342414	0.802951	0.660923	NUP214/EIF2AK2/ISG15	3	down	-0.095311	-1.45	C1_0 M1 macrophages
RHOF GTPase cycle	3/570	42/11571	0.0714286	1.45	0.665012	0.342414	0.802951	0.660923	ADD3/LMNB1/DIAPH1	3	down	-0.095311	-1.45	C1_0 M1 macrophages
RND3 GTPase cycle	3/570	42/11571	0.0714286	1.45	0.665012	0.342414	0.802951	0.660923	UBXN11/CPD/CCDC88A	3	down	-0.095311	-1.45	C1_0 M1 macrophages
Defective HDR through Homologous Recombination Repair (HRR) due to PALB2 loss of BRCA1 binding function	2/570	25/11571	0.08	1.624	0.71093	0.350873	0.811128	0.667654	NBN/SEM1	2	down	-0.0909105	-1.624	C1_0 M1 macrophages
Defective HDR through Homologous Recombination Repair (HRR) due to PALB2 loss of BRCA2/RAD51/RAD51C binding function	2/570	25/11571	0.08	1.624	0.71093	0.350873	0.811128	0.667654	NBN/SEM1	2	down	-0.0909105	-1.624	C1_0 M1 macrophages
Defective homologous recombination repair (HRR) due to BRCA1 loss of function	2/570	25/11571	0.08	1.624	0.71093	0.350873	0.811128	0.667654	NBN/SEM1	2	down	-0.0909105	-1.624	C1_0 M1 macrophages
Defective homologous recombination repair (HRR) due to PALB2 loss of function	2/570	25/11571	0.08	1.624	0.71093	0.350873	0.811128	0.667654	NBN/SEM1	2	down	-0.0909105	-1.624	C1_0 M1 macrophages
G beta:gamma signalling through PI3Kgamma	2/570	25/11571	0.08	1.624	0.71093	0.350873	0.811128	0.667654	GNG10/GNG5	2	down	-0.0909105	-1.624	C1_0 M1 macrophages
Regulation of IFNA/IFNB signaling	2/570	25/11571	0.08	1.624	0.71093	0.350873	0.811128	0.667654	STAT1/IFNAR2	2	down	-0.0909105	-1.624	C1_0 M1 macrophages
Signaling by EGFR in Cancer	2/570	25/11571	0.08	1.624	0.71093	0.350873	0.811128	0.667654	EREG/AREG	2	down	-0.0909105	-1.624	C1_0 M1 macrophages
CDC42 GTPase cycle	9/570	155/11571	0.0580645	1.17871	0.509853	0.354993	0.818207	0.67348	PLD1/ARAP2/VAV3/LAMTOR1/ARHGDIB/ARHGAP30/WAS/SHKBP1/IQGAP1	9	down	-0.087137	-1.17871	C1_0 M1 macrophages
Aggrephagy	3/570	43/11571	0.0697674	1.41628	0.622486	0.356085	0.818207	0.67348	PARK7/VIM/UBE2V1	3	down	-0.087137	-1.41628	C1_0 M1 macrophages
Interactions of Vpr with host cellular proteins	3/570	43/11571	0.0697674	1.41628	0.622486	0.356085	0.818207	0.67348	NUP214/HMGA1/BANF1	3	down	-0.087137	-1.41628	C1_0 M1 macrophages
A tetrasaccharide linker sequence is required for GAG synthesis	2/570	26/11571	0.0769231	1.56154	0.652465	0.368943	0.832774	0.685471	VCAN/SDC4	2	down	-0.0794728	-1.56154	C1_0 M1 macrophages
Downregulation of TGF-beta receptor signaling	2/570	26/11571	0.0769231	1.56154	0.652465	0.368943	0.832774	0.685471	PPP1CC/PPP1CA	2	down	-0.0794728	-1.56154	C1_0 M1 macrophages
Interleukin-20 family signaling	2/570	26/11571	0.0769231	1.56154	0.652465	0.368943	0.832774	0.685471	IL10RB/STAT1	2	down	-0.0794728	-1.56154	C1_0 M1 macrophages
MicroRNA (miRNA) biogenesis	2/570	26/11571	0.0769231	1.56154	0.652465	0.368943	0.832774	0.685471	POLR2J/DICER1	2	down	-0.0794728	-1.56154	C1_0 M1 macrophages
WNT ligand biogenesis and trafficking	2/570	26/11571	0.0769231	1.56154	0.652465	0.368943	0.832774	0.685471	VPS29/VPS35	2	down	-0.0794728	-1.56154	C1_0 M1 macrophages
Formation of HIV-1 elongation complex containing HIV-1 Tat	3/570	44/11571	0.0681818	1.38409	0.581019	0.369717	0.832774	0.685471	POLR2J/ELOB/SUPT4H1	3	down	-0.0794728	-1.38409	C1_0 M1 macrophages
HIV Transcription Elongation	3/570	44/11571	0.0681818	1.38409	0.581019	0.369717	0.832774	0.685471	POLR2J/ELOB/SUPT4H1	3	down	-0.0794728	-1.38409	C1_0 M1 macrophages
Tat-mediated elongation of the HIV-1 transcript	3/570	44/11571	0.0681818	1.38409	0.581019	0.369717	0.832774	0.685471	POLR2J/ELOB/SUPT4H1	3	down	-0.0794728	-1.38409	C1_0 M1 macrophages
TP53 Regulates Transcription of Cell Death Genes	3/570	44/11571	0.0681818	1.38409	0.581019	0.369717	0.832774	0.685471	CRADD/PRELID1/TMEM219	3	down	-0.0794728	-1.38409	C1_0 M1 macrophages
Uptake and actions of bacterial toxins	3/570	44/11571	0.0681818	1.38409	0.581019	0.369717	0.832774	0.685471	ANTXR2/MAP2K2/PDCD6IP	3	down	-0.0794728	-1.38409	C1_0 M1 macrophages
rRNA modification in the nucleus and cytosol	4/570	63/11571	0.0634921	1.28889	0.523346	0.376511	0.846408	0.696693	NHP2/NOP10/RPS14/FBL	4	down	-0.0724204	-1.28889	C1_0 M1 macrophages
Fatty acid metabolism	10/570	178/11571	0.0561798	1.14045	0.429832	0.381014	0.854849	0.703641	LTA4H/ACAA2/HSD17B4/PTGS2/DECR1/CPT1A/ELOVL1/HADHB/HADHA/ACADVL	10	down	-0.0681106	-1.14045	C1_0 M1 macrophages
Organelle biogenesis and maintenance	16/570	295/11571	0.0542373	1.10102	0.400051	0.382146	0.855707	0.704347	ATP5MC2/ATP5MC1/ATP5MF/DCTN3/MICOS13/ATP5ME/ATP5F1C/SSBP1/ATP5PB/ATP5PO/ATP5F1D/ATP5MG/ATP5F1E/ATP5MC3/ATP5PD/CCT5	16	down	-0.0676749	-1.10102	C1_0 M1 macrophages
Formation of HIV elongation complex in the absence of HIV Tat	3/570	45/11571	0.0666667	1.35333	0.540555	0.383295	0.856083	0.704657	POLR2J/ELOB/SUPT4H1	3	down	-0.0674841	-1.35333	C1_0 M1 macrophages
Interleukin receptor SHC signaling	2/570	27/11571	0.0740741	1.5037	0.59644	0.386812	0.856083	0.704657	CSF2RB/IL2RG	2	down	-0.0674841	-1.5037	C1_0 M1 macrophages
Pyroptosis	2/570	27/11571	0.0740741	1.5037	0.59644	0.386812	0.856083	0.704657	CASP4/CHMP2A	2	down	-0.0674841	-1.5037	C1_0 M1 macrophages
Resolution of D-loop Structures through Synthesis-Dependent Strand Annealing (SDSA)	2/570	27/11571	0.0740741	1.5037	0.59644	0.386812	0.856083	0.704657	NBN/SEM1	2	down	-0.0674841	-1.5037	C1_0 M1 macrophages
RNA Polymerase III Transcription Initiation From Type 2 Promoter	2/570	27/11571	0.0740741	1.5037	0.59644	0.386812	0.856083	0.704657	GTF3C6/POLR1D	2	down	-0.0674841	-1.5037	C1_0 M1 macrophages
Syndecan interactions	2/570	27/11571	0.0740741	1.5037	0.59644	0.386812	0.856083	0.704657	THBS1/SDC4	2	down	-0.0674841	-1.5037	C1_0 M1 macrophages
Acetylcholine regulates insulin secretion	1/570	10/11571	0.1	2.03	0.741699	0.396711	0.861508	0.709122	GNAQ	1	down	-0.0647406	-2.03	C1_0 M1 macrophages
Caspase activation via Dependence Receptors in the absence of ligand	1/570	10/11571	0.1	2.03	0.741699	0.396711	0.861508	0.709122	DAPK1	1	down	-0.0647406	-2.03	C1_0 M1 macrophages
Diseases associated with surfactant metabolism	1/570	10/11571	0.1	2.03	0.741699	0.396711	0.861508	0.709122	CSF2RB	1	down	-0.0647406	-2.03	C1_0 M1 macrophages
Folding of actin by CCT/TriC	1/570	10/11571	0.1	2.03	0.741699	0.396711	0.861508	0.709122	CCT5	1	down	-0.0647406	-2.03	C1_0 M1 macrophages
mRNA Editing	1/570	10/11571	0.1	2.03	0.741699	0.396711	0.861508	0.709122	APOBEC3A	1	down	-0.0647406	-2.03	C1_0 M1 macrophages
PI3K events in ERBB4 signaling	1/570	10/11571	0.1	2.03	0.741699	0.396711	0.861508	0.709122	EREG	1	down	-0.0647406	-2.03	C1_0 M1 macrophages
Processing and activation of SUMO	1/570	10/11571	0.1	2.03	0.741699	0.396711	0.861508	0.709122	SUMO2	1	down	-0.0647406	-2.03	C1_0 M1 macrophages
RHOBTB3 ATPase cycle	1/570	10/11571	0.1	2.03	0.741699	0.396711	0.861508	0.709122	PLIN3	1	down	-0.0647406	-2.03	C1_0 M1 macrophages
Tetrahydrobiopterin (BH4) synthesis, recycling, salvage and regulation	1/570	10/11571	0.1	2.03	0.741699	0.396711	0.861508	0.709122	GCHFR	1	down	-0.0647406	-2.03	C1_0 M1 macrophages
Early SARS-CoV-2 Infection Events	3/570	46/11571	0.0652174	1.32391	0.501043	0.396807	0.861508	0.709122	ZCRB1/CHMP2A/SDC4	3	down	-0.0647406	-1.32391	C1_0 M1 macrophages
Adrenaline,noradrenaline inhibits insulin secretion	2/570	28/11571	0.0714286	1.45	0.54265	0.404454	0.871484	0.717334	GNG10/GNG5	2	down	-0.0597405	-1.45	C1_0 M1 macrophages
Metabolism of porphyrins	2/570	28/11571	0.0714286	1.45	0.54265	0.404454	0.871484	0.717334	BLVRA/BLVRB	2	down	-0.0597405	-1.45	C1_0 M1 macrophages
Sulfur amino acid metabolism	2/570	28/11571	0.0714286	1.45	0.54265	0.404454	0.871484	0.717334	APIP/TXN2	2	down	-0.0597405	-1.45	C1_0 M1 macrophages
Synthesis of PC	2/570	28/11571	0.0714286	1.45	0.54265	0.404454	0.871484	0.717334	SLC44A1/CEPT1	2	down	-0.0597405	-1.45	C1_0 M1 macrophages
Toll Like Receptor 3 (TLR3) Cascade	6/570	105/11571	0.0571429	1.16	0.374884	0.415098	0.875922	0.720986	TNIP2/MAP3K8/APP/BIRC2/BIRC3/UBE2V1	6	down	-0.0575347	-1.16	C1_0 M1 macrophages
Immunoregulatory interactions between a Lymphoid and a non-Lymphoid cell	12/570	223/11571	0.0538117	1.09238	0.317061	0.418818	0.875922	0.720986	CD1C/FCGR2B/JAML/CD300E/ICAM3/SELL/LILRA2/LILRA5/LILRB3/HLA-F/ITGB2/HCST	12	down	-0.0575347	-1.09238	C1_0 M1 macrophages
Activation of G protein gated Potassium channels	2/570	29/11571	0.0689655	1.4	0.490915	0.42185	0.875922	0.720986	GNG10/GNG5	2	down	-0.0575347	-1.4	C1_0 M1 macrophages
DAP12 signaling	2/570	29/11571	0.0689655	1.4	0.490915	0.42185	0.875922	0.720986	VAV3/SYK	2	down	-0.0575347	-1.4	C1_0 M1 macrophages
Downregulation of ERBB2 signaling	2/570	29/11571	0.0689655	1.4	0.490915	0.42185	0.875922	0.720986	EREG/PTPN18	2	down	-0.0575347	-1.4	C1_0 M1 macrophages
G protein gated Potassium channels	2/570	29/11571	0.0689655	1.4	0.490915	0.42185	0.875922	0.720986	GNG10/GNG5	2	down	-0.0575347	-1.4	C1_0 M1 macrophages
Inhibition of voltage gated Ca2+ channels via Gbeta/gamma subunits	2/570	29/11571	0.0689655	1.4	0.490915	0.42185	0.875922	0.720986	GNG10/GNG5	2	down	-0.0575347	-1.4	C1_0 M1 macrophages
TNFs bind their physiological receptors	2/570	29/11571	0.0689655	1.4	0.490915	0.42185	0.875922	0.720986	TNFSF13/TNFRSF14	2	down	-0.0575347	-1.4	C1_0 M1 macrophages
G alpha (z) signalling events	3/570	48/11571	0.0625	1.26875	0.424692	0.423574	0.875922	0.720986	PRKCB/GNG10/GNG5	3	down	-0.0575347	-1.26875	C1_0 M1 macrophages
Recycling pathway of L1	3/570	48/11571	0.0625	1.26875	0.424692	0.423574	0.875922	0.720986	AP2S1/AP2M1/MSN	3	down	-0.0575347	-1.26875	C1_0 M1 macrophages
Beta-oxidation of very long chain fatty acids	1/570	11/11571	0.0909091	1.84545	0.638551	0.426456	0.875922	0.720986	HSD17B4	1	down	-0.0575347	-1.84545	C1_0 M1 macrophages
CYP2E1 reactions	1/570	11/11571	0.0909091	1.84545	0.638551	0.426456	0.875922	0.720986	CYP2S1	1	down	-0.0575347	-1.84545	C1_0 M1 macrophages
Dermatan sulfate biosynthesis	1/570	11/11571	0.0909091	1.84545	0.638551	0.426456	0.875922	0.720986	VCAN	1	down	-0.0575347	-1.84545	C1_0 M1 macrophages
Formation of annular gap junctions	1/570	11/11571	0.0909091	1.84545	0.638551	0.426456	0.875922	0.720986	AP2M1	1	down	-0.0575347	-1.84545	C1_0 M1 macrophages
Formation of apoptosome	1/570	11/11571	0.0909091	1.84545	0.638551	0.426456	0.875922	0.720986	APIP	1	down	-0.0575347	-1.84545	C1_0 M1 macrophages
Interleukin-6 signaling	1/570	11/11571	0.0909091	1.84545	0.638551	0.426456	0.875922	0.720986	STAT1	1	down	-0.0575347	-1.84545	C1_0 M1 macrophages
Metallothioneins bind metals	1/570	11/11571	0.0909091	1.84545	0.638551	0.426456	0.875922	0.720986	MT1F	1	down	-0.0575347	-1.84545	C1_0 M1 macrophages
Modulation by Mtb of host immune system	1/570	11/11571	0.0909091	1.84545	0.638551	0.426456	0.875922	0.720986	MRC1	1	down	-0.0575347	-1.84545	C1_0 M1 macrophages
Nef mediated downregulation of MHC class I complex cell surface expression	1/570	11/11571	0.0909091	1.84545	0.638551	0.426456	0.875922	0.720986	AP1S2	1	down	-0.0575347	-1.84545	C1_0 M1 macrophages
NFE2L2 regulating tumorigenic genes	1/570	11/11571	0.0909091	1.84545	0.638551	0.426456	0.875922	0.720986	AREG	1	down	-0.0575347	-1.84545	C1_0 M1 macrophages
NOTCH4 Activation and Transmission of Signal to the Nucleus	1/570	11/11571	0.0909091	1.84545	0.638551	0.426456	0.875922	0.720986	NCSTN	1	down	-0.0575347	-1.84545	C1_0 M1 macrophages
Pyrimidine salvage	1/570	11/11571	0.0909091	1.84545	0.638551	0.426456	0.875922	0.720986	UPP1	1	down	-0.0575347	-1.84545	C1_0 M1 macrophages
Regulated proteolysis of p75NTR	1/570	11/11571	0.0909091	1.84545	0.638551	0.426456	0.875922	0.720986	NCSTN	1	down	-0.0575347	-1.84545	C1_0 M1 macrophages
Regulation of the apoptosome activity	1/570	11/11571	0.0909091	1.84545	0.638551	0.426456	0.875922	0.720986	APIP	1	down	-0.0575347	-1.84545	C1_0 M1 macrophages
Ribavirin ADME	1/570	11/11571	0.0909091	1.84545	0.638551	0.426456	0.875922	0.720986	NME2	1	down	-0.0575347	-1.84545	C1_0 M1 macrophages
STAT3 nuclear events downstream of ALK signaling	1/570	11/11571	0.0909091	1.84545	0.638551	0.426456	0.875922	0.720986	IL2RG	1	down	-0.0575347	-1.84545	C1_0 M1 macrophages
Peptide hormone metabolism	5/570	87/11571	0.0574713	1.16667	0.355181	0.428351	0.876661	0.721595	ANPEP/SPCS1/SPCS3/SPCS2/SEC11A	5	down	-0.0571683	-1.16667	C1_0 M1 macrophages
Platelet homeostasis	5/570	87/11571	0.0574713	1.16667	0.355181	0.428351	0.876661	0.721595	ATP2A3/PECAM1/GNG10/FGR/GNG5	5	down	-0.0571683	-1.16667	C1_0 M1 macrophages
Activation of kainate receptors upon glutamate binding	2/570	30/11571	0.0666667	1.35333	0.441074	0.43898	0.879319	0.723782	GNG10/GNG5	2	down	-0.0558537	-1.35333	C1_0 M1 macrophages
Interconversion of nucleotide di- and triphosphates	2/570	30/11571	0.0666667	1.35333	0.441074	0.43898	0.879319	0.723782	GLRX/NME2	2	down	-0.0558537	-1.35333	C1_0 M1 macrophages
Recognition of DNA damage by PCNA-containing replication complex	2/570	30/11571	0.0666667	1.35333	0.441074	0.43898	0.879319	0.723782	POLE4/RBX1	2	down	-0.0558537	-1.35333	C1_0 M1 macrophages
Surfactant metabolism	2/570	30/11571	0.0666667	1.35333	0.441074	0.43898	0.879319	0.723782	CSF2RB/CTSH	2	down	-0.0558537	-1.35333	C1_0 M1 macrophages
Cellular Senescence	9/570	167/11571	0.0538922	1.09401	0.278549	0.44001	0.879319	0.723782	IGFBP7/ANAPC15/LMNB1/HMGA1/NBN/ANAPC11/ANAPC16/CBX6/RBBP4	9	down	-0.0558537	-1.09401	C1_0 M1 macrophages
Glycerophospholipid biosynthesis	7/570	128/11571	0.0546875	1.11016	0.285254	0.444076	0.879319	0.723782	PLD1/DUSP23/SLC44A1/CEPT1/PLBD1/HADHB/HADHA	7	down	-0.0558537	-1.11016	C1_0 M1 macrophages
Chondroitin sulfate/dermatan sulfate metabolism	3/570	50/11571	0.06	1.218	0.351629	0.449923	0.879319	0.723782	VCAN/HEXB/SDC4	3	down	-0.0558537	-1.218	C1_0 M1 macrophages
Signaling by ERBB2	3/570	50/11571	0.06	1.218	0.351629	0.449923	0.879319	0.723782	EREG/PTPN18/DIAPH1	3	down	-0.0558537	-1.218	C1_0 M1 macrophages
ALK mutants bind TKIs	1/570	12/11571	0.0833333	1.69167	0.545652	0.454736	0.879319	0.723782	BCL11A	1	down	-0.0558537	-1.69167	C1_0 M1 macrophages
Caspase-mediated cleavage of cytoskeletal proteins	1/570	12/11571	0.0833333	1.69167	0.545652	0.454736	0.879319	0.723782	VIM	1	down	-0.0558537	-1.69167	C1_0 M1 macrophages
Erythrocytes take up carbon dioxide and release oxygen	1/570	12/11571	0.0833333	1.69167	0.545652	0.454736	0.879319	0.723782	CYB5R4	1	down	-0.0558537	-1.69167	C1_0 M1 macrophages
Ethanol oxidation	1/570	12/11571	0.0833333	1.69167	0.545652	0.454736	0.879319	0.723782	ALDH2	1	down	-0.0558537	-1.69167	C1_0 M1 macrophages
Gap junction degradation	1/570	12/11571	0.0833333	1.69167	0.545652	0.454736	0.879319	0.723782	AP2M1	1	down	-0.0558537	-1.69167	C1_0 M1 macrophages
HDR through MMEJ (alt-NHEJ)	1/570	12/11571	0.0833333	1.69167	0.545652	0.454736	0.879319	0.723782	NBN	1	down	-0.0558537	-1.69167	C1_0 M1 macrophages
Josephin domain DUBs	1/570	12/11571	0.0833333	1.69167	0.545652	0.454736	0.879319	0.723782	JOSD2	1	down	-0.0558537	-1.69167	C1_0 M1 macrophages
Maturation of nucleoprotein_9683610	1/570	12/11571	0.0833333	1.69167	0.545652	0.454736	0.879319	0.723782	PARP14	1	down	-0.0558537	-1.69167	C1_0 M1 macrophages
Miscellaneous substrates	1/570	12/11571	0.0833333	1.69167	0.545652	0.454736	0.879319	0.723782	CYP2S1	1	down	-0.0558537	-1.69167	C1_0 M1 macrophages
O2/CO2 exchange in erythrocytes	1/570	12/11571	0.0833333	1.69167	0.545652	0.454736	0.879319	0.723782	CYB5R4	1	down	-0.0558537	-1.69167	C1_0 M1 macrophages
PECAM1 interactions	1/570	12/11571	0.0833333	1.69167	0.545652	0.454736	0.879319	0.723782	PECAM1	1	down	-0.0558537	-1.69167	C1_0 M1 macrophages
Pregnenolone biosynthesis	1/570	12/11571	0.0833333	1.69167	0.545652	0.454736	0.879319	0.723782	TSPO	1	down	-0.0558537	-1.69167	C1_0 M1 macrophages
Reduction of cytosolic Ca++ levels	1/570	12/11571	0.0833333	1.69167	0.545652	0.454736	0.879319	0.723782	ATP2A3	1	down	-0.0558537	-1.69167	C1_0 M1 macrophages
Regulation of localization of FOXO transcription factors	1/570	12/11571	0.0833333	1.69167	0.545652	0.454736	0.879319	0.723782	YWHAB	1	down	-0.0558537	-1.69167	C1_0 M1 macrophages
Signaling by PDGFRA extracellular domain mutants	1/570	12/11571	0.0833333	1.69167	0.545652	0.454736	0.879319	0.723782	STAT1	1	down	-0.0558537	-1.69167	C1_0 M1 macrophages
Signaling by PDGFRA transmembrane, juxtamembrane and kinase domain mutants	1/570	12/11571	0.0833333	1.69167	0.545652	0.454736	0.879319	0.723782	STAT1	1	down	-0.0558537	-1.69167	C1_0 M1 macrophages
Sphingolipid catabolism	1/570	12/11571	0.0833333	1.69167	0.545652	0.454736	0.879319	0.723782	PLPP3	1	down	-0.0558537	-1.69167	C1_0 M1 macrophages
SUMOylation of immune response proteins	1/570	12/11571	0.0833333	1.69167	0.545652	0.454736	0.879319	0.723782	EIF2AK2	1	down	-0.0558537	-1.69167	C1_0 M1 macrophages
TP53 Regulates Transcription of Caspase Activators and Caspases	1/570	12/11571	0.0833333	1.69167	0.545652	0.454736	0.879319	0.723782	CRADD	1	down	-0.0558537	-1.69167	C1_0 M1 macrophages
TP53 Regulates Transcription of Death Receptors and Ligands	1/570	12/11571	0.0833333	1.69167	0.545652	0.454736	0.879319	0.723782	TMEM219	1	down	-0.0558537	-1.69167	C1_0 M1 macrophages
Circadian Clock	4/570	70/11571	0.0571429	1.16	0.305625	0.454885	0.879319	0.723782	ARNTL2/PPP1CC/CPT1A/PPP1CA	4	down	-0.0558537	-1.16	C1_0 M1 macrophages
Activated NOTCH1 Transmits Signal to the Nucleus	2/570	31/11571	0.0645161	1.30968	0.392985	0.455829	0.879319	0.723782	NCSTN/ARRB2	2	down	-0.0558537	-1.30968	C1_0 M1 macrophages
FOXO-mediated transcription of oxidative stress, metabolic and neuronal genes	2/570	31/11571	0.0645161	1.30968	0.392985	0.455829	0.879319	0.723782	RETN/CAT	2	down	-0.0558537	-1.30968	C1_0 M1 macrophages
Nicotinate metabolism	2/570	31/11571	0.0645161	1.30968	0.392985	0.455829	0.879319	0.723782	PTGS2/PARP14	2	down	-0.0558537	-1.30968	C1_0 M1 macrophages
[truncated: 552 more rows]

## Sheet: C1_1 M1 macrophages
Description	GeneRatio	BgRatio	RichFactor	FoldEnrichment	zScore	pvalue	p.adjust	qvalue	geneID	Count	Direction	neg_log10_FDR	enrichmentFC	Celltype
[truncated: 1,808 more rows]

[truncated: 17 more sheets: C0_0 M2 macrophages, C0_1 M2 macrophages, C2_0 M2 macrophages, C3_0 M2 macrophages, C6_1 M2 macrophages, C7_0 M2 macrophages, C7_1 M2 macrophages, C4_0 DC, C4_1 DC, C5_0 DC, C5_1 DC, C9_0 DC, C8_0 Apoptotic myeloid, C8_1 Apoptotic myeloid, C6_0 Epithelial-like cells, C10_0 Neutrophils, C10_1 Neutrophils]
