# Supplementary material for: Single-cell transcriptomics of leukocyte-enriched human milk reveals a highly diverse and adapted myeloid compartment
Source: PLoS One. 2026 May 11;21(5):e0337883. doi: 10.1371/journal.pone.0337883 (PMC13160348; doi:10.1371/journal.pone.0337883)
Supplement: S4 Data — (XLSX) [file pone.0337883.s004.xlsx]

## Sheet: Ligands and Receptors
source	target	ligand	receptor	prob	pval	interaction_name	interaction_name_2	pathway_name	annotation	evidence
C3_1 Monocytes	C3_1 Monocytes	TGFB1	TGFbR1_R2	0.00998587	0	TGFB1_TGFBR1_TGFBR2	TGFB1 - (TGFBR1+TGFBR2)	TGFb	Secreted Signaling	KEGG: hsa04350
C0_0 M2 macrophages	C3_1 Monocytes	TGFB1	TGFbR1_R2	0.00720919	0	TGFB1_TGFBR1_TGFBR2	TGFB1 - (TGFBR1+TGFBR2)	TGFb	Secreted Signaling	KEGG: hsa04350
C0_1 M2 macrophages	C3_1 Monocytes	TGFB1	TGFbR1_R2	0.00751092	0	TGFB1_TGFBR1_TGFBR2	TGFB1 - (TGFBR1+TGFBR2)	TGFb	Secreted Signaling	KEGG: hsa04350
C3_0 M2 macrophages	C3_1 Monocytes	TGFB1	TGFbR1_R2	0.00558331	0	TGFB1_TGFBR1_TGFBR2	TGFB1 - (TGFBR1+TGFBR2)	TGFb	Secreted Signaling	KEGG: hsa04350
C7_0 M2 macrophages	C3_1 Monocytes	TGFB1	TGFbR1_R2	0.00637569	0	TGFB1_TGFBR1_TGFBR2	TGFB1 - (TGFBR1+TGFBR2)	TGFb	Secreted Signaling	KEGG: hsa04350
C4_0 DC	C3_1 Monocytes	TGFB1	TGFbR1_R2	0.0060173	0	TGFB1_TGFBR1_TGFBR2	TGFB1 - (TGFBR1+TGFBR2)	TGFb	Secreted Signaling	KEGG: hsa04350
C17_NK	C3_1 Monocytes	TGFB1	TGFbR1_R2	0.00417457	0.02	TGFB1_TGFBR1_TGFBR2	TGFB1 - (TGFBR1+TGFBR2)	TGFb	Secreted Signaling	KEGG: hsa04350
C3_1 Monocytes	C1_0 M1 macrophages	TGFB1	TGFbR1_R2	0.0114765	0	TGFB1_TGFBR1_TGFBR2	TGFB1 - (TGFBR1+TGFBR2)	TGFb	Secreted Signaling	KEGG: hsa04350
C0_0 M2 macrophages	C1_0 M1 macrophages	TGFB1	TGFbR1_R2	0.00830596	0	TGFB1_TGFBR1_TGFBR2	TGFB1 - (TGFBR1+TGFBR2)	TGFb	Secreted Signaling	KEGG: hsa04350
C0_1 M2 macrophages	C1_0 M1 macrophages	TGFB1	TGFbR1_R2	0.00866272	0	TGFB1_TGFBR1_TGFBR2	TGFB1 - (TGFBR1+TGFBR2)	TGFb	Secreted Signaling	KEGG: hsa04350
C2_0 M2 macrophages	C1_0 M1 macrophages	TGFB1	TGFbR1_R2	0.0042927	0.01	TGFB1_TGFBR1_TGFBR2	TGFB1 - (TGFBR1+TGFBR2)	TGFb	Secreted Signaling	KEGG: hsa04350
C3_0 M2 macrophages	C1_0 M1 macrophages	TGFB1	TGFbR1_R2	0.00643476	0	TGFB1_TGFBR1_TGFBR2	TGFB1 - (TGFBR1+TGFBR2)	TGFb	Secreted Signaling	KEGG: hsa04350
C7_0 M2 macrophages	C1_0 M1 macrophages	TGFB1	TGFbR1_R2	0.00734798	0	TGFB1_TGFBR1_TGFBR2	TGFB1 - (TGFBR1+TGFBR2)	TGFb	Secreted Signaling	KEGG: hsa04350
C4_0 DC	C1_0 M1 macrophages	TGFB1	TGFbR1_R2	0.00693835	0	TGFB1_TGFBR1_TGFBR2	TGFB1 - (TGFBR1+TGFBR2)	TGFb	Secreted Signaling	KEGG: hsa04350
C5_0 DC	C1_0 M1 macrophages	TGFB1	TGFbR1_R2	0.0048392	0	TGFB1_TGFBR1_TGFBR2	TGFB1 - (TGFBR1+TGFBR2)	TGFb	Secreted Signaling	KEGG: hsa04350
C14_T reg	C1_0 M1 macrophages	TGFB1	TGFbR1_R2	0.00461484	0	TGFB1_TGFBR1_TGFBR2	TGFB1 - (TGFBR1+TGFBR2)	TGFb	Secreted Signaling	KEGG: hsa04350
C16_CD8 cytox	C1_0 M1 macrophages	TGFB1	TGFbR1_R2	0.00461484	0	TGFB1_TGFBR1_TGFBR2	TGFB1 - (TGFBR1+TGFBR2)	TGFb	Secreted Signaling	KEGG: hsa04350
C17_NK	C1_0 M1 macrophages	TGFB1	TGFbR1_R2	0.00482346	0.01	TGFB1_TGFBR1_TGFBR2	TGFB1 - (TGFBR1+TGFBR2)	TGFb	Secreted Signaling	KEGG: hsa04350
C3_1 Monocytes	C1_1 M1 macrophages	TGFB1	TGFbR1_R2	0.00762429	0	TGFB1_TGFBR1_TGFBR2	TGFB1 - (TGFBR1+TGFBR2)	TGFb	Secreted Signaling	KEGG: hsa04350
C0_0 M2 macrophages	C1_1 M1 macrophages	TGFB1	TGFbR1_R2	0.00550826	0	TGFB1_TGFBR1_TGFBR2	TGFB1 - (TGFBR1+TGFBR2)	TGFb	Secreted Signaling	KEGG: hsa04350
C0_1 M2 macrophages	C1_1 M1 macrophages	TGFB1	TGFbR1_R2	0.00574056	0	TGFB1_TGFBR1_TGFBR2	TGFB1 - (TGFBR1+TGFBR2)	TGFb	Secreted Signaling	KEGG: hsa04350
C3_0 M2 macrophages	C1_1 M1 macrophages	TGFB1	TGFbR1_R2	0.00426638	0.04	TGFB1_TGFBR1_TGFBR2	TGFB1 - (TGFBR1+TGFBR2)	TGFb	Secreted Signaling	KEGG: hsa04350
C7_0 M2 macrophages	C1_1 M1 macrophages	TGFB1	TGFbR1_R2	0.00487186	0.02	TGFB1_TGFBR1_TGFBR2	TGFB1 - (TGFBR1+TGFBR2)	TGFb	Secreted Signaling	KEGG: hsa04350
C4_0 DC	C1_1 M1 macrophages	TGFB1	TGFbR1_R2	0.00459866	0.01	TGFB1_TGFBR1_TGFBR2	TGFB1 - (TGFBR1+TGFBR2)	TGFb	Secreted Signaling	KEGG: hsa04350
C3_1 Monocytes	C0_0 M2 macrophages	TGFB1	TGFbR1_R2	0.0172052	0	TGFB1_TGFBR1_TGFBR2	TGFB1 - (TGFBR1+TGFBR2)	TGFb	Secreted Signaling	KEGG: hsa04350
C1_0 M1 macrophages	C0_0 M2 macrophages	TGFB1	TGFbR1_R2	0.00470959	0	TGFB1_TGFBR1_TGFBR2	TGFB1 - (TGFBR1+TGFBR2)	TGFb	Secreted Signaling	KEGG: hsa04350
C0_0 M2 macrophages	C0_0 M2 macrophages	TGFB1	TGFbR1_R2	0.0124464	0	TGFB1_TGFBR1_TGFBR2	TGFB1 - (TGFBR1+TGFBR2)	TGFb	Secreted Signaling	KEGG: hsa04350
C0_1 M2 macrophages	C0_0 M2 macrophages	TGFB1	TGFbR1_R2	0.0129786	0	TGFB1_TGFBR1_TGFBR2	TGFB1 - (TGFBR1+TGFBR2)	TGFb	Secreted Signaling	KEGG: hsa04350
C2_0 M2 macrophages	C0_0 M2 macrophages	TGFB1	TGFbR1_R2	0.00642927	0	TGFB1_TGFBR1_TGFBR2	TGFB1 - (TGFBR1+TGFBR2)	TGFb	Secreted Signaling	KEGG: hsa04350
C3_0 M2 macrophages	C0_0 M2 macrophages	TGFB1	TGFbR1_R2	0.00964189	0	TGFB1_TGFBR1_TGFBR2	TGFB1 - (TGFBR1+TGFBR2)	TGFb	Secreted Signaling	KEGG: hsa04350
C7_0 M2 macrophages	C0_0 M2 macrophages	TGFB1	TGFbR1_R2	0.0110103	0	TGFB1_TGFBR1_TGFBR2	TGFB1 - (TGFBR1+TGFBR2)	TGFb	Secreted Signaling	KEGG: hsa04350
C7_1 M2 macrophages	C0_0 M2 macrophages	TGFB1	TGFbR1_R2	0.00661054	0.01	TGFB1_TGFBR1_TGFBR2	TGFB1 - (TGFBR1+TGFBR2)	TGFb	Secreted Signaling	KEGG: hsa04350
C4_0 DC	C0_0 M2 macrophages	TGFB1	TGFbR1_R2	0.0103956	0	TGFB1_TGFBR1_TGFBR2	TGFB1 - (TGFBR1+TGFBR2)	TGFb	Secreted Signaling	KEGG: hsa04350
C5_0 DC	C0_0 M2 macrophages	TGFB1	TGFbR1_R2	0.00724906	0	TGFB1_TGFBR1_TGFBR2	TGFB1 - (TGFBR1+TGFBR2)	TGFb	Secreted Signaling	KEGG: hsa04350
C6_0 Epithelial-like cells	C0_0 M2 macrophages	TGFB1	TGFbR1_R2	0.0041345	0.04	TGFB1_TGFBR1_TGFBR2	TGFB1 - (TGFBR1+TGFBR2)	TGFb	Secreted Signaling	KEGG: hsa04350
C14_T reg	C0_0 M2 macrophages	TGFB1	TGFbR1_R2	0.00691175	0	TGFB1_TGFBR1_TGFBR2	TGFB1 - (TGFBR1+TGFBR2)	TGFb	Secreted Signaling	KEGG: hsa04350
C16_CD8 cytox	C0_0 M2 macrophages	TGFB1	TGFbR1_R2	0.00691175	0	TGFB1_TGFBR1_TGFBR2	TGFB1 - (TGFBR1+TGFBR2)	TGFb	Secreted Signaling	KEGG: hsa04350
C17_NK	C0_0 M2 macrophages	TGFB1	TGFbR1_R2	0.0072242	0	TGFB1_TGFBR1_TGFBR2	TGFB1 - (TGFBR1+TGFBR2)	TGFb	Secreted Signaling	KEGG: hsa04350
C3_1 Monocytes	C0_1 M2 macrophages	TGFB1	TGFbR1_R2	0.0124721	0	TGFB1_TGFBR1_TGFBR2	TGFB1 - (TGFBR1+TGFBR2)	TGFb	Secreted Signaling	KEGG: hsa04350
C0_0 M2 macrophages	C0_1 M2 macrophages	TGFB1	TGFbR1_R2	0.00900407	0	TGFB1_TGFBR1_TGFBR2	TGFB1 - (TGFBR1+TGFBR2)	TGFb	Secreted Signaling	KEGG: hsa04350
C0_1 M2 macrophages	C0_1 M2 macrophages	TGFB1	TGFbR1_R2	0.00938092	0	TGFB1_TGFBR1_TGFBR2	TGFB1 - (TGFBR1+TGFBR2)	TGFb	Secreted Signaling	KEGG: hsa04350
C2_0 M2 macrophages	C0_1 M2 macrophages	TGFB1	TGFbR1_R2	0.00464019	0	TGFB1_TGFBR1_TGFBR2	TGFB1 - (TGFBR1+TGFBR2)	TGFb	Secreted Signaling	KEGG: hsa04350
C3_0 M2 macrophages	C0_1 M2 macrophages	TGFB1	TGFbR1_R2	0.00697339	0	TGFB1_TGFBR1_TGFBR2	TGFB1 - (TGFBR1+TGFBR2)	TGFb	Secreted Signaling	KEGG: hsa04350
C7_0 M2 macrophages	C0_1 M2 macrophages	TGFB1	TGFbR1_R2	0.00796305	0	TGFB1_TGFBR1_TGFBR2	TGFB1 - (TGFBR1+TGFBR2)	TGFb	Secreted Signaling	KEGG: hsa04350
C4_0 DC	C0_1 M2 macrophages	TGFB1	TGFbR1_R2	0.00751543	0	TGFB1_TGFBR1_TGFBR2	TGFB1 - (TGFBR1+TGFBR2)	TGFb	Secreted Signaling	KEGG: hsa04350
C5_0 DC	C0_1 M2 macrophages	TGFB1	TGFbR1_R2	0.0052361	0.01	TGFB1_TGFBR1_TGFBR2	TGFB1 - (TGFBR1+TGFBR2)	TGFb	Secreted Signaling	KEGG: hsa04350
C14_T reg	C0_1 M2 macrophages	TGFB1	TGFbR1_R2	0.0049884	0	TGFB1_TGFBR1_TGFBR2	TGFB1 - (TGFBR1+TGFBR2)	TGFb	Secreted Signaling	KEGG: hsa04350
C16_CD8 cytox	C0_1 M2 macrophages	TGFB1	TGFbR1_R2	0.0049884	0	TGFB1_TGFBR1_TGFBR2	TGFB1 - (TGFBR1+TGFBR2)	TGFb	Secreted Signaling	KEGG: hsa04350
C17_NK	C0_1 M2 macrophages	TGFB1	TGFbR1_R2	0.00521391	0	TGFB1_TGFBR1_TGFBR2	TGFB1 - (TGFBR1+TGFBR2)	TGFb	Secreted Signaling	KEGG: hsa04350
C3_1 Monocytes	C7_0 M2 macrophages	TGFB1	TGFbR1_R2	0.00930783	0	TGFB1_TGFBR1_TGFBR2	TGFB1 - (TGFBR1+TGFBR2)	TGFb	Secreted Signaling	KEGG: hsa04350
C0_0 M2 macrophages	C7_0 M2 macrophages	TGFB1	TGFbR1_R2	0.00671968	0	TGFB1_TGFBR1_TGFBR2	TGFB1 - (TGFBR1+TGFBR2)	TGFb	Secreted Signaling	KEGG: hsa04350
C0_1 M2 macrophages	C7_0 M2 macrophages	TGFB1	TGFbR1_R2	0.00700093	0	TGFB1_TGFBR1_TGFBR2	TGFB1 - (TGFBR1+TGFBR2)	TGFb	Secreted Signaling	KEGG: hsa04350
C3_0 M2 macrophages	C7_0 M2 macrophages	TGFB1	TGFbR1_R2	0.0052042	0	TGFB1_TGFBR1_TGFBR2	TGFB1 - (TGFBR1+TGFBR2)	TGFb	Secreted Signaling	KEGG: hsa04350
C7_0 M2 macrophages	C7_0 M2 macrophages	TGFB1	TGFbR1_R2	0.00594278	0.01	TGFB1_TGFBR1_TGFBR2	TGFB1 - (TGFBR1+TGFBR2)	TGFb	Secreted Signaling	KEGG: hsa04350
C4_0 DC	C7_0 M2 macrophages	TGFB1	TGFbR1_R2	0.00560873	0	TGFB1_TGFBR1_TGFBR2	TGFB1 - (TGFBR1+TGFBR2)	TGFb	Secreted Signaling	KEGG: hsa04350
C3_1 Monocytes	C7_1 M2 macrophages	TGFB1	TGFbR1_R2	0.0138218	0	TGFB1_TGFBR1_TGFBR2	TGFB1 - (TGFBR1+TGFBR2)	TGFb	Secreted Signaling	KEGG: hsa04350
C0_0 M2 macrophages	C7_1 M2 macrophages	TGFB1	TGFbR1_R2	0.0099989	0	TGFB1_TGFBR1_TGFBR2	TGFB1 - (TGFBR1+TGFBR2)	TGFb	Secreted Signaling	KEGG: hsa04350
C0_1 M2 macrophages	C7_1 M2 macrophages	TGFB1	TGFbR1_R2	0.0104264	0	TGFB1_TGFBR1_TGFBR2	TGFB1 - (TGFBR1+TGFBR2)	TGFb	Secreted Signaling	KEGG: hsa04350
C3_0 M2 macrophages	C7_1 M2 macrophages	TGFB1	TGFbR1_R2	0.00774586	0	TGFB1_TGFBR1_TGFBR2	TGFB1 - (TGFBR1+TGFBR2)	TGFb	Secreted Signaling	KEGG: hsa04350
C7_0 M2 macrophages	C7_1 M2 macrophages	TGFB1	TGFbR1_R2	0.00884516	0	TGFB1_TGFBR1_TGFBR2	TGFB1 - (TGFBR1+TGFBR2)	TGFb	Secreted Signaling	KEGG: hsa04350
C4_0 DC	C7_1 M2 macrophages	TGFB1	TGFbR1_R2	0.00835132	0	TGFB1_TGFBR1_TGFBR2	TGFB1 - (TGFBR1+TGFBR2)	TGFb	Secreted Signaling	KEGG: hsa04350
C5_0 DC	C7_1 M2 macrophages	TGFB1	TGFbR1_R2	0.00582357	0.04	TGFB1_TGFBR1_TGFBR2	TGFB1 - (TGFBR1+TGFBR2)	TGFb	Secreted Signaling	KEGG: hsa04350
C16_CD8 cytox	C7_1 M2 macrophages	TGFB1	TGFbR1_R2	0.00555258	0.04	TGFB1_TGFBR1_TGFBR2	TGFB1 - (TGFBR1+TGFBR2)	TGFb	Secreted Signaling	KEGG: hsa04350
C17_NK	C7_1 M2 macrophages	TGFB1	TGFbR1_R2	0.0058036	0.04	TGFB1_TGFBR1_TGFBR2	TGFB1 - (TGFBR1+TGFBR2)	TGFb	Secreted Signaling	KEGG: hsa04350
C3_1 Monocytes	C4_0 DC	TGFB1	TGFbR1_R2	0.00955397	0	TGFB1_TGFBR1_TGFBR2	TGFB1 - (TGFBR1+TGFBR2)	TGFb	Secreted Signaling	KEGG: hsa04350
C0_0 M2 macrophages	C4_0 DC	TGFB1	TGFbR1_R2	0.00689738	0	TGFB1_TGFBR1_TGFBR2	TGFB1 - (TGFBR1+TGFBR2)	TGFb	Secreted Signaling	KEGG: hsa04350
C0_1 M2 macrophages	C4_0 DC	TGFB1	TGFbR1_R2	0.00718606	0	TGFB1_TGFBR1_TGFBR2	TGFB1 - (TGFBR1+TGFBR2)	TGFb	Secreted Signaling	KEGG: hsa04350
C3_0 M2 macrophages	C4_0 DC	TGFB1	TGFbR1_R2	0.00534182	0	TGFB1_TGFBR1_TGFBR2	TGFB1 - (TGFBR1+TGFBR2)	TGFb	Secreted Signaling	KEGG: hsa04350
C7_0 M2 macrophages	C4_0 DC	TGFB1	TGFbR1_R2	0.00609993	0	TGFB1_TGFBR1_TGFBR2	TGFB1 - (TGFBR1+TGFBR2)	TGFb	Secreted Signaling	KEGG: hsa04350
C4_0 DC	C4_0 DC	TGFB1	TGFbR1_R2	0.00575704	0	TGFB1_TGFBR1_TGFBR2	TGFB1 - (TGFBR1+TGFBR2)	TGFb	Secreted Signaling	KEGG: hsa04350
C3_1 Monocytes	C5_1 DC	TGFB1	TGFbR1_R2	0.00899841	0	TGFB1_TGFBR1_TGFBR2	TGFB1 - (TGFBR1+TGFBR2)	TGFb	Secreted Signaling	KEGG: hsa04350
C0_0 M2 macrophages	C5_1 DC	TGFB1	TGFbR1_R2	0.00650101	0	TGFB1_TGFBR1_TGFBR2	TGFB1 - (TGFBR1+TGFBR2)	TGFb	Secreted Signaling	KEGG: hsa04350
C0_1 M2 macrophages	C5_1 DC	TGFB1	TGFbR1_R2	0.00677517	0	TGFB1_TGFBR1_TGFBR2	TGFB1 - (TGFBR1+TGFBR2)	TGFb	Secreted Signaling	KEGG: hsa04350
C3_0 M2 macrophages	C5_1 DC	TGFB1	TGFbR1_R2	0.0050353	0	TGFB1_TGFBR1_TGFBR2	TGFB1 - (TGFBR1+TGFBR2)	TGFb	Secreted Signaling	KEGG: hsa04350
C7_0 M2 macrophages	C5_1 DC	TGFB1	TGFbR1_R2	0.00574991	0	TGFB1_TGFBR1_TGFBR2	TGFB1 - (TGFBR1+TGFBR2)	TGFb	Secreted Signaling	KEGG: hsa04350
C4_0 DC	C5_1 DC	TGFB1	TGFbR1_R2	0.00542748	0	TGFB1_TGFBR1_TGFBR2	TGFB1 - (TGFBR1+TGFBR2)	TGFb	Secreted Signaling	KEGG: hsa04350
C6_1 M2 macrophages	C3_1 Monocytes	TGFB2	TGFbR1_R2	0.00221299	0	TGFB2_TGFBR1_TGFBR2	TGFB2 - (TGFBR1+TGFBR2)	TGFb	Secreted Signaling	KEGG: hsa04350
C9_0 DC	C3_1 Monocytes	TGFB2	TGFbR1_R2	0.000653345	0	TGFB2_TGFBR1_TGFBR2	TGFB2 - (TGFBR1+TGFBR2)	TGFb	Secreted Signaling	KEGG: hsa04350
C6_1 M2 macrophages	C1_0 M1 macrophages	TGFB2	TGFbR1_R2	0.00255698	0	TGFB2_TGFBR1_TGFBR2	TGFB2 - (TGFBR1+TGFBR2)	TGFb	Secreted Signaling	KEGG: hsa04350
C9_0 DC	C1_0 M1 macrophages	TGFB2	TGFbR1_R2	0.000757033	0	TGFB2_TGFBR1_TGFBR2	TGFB2 - (TGFBR1+TGFBR2)	TGFb	Secreted Signaling	KEGG: hsa04350
C6_1 M2 macrophages	C1_1 M1 macrophages	TGFB2	TGFbR1_R2	0.00169227	0	TGFB2_TGFBR1_TGFBR2	TGFB2 - (TGFBR1+TGFBR2)	TGFb	Secreted Signaling	KEGG: hsa04350
C9_0 DC	C1_1 M1 macrophages	TGFB2	TGFbR1_R2	0.000500021	0	TGFB2_TGFBR1_TGFBR2	TGFB2 - (TGFBR1+TGFBR2)	TGFb	Secreted Signaling	KEGG: hsa04350
C6_1 M2 macrophages	C0_0 M2 macrophages	TGFB2	TGFbR1_R2	0.00382964	0	TGFB2_TGFBR1_TGFBR2	TGFB2 - (TGFBR1+TGFBR2)	TGFb	Secreted Signaling	KEGG: hsa04350
C9_0 DC	C0_0 M2 macrophages	TGFB2	TGFbR1_R2	0.00113325	0	TGFB2_TGFBR1_TGFBR2	TGFB2 - (TGFBR1+TGFBR2)	TGFb	Secreted Signaling	KEGG: hsa04350
C6_1 M2 macrophages	C0_1 M2 macrophages	TGFB2	TGFbR1_R2	0.00276396	0	TGFB2_TGFBR1_TGFBR2	TGFB2 - (TGFBR1+TGFBR2)	TGFb	Secreted Signaling	KEGG: hsa04350
C9_0 DC	C0_1 M2 macrophages	TGFB2	TGFbR1_R2	0.000816009	0	TGFB2_TGFBR1_TGFBR2	TGFB2 - (TGFBR1+TGFBR2)	TGFb	Secreted Signaling	KEGG: hsa04350
C6_1 M2 macrophages	C7_0 M2 macrophages	TGFB2	TGFbR1_R2	0.00206273	0	TGFB2_TGFBR1_TGFBR2	TGFB2 - (TGFBR1+TGFBR2)	TGFb	Secreted Signaling	KEGG: hsa04350
C9_0 DC	C7_0 M2 macrophages	TGFB2	TGFbR1_R2	0.000608983	0	TGFB2_TGFBR1_TGFBR2	TGFB2 - (TGFBR1+TGFBR2)	TGFb	Secreted Signaling	KEGG: hsa04350
C6_1 M2 macrophages	C7_1 M2 macrophages	TGFB2	TGFbR1_R2	0.00307656	0	TGFB2_TGFBR1_TGFBR2	TGFB2 - (TGFBR1+TGFBR2)	TGFb	Secreted Signaling	KEGG: hsa04350
C9_0 DC	C7_1 M2 macrophages	TGFB2	TGFbR1_R2	0.0009104	0	TGFB2_TGFBR1_TGFBR2	TGFB2 - (TGFBR1+TGFBR2)	TGFb	Secreted Signaling	KEGG: hsa04350
C6_1 M2 macrophages	C4_0 DC	TGFB2	TGFbR1_R2	0.00211727	0	TGFB2_TGFBR1_TGFBR2	TGFB2 - (TGFBR1+TGFBR2)	TGFb	Secreted Signaling	KEGG: hsa04350
C9_0 DC	C4_0 DC	TGFB2	TGFbR1_R2	0.000625087	0	TGFB2_TGFBR1_TGFBR2	TGFB2 - (TGFBR1+TGFBR2)	TGFb	Secreted Signaling	KEGG: hsa04350
C6_1 M2 macrophages	C5_1 DC	TGFB2	TGFbR1_R2	0.00199726	0	TGFB2_TGFBR1_TGFBR2	TGFB2 - (TGFBR1+TGFBR2)	TGFb	Secreted Signaling	KEGG: hsa04350
C9_0 DC	C5_1 DC	TGFB2	TGFbR1_R2	0.000590139	0	TGFB2_TGFBR1_TGFBR2	TGFB2 - (TGFBR1+TGFBR2)	TGFb	Secreted Signaling	KEGG: hsa04350
C3_1 Monocytes	C0_0 M2 macrophages	TGFB1	ACVR1_TGFbR	0.0143973	0	TGFB1_ACVR1_TGFBR1	TGFB1 - (ACVR1+TGFBR1)	TGFb	Secreted Signaling	PMID: 29376829
C1_0 M1 macrophages	C0_0 M2 macrophages	TGFB1	ACVR1_TGFbR	0.00642475	0	TGFB1_ACVR1_TGFBR1	TGFB1 - (ACVR1+TGFBR1)	TGFb	Secreted Signaling	PMID: 29376829
C1_1 M1 macrophages	C0_0 M2 macrophages	TGFB1	ACVR1_TGFbR	0.00576196	0	TGFB1_ACVR1_TGFBR1	TGFB1 - (ACVR1+TGFBR1)	TGFb	Secreted Signaling	PMID: 29376829
C0_0 M2 macrophages	C0_0 M2 macrophages	TGFB1	ACVR1_TGFbR	0.0103856	0	TGFB1_ACVR1_TGFBR1	TGFB1 - (ACVR1+TGFBR1)	TGFb	Secreted Signaling	PMID: 29376829
C0_1 M2 macrophages	C0_0 M2 macrophages	TGFB1	ACVR1_TGFbR	0.0086856	0	TGFB1_ACVR1_TGFBR1	TGFB1 - (ACVR1+TGFBR1)	TGFb	Secreted Signaling	PMID: 29376829
C2_0 M2 macrophages	C0_0 M2 macrophages	TGFB1	ACVR1_TGFbR	0.00576196	0	TGFB1_ACVR1_TGFBR1	TGFB1 - (ACVR1+TGFBR1)	TGFb	Secreted Signaling	PMID: 29376829
C3_0 M2 macrophages	C0_0 M2 macrophages	TGFB1	ACVR1_TGFbR	0.00987563	0	TGFB1_ACVR1_TGFBR1	TGFB1 - (ACVR1+TGFBR1)	TGFb	Secreted Signaling	PMID: 29376829
C6_1 M2 macrophages	C0_0 M2 macrophages	TGFB1	ACVR1_TGFbR	0.00482631	0	TGFB1_ACVR1_TGFBR1	TGFB1 - (ACVR1+TGFBR1)	TGFb	Secreted Signaling	PMID: 29376829
C7_0 M2 macrophages	C0_0 M2 macrophages	TGFB1	ACVR1_TGFbR	0.00987563	0	TGFB1_ACVR1_TGFBR1	TGFB1 - (ACVR1+TGFBR1)	TGFb	Secreted Signaling	PMID: 29376829
C7_1 M2 macrophages	C0_0 M2 macrophages	TGFB1	ACVR1_TGFbR	0.00686132	0	TGFB1_ACVR1_TGFBR1	TGFB1 - (ACVR1+TGFBR1)	TGFb	Secreted Signaling	PMID: 29376829
C4_0 DC	C0_0 M2 macrophages	TGFB1	ACVR1_TGFbR	0.0090826	0	TGFB1_ACVR1_TGFBR1	TGFB1 - (ACVR1+TGFBR1)	TGFb	Secreted Signaling	PMID: 29376829
C5_0 DC	C0_0 M2 macrophages	TGFB1	ACVR1_TGFbR	0.00735739	0	TGFB1_ACVR1_TGFBR1	TGFB1 - (ACVR1+TGFBR1)	TGFb	Secreted Signaling	PMID: 29376829
C9_0 DC	C0_0 M2 macrophages	TGFB1	ACVR1_TGFbR	0.00161396	0	TGFB1_ACVR1_TGFBR1	TGFB1 - (ACVR1+TGFBR1)	TGFb	Secreted Signaling	PMID: 29376829
C6_0 Epithelial-like cells	C0_0 M2 macrophages	TGFB1	ACVR1_TGFbR	0.00482631	0	TGFB1_ACVR1_TGFBR1	TGFB1 - (ACVR1+TGFBR1)	TGFb	Secreted Signaling	PMID: 29376829
C11_B cell	C0_0 M2 macrophages	TGFB1	ACVR1_TGFbR	0.00161396	0	TGFB1_ACVR1_TGFBR1	TGFB1 - (ACVR1+TGFBR1)	TGFb	Secreted Signaling	PMID: 29376829
C12_Prolif T	C0_0 M2 macrophages	TGFB1	ACVR1_TGFbR	0.00161396	0	TGFB1_ACVR1_TGFBR1	TGFB1 - (ACVR1+TGFBR1)	TGFb	Secreted Signaling	PMID: 29376829
C13_CD4 T	C0_0 M2 macrophages	TGFB1	ACVR1_TGFbR	0.00255566	0	TGFB1_ACVR1_TGFBR1	TGFB1 - (ACVR1+TGFBR1)	TGFb	Secreted Signaling	PMID: 29376829
C14_T reg	C0_0 M2 macrophages	TGFB1	ACVR1_TGFbR	0.00576196	0	TGFB1_ACVR1_TGFBR1	TGFB1 - (ACVR1+TGFBR1)	TGFb	Secreted Signaling	PMID: 29376829
C15_CD8 T	C0_0 M2 macrophages	TGFB1	ACVR1_TGFbR	0.00255566	0	TGFB1_ACVR1_TGFBR1	TGFB1 - (ACVR1+TGFBR1)	TGFb	Secreted Signaling	PMID: 29376829
C16_CD8 cytox	C0_0 M2 macrophages	TGFB1	ACVR1_TGFbR	0.00576196	0	TGFB1_ACVR1_TGFBR1	TGFB1 - (ACVR1+TGFBR1)	TGFb	Secreted Signaling	PMID: 29376829
C17_NK	C0_0 M2 macrophages	TGFB1	ACVR1_TGFbR	0.00576196	0	TGFB1_ACVR1_TGFBR1	TGFB1 - (ACVR1+TGFBR1)	TGFb	Secreted Signaling	PMID: 29376829
C6_1 M2 macrophages	C0_0 M2 macrophages	TGFB2	ACVR1_TGFbR	0.00576196	0	TGFB2_ACVR1_TGFBR1	TGFB2 - (ACVR1+TGFBR1)	TGFb	Secreted Signaling	PMID: 29376829
C9_0 DC	C0_0 M2 macrophages	TGFB2	ACVR1_TGFbR	0.00121096	0	TGFB2_ACVR1_TGFBR1	TGFB2 - (ACVR1+TGFBR1)	TGFb	Secreted Signaling	PMID: 29376829
C1_0 M1 macrophages	C0_0 M2 macrophages	BMP6	ACVR1_BMPR2	0.001069	0	BMP6_ACVR1_BMPR2	BMP6 - (ACVR1+BMPR2)	BMP	Secreted Signaling	KEGG: hsa04350; PMID:26893264
C1_1 M1 macrophages	C1_0 M1 macrophages	WNT11	FZD1	0.00111961	0	WNT11_FZD1	WNT11 - FZD1	ncWNT	Secreted Signaling	KEGG: hsa04310
C1_1 M1 macrophages	C1_1 M1 macrophages	WNT11	FZD1	0.00111961	0	WNT11_FZD1	WNT11 - FZD1	ncWNT	Secreted Signaling	KEGG: hsa04310
C1_1 M1 macrophages	C0_1 M2 macrophages	WNT11	FZD1	0.00114609	0	WNT11_FZD1	WNT11 - FZD1	ncWNT	Secreted Signaling	KEGG: hsa04310
C3_1 Monocytes	C7_1 M2 macrophages	NRG1	ITGAV_ITGB3	0.00111961	0	NRG1_ITGAV_ITGB3	NRG1 - (ITGAV+ITGB3)	NRG	Secreted Signaling	PMID: 20682778
C3_1 Monocytes	C3_1 Monocytes	VEGFA	FLT1	0.0177701	0	VEGFA_VEGFR1	VEGFA - VEGFR1	VEGF	Secreted Signaling	KEGG: hsa04370; PMID: 16633338
C1_0 M1 macrophages	C3_1 Monocytes	VEGFA	FLT1	0.0122605	0	VEGFA_VEGFR1	VEGFA - VEGFR1	VEGF	Secreted Signaling	KEGG: hsa04370; PMID: 16633338
C1_1 M1 macrophages	C3_1 Monocytes	VEGFA	FLT1	0.00775993	0	VEGFA_VEGFR1	VEGFA - VEGFR1	VEGF	Secreted Signaling	KEGG: hsa04370; PMID: 16633338
C0_0 M2 macrophages	C3_1 Monocytes	VEGFA	FLT1	0.00446346	0	VEGFA_VEGFR1	VEGFA - VEGFR1	VEGF	Secreted Signaling	KEGG: hsa04370; PMID: 16633338
C0_1 M2 macrophages	C3_1 Monocytes	VEGFA	FLT1	0.00978245	0	VEGFA_VEGFR1	VEGFA - VEGFR1	VEGF	Secreted Signaling	KEGG: hsa04370; PMID: 16633338
C2_0 M2 macrophages	C3_1 Monocytes	VEGFA	FLT1	0.00446346	0	VEGFA_VEGFR1	VEGFA - VEGFR1	VEGF	Secreted Signaling	KEGG: hsa04370; PMID: 16633338
C3_0 M2 macrophages	C3_1 Monocytes	VEGFA	FLT1	0.0130616	0	VEGFA_VEGFR1	VEGFA - VEGFR1	VEGF	Secreted Signaling	KEGG: hsa04370; PMID: 16633338
C6_1 M2 macrophages	C3_1 Monocytes	VEGFA	FLT1	0.0106939	0	VEGFA_VEGFR1	VEGFA - VEGFR1	VEGF	Secreted Signaling	KEGG: hsa04370; PMID: 16633338
C7_0 M2 macrophages	C3_1 Monocytes	VEGFA	FLT1	0.00640913	0	VEGFA_VEGFR1	VEGFA - VEGFR1	VEGF	Secreted Signaling	KEGG: hsa04370; PMID: 16633338
C7_1 M2 macrophages	C3_1 Monocytes	VEGFA	FLT1	0.00891334	0	VEGFA_VEGFR1	VEGFA - VEGFR1	VEGF	Secreted Signaling	KEGG: hsa04370; PMID: 16633338
C4_0 DC	C3_1 Monocytes	VEGFA	FLT1	0.0128818	0	VEGFA_VEGFR1	VEGFA - VEGFR1	VEGF	Secreted Signaling	KEGG: hsa04370; PMID: 16633338
C5_0 DC	C3_1 Monocytes	VEGFA	FLT1	0.0114568	0	VEGFA_VEGFR1	VEGFA - VEGFR1	VEGF	Secreted Signaling	KEGG: hsa04370; PMID: 16633338
C5_1 DC	C3_1 Monocytes	VEGFA	FLT1	0.009372	0	VEGFA_VEGFR1	VEGFA - VEGFR1	VEGF	Secreted Signaling	KEGG: hsa04370; PMID: 16633338
C9_0 DC	C3_1 Monocytes	VEGFA	FLT1	0.0114894	0	VEGFA_VEGFR1	VEGFA - VEGFR1	VEGF	Secreted Signaling	KEGG: hsa04370; PMID: 16633338
C6_0 Epithelial-like cells	C3_1 Monocytes	VEGFA	FLT1	0.00814012	0	VEGFA_VEGFR1	VEGFA - VEGFR1	VEGF	Secreted Signaling	KEGG: hsa04370; PMID: 16633338
C3_1 Monocytes	C1_0 M1 macrophages	VEGFA	FLT1	0.0278752	0	VEGFA_VEGFR1	VEGFA - VEGFR1	VEGF	Secreted Signaling	KEGG: hsa04370; PMID: 16633338
C1_0 M1 macrophages	C1_0 M1 macrophages	VEGFA	FLT1	0.019294	0	VEGFA_VEGFR1	VEGFA - VEGFR1	VEGF	Secreted Signaling	KEGG: hsa04370; PMID: 16633338
C1_1 M1 macrophages	C1_0 M1 macrophages	VEGFA	FLT1	0.0122436	0	VEGFA_VEGFR1	VEGFA - VEGFR1	VEGF	Secreted Signaling	KEGG: hsa04370; PMID: 16633338
C0_0 M2 macrophages	C1_0 M1 macrophages	VEGFA	FLT1	0.007056	0	VEGFA_VEGFR1	VEGFA - VEGFR1	VEGF	Secreted Signaling	KEGG: hsa04370; PMID: 16633338
C0_1 M2 macrophages	C1_0 M1 macrophages	VEGFA	FLT1	0.0154166	0	VEGFA_VEGFR1	VEGFA - VEGFR1	VEGF	Secreted Signaling	KEGG: hsa04370; PMID: 16633338
C2_0 M2 macrophages	C1_0 M1 macrophages	VEGFA	FLT1	0.007056	0	VEGFA_VEGFR1	VEGFA - VEGFR1	VEGF	Secreted Signaling	KEGG: hsa04370; PMID: 16633338
C3_0 M2 macrophages	C1_0 M1 macrophages	VEGFA	FLT1	0.0205452	0	VEGFA_VEGFR1	VEGFA - VEGFR1	VEGF	Secreted Signaling	KEGG: hsa04370; PMID: 16633338
C6_1 M2 macrophages	C1_0 M1 macrophages	VEGFA	FLT1	0.0168441	0	VEGFA_VEGFR1	VEGFA - VEGFR1	VEGF	Secreted Signaling	KEGG: hsa04370; PMID: 16633338
C7_0 M2 macrophages	C1_0 M1 macrophages	VEGFA	FLT1	0.0101203	0	VEGFA_VEGFR1	VEGFA - VEGFR1	VEGF	Secreted Signaling	KEGG: hsa04370; PMID: 16633338
C7_1 M2 macrophages	C1_0 M1 macrophages	VEGFA	FLT1	0.014054	0	VEGFA_VEGFR1	VEGFA - VEGFR1	VEGF	Secreted Signaling	KEGG: hsa04370; PMID: 16633338
C4_0 DC	C1_0 M1 macrophages	VEGFA	FLT1	0.0202645	0	VEGFA_VEGFR1	VEGFA - VEGFR1	VEGF	Secreted Signaling	KEGG: hsa04370; PMID: 16633338
C5_0 DC	C1_0 M1 macrophages	VEGFA	FLT1	0.0180378	0	VEGFA_VEGFR1	VEGFA - VEGFR1	VEGF	Secreted Signaling	KEGG: hsa04370; PMID: 16633338
C5_1 DC	C1_0 M1 macrophages	VEGFA	FLT1	0.0147733	0	VEGFA_VEGFR1	VEGFA - VEGFR1	VEGF	Secreted Signaling	KEGG: hsa04370; PMID: 16633338
C9_0 DC	C1_0 M1 macrophages	VEGFA	FLT1	0.0180887	0	VEGFA_VEGFR1	VEGFA - VEGFR1	VEGF	Secreted Signaling	KEGG: hsa04370; PMID: 16633338
C6_0 Epithelial-like cells	C1_0 M1 macrophages	VEGFA	FLT1	0.0128406	0	VEGFA_VEGFR1	VEGFA - VEGFR1	VEGF	Secreted Signaling	KEGG: hsa04370; PMID: 16633338
C3_1 Monocytes	C1_1 M1 macrophages	VEGFA	FLT1	0.0609075	0	VEGFA_VEGFR1	VEGFA - VEGFR1	VEGF	Secreted Signaling	KEGG: hsa04370; PMID: 16633338
C1_0 M1 macrophages	C1_1 M1 macrophages	VEGFA	FLT1	0.0426031	0	VEGFA_VEGFR1	VEGFA - VEGFR1	VEGF	Secreted Signaling	KEGG: hsa04370; PMID: 16633338
C1_1 M1 macrophages	C1_1 M1 macrophages	VEGFA	FLT1	0.027272	0	VEGFA_VEGFR1	VEGFA - VEGFR1	VEGF	Secreted Signaling	KEGG: hsa04370; PMID: 16633338
C0_0 M2 macrophages	C1_1 M1 macrophages	VEGFA	FLT1	0.0158188	0	VEGFA_VEGFR1	VEGFA - VEGFR1	VEGF	Secreted Signaling	KEGG: hsa04370; PMID: 16633338
C0_1 M2 macrophages	C1_1 M1 macrophages	VEGFA	FLT1	0.0342048	0	VEGFA_VEGFR1	VEGFA - VEGFR1	VEGF	Secreted Signaling	KEGG: hsa04370; PMID: 16633338
C2_0 M2 macrophages	C1_1 M1 macrophages	VEGFA	FLT1	0.0158188	0	VEGFA_VEGFR1	VEGFA - VEGFR1	VEGF	Secreted Signaling	KEGG: hsa04370; PMID: 16633338
C3_0 M2 macrophages	C1_1 M1 macrophages	VEGFA	FLT1	0.0452961	0	VEGFA_VEGFR1	VEGFA - VEGFR1	VEGF	Secreted Signaling	KEGG: hsa04370; PMID: 16633338
C6_1 M2 macrophages	C1_1 M1 macrophages	VEGFA	FLT1	0.037306	0	VEGFA_VEGFR1	VEGFA - VEGFR1	VEGF	Secreted Signaling	KEGG: hsa04370; PMID: 16633338
C7_0 M2 macrophages	C1_1 M1 macrophages	VEGFA	FLT1	0.022602	0	VEGFA_VEGFR1	VEGFA - VEGFR1	VEGF	Secreted Signaling	KEGG: hsa04370; PMID: 16633338
C7_1 M2 macrophages	C1_1 M1 macrophages	VEGFA	FLT1	0.0312343	0	VEGFA_VEGFR1	VEGFA - VEGFR1	VEGF	Secreted Signaling	KEGG: hsa04370; PMID: 16633338
C4_0 DC	C1_1 M1 macrophages	VEGFA	FLT1	0.0446927	0	VEGFA_VEGFR1	VEGFA - VEGFR1	VEGF	Secreted Signaling	KEGG: hsa04370; PMID: 16633338
C5_0 DC	C1_1 M1 macrophages	VEGFA	FLT1	0.0398909	0	VEGFA_VEGFR1	VEGFA - VEGFR1	VEGF	Secreted Signaling	KEGG: hsa04370; PMID: 16633338
C5_1 DC	C1_1 M1 macrophages	VEGFA	FLT1	0.0328036	0	VEGFA_VEGFR1	VEGFA - VEGFR1	VEGF	Secreted Signaling	KEGG: hsa04370; PMID: 16633338
C9_0 DC	C1_1 M1 macrophages	VEGFA	FLT1	0.0400011	0	VEGFA_VEGFR1	VEGFA - VEGFR1	VEGF	Secreted Signaling	KEGG: hsa04370; PMID: 16633338
C6_0 Epithelial-like cells	C1_1 M1 macrophages	VEGFA	FLT1	0.0285806	0	VEGFA_VEGFR1	VEGFA - VEGFR1	VEGF	Secreted Signaling	KEGG: hsa04370; PMID: 16633338
C3_1 Monocytes	C7_1 M2 macrophages	VEGFA	FLT1	0.0177701	0	VEGFA_VEGFR1	VEGFA - VEGFR1	VEGF	Secreted Signaling	KEGG: hsa04370; PMID: 16633338
C1_0 M1 macrophages	C7_1 M2 macrophages	VEGFA	FLT1	0.0122605	0	VEGFA_VEGFR1	VEGFA - VEGFR1	VEGF	Secreted Signaling	KEGG: hsa04370; PMID: 16633338
C1_1 M1 macrophages	C7_1 M2 macrophages	VEGFA	FLT1	0.00775993	0	VEGFA_VEGFR1	VEGFA - VEGFR1	VEGF	Secreted Signaling	KEGG: hsa04370; PMID: 16633338
C0_0 M2 macrophages	C7_1 M2 macrophages	VEGFA	FLT1	0.00446346	0	VEGFA_VEGFR1	VEGFA - VEGFR1	VEGF	Secreted Signaling	KEGG: hsa04370; PMID: 16633338
C0_1 M2 macrophages	C7_1 M2 macrophages	VEGFA	FLT1	0.00978245	0	VEGFA_VEGFR1	VEGFA - VEGFR1	VEGF	Secreted Signaling	KEGG: hsa04370; PMID: 16633338
C2_0 M2 macrophages	C7_1 M2 macrophages	VEGFA	FLT1	0.00446346	0	VEGFA_VEGFR1	VEGFA - VEGFR1	VEGF	Secreted Signaling	KEGG: hsa04370; PMID: 16633338
C3_0 M2 macrophages	C7_1 M2 macrophages	VEGFA	FLT1	0.0130616	0	VEGFA_VEGFR1	VEGFA - VEGFR1	VEGF	Secreted Signaling	KEGG: hsa04370; PMID: 16633338
C6_1 M2 macrophages	C7_1 M2 macrophages	VEGFA	FLT1	0.0106939	0	VEGFA_VEGFR1	VEGFA - VEGFR1	VEGF	Secreted Signaling	KEGG: hsa04370; PMID: 16633338
C7_0 M2 macrophages	C7_1 M2 macrophages	VEGFA	FLT1	0.00640913	0	VEGFA_VEGFR1	VEGFA - VEGFR1	VEGF	Secreted Signaling	KEGG: hsa04370; PMID: 16633338
C7_1 M2 macrophages	C7_1 M2 macrophages	VEGFA	FLT1	0.00891334	0	VEGFA_VEGFR1	VEGFA - VEGFR1	VEGF	Secreted Signaling	KEGG: hsa04370; PMID: 16633338
C4_0 DC	C7_1 M2 macrophages	VEGFA	FLT1	0.0128818	0	VEGFA_VEGFR1	VEGFA - VEGFR1	VEGF	Secreted Signaling	KEGG: hsa04370; PMID: 16633338
C5_0 DC	C7_1 M2 macrophages	VEGFA	FLT1	0.0114568	0	VEGFA_VEGFR1	VEGFA - VEGFR1	VEGF	Secreted Signaling	KEGG: hsa04370; PMID: 16633338
C5_1 DC	C7_1 M2 macrophages	VEGFA	FLT1	0.009372	0	VEGFA_VEGFR1	VEGFA - VEGFR1	VEGF	Secreted Signaling	KEGG: hsa04370; PMID: 16633338
C9_0 DC	C7_1 M2 macrophages	VEGFA	FLT1	0.0114894	0	VEGFA_VEGFR1	VEGFA - VEGFR1	VEGF	Secreted Signaling	KEGG: hsa04370; PMID: 16633338
C6_0 Epithelial-like cells	C7_1 M2 macrophages	VEGFA	FLT1	0.00814012	0	VEGFA_VEGFR1	VEGFA - VEGFR1	VEGF	Secreted Signaling	KEGG: hsa04370; PMID: 16633338
C3_1 Monocytes	C4_0 DC	VEGFA	FLT1	0.0177701	0	VEGFA_VEGFR1	VEGFA - VEGFR1	VEGF	Secreted Signaling	KEGG: hsa04370; PMID: 16633338
C1_0 M1 macrophages	C4_0 DC	VEGFA	FLT1	0.0122605	0	VEGFA_VEGFR1	VEGFA - VEGFR1	VEGF	Secreted Signaling	KEGG: hsa04370; PMID: 16633338
C1_1 M1 macrophages	C4_0 DC	VEGFA	FLT1	0.00775993	0	VEGFA_VEGFR1	VEGFA - VEGFR1	VEGF	Secreted Signaling	KEGG: hsa04370; PMID: 16633338
C0_0 M2 macrophages	C4_0 DC	VEGFA	FLT1	0.00446346	0	VEGFA_VEGFR1	VEGFA - VEGFR1	VEGF	Secreted Signaling	KEGG: hsa04370; PMID: 16633338
C0_1 M2 macrophages	C4_0 DC	VEGFA	FLT1	0.00978245	0	VEGFA_VEGFR1	VEGFA - VEGFR1	VEGF	Secreted Signaling	KEGG: hsa04370; PMID: 16633338
C2_0 M2 macrophages	C4_0 DC	VEGFA	FLT1	0.00446346	0	VEGFA_VEGFR1	VEGFA - VEGFR1	VEGF	Secreted Signaling	KEGG: hsa04370; PMID: 16633338
C3_0 M2 macrophages	C4_0 DC	VEGFA	FLT1	0.0130616	0	VEGFA_VEGFR1	VEGFA - VEGFR1	VEGF	Secreted Signaling	KEGG: hsa04370; PMID: 16633338
C6_1 M2 macrophages	C4_0 DC	VEGFA	FLT1	0.0106939	0	VEGFA_VEGFR1	VEGFA - VEGFR1	VEGF	Secreted Signaling	KEGG: hsa04370; PMID: 16633338
C7_0 M2 macrophages	C4_0 DC	VEGFA	FLT1	0.00640913	0	VEGFA_VEGFR1	VEGFA - VEGFR1	VEGF	Secreted Signaling	KEGG: hsa04370; PMID: 16633338
C7_1 M2 macrophages	C4_0 DC	VEGFA	FLT1	0.00891334	0	VEGFA_VEGFR1	VEGFA - VEGFR1	VEGF	Secreted Signaling	KEGG: hsa04370; PMID: 16633338
C4_0 DC	C4_0 DC	VEGFA	FLT1	0.0128818	0	VEGFA_VEGFR1	VEGFA - VEGFR1	VEGF	Secreted Signaling	KEGG: hsa04370; PMID: 16633338
C5_0 DC	C4_0 DC	VEGFA	FLT1	0.0114568	0	VEGFA_VEGFR1	VEGFA - VEGFR1	VEGF	Secreted Signaling	KEGG: hsa04370; PMID: 16633338
C5_1 DC	C4_0 DC	VEGFA	FLT1	0.009372	0	VEGFA_VEGFR1	VEGFA - VEGFR1	VEGF	Secreted Signaling	KEGG: hsa04370; PMID: 16633338
C9_0 DC	C4_0 DC	VEGFA	FLT1	0.0114894	0	VEGFA_VEGFR1	VEGFA - VEGFR1	VEGF	Secreted Signaling	KEGG: hsa04370; PMID: 16633338
C6_0 Epithelial-like cells	C4_0 DC	VEGFA	FLT1	0.00814012	0	VEGFA_VEGFR1	VEGFA - VEGFR1	VEGF	Secreted Signaling	KEGG: hsa04370; PMID: 16633338
C3_1 Monocytes	C3_1 Monocytes	VEGFB	FLT1	0.00111961	0	VEGFB_VEGFR1	VEGFB - VEGFR1	VEGF	Secreted Signaling	KEGG: hsa04370; PMID: 16633338
C1_0 M1 macrophages	C3_1 Monocytes	VEGFB	FLT1	0.00111961	0	VEGFB_VEGFR1	VEGFB - VEGFR1	VEGF	Secreted Signaling	KEGG: hsa04370; PMID: 16633338
C1_1 M1 macrophages	C3_1 Monocytes	VEGFB	FLT1	0.00111961	0	VEGFB_VEGFR1	VEGFB - VEGFR1	VEGF	Secreted Signaling	KEGG: hsa04370; PMID: 16633338
C0_0 M2 macrophages	C3_1 Monocytes	VEGFB	FLT1	0.00557311	0	VEGFB_VEGFR1	VEGFB - VEGFR1	VEGF	Secreted Signaling	KEGG: hsa04370; PMID: 16633338
C0_1 M2 macrophages	C3_1 Monocytes	VEGFB	FLT1	0.00686818	0	VEGFB_VEGFR1	VEGFB - VEGFR1	VEGF	Secreted Signaling	KEGG: hsa04370; PMID: 16633338
C2_0 M2 macrophages	C3_1 Monocytes	VEGFB	FLT1	0.00400219	0	VEGFB_VEGFR1	VEGFB - VEGFR1	VEGF	Secreted Signaling	KEGG: hsa04370; PMID: 16633338
C3_0 M2 macrophages	C3_1 Monocytes	VEGFB	FLT1	0.00111961	0	VEGFB_VEGFR1	VEGFB - VEGFR1	VEGF	Secreted Signaling	KEGG: hsa04370; PMID: 16633338
C6_1 M2 macrophages	C3_1 Monocytes	VEGFB	FLT1	0.00111961	0.01	VEGFB_VEGFR1	VEGFB - VEGFR1	VEGF	Secreted Signaling	KEGG: hsa04370; PMID: 16633338
C7_0 M2 macrophages	C3_1 Monocytes	VEGFB	FLT1	0.00400219	0	VEGFB_VEGFR1	VEGFB - VEGFR1	VEGF	Secreted Signaling	KEGG: hsa04370; PMID: 16633338
C7_1 M2 macrophages	C3_1 Monocytes	VEGFB	FLT1	0.00351413	0	VEGFB_VEGFR1	VEGFB - VEGFR1	VEGF	Secreted Signaling	KEGG: hsa04370; PMID: 16633338
C4_0 DC	C3_1 Monocytes	VEGFB	FLT1	0.00400219	0	VEGFB_VEGFR1	VEGFB - VEGFR1	VEGF	Secreted Signaling	KEGG: hsa04370; PMID: 16633338
C5_0 DC	C3_1 Monocytes	VEGFB	FLT1	0.00177338	0	VEGFB_VEGFR1	VEGFB - VEGFR1	VEGF	Secreted Signaling	KEGG: hsa04370; PMID: 16633338
C5_1 DC	C3_1 Monocytes	VEGFB	FLT1	0.00177338	0	VEGFB_VEGFR1	VEGFB - VEGFR1	VEGF	Secreted Signaling	KEGG: hsa04370; PMID: 16633338
C9_0 DC	C3_1 Monocytes	VEGFB	FLT1	0.00111961	0	VEGFB_VEGFR1	VEGFB - VEGFR1	VEGF	Secreted Signaling	KEGG: hsa04370; PMID: 16633338
C6_0 Epithelial-like cells	C3_1 Monocytes	VEGFB	FLT1	0.00111961	0	VEGFB_VEGFR1	VEGFB - VEGFR1	VEGF	Secreted Signaling	KEGG: hsa04370; PMID: 16633338
C11_B cell	C3_1 Monocytes	VEGFB	FLT1	0.00111961	0	VEGFB_VEGFR1	VEGFB - VEGFR1	VEGF	Secreted Signaling	KEGG: hsa04370; PMID: 16633338
C3_1 Monocytes	C1_0 M1 macrophages	VEGFB	FLT1	0.00177338	0	VEGFB_VEGFR1	VEGFB - VEGFR1	VEGF	Secreted Signaling	KEGG: hsa04370; PMID: 16633338
C1_0 M1 macrophages	C1_0 M1 macrophages	VEGFB	FLT1	0.00177338	0	VEGFB_VEGFR1	VEGFB - VEGFR1	VEGF	Secreted Signaling	KEGG: hsa04370; PMID: 16633338
C1_1 M1 macrophages	C1_0 M1 macrophages	VEGFB	FLT1	0.00177338	0	VEGFB_VEGFR1	VEGFB - VEGFR1	VEGF	Secreted Signaling	KEGG: hsa04370; PMID: 16633338
C0_0 M2 macrophages	C1_0 M1 macrophages	VEGFB	FLT1	0.00880447	0	VEGFB_VEGFR1	VEGFB - VEGFR1	VEGF	Secreted Signaling	KEGG: hsa04370; PMID: 16633338
C0_1 M2 macrophages	C1_0 M1 macrophages	VEGFB	FLT1	0.0108422	0	VEGFB_VEGFR1	VEGFB - VEGFR1	VEGF	Secreted Signaling	KEGG: hsa04370; PMID: 16633338
C2_0 M2 macrophages	C1_0 M1 macrophages	VEGFB	FLT1	0.00632851	0	VEGFB_VEGFR1	VEGFB - VEGFR1	VEGF	Secreted Signaling	KEGG: hsa04370; PMID: 16633338
C3_0 M2 macrophages	C1_0 M1 macrophages	VEGFB	FLT1	0.00177338	0	VEGFB_VEGFR1	VEGFB - VEGFR1	VEGF	Secreted Signaling	KEGG: hsa04370; PMID: 16633338
C6_1 M2 macrophages	C1_0 M1 macrophages	VEGFB	FLT1	0.00177338	0	VEGFB_VEGFR1	VEGFB - VEGFR1	VEGF	Secreted Signaling	KEGG: hsa04370; PMID: 16633338
C7_0 M2 macrophages	C1_0 M1 macrophages	VEGFB	FLT1	0.00632851	0	VEGFB_VEGFR1	VEGFB - VEGFR1	VEGF	Secreted Signaling	KEGG: hsa04370; PMID: 16633338
C7_1 M2 macrophages	C1_0 M1 macrophages	VEGFB	FLT1	0.00555834	0	VEGFB_VEGFR1	VEGFB - VEGFR1	VEGF	Secreted Signaling	KEGG: hsa04370; PMID: 16633338
C4_0 DC	C1_0 M1 macrophages	VEGFB	FLT1	0.00632851	0	VEGFB_VEGFR1	VEGFB - VEGFR1	VEGF	Secreted Signaling	KEGG: hsa04370; PMID: 16633338
C5_0 DC	C1_0 M1 macrophages	VEGFB	FLT1	0.00280784	0	VEGFB_VEGFR1	VEGFB - VEGFR1	VEGF	Secreted Signaling	KEGG: hsa04370; PMID: 16633338
C5_1 DC	C1_0 M1 macrophages	VEGFB	FLT1	0.00280784	0	VEGFB_VEGFR1	VEGFB - VEGFR1	VEGF	Secreted Signaling	KEGG: hsa04370; PMID: 16633338
C9_0 DC	C1_0 M1 macrophages	VEGFB	FLT1	0.00177338	0	VEGFB_VEGFR1	VEGFB - VEGFR1	VEGF	Secreted Signaling	KEGG: hsa04370; PMID: 16633338
C6_0 Epithelial-like cells	C1_0 M1 macrophages	VEGFB	FLT1	0.00177338	0	VEGFB_VEGFR1	VEGFB - VEGFR1	VEGF	Secreted Signaling	KEGG: hsa04370; PMID: 16633338
C11_B cell	C1_0 M1 macrophages	VEGFB	FLT1	0.00177338	0	VEGFB_VEGFR1	VEGFB - VEGFR1	VEGF	Secreted Signaling	KEGG: hsa04370; PMID: 16633338
C3_1 Monocytes	C1_1 M1 macrophages	VEGFB	FLT1	0.00400219	0	VEGFB_VEGFR1	VEGFB - VEGFR1	VEGF	Secreted Signaling	KEGG: hsa04370; PMID: 16633338
C1_0 M1 macrophages	C1_1 M1 macrophages	VEGFB	FLT1	0.00400219	0	VEGFB_VEGFR1	VEGFB - VEGFR1	VEGF	Secreted Signaling	KEGG: hsa04370; PMID: 16633338
C1_1 M1 macrophages	C1_1 M1 macrophages	VEGFB	FLT1	0.00400219	0	VEGFB_VEGFR1	VEGFB - VEGFR1	VEGF	Secreted Signaling	KEGG: hsa04370; PMID: 16633338
C0_0 M2 macrophages	C1_1 M1 macrophages	VEGFB	FLT1	0.0196957	0	VEGFB_VEGFR1	VEGFB - VEGFR1	VEGF	Secreted Signaling	KEGG: hsa04370; PMID: 16633338
C0_1 M2 macrophages	C1_1 M1 macrophages	VEGFB	FLT1	0.0241926	0	VEGFB_VEGFR1	VEGFB - VEGFR1	VEGF	Secreted Signaling	KEGG: hsa04370; PMID: 16633338
C2_0 M2 macrophages	C1_1 M1 macrophages	VEGFB	FLT1	0.0142008	0	VEGFB_VEGFR1	VEGFB - VEGFR1	VEGF	Secreted Signaling	KEGG: hsa04370; PMID: 16633338
C3_0 M2 macrophages	C1_1 M1 macrophages	VEGFB	FLT1	0.00400219	0	VEGFB_VEGFR1	VEGFB - VEGFR1	VEGF	Secreted Signaling	KEGG: hsa04370; PMID: 16633338
C6_1 M2 macrophages	C1_1 M1 macrophages	VEGFB	FLT1	0.00400219	0	VEGFB_VEGFR1	VEGFB - VEGFR1	VEGF	Secreted Signaling	KEGG: hsa04370; PMID: 16633338
C7_0 M2 macrophages	C1_1 M1 macrophages	VEGFB	FLT1	0.0142008	0	VEGFB_VEGFR1	VEGFB - VEGFR1	VEGF	Secreted Signaling	KEGG: hsa04370; PMID: 16633338
C7_1 M2 macrophages	C1_1 M1 macrophages	VEGFB	FLT1	0.0124846	0	VEGFB_VEGFR1	VEGFB - VEGFR1	VEGF	Secreted Signaling	KEGG: hsa04370; PMID: 16633338
C4_0 DC	C1_1 M1 macrophages	VEGFB	FLT1	0.0142008	0	VEGFB_VEGFR1	VEGFB - VEGFR1	VEGF	Secreted Signaling	KEGG: hsa04370; PMID: 16633338
C5_0 DC	C1_1 M1 macrophages	VEGFB	FLT1	0.00632851	0	VEGFB_VEGFR1	VEGFB - VEGFR1	VEGF	Secreted Signaling	KEGG: hsa04370; PMID: 16633338
C5_1 DC	C1_1 M1 macrophages	VEGFB	FLT1	0.00632851	0	VEGFB_VEGFR1	VEGFB - VEGFR1	VEGF	Secreted Signaling	KEGG: hsa04370; PMID: 16633338
C9_0 DC	C1_1 M1 macrophages	VEGFB	FLT1	0.00400219	0	VEGFB_VEGFR1	VEGFB - VEGFR1	VEGF	Secreted Signaling	KEGG: hsa04370; PMID: 16633338
C6_0 Epithelial-like cells	C1_1 M1 macrophages	VEGFB	FLT1	0.00400219	0	VEGFB_VEGFR1	VEGFB - VEGFR1	VEGF	Secreted Signaling	KEGG: hsa04370; PMID: 16633338
C11_B cell	C1_1 M1 macrophages	VEGFB	FLT1	0.00400219	0	VEGFB_VEGFR1	VEGFB - VEGFR1	VEGF	Secreted Signaling	KEGG: hsa04370; PMID: 16633338
C3_1 Monocytes	C7_1 M2 macrophages	VEGFB	FLT1	0.00111961	0	VEGFB_VEGFR1	VEGFB - VEGFR1	VEGF	Secreted Signaling	KEGG: hsa04370; PMID: 16633338
C1_0 M1 macrophages	C7_1 M2 macrophages	VEGFB	FLT1	0.00111961	0	VEGFB_VEGFR1	VEGFB - VEGFR1	VEGF	Secreted Signaling	KEGG: hsa04370; PMID: 16633338
C1_1 M1 macrophages	C7_1 M2 macrophages	VEGFB	FLT1	0.00111961	0	VEGFB_VEGFR1	VEGFB - VEGFR1	VEGF	Secreted Signaling	KEGG: hsa04370; PMID: 16633338
C0_0 M2 macrophages	C7_1 M2 macrophages	VEGFB	FLT1	0.00557311	0	VEGFB_VEGFR1	VEGFB - VEGFR1	VEGF	Secreted Signaling	KEGG: hsa04370; PMID: 16633338
C0_1 M2 macrophages	C7_1 M2 macrophages	VEGFB	FLT1	0.00686818	0	VEGFB_VEGFR1	VEGFB - VEGFR1	VEGF	Secreted Signaling	KEGG: hsa04370; PMID: 16633338
C2_0 M2 macrophages	C7_1 M2 macrophages	VEGFB	FLT1	0.00400219	0	VEGFB_VEGFR1	VEGFB - VEGFR1	VEGF	Secreted Signaling	KEGG: hsa04370; PMID: 16633338
C3_0 M2 macrophages	C7_1 M2 macrophages	VEGFB	FLT1	0.00111961	0	VEGFB_VEGFR1	VEGFB - VEGFR1	VEGF	Secreted Signaling	KEGG: hsa04370; PMID: 16633338
C6_1 M2 macrophages	C7_1 M2 macrophages	VEGFB	FLT1	0.00111961	0	VEGFB_VEGFR1	VEGFB - VEGFR1	VEGF	Secreted Signaling	KEGG: hsa04370; PMID: 16633338
C7_0 M2 macrophages	C7_1 M2 macrophages	VEGFB	FLT1	0.00400219	0	VEGFB_VEGFR1	VEGFB - VEGFR1	VEGF	Secreted Signaling	KEGG: hsa04370; PMID: 16633338
C7_1 M2 macrophages	C7_1 M2 macrophages	VEGFB	FLT1	0.00351413	0	VEGFB_VEGFR1	VEGFB - VEGFR1	VEGF	Secreted Signaling	KEGG: hsa04370; PMID: 16633338
C4_0 DC	C7_1 M2 macrophages	VEGFB	FLT1	0.00400219	0	VEGFB_VEGFR1	VEGFB - VEGFR1	VEGF	Secreted Signaling	KEGG: hsa04370; PMID: 16633338
C5_0 DC	C7_1 M2 macrophages	VEGFB	FLT1	0.00177338	0	VEGFB_VEGFR1	VEGFB - VEGFR1	VEGF	Secreted Signaling	KEGG: hsa04370; PMID: 16633338
C5_1 DC	C7_1 M2 macrophages	VEGFB	FLT1	0.00177338	0	VEGFB_VEGFR1	VEGFB - VEGFR1	VEGF	Secreted Signaling	KEGG: hsa04370; PMID: 16633338
C9_0 DC	C7_1 M2 macrophages	VEGFB	FLT1	0.00111961	0	VEGFB_VEGFR1	VEGFB - VEGFR1	VEGF	Secreted Signaling	KEGG: hsa04370; PMID: 16633338
C6_0 Epithelial-like cells	C7_1 M2 macrophages	VEGFB	FLT1	0.00111961	0	VEGFB_VEGFR1	VEGFB - VEGFR1	VEGF	Secreted Signaling	KEGG: hsa04370; PMID: 16633338
C11_B cell	C7_1 M2 macrophages	VEGFB	FLT1	0.00111961	0	VEGFB_VEGFR1	VEGFB - VEGFR1	VEGF	Secreted Signaling	KEGG: hsa04370; PMID: 16633338
C3_1 Monocytes	C4_0 DC	VEGFB	FLT1	0.00111961	0	VEGFB_VEGFR1	VEGFB - VEGFR1	VEGF	Secreted Signaling	KEGG: hsa04370; PMID: 16633338
C1_0 M1 macrophages	C4_0 DC	VEGFB	FLT1	0.00111961	0	VEGFB_VEGFR1	VEGFB - VEGFR1	VEGF	Secreted Signaling	KEGG: hsa04370; PMID: 16633338
C1_1 M1 macrophages	C4_0 DC	VEGFB	FLT1	0.00111961	0	VEGFB_VEGFR1	VEGFB - VEGFR1	VEGF	Secreted Signaling	KEGG: hsa04370; PMID: 16633338
C0_0 M2 macrophages	C4_0 DC	VEGFB	FLT1	0.00557311	0	VEGFB_VEGFR1	VEGFB - VEGFR1	VEGF	Secreted Signaling	KEGG: hsa04370; PMID: 16633338
C0_1 M2 macrophages	C4_0 DC	VEGFB	FLT1	0.00686818	0	VEGFB_VEGFR1	VEGFB - VEGFR1	VEGF	Secreted Signaling	KEGG: hsa04370; PMID: 16633338
C2_0 M2 macrophages	C4_0 DC	VEGFB	FLT1	0.00400219	0	VEGFB_VEGFR1	VEGFB - VEGFR1	VEGF	Secreted Signaling	KEGG: hsa04370; PMID: 16633338
C3_0 M2 macrophages	C4_0 DC	VEGFB	FLT1	0.00111961	0	VEGFB_VEGFR1	VEGFB - VEGFR1	VEGF	Secreted Signaling	KEGG: hsa04370; PMID: 16633338
C6_1 M2 macrophages	C4_0 DC	VEGFB	FLT1	0.00111961	0	VEGFB_VEGFR1	VEGFB - VEGFR1	VEGF	Secreted Signaling	KEGG: hsa04370; PMID: 16633338
C7_0 M2 macrophages	C4_0 DC	VEGFB	FLT1	0.00400219	0	VEGFB_VEGFR1	VEGFB - VEGFR1	VEGF	Secreted Signaling	KEGG: hsa04370; PMID: 16633338
C7_1 M2 macrophages	C4_0 DC	VEGFB	FLT1	0.00351413	0	VEGFB_VEGFR1	VEGFB - VEGFR1	VEGF	Secreted Signaling	KEGG: hsa04370; PMID: 16633338
C4_0 DC	C4_0 DC	VEGFB	FLT1	0.00400219	0	VEGFB_VEGFR1	VEGFB - VEGFR1	VEGF	Secreted Signaling	KEGG: hsa04370; PMID: 16633338
C5_0 DC	C4_0 DC	VEGFB	FLT1	0.00177338	0	VEGFB_VEGFR1	VEGFB - VEGFR1	VEGF	Secreted Signaling	KEGG: hsa04370; PMID: 16633338
C5_1 DC	C4_0 DC	VEGFB	FLT1	0.00177338	0	VEGFB_VEGFR1	VEGFB - VEGFR1	VEGF	Secreted Signaling	KEGG: hsa04370; PMID: 16633338
C9_0 DC	C4_0 DC	VEGFB	FLT1	0.00111961	0	VEGFB_VEGFR1	VEGFB - VEGFR1	VEGF	Secreted Signaling	KEGG: hsa04370; PMID: 16633338
C6_0 Epithelial-like cells	C4_0 DC	VEGFB	FLT1	0.00111961	0	VEGFB_VEGFR1	VEGFB - VEGFR1	VEGF	Secreted Signaling	KEGG: hsa04370; PMID: 16633338
C11_B cell	C4_0 DC	VEGFB	FLT1	0.00111961	0	VEGFB_VEGFR1	VEGFB - VEGFR1	VEGF	Secreted Signaling	KEGG: hsa04370; PMID: 16633338
C1_0 M1 macrophages	C3_1 Monocytes	CCL5	CCR1	0.00400219	0	CCL5_CCR1	CCL5 - CCR1	CCL	Secreted Signaling	KEGG: hsa04060
C1_1 M1 macrophages	C3_1 Monocytes	CCL5	CCR1	0.00400219	0	CCL5_CCR1	CCL5 - CCR1	CCL	Secreted Signaling	KEGG: hsa04060
C2_0 M2 macrophages	C3_1 Monocytes	CCL5	CCR1	0.0338956	0	CCL5_CCR1	CCL5 - CCR1	CCL	Secreted Signaling	KEGG: hsa04060
C6_1 M2 macrophages	C3_1 Monocytes	CCL5	CCR1	0.00632851	0	CCL5_CCR1	CCL5 - CCR1	CCL	Secreted Signaling	KEGG: hsa04060
C7_0 M2 macrophages	C3_1 Monocytes	CCL5	CCR1	0.0111549	0	CCL5_CCR1	CCL5 - CCR1	CCL	Secreted Signaling	KEGG: hsa04060
C7_1 M2 macrophages	C3_1 Monocytes	CCL5	CCR1	0.00731941	0.01	CCL5_CCR1	CCL5 - CCR1	CCL	Secreted Signaling	KEGG: hsa04060
C5_0 DC	C3_1 Monocytes	CCL5	CCR1	0.00400219	0	CCL5_CCR1	CCL5 - CCR1	CCL	Secreted Signaling	KEGG: hsa04060
C12_Prolif T	C3_1 Monocytes	CCL5	CCR1	0.0584571	0	CCL5_CCR1	CCL5 - CCR1	CCL	Secreted Signaling	KEGG: hsa04060
C15_CD8 T	C3_1 Monocytes	CCL5	CCR1	0.0248424	0	CCL5_CCR1	CCL5 - CCR1	CCL	Secreted Signaling	KEGG: hsa04060
C16_CD8 cytox	C3_1 Monocytes	CCL5	CCR1	0.0570832	0	CCL5_CCR1	CCL5 - CCR1	CCL	Secreted Signaling	KEGG: hsa04060
C17_NK	C3_1 Monocytes	CCL5	CCR1	0.026967	0	CCL5_CCR1	CCL5 - CCR1	CCL	Secreted Signaling	KEGG: hsa04060
C1_0 M1 macrophages	C0_0 M2 macrophages	CCL5	CCR1	0.00843008	0	CCL5_CCR1	CCL5 - CCR1	CCL	Secreted Signaling	KEGG: hsa04060
C1_1 M1 macrophages	C0_0 M2 macrophages	CCL5	CCR1	0.00843008	0	CCL5_CCR1	CCL5 - CCR1	CCL	Secreted Signaling	KEGG: hsa04060
C2_0 M2 macrophages	C0_0 M2 macrophages	CCL5	CCR1	0.0691019	0	CCL5_CCR1	CCL5 - CCR1	CCL	Secreted Signaling	KEGG: hsa04060
C6_1 M2 macrophages	C0_0 M2 macrophages	CCL5	CCR1	0.0132958	0	CCL5_CCR1	CCL5 - CCR1	CCL	Secreted Signaling	KEGG: hsa04060
C7_0 M2 macrophages	C0_0 M2 macrophages	CCL5	CCR1	0.023311	0	CCL5_CCR1	CCL5 - CCR1	CCL	Secreted Signaling	KEGG: hsa04060
C7_1 M2 macrophages	C0_0 M2 macrophages	CCL5	CCR1	0.0153608	0	CCL5_CCR1	CCL5 - CCR1	CCL	Secreted Signaling	KEGG: hsa04060
C5_0 DC	C0_0 M2 macrophages	CCL5	CCR1	0.00843008	0	CCL5_CCR1	CCL5 - CCR1	CCL	Secreted Signaling	KEGG: hsa04060
C12_Prolif T	C0_0 M2 macrophages	CCL5	CCR1	0.116109	0	CCL5_CCR1	CCL5 - CCR1	CCL	Secreted Signaling	KEGG: hsa04060
C15_CD8 T	C0_0 M2 macrophages	CCL5	CCR1	0.0511432	0	CCL5_CCR1	CCL5 - CCR1	CCL	Secreted Signaling	KEGG: hsa04060
C16_CD8 cytox	C0_0 M2 macrophages	CCL5	CCR1	0.113543	0	CCL5_CCR1	CCL5 - CCR1	CCL	Secreted Signaling	KEGG: hsa04060
C17_NK	C0_0 M2 macrophages	CCL5	CCR1	0.0553895	0	CCL5_CCR1	CCL5 - CCR1	CCL	Secreted Signaling	KEGG: hsa04060
C1_0 M1 macrophages	C0_1 M2 macrophages	CCL5	CCR1	0.00446346	0	CCL5_CCR1	CCL5 - CCR1	CCL	Secreted Signaling	KEGG: hsa04060
C1_1 M1 macrophages	C0_1 M2 macrophages	CCL5	CCR1	0.00446346	0	CCL5_CCR1	CCL5 - CCR1	CCL	Secreted Signaling	KEGG: hsa04060
C2_0 M2 macrophages	C0_1 M2 macrophages	CCL5	CCR1	0.0376719	0	CCL5_CCR1	CCL5 - CCR1	CCL	Secreted Signaling	KEGG: hsa04060
C6_1 M2 macrophages	C0_1 M2 macrophages	CCL5	CCR1	0.007056	0	CCL5_CCR1	CCL5 - CCR1	CCL	Secreted Signaling	KEGG: hsa04060
C7_0 M2 macrophages	C0_1 M2 macrophages	CCL5	CCR1	0.0124303	0	CCL5_CCR1	CCL5 - CCR1	CCL	Secreted Signaling	KEGG: hsa04060
C7_1 M2 macrophages	C0_1 M2 macrophages	CCL5	CCR1	0.00815988	0	CCL5_CCR1	CCL5 - CCR1	CCL	Secreted Signaling	KEGG: hsa04060
C5_0 DC	C0_1 M2 macrophages	CCL5	CCR1	0.00446346	0	CCL5_CCR1	CCL5 - CCR1	CCL	Secreted Signaling	KEGG: hsa04060
C12_Prolif T	C0_1 M2 macrophages	CCL5	CCR1	0.0647864	0	CCL5_CCR1	CCL5 - CCR1	CCL	Secreted Signaling	KEGG: hsa04060
C15_CD8 T	C0_1 M2 macrophages	CCL5	CCR1	0.0276389	0	CCL5_CCR1	CCL5 - CCR1	CCL	Secreted Signaling	KEGG: hsa04060
C16_CD8 cytox	C0_1 M2 macrophages	CCL5	CCR1	0.0632737	0	CCL5_CCR1	CCL5 - CCR1	CCL	Secreted Signaling	KEGG: hsa04060
C17_NK	C0_1 M2 macrophages	CCL5	CCR1	0.0299954	0	CCL5_CCR1	CCL5 - CCR1	CCL	Secreted Signaling	KEGG: hsa04060
C1_0 M1 macrophages	C2_0 M2 macrophages	CCL5	CCR1	0.00400219	0	CCL5_CCR1	CCL5 - CCR1	CCL	Secreted Signaling	KEGG: hsa04060
C1_1 M1 macrophages	C2_0 M2 macrophages	CCL5	CCR1	0.00400219	0	CCL5_CCR1	CCL5 - CCR1	CCL	Secreted Signaling	KEGG: hsa04060
C2_0 M2 macrophages	C2_0 M2 macrophages	CCL5	CCR1	0.0338956	0	CCL5_CCR1	CCL5 - CCR1	CCL	Secreted Signaling	KEGG: hsa04060
C6_1 M2 macrophages	C2_0 M2 macrophages	CCL5	CCR1	0.00632851	0	CCL5_CCR1	CCL5 - CCR1	CCL	Secreted Signaling	KEGG: hsa04060
C7_0 M2 macrophages	C2_0 M2 macrophages	CCL5	CCR1	0.0111549	0	CCL5_CCR1	CCL5 - CCR1	CCL	Secreted Signaling	KEGG: hsa04060
C7_1 M2 macrophages	C2_0 M2 macrophages	CCL5	CCR1	0.00731941	0	CCL5_CCR1	CCL5 - CCR1	CCL	Secreted Signaling	KEGG: hsa04060
C5_0 DC	C2_0 M2 macrophages	CCL5	CCR1	0.00400219	0	CCL5_CCR1	CCL5 - CCR1	CCL	Secreted Signaling	KEGG: hsa04060
C12_Prolif T	C2_0 M2 macrophages	CCL5	CCR1	0.0584571	0	CCL5_CCR1	CCL5 - CCR1	CCL	Secreted Signaling	KEGG: hsa04060
C15_CD8 T	C2_0 M2 macrophages	CCL5	CCR1	0.0248424	0	CCL5_CCR1	CCL5 - CCR1	CCL	Secreted Signaling	KEGG: hsa04060
C16_CD8 cytox	C2_0 M2 macrophages	CCL5	CCR1	0.0570832	0	CCL5_CCR1	CCL5 - CCR1	CCL	Secreted Signaling	KEGG: hsa04060
C17_NK	C2_0 M2 macrophages	CCL5	CCR1	0.026967	0	CCL5_CCR1	CCL5 - CCR1	CCL	Secreted Signaling	KEGG: hsa04060
C1_0 M1 macrophages	C3_0 M2 macrophages	CCL5	CCR1	0.00288903	0.01	CCL5_CCR1	CCL5 - CCR1	CCL	Secreted Signaling	KEGG: hsa04060
C1_1 M1 macrophages	C3_0 M2 macrophages	CCL5	CCR1	0.00288903	0.01	CCL5_CCR1	CCL5 - CCR1	CCL	Secreted Signaling	KEGG: hsa04060
C2_0 M2 macrophages	C3_0 M2 macrophages	CCL5	CCR1	0.024674	0	CCL5_CCR1	CCL5 - CCR1	CCL	Secreted Signaling	KEGG: hsa04060
C6_1 M2 macrophages	C3_0 M2 macrophages	CCL5	CCR1	0.00457128	0	CCL5_CCR1	CCL5 - CCR1	CCL	Secreted Signaling	KEGG: hsa04060
C7_0 M2 macrophages	C3_0 M2 macrophages	CCL5	CCR1	0.00806841	0	CCL5_CCR1	CCL5 - CCR1	CCL	Secreted Signaling	KEGG: hsa04060
C7_1 M2 macrophages	C3_0 M2 macrophages	CCL5	CCR1	0.00528851	0.01	CCL5_CCR1	CCL5 - CCR1	CCL	Secreted Signaling	KEGG: hsa04060
C5_0 DC	C3_0 M2 macrophages	CCL5	CCR1	0.00288903	0.02	CCL5_CCR1	CCL5 - CCR1	CCL	Secreted Signaling	KEGG: hsa04060
C12_Prolif T	C3_0 M2 macrophages	CCL5	CCR1	0.0428496	0	CCL5_CCR1	CCL5 - CCR1	CCL	Secreted Signaling	KEGG: hsa04060
C15_CD8 T	C3_0 M2 macrophages	CCL5	CCR1	0.0180378	0	CCL5_CCR1	CCL5 - CCR1	CCL	Secreted Signaling	KEGG: hsa04060
C16_CD8 cytox	C3_0 M2 macrophages	CCL5	CCR1	0.0418263	0	CCL5_CCR1	CCL5 - CCR1	CCL	Secreted Signaling	KEGG: hsa04060
C17_NK	C3_0 M2 macrophages	CCL5	CCR1	0.0195921	0	CCL5_CCR1	CCL5 - CCR1	CCL	Secreted Signaling	KEGG: hsa04060
C1_0 M1 macrophages	C7_0 M2 macrophages	CCL5	CCR1	0.00400219	0	CCL5_CCR1	CCL5 - CCR1	CCL	Secreted Signaling	KEGG: hsa04060
C1_1 M1 macrophages	C7_0 M2 macrophages	CCL5	CCR1	0.00400219	0	CCL5_CCR1	CCL5 - CCR1	CCL	Secreted Signaling	KEGG: hsa04060
C2_0 M2 macrophages	C7_0 M2 macrophages	CCL5	CCR1	0.0338956	0	CCL5_CCR1	CCL5 - CCR1	CCL	Secreted Signaling	KEGG: hsa04060
C6_1 M2 macrophages	C7_0 M2 macrophages	CCL5	CCR1	0.00632851	0.01	CCL5_CCR1	CCL5 - CCR1	CCL	Secreted Signaling	KEGG: hsa04060
C7_0 M2 macrophages	C7_0 M2 macrophages	CCL5	CCR1	0.0111549	0	CCL5_CCR1	CCL5 - CCR1	CCL	Secreted Signaling	KEGG: hsa04060
C7_1 M2 macrophages	C7_0 M2 macrophages	CCL5	CCR1	0.00731941	0.01	CCL5_CCR1	CCL5 - CCR1	CCL	Secreted Signaling	KEGG: hsa04060
C5_0 DC	C7_0 M2 macrophages	CCL5	CCR1	0.00400219	0	CCL5_CCR1	CCL5 - CCR1	CCL	Secreted Signaling	KEGG: hsa04060
C12_Prolif T	C7_0 M2 macrophages	CCL5	CCR1	0.0584571	0	CCL5_CCR1	CCL5 - CCR1	CCL	Secreted Signaling	KEGG: hsa04060
C15_CD8 T	C7_0 M2 macrophages	CCL5	CCR1	0.0248424	0	CCL5_CCR1	CCL5 - CCR1	CCL	Secreted Signaling	KEGG: hsa04060
C16_CD8 cytox	C7_0 M2 macrophages	CCL5	CCR1	0.0570832	0	CCL5_CCR1	CCL5 - CCR1	CCL	Secreted Signaling	KEGG: hsa04060
C17_NK	C7_0 M2 macrophages	CCL5	CCR1	0.026967	0	CCL5_CCR1	CCL5 - CCR1	CCL	Secreted Signaling	KEGG: hsa04060
C1_0 M1 macrophages	C7_1 M2 macrophages	CCL5	CCR1	0.00511287	0.01	CCL5_CCR1	CCL5 - CCR1	CCL	Secreted Signaling	KEGG: hsa04060
C1_1 M1 macrophages	C7_1 M2 macrophages	CCL5	CCR1	0.00511287	0.01	CCL5_CCR1	CCL5 - CCR1	CCL	Secreted Signaling	KEGG: hsa04060
C2_0 M2 macrophages	C7_1 M2 macrophages	CCL5	CCR1	0.0429445	0	CCL5_CCR1	CCL5 - CCR1	CCL	Secreted Signaling	KEGG: hsa04060
C6_1 M2 macrophages	C7_1 M2 macrophages	CCL5	CCR1	0.00807954	0.01	CCL5_CCR1	CCL5 - CCR1	CCL	Secreted Signaling	KEGG: hsa04060
C7_0 M2 macrophages	C7_1 M2 macrophages	CCL5	CCR1	0.0142222	0	CCL5_CCR1	CCL5 - CCR1	CCL	Secreted Signaling	KEGG: hsa04060
C7_1 M2 macrophages	C7_1 M2 macrophages	CCL5	CCR1	0.00934204	0.01	CCL5_CCR1	CCL5 - CCR1	CCL	Secreted Signaling	KEGG: hsa04060
C5_0 DC	C7_1 M2 macrophages	CCL5	CCR1	0.00511287	0.01	CCL5_CCR1	CCL5 - CCR1	CCL	Secreted Signaling	KEGG: hsa04060
C12_Prolif T	C7_1 M2 macrophages	CCL5	CCR1	0.0735638	0	CCL5_CCR1	CCL5 - CCR1	CCL	Secreted Signaling	KEGG: hsa04060
C15_CD8 T	C7_1 M2 macrophages	CCL5	CCR1	0.0315533	0	CCL5_CCR1	CCL5 - CCR1	CCL	Secreted Signaling	KEGG: hsa04060
C16_CD8 cytox	C7_1 M2 macrophages	CCL5	CCR1	0.0718619	0	CCL5_CCR1	CCL5 - CCR1	CCL	Secreted Signaling	KEGG: hsa04060
C17_NK	C7_1 M2 macrophages	CCL5	CCR1	0.0342318	0	CCL5_CCR1	CCL5 - CCR1	CCL	Secreted Signaling	KEGG: hsa04060
C3_1 Monocytes	C3_1 Monocytes	CCL3	CCR1	0.0480346	0	CCL3_CCR1	CCL3 - CCR1	CCL	Secreted Signaling	KEGG: hsa04060
C1_0 M1 macrophages	C3_1 Monocytes	CCL3	CCR1	0.0743422	0	CCL3_CCR1	CCL3 - CCR1	CCL	Secreted Signaling	KEGG: hsa04060
C1_1 M1 macrophages	C3_1 Monocytes	CCL3	CCR1	0.0812635	0	CCL3_CCR1	CCL3 - CCR1	CCL	Secreted Signaling	KEGG: hsa04060
C0_0 M2 macrophages	C3_1 Monocytes	CCL3	CCR1	0.0323577	0	CCL3_CCR1	CCL3 - CCR1	CCL	Secreted Signaling	KEGG: hsa04060
C0_1 M2 macrophages	C3_1 Monocytes	CCL3	CCR1	0.0117223	0	CCL3_CCR1	CCL3 - CCR1	CCL	Secreted Signaling	KEGG: hsa04060
C2_0 M2 macrophages	C3_1 Monocytes	CCL3	CCR1	0.109279	0	CCL3_CCR1	CCL3 - CCR1	CCL	Secreted Signaling	KEGG: hsa04060
C3_0 M2 macrophages	C3_1 Monocytes	CCL3	CCR1	0.0766073	0	CCL3_CCR1	CCL3 - CCR1	CCL	Secreted Signaling	KEGG: hsa04060
C6_1 M2 macrophages	C3_1 Monocytes	CCL3	CCR1	0.0999334	0	CCL3_CCR1	CCL3 - CCR1	CCL	Secreted Signaling	KEGG: hsa04060
C7_0 M2 macrophages	C3_1 Monocytes	CCL3	CCR1	0.116452	0	CCL3_CCR1	CCL3 - CCR1	CCL	Secreted Signaling	KEGG: hsa04060
C7_1 M2 macrophages	C3_1 Monocytes	CCL3	CCR1	0.108991	0	CCL3_CCR1	CCL3 - CCR1	CCL	Secreted Signaling	KEGG: hsa04060
C4_0 DC	C3_1 Monocytes	CCL3	CCR1	0.0170702	0	CCL3_CCR1	CCL3 - CCR1	CCL	Secreted Signaling	KEGG: hsa04060
C5_0 DC	C3_1 Monocytes	CCL3	CCR1	0.0667346	0	CCL3_CCR1	CCL3 - CCR1	CCL	Secreted Signaling	KEGG: hsa04060
C5_1 DC	C3_1 Monocytes	CCL3	CCR1	0.036915	0	CCL3_CCR1	CCL3 - CCR1	CCL	Secreted Signaling	KEGG: hsa04060
C9_0 DC	C3_1 Monocytes	CCL3	CCR1	0.019336	0	CCL3_CCR1	CCL3 - CCR1	CCL	Secreted Signaling	KEGG: hsa04060
C6_0 Epithelial-like cells	C3_1 Monocytes	CCL3	CCR1	0.0863764	0	CCL3_CCR1	CCL3 - CCR1	CCL	Secreted Signaling	KEGG: hsa04060
C15_CD8 T	C3_1 Monocytes	CCL3	CCR1	0.0142008	0	CCL3_CCR1	CCL3 - CCR1	CCL	Secreted Signaling	KEGG: hsa04060
C17_NK	C3_1 Monocytes	CCL3	CCR1	0.0329927	0	CCL3_CCR1	CCL3 - CCR1	CCL	Secreted Signaling	KEGG: hsa04060
C3_1 Monocytes	C0_0 M2 macrophages	CCL3	CCR1	0.0964604	0	CCL3_CCR1	CCL3 - CCR1	CCL	Secreted Signaling	KEGG: hsa04060
C1_0 M1 macrophages	C0_0 M2 macrophages	CCL3	CCR1	0.145243	0	CCL3_CCR1	CCL3 - CCR1	CCL	Secreted Signaling	KEGG: hsa04060
C1_1 M1 macrophages	C0_0 M2 macrophages	CCL3	CCR1	0.157641	0	CCL3_CCR1	CCL3 - CCR1	CCL	Secreted Signaling	KEGG: hsa04060
C0_0 M2 macrophages	C0_0 M2 macrophages	CCL3	CCR1	0.066076	0	CCL3_CCR1	CCL3 - CCR1	CCL	Secreted Signaling	KEGG: hsa04060
C0_1 M2 macrophages	C0_0 M2 macrophages	CCL3	CCR1	0.0244814	0	CCL3_CCR1	CCL3 - CCR1	CCL	Secreted Signaling	KEGG: hsa04060
C2_0 M2 macrophages	C0_0 M2 macrophages	CCL3	CCR1	0.206081	0	CCL3_CCR1	CCL3 - CCR1	CCL	Secreted Signaling	KEGG: hsa04060
C3_0 M2 macrophages	C0_0 M2 macrophages	CCL3	CCR1	0.14932	0	CCL3_CCR1	CCL3 - CCR1	CCL	Secreted Signaling	KEGG: hsa04060
C6_1 M2 macrophages	C0_0 M2 macrophages	CCL3	CCR1	0.190226	0	CCL3_CCR1	CCL3 - CCR1	CCL	Secreted Signaling	KEGG: hsa04060
C7_0 M2 macrophages	C0_0 M2 macrophages	CCL3	CCR1	0.218054	0	CCL3_CCR1	CCL3 - CCR1	CCL	Secreted Signaling	KEGG: hsa04060
C7_1 M2 macrophages	C0_0 M2 macrophages	CCL3	CCR1	0.205597	0	CCL3_CCR1	CCL3 - CCR1	CCL	Secreted Signaling	KEGG: hsa04060
C4_0 DC	C0_0 M2 macrophages	CCL3	CCR1	0.0354417	0	CCL3_CCR1	CCL3 - CCR1	CCL	Secreted Signaling	KEGG: hsa04060
C5_0 DC	C0_0 M2 macrophages	CCL3	CCR1	0.13141	0	CCL3_CCR1	CCL3 - CCR1	CCL	Secreted Signaling	KEGG: hsa04060
C5_1 DC	C0_0 M2 macrophages	CCL3	CCR1	0.075014	0	CCL3_CCR1	CCL3 - CCR1	CCL	Secreted Signaling	KEGG: hsa04060
C9_0 DC	C0_0 M2 macrophages	CCL3	CCR1	0.0400465	0	CCL3_CCR1	CCL3 - CCR1	CCL	Secreted Signaling	KEGG: hsa04060
C6_0 Epithelial-like cells	C0_0 M2 macrophages	CCL3	CCR1	0.166688	0	CCL3_CCR1	CCL3 - CCR1	CCL	Secreted Signaling	KEGG: hsa04060
C13_CD4 T	C0_0 M2 macrophages	CCL3	CCR1	0.00843008	0	CCL3_CCR1	CCL3 - CCR1	CCL	Secreted Signaling	KEGG: hsa04060
C14_T reg	C0_0 M2 macrophages	CCL3	CCR1	0.00843008	0	CCL3_CCR1	CCL3 - CCR1	CCL	Secreted Signaling	KEGG: hsa04060
C15_CD8 T	C0_0 M2 macrophages	CCL3	CCR1	0.029577	0	CCL3_CCR1	CCL3 - CCR1	CCL	Secreted Signaling	KEGG: hsa04060
C16_CD8 cytox	C0_0 M2 macrophages	CCL3	CCR1	0.0132958	0	CCL3_CCR1	CCL3 - CCR1	CCL	Secreted Signaling	KEGG: hsa04060
C17_NK	C0_0 M2 macrophages	CCL3	CCR1	0.0673267	0	CCL3_CCR1	CCL3 - CCR1	CCL	Secreted Signaling	KEGG: hsa04060
C3_1 Monocytes	C0_1 M2 macrophages	CCL3	CCR1	0.0532993	0	CCL3_CCR1	CCL3 - CCR1	CCL	Secreted Signaling	KEGG: hsa04060
C1_0 M1 macrophages	C0_1 M2 macrophages	CCL3	CCR1	0.0822411	0	CCL3_CCR1	CCL3 - CCR1	CCL	Secreted Signaling	KEGG: hsa04060
C1_1 M1 macrophages	C0_1 M2 macrophages	CCL3	CCR1	0.0898264	0	CCL3_CCR1	CCL3 - CCR1	CCL	Secreted Signaling	KEGG: hsa04060
C0_0 M2 macrophages	C0_1 M2 macrophages	CCL3	CCR1	0.0359691	0	CCL3_CCR1	CCL3 - CCR1	CCL	Secreted Signaling	KEGG: hsa04060
C0_1 M2 macrophages	C0_1 M2 macrophages	CCL3	CCR1	0.0130616	0	CCL3_CCR1	CCL3 - CCR1	CCL	Secreted Signaling	KEGG: hsa04060
C2_0 M2 macrophages	C0_1 M2 macrophages	CCL3	CCR1	0.120407	0	CCL3_CCR1	CCL3 - CCR1	CCL	Secreted Signaling	KEGG: hsa04060
C3_0 M2 macrophages	C0_1 M2 macrophages	CCL3	CCR1	0.0847248	0	CCL3_CCR1	CCL3 - CCR1	CCL	Secreted Signaling	KEGG: hsa04060
C6_1 M2 macrophages	C0_1 M2 macrophages	CCL3	CCR1	0.110228	0	CCL3_CCR1	CCL3 - CCR1	CCL	Secreted Signaling	KEGG: hsa04060
C7_0 M2 macrophages	C0_1 M2 macrophages	CCL3	CCR1	0.128206	0	CCL3_CCR1	CCL3 - CCR1	CCL	Secreted Signaling	KEGG: hsa04060
C7_1 M2 macrophages	C0_1 M2 macrophages	CCL3	CCR1	0.120093	0	CCL3_CCR1	CCL3 - CCR1	CCL	Secreted Signaling	KEGG: hsa04060
C4_0 DC	C0_1 M2 macrophages	CCL3	CCR1	0.0190089	0	CCL3_CCR1	CCL3 - CCR1	CCL	Secreted Signaling	KEGG: hsa04060
C5_0 DC	C0_1 M2 macrophages	CCL3	CCR1	0.0738897	0	CCL3_CCR1	CCL3 - CCR1	CCL	Secreted Signaling	KEGG: hsa04060
C5_1 DC	C0_1 M2 macrophages	CCL3	CCR1	0.0410134	0	CCL3_CCR1	CCL3 - CCR1	CCL	Secreted Signaling	KEGG: hsa04060
C9_0 DC	C0_1 M2 macrophages	CCL3	CCR1	0.0215263	0	CCL3_CCR1	CCL3 - CCR1	CCL	Secreted Signaling	KEGG: hsa04060
C6_0 Epithelial-like cells	C0_1 M2 macrophages	CCL3	CCR1	0.0954222	0	CCL3_CCR1	CCL3 - CCR1	CCL	Secreted Signaling	KEGG: hsa04060
C13_CD4 T	C0_1 M2 macrophages	CCL3	CCR1	0.00446346	0	CCL3_CCR1	CCL3 - CCR1	CCL	Secreted Signaling	KEGG: hsa04060
C14_T reg	C0_1 M2 macrophages	CCL3	CCR1	0.00446346	0	CCL3_CCR1	CCL3 - CCR1	CCL	Secreted Signaling	KEGG: hsa04060
C15_CD8 T	C0_1 M2 macrophages	CCL3	CCR1	0.0158188	0	CCL3_CCR1	CCL3 - CCR1	CCL	Secreted Signaling	KEGG: hsa04060
C16_CD8 cytox	C0_1 M2 macrophages	CCL3	CCR1	0.007056	0	CCL3_CCR1	CCL3 - CCR1	CCL	Secreted Signaling	KEGG: hsa04060
C17_NK	C0_1 M2 macrophages	CCL3	CCR1	0.0366723	0	CCL3_CCR1	CCL3 - CCR1	CCL	Secreted Signaling	KEGG: hsa04060
C3_1 Monocytes	C2_0 M2 macrophages	CCL3	CCR1	0.0480346	0	CCL3_CCR1	CCL3 - CCR1	CCL	Secreted Signaling	KEGG: hsa04060
C1_0 M1 macrophages	C2_0 M2 macrophages	CCL3	CCR1	0.0743422	0	CCL3_CCR1	CCL3 - CCR1	CCL	Secreted Signaling	KEGG: hsa04060
C1_1 M1 macrophages	C2_0 M2 macrophages	CCL3	CCR1	0.0812635	0	CCL3_CCR1	CCL3 - CCR1	CCL	Secreted Signaling	KEGG: hsa04060
C0_0 M2 macrophages	C2_0 M2 macrophages	CCL3	CCR1	0.0323577	0	CCL3_CCR1	CCL3 - CCR1	CCL	Secreted Signaling	KEGG: hsa04060
C0_1 M2 macrophages	C2_0 M2 macrophages	CCL3	CCR1	0.0117223	0	CCL3_CCR1	CCL3 - CCR1	CCL	Secreted Signaling	KEGG: hsa04060
C2_0 M2 macrophages	C2_0 M2 macrophages	CCL3	CCR1	0.109279	0	CCL3_CCR1	CCL3 - CCR1	CCL	Secreted Signaling	KEGG: hsa04060
C3_0 M2 macrophages	C2_0 M2 macrophages	CCL3	CCR1	0.0766073	0	CCL3_CCR1	CCL3 - CCR1	CCL	Secreted Signaling	KEGG: hsa04060
C6_1 M2 macrophages	C2_0 M2 macrophages	CCL3	CCR1	0.0999334	0	CCL3_CCR1	CCL3 - CCR1	CCL	Secreted Signaling	KEGG: hsa04060
C7_0 M2 macrophages	C2_0 M2 macrophages	CCL3	CCR1	0.116452	0	CCL3_CCR1	CCL3 - CCR1	CCL	Secreted Signaling	KEGG: hsa04060
C7_1 M2 macrophages	C2_0 M2 macrophages	CCL3	CCR1	0.108991	0	CCL3_CCR1	CCL3 - CCR1	CCL	Secreted Signaling	KEGG: hsa04060
C4_0 DC	C2_0 M2 macrophages	CCL3	CCR1	0.0170702	0	CCL3_CCR1	CCL3 - CCR1	CCL	Secreted Signaling	KEGG: hsa04060
C5_0 DC	C2_0 M2 macrophages	CCL3	CCR1	0.0667346	0	CCL3_CCR1	CCL3 - CCR1	CCL	Secreted Signaling	KEGG: hsa04060
C5_1 DC	C2_0 M2 macrophages	CCL3	CCR1	0.036915	0	CCL3_CCR1	CCL3 - CCR1	CCL	Secreted Signaling	KEGG: hsa04060
C9_0 DC	C2_0 M2 macrophages	CCL3	CCR1	0.019336	0	CCL3_CCR1	CCL3 - CCR1	CCL	Secreted Signaling	KEGG: hsa04060
C6_0 Epithelial-like cells	C2_0 M2 macrophages	CCL3	CCR1	0.0863764	0	CCL3_CCR1	CCL3 - CCR1	CCL	Secreted Signaling	KEGG: hsa04060
C13_CD4 T	C2_0 M2 macrophages	CCL3	CCR1	0.00400219	0.01	CCL3_CCR1	CCL3 - CCR1	CCL	Secreted Signaling	KEGG: hsa04060
C14_T reg	C2_0 M2 macrophages	CCL3	CCR1	0.00400219	0.01	CCL3_CCR1	CCL3 - CCR1	CCL	Secreted Signaling	KEGG: hsa04060
C15_CD8 T	C2_0 M2 macrophages	CCL3	CCR1	0.0142008	0	CCL3_CCR1	CCL3 - CCR1	CCL	Secreted Signaling	KEGG: hsa04060
C16_CD8 cytox	C2_0 M2 macrophages	CCL3	CCR1	0.00632851	0	CCL3_CCR1	CCL3 - CCR1	CCL	Secreted Signaling	KEGG: hsa04060
C17_NK	C2_0 M2 macrophages	CCL3	CCR1	0.0329927	0	CCL3_CCR1	CCL3 - CCR1	CCL	Secreted Signaling	KEGG: hsa04060
C3_1 Monocytes	C3_0 M2 macrophages	CCL3	CCR1	0.0351061	0	CCL3_CCR1	CCL3 - CCR1	CCL	Secreted Signaling	KEGG: hsa04060
C1_0 M1 macrophages	C3_0 M2 macrophages	CCL3	CCR1	0.0547401	0	CCL3_CCR1	CCL3 - CCR1	CCL	Secreted Signaling	KEGG: hsa04060
C1_1 M1 macrophages	C3_0 M2 macrophages	CCL3	CCR1	0.0599546	0	CCL3_CCR1	CCL3 - CCR1	CCL	Secreted Signaling	KEGG: hsa04060
C0_0 M2 macrophages	C3_0 M2 macrophages	CCL3	CCR1	0.0235443	0	CCL3_CCR1	CCL3 - CCR1	CCL	Secreted Signaling	KEGG: hsa04060
C0_1 M2 macrophages	C3_0 M2 macrophages	CCL3	CCR1	0.00848014	0	CCL3_CCR1	CCL3 - CCR1	CCL	Secreted Signaling	KEGG: hsa04060
C2_0 M2 macrophages	C3_0 M2 macrophages	CCL3	CCR1	0.0812736	0	CCL3_CCR1	CCL3 - CCR1	CCL	Secreted Signaling	KEGG: hsa04060
C3_0 M2 macrophages	C3_0 M2 macrophages	CCL3	CCR1	0.0564444	0	CCL3_CCR1	CCL3 - CCR1	CCL	Secreted Signaling	KEGG: hsa04060
C6_1 M2 macrophages	C3_0 M2 macrophages	CCL3	CCR1	0.074124	0	CCL3_CCR1	CCL3 - CCR1	CCL	Secreted Signaling	KEGG: hsa04060
C7_0 M2 macrophages	C3_0 M2 macrophages	CCL3	CCR1	0.0867879	0	CCL3_CCR1	CCL3 - CCR1	CCL	Secreted Signaling	KEGG: hsa04060
C7_1 M2 macrophages	C3_0 M2 macrophages	CCL3	CCR1	0.0810526	0	CCL3_CCR1	CCL3 - CCR1	CCL	Secreted Signaling	KEGG: hsa04060
C4_0 DC	C3_0 M2 macrophages	CCL3	CCR1	0.0123675	0	CCL3_CCR1	CCL3 - CCR1	CCL	Secreted Signaling	KEGG: hsa04060
C5_0 DC	C3_0 M2 macrophages	CCL3	CCR1	0.0490322	0	CCL3_CCR1	CCL3 - CCR1	CCL	Secreted Signaling	KEGG: hsa04060
C5_1 DC	C3_0 M2 macrophages	CCL3	CCR1	0.0268948	0	CCL3_CCR1	CCL3 - CCR1	CCL	Secreted Signaling	KEGG: hsa04060
C9_0 DC	C3_0 M2 macrophages	CCL3	CCR1	0.0140179	0	CCL3_CCR1	CCL3 - CCR1	CCL	Secreted Signaling	KEGG: hsa04060
C6_0 Epithelial-like cells	C3_0 M2 macrophages	CCL3	CCR1	0.06382	0	CCL3_CCR1	CCL3 - CCR1	CCL	Secreted Signaling	KEGG: hsa04060
C15_CD8 T	C3_0 M2 macrophages	CCL3	CCR1	0.0102803	0	CCL3_CCR1	CCL3 - CCR1	CCL	Secreted Signaling	KEGG: hsa04060
C17_NK	C3_0 M2 macrophages	CCL3	CCR1	0.0240106	0	CCL3_CCR1	CCL3 - CCR1	CCL	Secreted Signaling	KEGG: hsa04060
C3_1 Monocytes	C7_0 M2 macrophages	CCL3	CCR1	0.0480346	0	CCL3_CCR1	CCL3 - CCR1	CCL	Secreted Signaling	KEGG: hsa04060
C1_0 M1 macrophages	C7_0 M2 macrophages	CCL3	CCR1	0.0743422	0	CCL3_CCR1	CCL3 - CCR1	CCL	Secreted Signaling	KEGG: hsa04060
C1_1 M1 macrophages	C7_0 M2 macrophages	CCL3	CCR1	0.0812635	0	CCL3_CCR1	CCL3 - CCR1	CCL	Secreted Signaling	KEGG: hsa04060
C0_0 M2 macrophages	C7_0 M2 macrophages	CCL3	CCR1	0.0323577	0	CCL3_CCR1	CCL3 - CCR1	CCL	Secreted Signaling	KEGG: hsa04060
C0_1 M2 macrophages	C7_0 M2 macrophages	CCL3	CCR1	0.0117223	0	CCL3_CCR1	CCL3 - CCR1	CCL	Secreted Signaling	KEGG: hsa04060
C2_0 M2 macrophages	C7_0 M2 macrophages	CCL3	CCR1	0.109279	0	CCL3_CCR1	CCL3 - CCR1	CCL	Secreted Signaling	KEGG: hsa04060
C3_0 M2 macrophages	C7_0 M2 macrophages	CCL3	CCR1	0.0766073	0	CCL3_CCR1	CCL3 - CCR1	CCL	Secreted Signaling	KEGG: hsa04060
C6_1 M2 macrophages	C7_0 M2 macrophages	CCL3	CCR1	0.0999334	0	CCL3_CCR1	CCL3 - CCR1	CCL	Secreted Signaling	KEGG: hsa04060
C7_0 M2 macrophages	C7_0 M2 macrophages	CCL3	CCR1	0.116452	0	CCL3_CCR1	CCL3 - CCR1	CCL	Secreted Signaling	KEGG: hsa04060
C7_1 M2 macrophages	C7_0 M2 macrophages	CCL3	CCR1	0.108991	0	CCL3_CCR1	CCL3 - CCR1	CCL	Secreted Signaling	KEGG: hsa04060
C4_0 DC	C7_0 M2 macrophages	CCL3	CCR1	0.0170702	0	CCL3_CCR1	CCL3 - CCR1	CCL	Secreted Signaling	KEGG: hsa04060
C5_0 DC	C7_0 M2 macrophages	CCL3	CCR1	0.0667346	0	CCL3_CCR1	CCL3 - CCR1	CCL	Secreted Signaling	KEGG: hsa04060
C5_1 DC	C7_0 M2 macrophages	CCL3	CCR1	0.036915	0	CCL3_CCR1	CCL3 - CCR1	CCL	Secreted Signaling	KEGG: hsa04060
C9_0 DC	C7_0 M2 macrophages	CCL3	CCR1	0.019336	0	CCL3_CCR1	CCL3 - CCR1	CCL	Secreted Signaling	KEGG: hsa04060
C6_0 Epithelial-like cells	C7_0 M2 macrophages	CCL3	CCR1	0.0863764	0	CCL3_CCR1	CCL3 - CCR1	CCL	Secreted Signaling	KEGG: hsa04060
C15_CD8 T	C7_0 M2 macrophages	CCL3	CCR1	0.0142008	0	CCL3_CCR1	CCL3 - CCR1	CCL	Secreted Signaling	KEGG: hsa04060
C17_NK	C7_0 M2 macrophages	CCL3	CCR1	0.0329927	0	CCL3_CCR1	CCL3 - CCR1	CCL	Secreted Signaling	KEGG: hsa04060
C3_1 Monocytes	C7_1 M2 macrophages	CCL3	CCR1	0.0606213	0	CCL3_CCR1	CCL3 - CCR1	CCL	Secreted Signaling	KEGG: hsa04060
C1_0 M1 macrophages	C7_1 M2 macrophages	CCL3	CCR1	0.0931478	0	CCL3_CCR1	CCL3 - CCR1	CCL	Secreted Signaling	KEGG: hsa04060
C1_1 M1 macrophages	C7_1 M2 macrophages	CCL3	CCR1	0.101628	0	CCL3_CCR1	CCL3 - CCR1	CCL	Secreted Signaling	KEGG: hsa04060
C0_0 M2 macrophages	C7_1 M2 macrophages	CCL3	CCR1	0.0410135	0	CCL3_CCR1	CCL3 - CCR1	CCL	Secreted Signaling	KEGG: hsa04060
C0_1 M2 macrophages	C7_1 M2 macrophages	CCL3	CCR1	0.0149432	0.01	CCL3_CCR1	CCL3 - CCR1	CCL	Secreted Signaling	KEGG: hsa04060
C2_0 M2 macrophages	C7_1 M2 macrophages	CCL3	CCR1	0.135627	0	CCL3_CCR1	CCL3 - CCR1	CCL	Secreted Signaling	KEGG: hsa04060
C3_0 M2 macrophages	C7_1 M2 macrophages	CCL3	CCR1	0.0959265	0	CCL3_CCR1	CCL3 - CCR1	CCL	Secreted Signaling	KEGG: hsa04060
C6_1 M2 macrophages	C7_1 M2 macrophages	CCL3	CCR1	0.124343	0	CCL3_CCR1	CCL3 - CCR1	CCL	Secreted Signaling	KEGG: hsa04060
C7_0 M2 macrophages	C7_1 M2 macrophages	CCL3	CCR1	0.14425	0	CCL3_CCR1	CCL3 - CCR1	CCL	Secreted Signaling	KEGG: hsa04060
C7_1 M2 macrophages	C7_1 M2 macrophages	CCL3	CCR1	0.13528	0	CCL3_CCR1	CCL3 - CCR1	CCL	Secreted Signaling	KEGG: hsa04060
C4_0 DC	C7_1 M2 macrophages	CCL3	CCR1	0.0217284	0	CCL3_CCR1	CCL3 - CCR1	CCL	Secreted Signaling	KEGG: hsa04060
C5_0 DC	C7_1 M2 macrophages	CCL3	CCR1	0.08379	0	CCL3_CCR1	CCL3 - CCR1	CCL	Secreted Signaling	KEGG: hsa04060
C5_1 DC	C7_1 M2 macrophages	CCL3	CCR1	0.046731	0	CCL3_CCR1	CCL3 - CCR1	CCL	Secreted Signaling	KEGG: hsa04060
C9_0 DC	C7_1 M2 macrophages	CCL3	CCR1	0.0245969	0	CCL3_CCR1	CCL3 - CCR1	CCL	Secreted Signaling	KEGG: hsa04060
C6_0 Epithelial-like cells	C7_1 M2 macrophages	CCL3	CCR1	0.107871	0	CCL3_CCR1	CCL3 - CCR1	CCL	Secreted Signaling	KEGG: hsa04060
C15_CD8 T	C7_1 M2 macrophages	CCL3	CCR1	0.0180903	0	CCL3_CCR1	CCL3 - CCR1	CCL	Secreted Signaling	KEGG: hsa04060
C17_NK	C7_1 M2 macrophages	CCL3	CCR1	0.0418111	0	CCL3_CCR1	CCL3 - CCR1	CCL	Secreted Signaling	KEGG: hsa04060
C3_1 Monocytes	C3_1 Monocytes	CCL3L1	CCR1	0.0566211	0	CCL3L1_CCR1	CCL3L1 - CCR1	CCL	Secreted Signaling	KEGG: hsa04060
C1_0 M1 macrophages	C3_1 Monocytes	CCL3L1	CCR1	0.0543361	0	CCL3L1_CCR1	CCL3L1 - CCR1	CCL	Secreted Signaling	KEGG: hsa04060
C1_1 M1 macrophages	C3_1 Monocytes	CCL3L1	CCR1	0.0550152	0	CCL3L1_CCR1	CCL3L1 - CCR1	CCL	Secreted Signaling	KEGG: hsa04060
C0_0 M2 macrophages	C3_1 Monocytes	CCL3L1	CCR1	0.00756199	0	CCL3L1_CCR1	CCL3L1 - CCR1	CCL	Secreted Signaling	KEGG: hsa04060
C2_0 M2 macrophages	C3_1 Monocytes	CCL3L1	CCR1	0.103501	0	CCL3L1_CCR1	CCL3L1 - CCR1	CCL	Secreted Signaling	KEGG: hsa04060
C3_0 M2 macrophages	C3_1 Monocytes	CCL3L1	CCR1	0.0659312	0	CCL3L1_CCR1	CCL3L1 - CCR1	CCL	Secreted Signaling	KEGG: hsa04060
C6_1 M2 macrophages	C3_1 Monocytes	CCL3L1	CCR1	0.101505	0	CCL3L1_CCR1	CCL3L1 - CCR1	CCL	Secreted Signaling	KEGG: hsa04060
C7_0 M2 macrophages	C3_1 Monocytes	CCL3L1	CCR1	0.0947353	0	CCL3L1_CCR1	CCL3L1 - CCR1	CCL	Secreted Signaling	KEGG: hsa04060
C7_1 M2 macrophages	C3_1 Monocytes	CCL3L1	CCR1	0.0835457	0	CCL3L1_CCR1	CCL3L1 - CCR1	CCL	Secreted Signaling	KEGG: hsa04060
C4_0 DC	C3_1 Monocytes	CCL3L1	CCR1	0.0175806	0	CCL3L1_CCR1	CCL3L1 - CCR1	CCL	Secreted Signaling	KEGG: hsa04060
C5_0 DC	C3_1 Monocytes	CCL3L1	CCR1	0.0810821	0	CCL3L1_CCR1	CCL3L1 - CCR1	CCL	Secreted Signaling	KEGG: hsa04060
C5_1 DC	C3_1 Monocytes	CCL3L1	CCR1	0.0388271	0	CCL3L1_CCR1	CCL3L1 - CCR1	CCL	Secreted Signaling	KEGG: hsa04060
C9_0 DC	C3_1 Monocytes	CCL3L1	CCR1	0.00632851	0.04	CCL3L1_CCR1	CCL3L1 - CCR1	CCL	Secreted Signaling	KEGG: hsa04060
C6_0 Epithelial-like cells	C3_1 Monocytes	CCL3L1	CCR1	0.0799724	0	CCL3L1_CCR1	CCL3L1 - CCR1	CCL	Secreted Signaling	KEGG: hsa04060
C15_CD8 T	C3_1 Monocytes	CCL3L1	CCR1	0.0158188	0	CCL3L1_CCR1	CCL3L1 - CCR1	CCL	Secreted Signaling	KEGG: hsa04060
C17_NK	C3_1 Monocytes	CCL3L1	CCR1	0.0231852	0	CCL3L1_CCR1	CCL3L1 - CCR1	CCL	Secreted Signaling	KEGG: hsa04060
C3_1 Monocytes	C0_0 M2 macrophages	CCL3L1	CCR1	0.112679	0	CCL3L1_CCR1	CCL3L1 - CCR1	CCL	Secreted Signaling	KEGG: hsa04060
C1_0 M1 macrophages	C0_0 M2 macrophages	CCL3L1	CCR1	0.108391	0	CCL3L1_CCR1	CCL3L1 - CCR1	CCL	Secreted Signaling	KEGG: hsa04060
C1_1 M1 macrophages	C0_0 M2 macrophages	CCL3L1	CCR1	0.109668	0	CCL3L1_CCR1	CCL3L1 - CCR1	CCL	Secreted Signaling	KEGG: hsa04060
C0_0 M2 macrophages	C0_0 M2 macrophages	CCL3L1	CCR1	0.0158656	0	CCL3L1_CCR1	CCL3L1 - CCR1	CCL	Secreted Signaling	KEGG: hsa04060
C0_1 M2 macrophages	C0_0 M2 macrophages	CCL3L1	CCR1	0.00843008	0	CCL3L1_CCR1	CCL3L1 - CCR1	CCL	Secreted Signaling	KEGG: hsa04060
C2_0 M2 macrophages	C0_0 M2 macrophages	CCL3L1	CCR1	0.196313	0	CCL3L1_CCR1	CCL3L1 - CCR1	CCL	Secreted Signaling	KEGG: hsa04060
C3_0 M2 macrophages	C0_0 M2 macrophages	CCL3L1	CCR1	0.129937	0	CCL3L1_CCR1	CCL3L1 - CCR1	CCL	Secreted Signaling	KEGG: hsa04060
C6_1 M2 macrophages	C0_0 M2 macrophages	CCL3L1	CCR1	0.192913	0	CCL3L1_CCR1	CCL3L1 - CCR1	CCL	Secreted Signaling	KEGG: hsa04060
C7_0 M2 macrophages	C0_0 M2 macrophages	CCL3L1	CCR1	0.181277	0	CCL3L1_CCR1	CCL3L1 - CCR1	CCL	Secreted Signaling	KEGG: hsa04060
C7_1 M2 macrophages	C0_0 M2 macrophages	CCL3L1	CCR1	0.161691	0	CCL3L1_CCR1	CCL3L1 - CCR1	CCL	Secreted Signaling	KEGG: hsa04060
C4_0 DC	C0_0 M2 macrophages	CCL3L1	CCR1	0.0364808	0	CCL3L1_CCR1	CCL3L1 - CCR1	CCL	Secreted Signaling	KEGG: hsa04060
C5_0 DC	C0_0 M2 macrophages	CCL3L1	CCR1	0.157319	0	CCL3L1_CCR1	CCL3L1 - CCR1	CCL	Secreted Signaling	KEGG: hsa04060
C5_1 DC	C0_0 M2 macrophages	CCL3L1	CCR1	0.0787382	0	CCL3L1_CCR1	CCL3L1 - CCR1	CCL	Secreted Signaling	KEGG: hsa04060
C9_0 DC	C0_0 M2 macrophages	CCL3L1	CCR1	0.0132958	0	CCL3L1_CCR1	CCL3L1 - CCR1	CCL	Secreted Signaling	KEGG: hsa04060
C6_0 Epithelial-like cells	C0_0 M2 macrophages	CCL3L1	CCR1	0.155342	0	CCL3L1_CCR1	CCL3L1 - CCR1	CCL	Secreted Signaling	KEGG: hsa04060
C15_CD8 T	C0_0 M2 macrophages	CCL3L1	CCR1	0.0328886	0	CCL3L1_CCR1	CCL3L1 - CCR1	CCL	Secreted Signaling	KEGG: hsa04060
C16_CD8 cytox	C0_0 M2 macrophages	CCL3L1	CCR1	0.00843008	0	CCL3L1_CCR1	CCL3L1 - CCR1	CCL	Secreted Signaling	KEGG: hsa04060
C17_NK	C0_0 M2 macrophages	CCL3L1	CCR1	0.0478176	0	CCL3L1_CCR1	CCL3L1 - CCR1	CCL	Secreted Signaling	KEGG: hsa04060
C3_1 Monocytes	C0_1 M2 macrophages	CCL3L1	CCR1	0.0627648	0	CCL3L1_CCR1	CCL3L1 - CCR1	CCL	Secreted Signaling	KEGG: hsa04060
C1_0 M1 macrophages	C0_1 M2 macrophages	CCL3L1	CCR1	0.0602477	0	CCL3L1_CCR1	CCL3L1 - CCR1	CCL	Secreted Signaling	KEGG: hsa04060
C1_1 M1 macrophages	C0_1 M2 macrophages	CCL3L1	CCR1	0.0609959	0	CCL3L1_CCR1	CCL3L1 - CCR1	CCL	Secreted Signaling	KEGG: hsa04060
C0_0 M2 macrophages	C0_1 M2 macrophages	CCL3L1	CCR1	0.00843008	0	CCL3L1_CCR1	CCL3L1 - CCR1	CCL	Secreted Signaling	KEGG: hsa04060
C0_1 M2 macrophages	C0_1 M2 macrophages	CCL3L1	CCR1	0.00446346	0	CCL3L1_CCR1	CCL3L1 - CCR1	CCL	Secreted Signaling	KEGG: hsa04060
C2_0 M2 macrophages	C0_1 M2 macrophages	CCL3L1	CCR1	0.114116	0	CCL3L1_CCR1	CCL3L1 - CCR1	CCL	Secreted Signaling	KEGG: hsa04060
C3_0 M2 macrophages	C0_1 M2 macrophages	CCL3L1	CCR1	0.0730069	0	CCL3L1_CCR1	CCL3L1 - CCR1	CCL	Secreted Signaling	KEGG: hsa04060
C6_1 M2 macrophages	C0_1 M2 macrophages	CCL3L1	CCR1	0.111941	0	CCL3L1_CCR1	CCL3L1 - CCR1	CCL	Secreted Signaling	KEGG: hsa04060
C7_0 M2 macrophages	C0_1 M2 macrophages	CCL3L1	CCR1	0.104556	0	CCL3L1_CCR1	CCL3L1 - CCR1	CCL	Secreted Signaling	KEGG: hsa04060
C7_1 M2 macrophages	C0_1 M2 macrophages	CCL3L1	CCR1	0.0923249	0	CCL3L1_CCR1	CCL3L1 - CCR1	CCL	Secreted Signaling	KEGG: hsa04060
C4_0 DC	C0_1 M2 macrophages	CCL3L1	CCR1	0.019576	0	CCL3L1_CCR1	CCL3L1 - CCR1	CCL	Secreted Signaling	KEGG: hsa04060
C5_0 DC	C0_1 M2 macrophages	CCL3L1	CCR1	0.0896277	0	CCL3L1_CCR1	CCL3L1 - CCR1	CCL	Secreted Signaling	KEGG: hsa04060
C5_1 DC	C0_1 M2 macrophages	CCL3L1	CCR1	0.0431284	0	CCL3L1_CCR1	CCL3L1 - CCR1	CCL	Secreted Signaling	KEGG: hsa04060
C9_0 DC	C0_1 M2 macrophages	CCL3L1	CCR1	0.007056	0	CCL3L1_CCR1	CCL3L1 - CCR1	CCL	Secreted Signaling	KEGG: hsa04060
C6_0 Epithelial-like cells	C0_1 M2 macrophages	CCL3L1	CCR1	0.0884123	0	CCL3L1_CCR1	CCL3L1 - CCR1	CCL	Secreted Signaling	KEGG: hsa04060
C15_CD8 T	C0_1 M2 macrophages	CCL3L1	CCR1	0.0176179	0	CCL3L1_CCR1	CCL3L1 - CCR1	CCL	Secreted Signaling	KEGG: hsa04060
C16_CD8 cytox	C0_1 M2 macrophages	CCL3L1	CCR1	0.00446346	0	CCL3L1_CCR1	CCL3L1 - CCR1	CCL	Secreted Signaling	KEGG: hsa04060
C17_NK	C0_1 M2 macrophages	CCL3L1	CCR1	0.0258001	0	CCL3L1_CCR1	CCL3L1 - CCR1	CCL	Secreted Signaling	KEGG: hsa04060
C3_1 Monocytes	C2_0 M2 macrophages	CCL3L1	CCR1	0.0566211	0	CCL3L1_CCR1	CCL3L1 - CCR1	CCL	Secreted Signaling	KEGG: hsa04060
C1_0 M1 macrophages	C2_0 M2 macrophages	CCL3L1	CCR1	0.0543361	0	CCL3L1_CCR1	CCL3L1 - CCR1	CCL	Secreted Signaling	KEGG: hsa04060
C1_1 M1 macrophages	C2_0 M2 macrophages	CCL3L1	CCR1	0.0550152	0	CCL3L1_CCR1	CCL3L1 - CCR1	CCL	Secreted Signaling	KEGG: hsa04060
C0_0 M2 macrophages	C2_0 M2 macrophages	CCL3L1	CCR1	0.00756199	0	CCL3L1_CCR1	CCL3L1 - CCR1	CCL	Secreted Signaling	KEGG: hsa04060
C0_1 M2 macrophages	C2_0 M2 macrophages	CCL3L1	CCR1	0.00400219	0.01	CCL3L1_CCR1	CCL3L1 - CCR1	CCL	Secreted Signaling	KEGG: hsa04060
C2_0 M2 macrophages	C2_0 M2 macrophages	CCL3L1	CCR1	0.103501	0	CCL3L1_CCR1	CCL3L1 - CCR1	CCL	Secreted Signaling	KEGG: hsa04060
C3_0 M2 macrophages	C2_0 M2 macrophages	CCL3L1	CCR1	0.0659312	0	CCL3L1_CCR1	CCL3L1 - CCR1	CCL	Secreted Signaling	KEGG: hsa04060
C6_1 M2 macrophages	C2_0 M2 macrophages	CCL3L1	CCR1	0.101505	0	CCL3L1_CCR1	CCL3L1 - CCR1	CCL	Secreted Signaling	KEGG: hsa04060
C7_0 M2 macrophages	C2_0 M2 macrophages	CCL3L1	CCR1	0.0947353	0	CCL3L1_CCR1	CCL3L1 - CCR1	CCL	Secreted Signaling	KEGG: hsa04060
C7_1 M2 macrophages	C2_0 M2 macrophages	CCL3L1	CCR1	0.0835457	0	CCL3L1_CCR1	CCL3L1 - CCR1	CCL	Secreted Signaling	KEGG: hsa04060
C4_0 DC	C2_0 M2 macrophages	CCL3L1	CCR1	0.0175806	0	CCL3L1_CCR1	CCL3L1 - CCR1	CCL	Secreted Signaling	KEGG: hsa04060
C5_0 DC	C2_0 M2 macrophages	CCL3L1	CCR1	0.0810821	0	CCL3L1_CCR1	CCL3L1 - CCR1	CCL	Secreted Signaling	KEGG: hsa04060
C5_1 DC	C2_0 M2 macrophages	CCL3L1	CCR1	0.0388271	0	CCL3L1_CCR1	CCL3L1 - CCR1	CCL	Secreted Signaling	KEGG: hsa04060
C9_0 DC	C2_0 M2 macrophages	CCL3L1	CCR1	0.00632851	0	CCL3L1_CCR1	CCL3L1 - CCR1	CCL	Secreted Signaling	KEGG: hsa04060
C6_0 Epithelial-like cells	C2_0 M2 macrophages	CCL3L1	CCR1	0.0799724	0	CCL3L1_CCR1	CCL3L1 - CCR1	CCL	Secreted Signaling	KEGG: hsa04060
C15_CD8 T	C2_0 M2 macrophages	CCL3L1	CCR1	0.0158188	0	CCL3L1_CCR1	CCL3L1 - CCR1	CCL	Secreted Signaling	KEGG: hsa04060
C16_CD8 cytox	C2_0 M2 macrophages	CCL3L1	CCR1	0.00400219	0.01	CCL3L1_CCR1	CCL3L1 - CCR1	CCL	Secreted Signaling	KEGG: hsa04060
C17_NK	C2_0 M2 macrophages	CCL3L1	CCR1	0.0231852	0	CCL3L1_CCR1	CCL3L1 - CCR1	CCL	Secreted Signaling	KEGG: hsa04060
C3_1 Monocytes	C3_0 M2 macrophages	CCL3L1	CCR1	0.0414822	0	CCL3L1_CCR1	CCL3L1 - CCR1	CCL	Secreted Signaling	KEGG: hsa04060
C1_0 M1 macrophages	C3_0 M2 macrophages	CCL3L1	CCR1	0.0397824	0	CCL3L1_CCR1	CCL3L1 - CCR1	CCL	Secreted Signaling	KEGG: hsa04060
C1_1 M1 macrophages	C3_0 M2 macrophages	CCL3L1	CCR1	0.0402874	0	CCL3L1_CCR1	CCL3L1 - CCR1	CCL	Secreted Signaling	KEGG: hsa04060
C0_0 M2 macrophages	C3_0 M2 macrophages	CCL3L1	CCR1	0.00546415	0.03	CCL3L1_CCR1	CCL3L1 - CCR1	CCL	Secreted Signaling	KEGG: hsa04060
C2_0 M2 macrophages	C3_0 M2 macrophages	CCL3L1	CCR1	0.0768486	0	CCL3L1_CCR1	CCL3L1 - CCR1	CCL	Secreted Signaling	KEGG: hsa04060
C3_0 M2 macrophages	C3_0 M2 macrophages	CCL3L1	CCR1	0.0484309	0	CCL3L1_CCR1	CCL3L1 - CCR1	CCL	Secreted Signaling	KEGG: hsa04060
C6_1 M2 macrophages	C3_0 M2 macrophages	CCL3L1	CCR1	0.0753236	0	CCL3L1_CCR1	CCL3L1 - CCR1	CCL	Secreted Signaling	KEGG: hsa04060
C7_0 M2 macrophages	C3_0 M2 macrophages	CCL3L1	CCR1	0.0701637	0	CCL3L1_CCR1	CCL3L1 - CCR1	CCL	Secreted Signaling	KEGG: hsa04060
C7_1 M2 macrophages	C3_0 M2 macrophages	CCL3L1	CCR1	0.0616786	0	CCL3L1_CCR1	CCL3L1 - CCR1	CCL	Secreted Signaling	KEGG: hsa04060
C4_0 DC	C3_0 M2 macrophages	CCL3L1	CCR1	0.0127391	0	CCL3L1_CCR1	CCL3L1 - CCR1	CCL	Secreted Signaling	KEGG: hsa04060
C5_0 DC	C3_0 M2 macrophages	CCL3L1	CCR1	0.0598177	0	CCL3L1_CCR1	CCL3L1 - CCR1	CCL	Secreted Signaling	KEGG: hsa04060
C5_1 DC	C3_0 M2 macrophages	CCL3L1	CCR1	0.0283031	0	CCL3L1_CCR1	CCL3L1 - CCR1	CCL	Secreted Signaling	KEGG: hsa04060
C9_0 DC	C3_0 M2 macrophages	CCL3L1	CCR1	0.00457128	0.04	CCL3L1_CCR1	CCL3L1 - CCR1	CCL	Secreted Signaling	KEGG: hsa04060
C6_0 Epithelial-like cells	C3_0 M2 macrophages	CCL3L1	CCR1	0.0589804	0	CCL3L1_CCR1	CCL3L1 - CCR1	CCL	Secreted Signaling	KEGG: hsa04060
C15_CD8 T	C3_0 M2 macrophages	CCL3L1	CCR1	0.0114568	0	CCL3L1_CCR1	CCL3L1 - CCR1	CCL	Secreted Signaling	KEGG: hsa04060
C17_NK	C3_0 M2 macrophages	CCL3L1	CCR1	0.0168267	0	CCL3L1_CCR1	CCL3L1 - CCR1	CCL	Secreted Signaling	KEGG: hsa04060
C3_1 Monocytes	C7_0 M2 macrophages	CCL3L1	CCR1	0.0566211	0	CCL3L1_CCR1	CCL3L1 - CCR1	CCL	Secreted Signaling	KEGG: hsa04060
C1_0 M1 macrophages	C7_0 M2 macrophages	CCL3L1	CCR1	0.0543361	0	CCL3L1_CCR1	CCL3L1 - CCR1	CCL	Secreted Signaling	KEGG: hsa04060
C1_1 M1 macrophages	C7_0 M2 macrophages	CCL3L1	CCR1	0.0550152	0	CCL3L1_CCR1	CCL3L1 - CCR1	CCL	Secreted Signaling	KEGG: hsa04060
C0_0 M2 macrophages	C7_0 M2 macrophages	CCL3L1	CCR1	0.00756199	0.01	CCL3L1_CCR1	CCL3L1 - CCR1	CCL	Secreted Signaling	KEGG: hsa04060
C2_0 M2 macrophages	C7_0 M2 macrophages	CCL3L1	CCR1	0.103501	0	CCL3L1_CCR1	CCL3L1 - CCR1	CCL	Secreted Signaling	KEGG: hsa04060
C3_0 M2 macrophages	C7_0 M2 macrophages	CCL3L1	CCR1	0.0659312	0	CCL3L1_CCR1	CCL3L1 - CCR1	CCL	Secreted Signaling	KEGG: hsa04060
C6_1 M2 macrophages	C7_0 M2 macrophages	CCL3L1	CCR1	0.101505	0	CCL3L1_CCR1	CCL3L1 - CCR1	CCL	Secreted Signaling	KEGG: hsa04060
C7_0 M2 macrophages	C7_0 M2 macrophages	CCL3L1	CCR1	0.0947353	0	CCL3L1_CCR1	CCL3L1 - CCR1	CCL	Secreted Signaling	KEGG: hsa04060
C7_1 M2 macrophages	C7_0 M2 macrophages	CCL3L1	CCR1	0.0835457	0	CCL3L1_CCR1	CCL3L1 - CCR1	CCL	Secreted Signaling	KEGG: hsa04060
C4_0 DC	C7_0 M2 macrophages	CCL3L1	CCR1	0.0175806	0	CCL3L1_CCR1	CCL3L1 - CCR1	CCL	Secreted Signaling	KEGG: hsa04060
C5_0 DC	C7_0 M2 macrophages	CCL3L1	CCR1	0.0810821	0	CCL3L1_CCR1	CCL3L1 - CCR1	CCL	Secreted Signaling	KEGG: hsa04060
C5_1 DC	C7_0 M2 macrophages	CCL3L1	CCR1	0.0388271	0	CCL3L1_CCR1	CCL3L1 - CCR1	CCL	Secreted Signaling	KEGG: hsa04060
C9_0 DC	C7_0 M2 macrophages	CCL3L1	CCR1	0.00632851	0	CCL3L1_CCR1	CCL3L1 - CCR1	CCL	Secreted Signaling	KEGG: hsa04060
C6_0 Epithelial-like cells	C7_0 M2 macrophages	CCL3L1	CCR1	0.0799724	0	CCL3L1_CCR1	CCL3L1 - CCR1	CCL	Secreted Signaling	KEGG: hsa04060
C15_CD8 T	C7_0 M2 macrophages	CCL3L1	CCR1	0.0158188	0	CCL3L1_CCR1	CCL3L1 - CCR1	CCL	Secreted Signaling	KEGG: hsa04060
C17_NK	C7_0 M2 macrophages	CCL3L1	CCR1	0.0231852	0	CCL3L1_CCR1	CCL3L1 - CCR1	CCL	Secreted Signaling	KEGG: hsa04060
C3_1 Monocytes	C7_1 M2 macrophages	CCL3L1	CCR1	0.0712892	0	CCL3L1_CCR1	CCL3L1 - CCR1	CCL	Secreted Signaling	KEGG: hsa04060
C1_0 M1 macrophages	C7_1 M2 macrophages	CCL3L1	CCR1	0.0684552	0	CCL3L1_CCR1	CCL3L1 - CCR1	CCL	Secreted Signaling	KEGG: hsa04060
C1_1 M1 macrophages	C7_1 M2 macrophages	CCL3L1	CCR1	0.0692979	0	CCL3L1_CCR1	CCL3L1 - CCR1	CCL	Secreted Signaling	KEGG: hsa04060
C0_0 M2 macrophages	C7_1 M2 macrophages	CCL3L1	CCR1	0.009651	0.01	CCL3L1_CCR1	CCL3L1 - CCR1	CCL	Secreted Signaling	KEGG: hsa04060
C2_0 M2 macrophages	C7_1 M2 macrophages	CCL3L1	CCR1	0.128657	0	CCL3L1_CCR1	CCL3L1 - CCR1	CCL	Secreted Signaling	KEGG: hsa04060
C3_0 M2 macrophages	C7_1 M2 macrophages	CCL3L1	CCR1	0.0827995	0	CCL3L1_CCR1	CCL3L1 - CCR1	CCL	Secreted Signaling	KEGG: hsa04060
C6_1 M2 macrophages	C7_1 M2 macrophages	CCL3L1	CCR1	0.126245	0	CCL3L1_CCR1	CCL3L1 - CCR1	CCL	Secreted Signaling	KEGG: hsa04060
C7_0 M2 macrophages	C7_1 M2 macrophages	CCL3L1	CCR1	0.118042	0	CCL3L1_CCR1	CCL3L1 - CCR1	CCL	Secreted Signaling	KEGG: hsa04060
C7_1 M2 macrophages	C7_1 M2 macrophages	CCL3L1	CCR1	0.104417	0	CCL3L1_CCR1	CCL3L1 - CCR1	CCL	Secreted Signaling	KEGG: hsa04060
C4_0 DC	C7_1 M2 macrophages	CCL3L1	CCR1	0.0223748	0	CCL3L1_CCR1	CCL3L1 - CCR1	CCL	Secreted Signaling	KEGG: hsa04060
C5_0 DC	C7_1 M2 macrophages	CCL3L1	CCR1	0.101406	0	CCL3L1_CCR1	CCL3L1 - CCR1	CCL	Secreted Signaling	KEGG: hsa04060
C5_1 DC	C7_1 M2 macrophages	CCL3L1	CCR1	0.0491256	0	CCL3L1_CCR1	CCL3L1 - CCR1	CCL	Secreted Signaling	KEGG: hsa04060
C9_0 DC	C7_1 M2 macrophages	CCL3L1	CCR1	0.00807954	0.03	CCL3L1_CCR1	CCL3L1 - CCR1	CCL	Secreted Signaling	KEGG: hsa04060
C6_0 Epithelial-like cells	C7_1 M2 macrophages	CCL3L1	CCR1	0.100048	0	CCL3L1_CCR1	CCL3L1 - CCR1	CCL	Secreted Signaling	KEGG: hsa04060
C15_CD8 T	C7_1 M2 macrophages	CCL3L1	CCR1	0.0201425	0	CCL3L1_CCR1	CCL3L1 - CCR1	CCL	Secreted Signaling	KEGG: hsa04060
C17_NK	C7_1 M2 macrophages	CCL3L1	CCR1	0.029462	0	CCL3L1_CCR1	CCL3L1 - CCR1	CCL	Secreted Signaling	KEGG: hsa04060
C0_0 M2 macrophages	C3_1 Monocytes	CCL7	CCR1	0.00400219	0	CCL7_CCR1	CCL7 - CCR1	CCL	Secreted Signaling	KEGG: hsa04060
C0_0 M2 macrophages	C0_0 M2 macrophages	CCL7	CCR1	0.00843008	0	CCL7_CCR1	CCL7 - CCR1	CCL	Secreted Signaling	KEGG: hsa04060
C0_0 M2 macrophages	C0_1 M2 macrophages	CCL7	CCR1	0.00446346	0	CCL7_CCR1	CCL7 - CCR1	CCL	Secreted Signaling	KEGG: hsa04060
C0_0 M2 macrophages	C2_0 M2 macrophages	CCL7	CCR1	0.00400219	0	CCL7_CCR1	CCL7 - CCR1	CCL	Secreted Signaling	KEGG: hsa04060
C0_0 M2 macrophages	C3_0 M2 macrophages	CCL7	CCR1	0.00288903	0	CCL7_CCR1	CCL7 - CCR1	CCL	Secreted Signaling	KEGG: hsa04060
C0_0 M2 macrophages	C7_0 M2 macrophages	CCL7	CCR1	0.00400219	0	CCL7_CCR1	CCL7 - CCR1	CCL	Secreted Signaling	KEGG: hsa04060
C0_0 M2 macrophages	C7_1 M2 macrophages	CCL7	CCR1	0.00511287	0	CCL7_CCR1	CCL7 - CCR1	CCL	Secreted Signaling	KEGG: hsa04060
C4_0 DC	C14_T reg	CCL17	CCR4	0.00223672	0	CCL17_CCR4	CCL17 - CCR4	CCL	Secreted Signaling	KEGG: hsa04060
C5_0 DC	C14_T reg	CCL17	CCR4	0.00592981	0	CCL17_CCR4	CCL17 - CCR4	CCL	Secreted Signaling	KEGG: hsa04060
C5_1 DC	C14_T reg	CCL17	CCR4	0.00640913	0	CCL17_CCR4	CCL17 - CCR4	CCL	Secreted Signaling	KEGG: hsa04060
C9_0 DC	C14_T reg	CCL17	CCR4	0.0107989	0	CCL17_CCR4	CCL17 - CCR4	CCL	Secreted Signaling	KEGG: hsa04060
C1_0 M1 macrophages	C14_T reg	CCL22	CCR4	0.00111961	0	CCL22_CCR4	CCL22 - CCR4	CCL	Secreted Signaling	KEGG: hsa04060
C1_1 M1 macrophages	C14_T reg	CCL22	CCR4	0.00177338	0	CCL22_CCR4	CCL22 - CCR4	CCL	Secreted Signaling	KEGG: hsa04060
C4_0 DC	C14_T reg	CCL22	CCR4	0.00557311	0	CCL22_CCR4	CCL22 - CCR4	CCL	Secreted Signaling	KEGG: hsa04060
C5_0 DC	C14_T reg	CCL22	CCR4	0.00880774	0	CCL22_CCR4	CCL22 - CCR4	CCL	Secreted Signaling	KEGG: hsa04060
C5_1 DC	C14_T reg	CCL22	CCR4	0.0132137	0	CCL22_CCR4	CCL22 - CCR4	CCL	Secreted Signaling	KEGG: hsa04060
C9_0 DC	C14_T reg	CCL22	CCR4	0.0189933	0	CCL22_CCR4	CCL22 - CCR4	CCL	Secreted Signaling	KEGG: hsa04060
C1_0 M1 macrophages	C14_T reg	CCL5	CCR4	0.00111961	0	CCL5_CCR4	CCL5 - CCR4	CCL	Secreted Signaling	KEGG: hsa04060
C1_1 M1 macrophages	C14_T reg	CCL5	CCR4	0.00111961	0	CCL5_CCR4	CCL5 - CCR4	CCL	Secreted Signaling	KEGG: hsa04060
C2_0 M2 macrophages	C14_T reg	CCL5	CCR4	0.00969181	0	CCL5_CCR4	CCL5 - CCR4	CCL	Secreted Signaling	KEGG: hsa04060
C6_1 M2 macrophages	C14_T reg	CCL5	CCR4	0.00177338	0	CCL5_CCR4	CCL5 - CCR4	CCL	Secreted Signaling	KEGG: hsa04060
C7_0 M2 macrophages	C14_T reg	CCL5	CCR4	0.00313681	0	CCL5_CCR4	CCL5 - CCR4	CCL	Secreted Signaling	KEGG: hsa04060
C7_1 M2 macrophages	C14_T reg	CCL5	CCR4	0.00205253	0	CCL5_CCR4	CCL5 - CCR4	CCL	Secreted Signaling	KEGG: hsa04060
C5_0 DC	C14_T reg	CCL5	CCR4	0.00111961	0	CCL5_CCR4	CCL5 - CCR4	CCL	Secreted Signaling	KEGG: hsa04060
C12_Prolif T	C14_T reg	CCL5	CCR4	0.0170238	0	CCL5_CCR4	CCL5 - CCR4	CCL	Secreted Signaling	KEGG: hsa04060
C15_CD8 T	C14_T reg	CCL5	CCR4	0.007056	0	CCL5_CCR4	CCL5 - CCR4	CCL	Secreted Signaling	KEGG: hsa04060
C16_CD8 cytox	C14_T reg	CCL5	CCR4	0.0166065	0	CCL5_CCR4	CCL5 - CCR4	CCL	Secreted Signaling	KEGG: hsa04060
C17_NK	C14_T reg	CCL5	CCR4	0.00767143	0	CCL5_CCR4	CCL5 - CCR4	CCL	Secreted Signaling	KEGG: hsa04060
C3_1 Monocytes	C0_0 M2 macrophages	CCL4	CCR5	0.00786976	0	CCL4_CCR5	CCL4 - CCR5	CCL	Secreted Signaling	KEGG: hsa04060
C1_0 M1 macrophages	C0_0 M2 macrophages	CCL4	CCR5	0.0226971	0	CCL4_CCR5	CCL4 - CCR5	CCL	Secreted Signaling	KEGG: hsa04060
C1_1 M1 macrophages	C0_0 M2 macrophages	CCL4	CCR5	0.0263569	0	CCL4_CCR5	CCL4 - CCR5	CCL	Secreted Signaling	KEGG: hsa04060
C0_0 M2 macrophages	C0_0 M2 macrophages	CCL4	CCR5	0.00370963	0	CCL4_CCR5	CCL4 - CCR5	CCL	Secreted Signaling	KEGG: hsa04060
C0_1 M2 macrophages	C0_0 M2 macrophages	CCL4	CCR5	0.00111961	0	CCL4_CCR5	CCL4 - CCR5	CCL	Secreted Signaling	KEGG: hsa04060
C2_0 M2 macrophages	C0_0 M2 macrophages	CCL4	CCR5	0.0321008	0	CCL4_CCR5	CCL4 - CCR5	CCL	Secreted Signaling	KEGG: hsa04060
C3_0 M2 macrophages	C0_0 M2 macrophages	CCL4	CCR5	0.018764	0	CCL4_CCR5	CCL4 - CCR5	CCL	Secreted Signaling	KEGG: hsa04060
C6_1 M2 macrophages	C0_0 M2 macrophages	CCL4	CCR5	0.0303566	0	CCL4_CCR5	CCL4 - CCR5	CCL	Secreted Signaling	KEGG: hsa04060
C7_0 M2 macrophages	C0_0 M2 macrophages	CCL4	CCR5	0.0350786	0	CCL4_CCR5	CCL4 - CCR5	CCL	Secreted Signaling	KEGG: hsa04060
C7_1 M2 macrophages	C0_0 M2 macrophages	CCL4	CCR5	0.0323512	0	CCL4_CCR5	CCL4 - CCR5	CCL	Secreted Signaling	KEGG: hsa04060
C4_0 DC	C0_0 M2 macrophages	CCL4	CCR5	0.00400219	0	CCL4_CCR5	CCL4 - CCR5	CCL	Secreted Signaling	KEGG: hsa04060
C5_0 DC	C0_0 M2 macrophages	CCL4	CCR5	0.0170838	0	CCL4_CCR5	CCL4 - CCR5	CCL	Secreted Signaling	KEGG: hsa04060
C5_1 DC	C0_0 M2 macrophages	CCL4	CCR5	0.00933929	0	CCL4_CCR5	CCL4 - CCR5	CCL	Secreted Signaling	KEGG: hsa04060
C9_0 DC	C0_0 M2 macrophages	CCL4	CCR5	0.00400219	0	CCL4_CCR5	CCL4 - CCR5	CCL	Secreted Signaling	KEGG: hsa04060
C6_0 Epithelial-like cells	C0_0 M2 macrophages	CCL4	CCR5	0.0250985	0	CCL4_CCR5	CCL4 - CCR5	CCL	Secreted Signaling	KEGG: hsa04060
C13_CD4 T	C0_0 M2 macrophages	CCL4	CCR5	0.00111961	0	CCL4_CCR5	CCL4 - CCR5	CCL	Secreted Signaling	KEGG: hsa04060
C14_T reg	C0_0 M2 macrophages	CCL4	CCR5	0.00111961	0	CCL4_CCR5	CCL4 - CCR5	CCL	Secreted Signaling	KEGG: hsa04060
C15_CD8 T	C0_0 M2 macrophages	CCL4	CCR5	0.00832746	0	CCL4_CCR5	CCL4 - CCR5	CCL	Secreted Signaling	KEGG: hsa04060
C16_CD8 cytox	C0_0 M2 macrophages	CCL4	CCR5	0.0095309	0	CCL4_CCR5	CCL4 - CCR5	CCL	Secreted Signaling	KEGG: hsa04060
C17_NK	C0_0 M2 macrophages	CCL4	CCR5	0.0139221	0	CCL4_CCR5	CCL4 - CCR5	CCL	Secreted Signaling	KEGG: hsa04060
C3_1 Monocytes	C7_0 M2 macrophages	CCL4	CCR5	0.00786976	0	CCL4_CCR5	CCL4 - CCR5	CCL	Secreted Signaling	KEGG: hsa04060
C1_0 M1 macrophages	C7_0 M2 macrophages	CCL4	CCR5	0.0226971	0	CCL4_CCR5	CCL4 - CCR5	CCL	Secreted Signaling	KEGG: hsa04060
C1_1 M1 macrophages	C7_0 M2 macrophages	CCL4	CCR5	0.0263569	0	CCL4_CCR5	CCL4 - CCR5	CCL	Secreted Signaling	KEGG: hsa04060
C0_0 M2 macrophages	C7_0 M2 macrophages	CCL4	CCR5	0.00370963	0	CCL4_CCR5	CCL4 - CCR5	CCL	Secreted Signaling	KEGG: hsa04060
C0_1 M2 macrophages	C7_0 M2 macrophages	CCL4	CCR5	0.00111961	0	CCL4_CCR5	CCL4 - CCR5	CCL	Secreted Signaling	KEGG: hsa04060
C2_0 M2 macrophages	C7_0 M2 macrophages	CCL4	CCR5	0.0321008	0	CCL4_CCR5	CCL4 - CCR5	CCL	Secreted Signaling	KEGG: hsa04060
C3_0 M2 macrophages	C7_0 M2 macrophages	CCL4	CCR5	0.018764	0	CCL4_CCR5	CCL4 - CCR5	CCL	Secreted Signaling	KEGG: hsa04060
C6_1 M2 macrophages	C7_0 M2 macrophages	CCL4	CCR5	0.0303566	0	CCL4_CCR5	CCL4 - CCR5	CCL	Secreted Signaling	KEGG: hsa04060
C7_0 M2 macrophages	C7_0 M2 macrophages	CCL4	CCR5	0.0350786	0	CCL4_CCR5	CCL4 - CCR5	CCL	Secreted Signaling	KEGG: hsa04060
C7_1 M2 macrophages	C7_0 M2 macrophages	CCL4	CCR5	0.0323512	0	CCL4_CCR5	CCL4 - CCR5	CCL	Secreted Signaling	KEGG: hsa04060
C4_0 DC	C7_0 M2 macrophages	CCL4	CCR5	0.00400219	0	CCL4_CCR5	CCL4 - CCR5	CCL	Secreted Signaling	KEGG: hsa04060
C5_0 DC	C7_0 M2 macrophages	CCL4	CCR5	0.0170838	0	CCL4_CCR5	CCL4 - CCR5	CCL	Secreted Signaling	KEGG: hsa04060
C5_1 DC	C7_0 M2 macrophages	CCL4	CCR5	0.00933929	0	CCL4_CCR5	CCL4 - CCR5	CCL	Secreted Signaling	KEGG: hsa04060
C9_0 DC	C7_0 M2 macrophages	CCL4	CCR5	0.00400219	0	CCL4_CCR5	CCL4 - CCR5	CCL	Secreted Signaling	KEGG: hsa04060
C6_0 Epithelial-like cells	C7_0 M2 macrophages	CCL4	CCR5	0.0250985	0	CCL4_CCR5	CCL4 - CCR5	CCL	Secreted Signaling	KEGG: hsa04060
C13_CD4 T	C7_0 M2 macrophages	CCL4	CCR5	0.00111961	0	CCL4_CCR5	CCL4 - CCR5	CCL	Secreted Signaling	KEGG: hsa04060
C14_T reg	C7_0 M2 macrophages	CCL4	CCR5	0.00111961	0	CCL4_CCR5	CCL4 - CCR5	CCL	Secreted Signaling	KEGG: hsa04060
C15_CD8 T	C7_0 M2 macrophages	CCL4	CCR5	0.00832746	0	CCL4_CCR5	CCL4 - CCR5	CCL	Secreted Signaling	KEGG: hsa04060
C16_CD8 cytox	C7_0 M2 macrophages	CCL4	CCR5	0.0095309	0	CCL4_CCR5	CCL4 - CCR5	CCL	Secreted Signaling	KEGG: hsa04060
C17_NK	C7_0 M2 macrophages	CCL4	CCR5	0.0139221	0	CCL4_CCR5	CCL4 - CCR5	CCL	Secreted Signaling	KEGG: hsa04060
C3_1 Monocytes	C7_1 M2 macrophages	CCL4	CCR5	0.00786976	0.01	CCL4_CCR5	CCL4 - CCR5	CCL	Secreted Signaling	KEGG: hsa04060
C1_0 M1 macrophages	C7_1 M2 macrophages	CCL4	CCR5	0.0226971	0	CCL4_CCR5	CCL4 - CCR5	CCL	Secreted Signaling	KEGG: hsa04060
C1_1 M1 macrophages	C7_1 M2 macrophages	CCL4	CCR5	0.0263569	0	CCL4_CCR5	CCL4 - CCR5	CCL	Secreted Signaling	KEGG: hsa04060
C0_0 M2 macrophages	C7_1 M2 macrophages	CCL4	CCR5	0.00370963	0.04	CCL4_CCR5	CCL4 - CCR5	CCL	Secreted Signaling	KEGG: hsa04060
C2_0 M2 macrophages	C7_1 M2 macrophages	CCL4	CCR5	0.0321008	0	CCL4_CCR5	CCL4 - CCR5	CCL	Secreted Signaling	KEGG: hsa04060
C3_0 M2 macrophages	C7_1 M2 macrophages	CCL4	CCR5	0.018764	0	CCL4_CCR5	CCL4 - CCR5	CCL	Secreted Signaling	KEGG: hsa04060
C6_1 M2 macrophages	C7_1 M2 macrophages	CCL4	CCR5	0.0303566	0	CCL4_CCR5	CCL4 - CCR5	CCL	Secreted Signaling	KEGG: hsa04060
C7_0 M2 macrophages	C7_1 M2 macrophages	CCL4	CCR5	0.0350786	0	CCL4_CCR5	CCL4 - CCR5	CCL	Secreted Signaling	KEGG: hsa04060
C7_1 M2 macrophages	C7_1 M2 macrophages	CCL4	CCR5	0.0323512	0	CCL4_CCR5	CCL4 - CCR5	CCL	Secreted Signaling	KEGG: hsa04060
C4_0 DC	C7_1 M2 macrophages	CCL4	CCR5	0.00400219	0.04	CCL4_CCR5	CCL4 - CCR5	CCL	Secreted Signaling	KEGG: hsa04060
C5_0 DC	C7_1 M2 macrophages	CCL4	CCR5	0.0170838	0	CCL4_CCR5	CCL4 - CCR5	CCL	Secreted Signaling	KEGG: hsa04060
C5_1 DC	C7_1 M2 macrophages	CCL4	CCR5	0.00933929	0.01	CCL4_CCR5	CCL4 - CCR5	CCL	Secreted Signaling	KEGG: hsa04060
C9_0 DC	C7_1 M2 macrophages	CCL4	CCR5	0.00400219	0.04	CCL4_CCR5	CCL4 - CCR5	CCL	Secreted Signaling	KEGG: hsa04060
C6_0 Epithelial-like cells	C7_1 M2 macrophages	CCL4	CCR5	0.0250985	0	CCL4_CCR5	CCL4 - CCR5	CCL	Secreted Signaling	KEGG: hsa04060
C15_CD8 T	C7_1 M2 macrophages	CCL4	CCR5	0.00832746	0.01	CCL4_CCR5	CCL4 - CCR5	CCL	Secreted Signaling	KEGG: hsa04060
C16_CD8 cytox	C7_1 M2 macrophages	CCL4	CCR5	0.0095309	0	CCL4_CCR5	CCL4 - CCR5	CCL	Secreted Signaling	KEGG: hsa04060
C17_NK	C7_1 M2 macrophages	CCL4	CCR5	0.0139221	0	CCL4_CCR5	CCL4 - CCR5	CCL	Secreted Signaling	KEGG: hsa04060
C1_0 M1 macrophages	C0_0 M2 macrophages	CCL5	CCR5	0.00111961	0	CCL5_CCR5	CCL5 - CCR5	CCL	Secreted Signaling	KEGG: hsa04060
C1_1 M1 macrophages	C0_0 M2 macrophages	CCL5	CCR5	0.00111961	0	CCL5_CCR5	CCL5 - CCR5	CCL	Secreted Signaling	KEGG: hsa04060
C2_0 M2 macrophages	C0_0 M2 macrophages	CCL5	CCR5	0.00969181	0	CCL5_CCR5	CCL5 - CCR5	CCL	Secreted Signaling	KEGG: hsa04060
C6_1 M2 macrophages	C0_0 M2 macrophages	CCL5	CCR5	0.00177338	0	CCL5_CCR5	CCL5 - CCR5	CCL	Secreted Signaling	KEGG: hsa04060
C7_0 M2 macrophages	C0_0 M2 macrophages	CCL5	CCR5	0.00313681	0	CCL5_CCR5	CCL5 - CCR5	CCL	Secreted Signaling	KEGG: hsa04060
C7_1 M2 macrophages	C0_0 M2 macrophages	CCL5	CCR5	0.00205253	0	CCL5_CCR5	CCL5 - CCR5	CCL	Secreted Signaling	KEGG: hsa04060
C5_0 DC	C0_0 M2 macrophages	CCL5	CCR5	0.00111961	0	CCL5_CCR5	CCL5 - CCR5	CCL	Secreted Signaling	KEGG: hsa04060
C12_Prolif T	C0_0 M2 macrophages	CCL5	CCR5	0.0170238	0	CCL5_CCR5	CCL5 - CCR5	CCL	Secreted Signaling	KEGG: hsa04060
C15_CD8 T	C0_0 M2 macrophages	CCL5	CCR5	0.007056	0	CCL5_CCR5	CCL5 - CCR5	CCL	Secreted Signaling	KEGG: hsa04060
C16_CD8 cytox	C0_0 M2 macrophages	CCL5	CCR5	0.0166065	0	CCL5_CCR5	CCL5 - CCR5	CCL	Secreted Signaling	KEGG: hsa04060
C17_NK	C0_0 M2 macrophages	CCL5	CCR5	0.00767143	0	CCL5_CCR5	CCL5 - CCR5	CCL	Secreted Signaling	KEGG: hsa04060
C1_0 M1 macrophages	C7_0 M2 macrophages	CCL5	CCR5	0.00111961	0	CCL5_CCR5	CCL5 - CCR5	CCL	Secreted Signaling	KEGG: hsa04060
C1_1 M1 macrophages	C7_0 M2 macrophages	CCL5	CCR5	0.00111961	0	CCL5_CCR5	CCL5 - CCR5	CCL	Secreted Signaling	KEGG: hsa04060
C2_0 M2 macrophages	C7_0 M2 macrophages	CCL5	CCR5	0.00969181	0	CCL5_CCR5	CCL5 - CCR5	CCL	Secreted Signaling	KEGG: hsa04060
C6_1 M2 macrophages	C7_0 M2 macrophages	CCL5	CCR5	0.00177338	0	CCL5_CCR5	CCL5 - CCR5	CCL	Secreted Signaling	KEGG: hsa04060
C7_0 M2 macrophages	C7_0 M2 macrophages	CCL5	CCR5	0.00313681	0	CCL5_CCR5	CCL5 - CCR5	CCL	Secreted Signaling	KEGG: hsa04060
C7_1 M2 macrophages	C7_0 M2 macrophages	CCL5	CCR5	0.00205253	0	CCL5_CCR5	CCL5 - CCR5	CCL	Secreted Signaling	KEGG: hsa04060
C5_0 DC	C7_0 M2 macrophages	CCL5	CCR5	0.00111961	0	CCL5_CCR5	CCL5 - CCR5	CCL	Secreted Signaling	KEGG: hsa04060
C12_Prolif T	C7_0 M2 macrophages	CCL5	CCR5	0.0170238	0	CCL5_CCR5	CCL5 - CCR5	CCL	Secreted Signaling	KEGG: hsa04060
C15_CD8 T	C7_0 M2 macrophages	CCL5	CCR5	0.007056	0	CCL5_CCR5	CCL5 - CCR5	CCL	Secreted Signaling	KEGG: hsa04060
C16_CD8 cytox	C7_0 M2 macrophages	CCL5	CCR5	0.0166065	0	CCL5_CCR5	CCL5 - CCR5	CCL	Secreted Signaling	KEGG: hsa04060
C17_NK	C7_0 M2 macrophages	CCL5	CCR5	0.00767143	0	CCL5_CCR5	CCL5 - CCR5	CCL	Secreted Signaling	KEGG: hsa04060
C1_0 M1 macrophages	C7_1 M2 macrophages	CCL5	CCR5	0.00111961	0.04	CCL5_CCR5	CCL5 - CCR5	CCL	Secreted Signaling	KEGG: hsa04060
C1_1 M1 macrophages	C7_1 M2 macrophages	CCL5	CCR5	0.00111961	0.04	CCL5_CCR5	CCL5 - CCR5	CCL	Secreted Signaling	KEGG: hsa04060
C2_0 M2 macrophages	C7_1 M2 macrophages	CCL5	CCR5	0.00969181	0	CCL5_CCR5	CCL5 - CCR5	CCL	Secreted Signaling	KEGG: hsa04060
C6_1 M2 macrophages	C7_1 M2 macrophages	CCL5	CCR5	0.00177338	0.03	CCL5_CCR5	CCL5 - CCR5	CCL	Secreted Signaling	KEGG: hsa04060
C7_0 M2 macrophages	C7_1 M2 macrophages	CCL5	CCR5	0.00313681	0	CCL5_CCR5	CCL5 - CCR5	CCL	Secreted Signaling	KEGG: hsa04060
C7_1 M2 macrophages	C7_1 M2 macrophages	CCL5	CCR5	0.00205253	0.03	CCL5_CCR5	CCL5 - CCR5	CCL	Secreted Signaling	KEGG: hsa04060
C5_0 DC	C7_1 M2 macrophages	CCL5	CCR5	0.00111961	0.04	CCL5_CCR5	CCL5 - CCR5	CCL	Secreted Signaling	KEGG: hsa04060
C12_Prolif T	C7_1 M2 macrophages	CCL5	CCR5	0.0170238	0	CCL5_CCR5	CCL5 - CCR5	CCL	Secreted Signaling	KEGG: hsa04060
C15_CD8 T	C7_1 M2 macrophages	CCL5	CCR5	0.007056	0	CCL5_CCR5	CCL5 - CCR5	CCL	Secreted Signaling	KEGG: hsa04060
C16_CD8 cytox	C7_1 M2 macrophages	CCL5	CCR5	0.0166065	0	CCL5_CCR5	CCL5 - CCR5	CCL	Secreted Signaling	KEGG: hsa04060
C17_NK	C7_1 M2 macrophages	CCL5	CCR5	0.00767143	0	CCL5_CCR5	CCL5 - CCR5	CCL	Secreted Signaling	KEGG: hsa04060
C3_1 Monocytes	C0_0 M2 macrophages	CCL3	CCR5	0.0138796	0	CCL3_CCR5	CCL3 - CCR5	CCL	Secreted Signaling	KEGG: hsa04060
C1_0 M1 macrophages	C0_0 M2 macrophages	CCL3	CCR5	0.0219118	0	CCL3_CCR5	CCL3 - CCR5	CCL	Secreted Signaling	KEGG: hsa04060
C1_1 M1 macrophages	C0_0 M2 macrophages	CCL3	CCR5	0.0240788	0	CCL3_CCR5	CCL3 - CCR5	CCL	Secreted Signaling	KEGG: hsa04060
C0_0 M2 macrophages	C0_0 M2 macrophages	CCL3	CCR5	0.00924159	0	CCL3_CCR5	CCL3 - CCR5	CCL	Secreted Signaling	KEGG: hsa04060
C0_1 M2 macrophages	C0_0 M2 macrophages	CCL3	CCR5	0.00329771	0	CCL3_CCR5	CCL3 - CCR5	CCL	Secreted Signaling	KEGG: hsa04060
C2_0 M2 macrophages	C0_0 M2 macrophages	CCL3	CCR5	0.0330899	0	CCL3_CCR5	CCL3 - CCR5	CCL	Secreted Signaling	KEGG: hsa04060
C3_0 M2 macrophages	C0_0 M2 macrophages	CCL3	CCR5	0.0226185	0	CCL3_CCR5	CCL3 - CCR5	CCL	Secreted Signaling	KEGG: hsa04060
C6_1 M2 macrophages	C0_0 M2 macrophages	CCL3	CCR5	0.0300404	0	CCL3_CCR5	CCL3 - CCR5	CCL	Secreted Signaling	KEGG: hsa04060
C7_0 M2 macrophages	C0_0 M2 macrophages	CCL3	CCR5	0.0354612	0	CCL3_CCR5	CCL3 - CCR5	CCL	Secreted Signaling	KEGG: hsa04060
C7_1 M2 macrophages	C0_0 M2 macrophages	CCL3	CCR5	0.0329952	0	CCL3_CCR5	CCL3 - CCR5	CCL	Secreted Signaling	KEGG: hsa04060
C4_0 DC	C0_0 M2 macrophages	CCL3	CCR5	0.00482096	0	CCL3_CCR5	CCL3 - CCR5	CCL	Secreted Signaling	KEGG: hsa04060
C5_0 DC	C0_0 M2 macrophages	CCL3	CCR5	0.0195562	0	CCL3_CCR5	CCL3 - CCR5	CCL	Secreted Signaling	KEGG: hsa04060
C5_1 DC	C0_0 M2 macrophages	CCL3	CCR5	0.0105788	0	CCL3_CCR5	CCL3 - CCR5	CCL	Secreted Signaling	KEGG: hsa04060
C9_0 DC	C0_0 M2 macrophages	CCL3	CCR5	0.0054699	0	CCL3_CCR5	CCL3 - CCR5	CCL	Secreted Signaling	KEGG: hsa04060
C6_0 Epithelial-like cells	C0_0 M2 macrophages	CCL3	CCR5	0.0256944	0	CCL3_CCR5	CCL3 - CCR5	CCL	Secreted Signaling	KEGG: hsa04060
C13_CD4 T	C0_0 M2 macrophages	CCL3	CCR5	0.00111961	0	CCL3_CCR5	CCL3 - CCR5	CCL	Secreted Signaling	KEGG: hsa04060
C14_T reg	C0_0 M2 macrophages	CCL3	CCR5	0.00111961	0	CCL3_CCR5	CCL3 - CCR5	CCL	Secreted Signaling	KEGG: hsa04060
C15_CD8 T	C0_0 M2 macrophages	CCL3	CCR5	0.00400219	0	CCL3_CCR5	CCL3 - CCR5	CCL	Secreted Signaling	KEGG: hsa04060
C16_CD8 cytox	C0_0 M2 macrophages	CCL3	CCR5	0.00177338	0	CCL3_CCR5	CCL3 - CCR5	CCL	Secreted Signaling	KEGG: hsa04060
C17_NK	C0_0 M2 macrophages	CCL3	CCR5	0.00942737	0	CCL3_CCR5	CCL3 - CCR5	CCL	Secreted Signaling	KEGG: hsa04060
C3_1 Monocytes	C7_0 M2 macrophages	CCL3	CCR5	0.0138796	0	CCL3_CCR5	CCL3 - CCR5	CCL	Secreted Signaling	KEGG: hsa04060
C1_0 M1 macrophages	C7_0 M2 macrophages	CCL3	CCR5	0.0219118	0	CCL3_CCR5	CCL3 - CCR5	CCL	Secreted Signaling	KEGG: hsa04060
C1_1 M1 macrophages	C7_0 M2 macrophages	CCL3	CCR5	0.0240788	0	CCL3_CCR5	CCL3 - CCR5	CCL	Secreted Signaling	KEGG: hsa04060
C0_0 M2 macrophages	C7_0 M2 macrophages	CCL3	CCR5	0.00924159	0	CCL3_CCR5	CCL3 - CCR5	CCL	Secreted Signaling	KEGG: hsa04060
C0_1 M2 macrophages	C7_0 M2 macrophages	CCL3	CCR5	0.00329771	0	CCL3_CCR5	CCL3 - CCR5	CCL	Secreted Signaling	KEGG: hsa04060
C2_0 M2 macrophages	C7_0 M2 macrophages	CCL3	CCR5	0.0330899	0	CCL3_CCR5	CCL3 - CCR5	CCL	Secreted Signaling	KEGG: hsa04060
C3_0 M2 macrophages	C7_0 M2 macrophages	CCL3	CCR5	0.0226185	0	CCL3_CCR5	CCL3 - CCR5	CCL	Secreted Signaling	KEGG: hsa04060
C6_1 M2 macrophages	C7_0 M2 macrophages	CCL3	CCR5	0.0300404	0	CCL3_CCR5	CCL3 - CCR5	CCL	Secreted Signaling	KEGG: hsa04060
C7_0 M2 macrophages	C7_0 M2 macrophages	CCL3	CCR5	0.0354612	0	CCL3_CCR5	CCL3 - CCR5	CCL	Secreted Signaling	KEGG: hsa04060
C7_1 M2 macrophages	C7_0 M2 macrophages	CCL3	CCR5	0.0329952	0	CCL3_CCR5	CCL3 - CCR5	CCL	Secreted Signaling	KEGG: hsa04060
C4_0 DC	C7_0 M2 macrophages	CCL3	CCR5	0.00482096	0	CCL3_CCR5	CCL3 - CCR5	CCL	Secreted Signaling	KEGG: hsa04060
C5_0 DC	C7_0 M2 macrophages	CCL3	CCR5	0.0195562	0	CCL3_CCR5	CCL3 - CCR5	CCL	Secreted Signaling	KEGG: hsa04060
C5_1 DC	C7_0 M2 macrophages	CCL3	CCR5	0.0105788	0	CCL3_CCR5	CCL3 - CCR5	CCL	Secreted Signaling	KEGG: hsa04060
C9_0 DC	C7_0 M2 macrophages	CCL3	CCR5	0.0054699	0	CCL3_CCR5	CCL3 - CCR5	CCL	Secreted Signaling	KEGG: hsa04060
C6_0 Epithelial-like cells	C7_0 M2 macrophages	CCL3	CCR5	0.0256944	0	CCL3_CCR5	CCL3 - CCR5	CCL	Secreted Signaling	KEGG: hsa04060
C13_CD4 T	C7_0 M2 macrophages	CCL3	CCR5	0.00111961	0	CCL3_CCR5	CCL3 - CCR5	CCL	Secreted Signaling	KEGG: hsa04060
C14_T reg	C7_0 M2 macrophages	CCL3	CCR5	0.00111961	0	CCL3_CCR5	CCL3 - CCR5	CCL	Secreted Signaling	KEGG: hsa04060
C15_CD8 T	C7_0 M2 macrophages	CCL3	CCR5	0.00400219	0	CCL3_CCR5	CCL3 - CCR5	CCL	Secreted Signaling	KEGG: hsa04060
C16_CD8 cytox	C7_0 M2 macrophages	CCL3	CCR5	0.00177338	0	CCL3_CCR5	CCL3 - CCR5	CCL	Secreted Signaling	KEGG: hsa04060
C17_NK	C7_0 M2 macrophages	CCL3	CCR5	0.00942737	0	CCL3_CCR5	CCL3 - CCR5	CCL	Secreted Signaling	KEGG: hsa04060
C3_1 Monocytes	C7_1 M2 macrophages	CCL3	CCR5	0.0138796	0	CCL3_CCR5	CCL3 - CCR5	CCL	Secreted Signaling	KEGG: hsa04060
C1_0 M1 macrophages	C7_1 M2 macrophages	CCL3	CCR5	0.0219118	0	CCL3_CCR5	CCL3 - CCR5	CCL	Secreted Signaling	KEGG: hsa04060
C1_1 M1 macrophages	C7_1 M2 macrophages	CCL3	CCR5	0.0240788	0	CCL3_CCR5	CCL3 - CCR5	CCL	Secreted Signaling	KEGG: hsa04060
C0_0 M2 macrophages	C7_1 M2 macrophages	CCL3	CCR5	0.00924159	0	CCL3_CCR5	CCL3 - CCR5	CCL	Secreted Signaling	KEGG: hsa04060
C0_1 M2 macrophages	C7_1 M2 macrophages	CCL3	CCR5	0.00329771	0.04	CCL3_CCR5	CCL3 - CCR5	CCL	Secreted Signaling	KEGG: hsa04060
C2_0 M2 macrophages	C7_1 M2 macrophages	CCL3	CCR5	0.0330899	0	CCL3_CCR5	CCL3 - CCR5	CCL	Secreted Signaling	KEGG: hsa04060
C3_0 M2 macrophages	C7_1 M2 macrophages	CCL3	CCR5	0.0226185	0	CCL3_CCR5	CCL3 - CCR5	CCL	Secreted Signaling	KEGG: hsa04060
C6_1 M2 macrophages	C7_1 M2 macrophages	CCL3	CCR5	0.0300404	0	CCL3_CCR5	CCL3 - CCR5	CCL	Secreted Signaling	KEGG: hsa04060
C7_0 M2 macrophages	C7_1 M2 macrophages	CCL3	CCR5	0.0354612	0	CCL3_CCR5	CCL3 - CCR5	CCL	Secreted Signaling	KEGG: hsa04060
C7_1 M2 macrophages	C7_1 M2 macrophages	CCL3	CCR5	0.0329952	0	CCL3_CCR5	CCL3 - CCR5	CCL	Secreted Signaling	KEGG: hsa04060
C4_0 DC	C7_1 M2 macrophages	CCL3	CCR5	0.00482096	0.04	CCL3_CCR5	CCL3 - CCR5	CCL	Secreted Signaling	KEGG: hsa04060
C5_0 DC	C7_1 M2 macrophages	CCL3	CCR5	0.0195562	0	CCL3_CCR5	CCL3 - CCR5	CCL	Secreted Signaling	KEGG: hsa04060
C5_1 DC	C7_1 M2 macrophages	CCL3	CCR5	0.0105788	0	CCL3_CCR5	CCL3 - CCR5	CCL	Secreted Signaling	KEGG: hsa04060
C9_0 DC	C7_1 M2 macrophages	CCL3	CCR5	0.0054699	0.04	CCL3_CCR5	CCL3 - CCR5	CCL	Secreted Signaling	KEGG: hsa04060
C6_0 Epithelial-like cells	C7_1 M2 macrophages	CCL3	CCR5	0.0256944	0	CCL3_CCR5	CCL3 - CCR5	CCL	Secreted Signaling	KEGG: hsa04060
C15_CD8 T	C7_1 M2 macrophages	CCL3	CCR5	0.00400219	0.04	CCL3_CCR5	CCL3 - CCR5	CCL	Secreted Signaling	KEGG: hsa04060
C17_NK	C7_1 M2 macrophages	CCL3	CCR5	0.00942737	0	CCL3_CCR5	CCL3 - CCR5	CCL	Secreted Signaling	KEGG: hsa04060
C3_1 Monocytes	C5_1 DC	CCL20	CCR6	0.00632851	0	CCL20_CCR6	CCL20 - CCR6	CCL	Secreted Signaling	KEGG: hsa04060
C1_0 M1 macrophages	C5_1 DC	CCL20	CCR6	0.00280784	0	CCL20_CCR6	CCL20 - CCR6	CCL	Secreted Signaling	KEGG: hsa04060
C1_1 M1 macrophages	C5_1 DC	CCL20	CCR6	0.00177338	0	CCL20_CCR6	CCL20 - CCR6	CCL	Secreted Signaling	KEGG: hsa04060
C0_1 M2 macrophages	C5_1 DC	CCL20	CCR6	0.00177338	0	CCL20_CCR6	CCL20 - CCR6	CCL	Secreted Signaling	KEGG: hsa04060
C2_0 M2 macrophages	C5_1 DC	CCL20	CCR6	0.0276716	0	CCL20_CCR6	CCL20 - CCR6	CCL	Secreted Signaling	KEGG: hsa04060
C3_0 M2 macrophages	C5_1 DC	CCL20	CCR6	0.0110045	0	CCL20_CCR6	CCL20 - CCR6	CCL	Secreted Signaling	KEGG: hsa04060
C6_1 M2 macrophages	C5_1 DC	CCL20	CCR6	0.0156838	0	CCL20_CCR6	CCL20 - CCR6	CCL	Secreted Signaling	KEGG: hsa04060
C7_0 M2 macrophages	C5_1 DC	CCL20	CCR6	0.0405373	0	CCL20_CCR6	CCL20 - CCR6	CCL	Secreted Signaling	KEGG: hsa04060
C7_1 M2 macrophages	C5_1 DC	CCL20	CCR6	0.0226833	0	CCL20_CCR6	CCL20 - CCR6	CCL	Secreted Signaling	KEGG: hsa04060
C5_0 DC	C5_1 DC	CCL20	CCR6	0.00177338	0	CCL20_CCR6	CCL20 - CCR6	CCL	Secreted Signaling	KEGG: hsa04060
C5_1 DC	C5_1 DC	CCL20	CCR6	0.00177338	0	CCL20_CCR6	CCL20 - CCR6	CCL	Secreted Signaling	KEGG: hsa04060
C9_0 DC	C5_1 DC	CCL20	CCR6	0.00177338	0	CCL20_CCR6	CCL20 - CCR6	CCL	Secreted Signaling	KEGG: hsa04060
C6_0 Epithelial-like cells	C5_1 DC	CCL20	CCR6	0.00807954	0	CCL20_CCR6	CCL20 - CCR6	CCL	Secreted Signaling	KEGG: hsa04060
C3_1 Monocytes	C9_0 DC	CCL20	CCR6	0.019336	0	CCL20_CCR6	CCL20 - CCR6	CCL	Secreted Signaling	KEGG: hsa04060
C1_0 M1 macrophages	C9_0 DC	CCL20	CCR6	0.00864193	0	CCL20_CCR6	CCL20 - CCR6	CCL	Secreted Signaling	KEGG: hsa04060
C1_1 M1 macrophages	C9_0 DC	CCL20	CCR6	0.0054699	0	CCL20_CCR6	CCL20 - CCR6	CCL	Secreted Signaling	KEGG: hsa04060
C0_1 M2 macrophages	C9_0 DC	CCL20	CCR6	0.0054699	0	CCL20_CCR6	CCL20 - CCR6	CCL	Secreted Signaling	KEGG: hsa04060
C2_0 M2 macrophages	C9_0 DC	CCL20	CCR6	0.0809725	0	CCL20_CCR6	CCL20 - CCR6	CCL	Secreted Signaling	KEGG: hsa04060
C3_0 M2 macrophages	C9_0 DC	CCL20	CCR6	0.0333009	0	CCL20_CCR6	CCL20 - CCR6	CCL	Secreted Signaling	KEGG: hsa04060
C6_1 M2 macrophages	C9_0 DC	CCL20	CCR6	0.0470101	0	CCL20_CCR6	CCL20 - CCR6	CCL	Secreted Signaling	KEGG: hsa04060
C7_0 M2 macrophages	C9_0 DC	CCL20	CCR6	0.115672	0	CCL20_CCR6	CCL20 - CCR6	CCL	Secreted Signaling	KEGG: hsa04060
C7_1 M2 macrophages	C9_0 DC	CCL20	CCR6	0.0670381	0	CCL20_CCR6	CCL20 - CCR6	CCL	Secreted Signaling	KEGG: hsa04060
C5_0 DC	C9_0 DC	CCL20	CCR6	0.0054699	0	CCL20_CCR6	CCL20 - CCR6	CCL	Secreted Signaling	KEGG: hsa04060
C5_1 DC	C9_0 DC	CCL20	CCR6	0.0054699	0	CCL20_CCR6	CCL20 - CCR6	CCL	Secreted Signaling	KEGG: hsa04060
C9_0 DC	C9_0 DC	CCL20	CCR6	0.0054699	0	CCL20_CCR6	CCL20 - CCR6	CCL	Secreted Signaling	KEGG: hsa04060
C6_0 Epithelial-like cells	C9_0 DC	CCL20	CCR6	0.0245969	0	CCL20_CCR6	CCL20 - CCR6	CCL	Secreted Signaling	KEGG: hsa04060
C3_1 Monocytes	C14_T reg	CCL20	CCR6	0.00400219	0	CCL20_CCR6	CCL20 - CCR6	CCL	Secreted Signaling	KEGG: hsa04060
C1_0 M1 macrophages	C14_T reg	CCL20	CCR6	0.00177338	0	CCL20_CCR6	CCL20 - CCR6	CCL	Secreted Signaling	KEGG: hsa04060
C1_1 M1 macrophages	C14_T reg	CCL20	CCR6	0.00111961	0	CCL20_CCR6	CCL20 - CCR6	CCL	Secreted Signaling	KEGG: hsa04060
C0_1 M2 macrophages	C14_T reg	CCL20	CCR6	0.00111961	0	CCL20_CCR6	CCL20 - CCR6	CCL	Secreted Signaling	KEGG: hsa04060
C2_0 M2 macrophages	C14_T reg	CCL20	CCR6	0.017639	0	CCL20_CCR6	CCL20 - CCR6	CCL	Secreted Signaling	KEGG: hsa04060
C3_0 M2 macrophages	C14_T reg	CCL20	CCR6	0.00697141	0	CCL20_CCR6	CCL20 - CCR6	CCL	Secreted Signaling	KEGG: hsa04060
C6_1 M2 macrophages	C14_T reg	CCL20	CCR6	0.00995296	0	CCL20_CCR6	CCL20 - CCR6	CCL	Secreted Signaling	KEGG: hsa04060
C7_0 M2 macrophages	C14_T reg	CCL20	CCR6	0.0259646	0	CCL20_CCR6	CCL20 - CCR6	CCL	Secreted Signaling	KEGG: hsa04060
C7_1 M2 macrophages	C14_T reg	CCL20	CCR6	0.0144324	0	CCL20_CCR6	CCL20 - CCR6	CCL	Secreted Signaling	KEGG: hsa04060
C5_0 DC	C14_T reg	CCL20	CCR6	0.00111961	0	CCL20_CCR6	CCL20 - CCR6	CCL	Secreted Signaling	KEGG: hsa04060
C5_1 DC	C14_T reg	CCL20	CCR6	0.00111961	0	CCL20_CCR6	CCL20 - CCR6	CCL	Secreted Signaling	KEGG: hsa04060
C9_0 DC	C14_T reg	CCL20	CCR6	0.00111961	0	CCL20_CCR6	CCL20 - CCR6	CCL	Secreted Signaling	KEGG: hsa04060
C6_0 Epithelial-like cells	C14_T reg	CCL20	CCR6	0.00511287	0	CCL20_CCR6	CCL20 - CCR6	CCL	Secreted Signaling	KEGG: hsa04060
C3_1 Monocytes	C12_Prolif T	CXCL16	CXCR6	0.0104825	0	CXCL16_CXCR6	CXCL16 - CXCR6	CXCL	Secreted Signaling	KEGG: hsa04060
C1_0 M1 macrophages	C12_Prolif T	CXCL16	CXCR6	0.0100268	0	CXCL16_CXCR6	CXCL16 - CXCR6	CXCL	Secreted Signaling	KEGG: hsa04060
C1_1 M1 macrophages	C12_Prolif T	CXCL16	CXCR6	0.00751445	0	CXCL16_CXCR6	CXCL16 - CXCR6	CXCL	Secreted Signaling	KEGG: hsa04060
C0_0 M2 macrophages	C12_Prolif T	CXCL16	CXCR6	0.00978245	0	CXCL16_CXCR6	CXCL16 - CXCR6	CXCL	Secreted Signaling	KEGG: hsa04060
C0_1 M2 macrophages	C12_Prolif T	CXCL16	CXCR6	0.0114568	0	CXCL16_CXCR6	CXCL16 - CXCR6	CXCL	Secreted Signaling	KEGG: hsa04060
C2_0 M2 macrophages	C12_Prolif T	CXCL16	CXCR6	0.00814012	0	CXCL16_CXCR6	CXCL16 - CXCR6	CXCL	Secreted Signaling	KEGG: hsa04060
C3_0 M2 macrophages	C12_Prolif T	CXCL16	CXCR6	0.00978245	0	CXCL16_CXCR6	CXCL16 - CXCR6	CXCL	Secreted Signaling	KEGG: hsa04060
C6_1 M2 macrophages	C12_Prolif T	CXCL16	CXCR6	0.012203	0	CXCL16_CXCR6	CXCL16 - CXCR6	CXCL	Secreted Signaling	KEGG: hsa04060
C7_0 M2 macrophages	C12_Prolif T	CXCL16	CXCR6	0.00722395	0	CXCL16_CXCR6	CXCL16 - CXCR6	CXCL	Secreted Signaling	KEGG: hsa04060
C7_1 M2 macrophages	C12_Prolif T	CXCL16	CXCR6	0.0133898	0	CXCL16_CXCR6	CXCL16 - CXCR6	CXCL	Secreted Signaling	KEGG: hsa04060
C4_0 DC	C12_Prolif T	CXCL16	CXCR6	0.0114568	0	CXCL16_CXCR6	CXCL16 - CXCR6	CXCL	Secreted Signaling	KEGG: hsa04060
C5_0 DC	C12_Prolif T	CXCL16	CXCR6	0.0109824	0	CXCL16_CXCR6	CXCL16 - CXCR6	CXCL	Secreted Signaling	KEGG: hsa04060
C5_1 DC	C12_Prolif T	CXCL16	CXCR6	0.00845618	0	CXCL16_CXCR6	CXCL16 - CXCR6	CXCL	Secreted Signaling	KEGG: hsa04060
C9_0 DC	C12_Prolif T	CXCL16	CXCR6	0.00814012	0	CXCL16_CXCR6	CXCL16 - CXCR6	CXCL	Secreted Signaling	KEGG: hsa04060
C6_0 Epithelial-like cells	C12_Prolif T	CXCL16	CXCR6	0.00931903	0	CXCL16_CXCR6	CXCL16 - CXCR6	CXCL	Secreted Signaling	KEGG: hsa04060
C3_1 Monocytes	C14_T reg	CXCL16	CXCR6	0.0104825	0	CXCL16_CXCR6	CXCL16 - CXCR6	CXCL	Secreted Signaling	KEGG: hsa04060
C1_0 M1 macrophages	C14_T reg	CXCL16	CXCR6	0.0100268	0	CXCL16_CXCR6	CXCL16 - CXCR6	CXCL	Secreted Signaling	KEGG: hsa04060
C1_1 M1 macrophages	C14_T reg	CXCL16	CXCR6	0.00751445	0	CXCL16_CXCR6	CXCL16 - CXCR6	CXCL	Secreted Signaling	KEGG: hsa04060
C0_0 M2 macrophages	C14_T reg	CXCL16	CXCR6	0.00978245	0	CXCL16_CXCR6	CXCL16 - CXCR6	CXCL	Secreted Signaling	KEGG: hsa04060
C0_1 M2 macrophages	C14_T reg	CXCL16	CXCR6	0.0114568	0	CXCL16_CXCR6	CXCL16 - CXCR6	CXCL	Secreted Signaling	KEGG: hsa04060
C2_0 M2 macrophages	C14_T reg	CXCL16	CXCR6	0.00814012	0	CXCL16_CXCR6	CXCL16 - CXCR6	CXCL	Secreted Signaling	KEGG: hsa04060
C3_0 M2 macrophages	C14_T reg	CXCL16	CXCR6	0.00978245	0	CXCL16_CXCR6	CXCL16 - CXCR6	CXCL	Secreted Signaling	KEGG: hsa04060
C6_1 M2 macrophages	C14_T reg	CXCL16	CXCR6	0.012203	0	CXCL16_CXCR6	CXCL16 - CXCR6	CXCL	Secreted Signaling	KEGG: hsa04060
C7_0 M2 macrophages	C14_T reg	CXCL16	CXCR6	0.00722395	0	CXCL16_CXCR6	CXCL16 - CXCR6	CXCL	Secreted Signaling	KEGG: hsa04060
C7_1 M2 macrophages	C14_T reg	CXCL16	CXCR6	0.0133898	0	CXCL16_CXCR6	CXCL16 - CXCR6	CXCL	Secreted Signaling	KEGG: hsa04060
C4_0 DC	C14_T reg	CXCL16	CXCR6	0.0114568	0	CXCL16_CXCR6	CXCL16 - CXCR6	CXCL	Secreted Signaling	KEGG: hsa04060
C5_0 DC	C14_T reg	CXCL16	CXCR6	0.0109824	0	CXCL16_CXCR6	CXCL16 - CXCR6	CXCL	Secreted Signaling	KEGG: hsa04060
C5_1 DC	C14_T reg	CXCL16	CXCR6	0.00845618	0	CXCL16_CXCR6	CXCL16 - CXCR6	CXCL	Secreted Signaling	KEGG: hsa04060
C9_0 DC	C14_T reg	CXCL16	CXCR6	0.00814012	0	CXCL16_CXCR6	CXCL16 - CXCR6	CXCL	Secreted Signaling	KEGG: hsa04060
C6_0 Epithelial-like cells	C14_T reg	CXCL16	CXCR6	0.00931903	0	CXCL16_CXCR6	CXCL16 - CXCR6	CXCL	Secreted Signaling	KEGG: hsa04060
C3_1 Monocytes	C16_CD8 cytox	CXCL16	CXCR6	0.0104825	0	CXCL16_CXCR6	CXCL16 - CXCR6	CXCL	Secreted Signaling	KEGG: hsa04060
C1_0 M1 macrophages	C16_CD8 cytox	CXCL16	CXCR6	0.0100268	0	CXCL16_CXCR6	CXCL16 - CXCR6	CXCL	Secreted Signaling	KEGG: hsa04060
C1_1 M1 macrophages	C16_CD8 cytox	CXCL16	CXCR6	0.00751445	0	CXCL16_CXCR6	CXCL16 - CXCR6	CXCL	Secreted Signaling	KEGG: hsa04060
C0_0 M2 macrophages	C16_CD8 cytox	CXCL16	CXCR6	0.00978245	0	CXCL16_CXCR6	CXCL16 - CXCR6	CXCL	Secreted Signaling	KEGG: hsa04060
C0_1 M2 macrophages	C16_CD8 cytox	CXCL16	CXCR6	0.0114568	0	CXCL16_CXCR6	CXCL16 - CXCR6	CXCL	Secreted Signaling	KEGG: hsa04060
C2_0 M2 macrophages	C16_CD8 cytox	CXCL16	CXCR6	0.00814012	0	CXCL16_CXCR6	CXCL16 - CXCR6	CXCL	Secreted Signaling	KEGG: hsa04060
C3_0 M2 macrophages	C16_CD8 cytox	CXCL16	CXCR6	0.00978245	0	CXCL16_CXCR6	CXCL16 - CXCR6	CXCL	Secreted Signaling	KEGG: hsa04060
C6_1 M2 macrophages	C16_CD8 cytox	CXCL16	CXCR6	0.012203	0	CXCL16_CXCR6	CXCL16 - CXCR6	CXCL	Secreted Signaling	KEGG: hsa04060
C7_0 M2 macrophages	C16_CD8 cytox	CXCL16	CXCR6	0.00722395	0	CXCL16_CXCR6	CXCL16 - CXCR6	CXCL	Secreted Signaling	KEGG: hsa04060
C7_1 M2 macrophages	C16_CD8 cytox	CXCL16	CXCR6	0.0133898	0	CXCL16_CXCR6	CXCL16 - CXCR6	CXCL	Secreted Signaling	KEGG: hsa04060
C4_0 DC	C16_CD8 cytox	CXCL16	CXCR6	0.0114568	0	CXCL16_CXCR6	CXCL16 - CXCR6	CXCL	Secreted Signaling	KEGG: hsa04060
C5_0 DC	C16_CD8 cytox	CXCL16	CXCR6	0.0109824	0	CXCL16_CXCR6	CXCL16 - CXCR6	CXCL	Secreted Signaling	KEGG: hsa04060
C5_1 DC	C16_CD8 cytox	CXCL16	CXCR6	0.00845618	0	CXCL16_CXCR6	CXCL16 - CXCR6	CXCL	Secreted Signaling	KEGG: hsa04060
C9_0 DC	C16_CD8 cytox	CXCL16	CXCR6	0.00814012	0	CXCL16_CXCR6	CXCL16 - CXCR6	CXCL	Secreted Signaling	KEGG: hsa04060
C6_0 Epithelial-like cells	C16_CD8 cytox	CXCL16	CXCR6	0.00931903	0	CXCL16_CXCR6	CXCL16 - CXCR6	CXCL	Secreted Signaling	KEGG: hsa04060
C3_1 Monocytes	C3_1 Monocytes	MIF	CD74_CXCR4	0.143787	0	MIF_CD74_CXCR4	MIF - (CD74+CXCR4)	MIF	Secreted Signaling	PMID: 29637711; PMID: 24760155
C1_0 M1 macrophages	C3_1 Monocytes	MIF	CD74_CXCR4	0.139938	0.01	MIF_CD74_CXCR4	MIF - (CD74+CXCR4)	MIF	Secreted Signaling	PMID: 29637711; PMID: 24760155
C1_1 M1 macrophages	C3_1 Monocytes	MIF	CD74_CXCR4	0.13462	0.03	MIF_CD74_CXCR4	MIF - (CD74+CXCR4)	MIF	Secreted Signaling	PMID: 29637711; PMID: 24760155
C0_0 M2 macrophages	C3_1 Monocytes	MIF	CD74_CXCR4	0.179783	0	MIF_CD74_CXCR4	MIF - (CD74+CXCR4)	MIF	Secreted Signaling	PMID: 29637711; PMID: 24760155
C0_1 M2 macrophages	C3_1 Monocytes	MIF	CD74_CXCR4	0.163597	0	MIF_CD74_CXCR4	MIF - (CD74+CXCR4)	MIF	Secreted Signaling	PMID: 29637711; PMID: 24760155
C2_0 M2 macrophages	C3_1 Monocytes	MIF	CD74_CXCR4	0.171739	0	MIF_CD74_CXCR4	MIF - (CD74+CXCR4)	MIF	Secreted Signaling	PMID: 29637711; PMID: 24760155
C3_0 M2 macrophages	C3_1 Monocytes	MIF	CD74_CXCR4	0.168621	0	MIF_CD74_CXCR4	MIF - (CD74+CXCR4)	MIF	Secreted Signaling	PMID: 29637711; PMID: 24760155
C6_1 M2 macrophages	C3_1 Monocytes	MIF	CD74_CXCR4	0.151797	0	MIF_CD74_CXCR4	MIF - (CD74+CXCR4)	MIF	Secreted Signaling	PMID: 29637711; PMID: 24760155
C7_0 M2 macrophages	C3_1 Monocytes	MIF	CD74_CXCR4	0.171739	0	MIF_CD74_CXCR4	MIF - (CD74+CXCR4)	MIF	Secreted Signaling	PMID: 29637711; PMID: 24760155
C7_1 M2 macrophages	C3_1 Monocytes	MIF	CD74_CXCR4	0.187944	0	MIF_CD74_CXCR4	MIF - (CD74+CXCR4)	MIF	Secreted Signaling	PMID: 29637711; PMID: 24760155
C4_0 DC	C3_1 Monocytes	MIF	CD74_CXCR4	0.151107	0	MIF_CD74_CXCR4	MIF - (CD74+CXCR4)	MIF	Secreted Signaling	PMID: 29637711; PMID: 24760155
C5_0 DC	C3_1 Monocytes	MIF	CD74_CXCR4	0.160513	0	MIF_CD74_CXCR4	MIF - (CD74+CXCR4)	MIF	Secreted Signaling	PMID: 29637711; PMID: 24760155
C5_1 DC	C3_1 Monocytes	MIF	CD74_CXCR4	0.162353	0	MIF_CD74_CXCR4	MIF - (CD74+CXCR4)	MIF	Secreted Signaling	PMID: 29637711; PMID: 24760155
C9_0 DC	C3_1 Monocytes	MIF	CD74_CXCR4	0.151107	0	MIF_CD74_CXCR4	MIF - (CD74+CXCR4)	MIF	Secreted Signaling	PMID: 29637711; PMID: 24760155
C6_0 Epithelial-like cells	C3_1 Monocytes	MIF	CD74_CXCR4	0.169367	0	MIF_CD74_CXCR4	MIF - (CD74+CXCR4)	MIF	Secreted Signaling	PMID: 29637711; PMID: 24760155
C11_B cell	C3_1 Monocytes	MIF	CD74_CXCR4	0.13462	0.01	MIF_CD74_CXCR4	MIF - (CD74+CXCR4)	MIF	Secreted Signaling	PMID: 29637711; PMID: 24760155
C13_CD4 T	C3_1 Monocytes	MIF	CD74_CXCR4	0.131743	0	MIF_CD74_CXCR4	MIF - (CD74+CXCR4)	MIF	Secreted Signaling	PMID: 29637711; PMID: 24760155
C3_1 Monocytes	C1_0 M1 macrophages	MIF	CD74_CXCR4	0.165839	0	MIF_CD74_CXCR4	MIF - (CD74+CXCR4)	MIF	Secreted Signaling	PMID: 29637711; PMID: 24760155
C1_0 M1 macrophages	C1_0 M1 macrophages	MIF	CD74_CXCR4	0.161511	0	MIF_CD74_CXCR4	MIF - (CD74+CXCR4)	MIF	Secreted Signaling	PMID: 29637711; PMID: 24760155
C1_1 M1 macrophages	C1_0 M1 macrophages	MIF	CD74_CXCR4	0.155521	0	MIF_CD74_CXCR4	MIF - (CD74+CXCR4)	MIF	Secreted Signaling	PMID: 29637711; PMID: 24760155
C0_0 M2 macrophages	C1_0 M1 macrophages	MIF	CD74_CXCR4	0.206027	0	MIF_CD74_CXCR4	MIF - (CD74+CXCR4)	MIF	Secreted Signaling	PMID: 29637711; PMID: 24760155
C0_1 M2 macrophages	C1_0 M1 macrophages	MIF	CD74_CXCR4	0.18802	0	MIF_CD74_CXCR4	MIF - (CD74+CXCR4)	MIF	Secreted Signaling	PMID: 29637711; PMID: 24760155
C2_0 M2 macrophages	C1_0 M1 macrophages	MIF	CD74_CXCR4	0.197091	0	MIF_CD74_CXCR4	MIF - (CD74+CXCR4)	MIF	Secreted Signaling	PMID: 29637711; PMID: 24760155
C3_0 M2 macrophages	C1_0 M1 macrophages	MIF	CD74_CXCR4	0.19362	0	MIF_CD74_CXCR4	MIF - (CD74+CXCR4)	MIF	Secreted Signaling	PMID: 29637711; PMID: 24760155
C6_1 M2 macrophages	C1_0 M1 macrophages	MIF	CD74_CXCR4	0.174827	0	MIF_CD74_CXCR4	MIF - (CD74+CXCR4)	MIF	Secreted Signaling	PMID: 29637711; PMID: 24760155
C7_0 M2 macrophages	C1_0 M1 macrophages	MIF	CD74_CXCR4	0.197091	0	MIF_CD74_CXCR4	MIF - (CD74+CXCR4)	MIF	Secreted Signaling	PMID: 29637711; PMID: 24760155
C7_1 M2 macrophages	C1_0 M1 macrophages	MIF	CD74_CXCR4	0.215067	0	MIF_CD74_CXCR4	MIF - (CD74+CXCR4)	MIF	Secreted Signaling	PMID: 29637711; PMID: 24760155
C4_0 DC	C1_0 M1 macrophages	MIF	CD74_CXCR4	0.174053	0	MIF_CD74_CXCR4	MIF - (CD74+CXCR4)	MIF	Secreted Signaling	PMID: 29637711; PMID: 24760155
C5_0 DC	C1_0 M1 macrophages	MIF	CD74_CXCR4	0.184577	0	MIF_CD74_CXCR4	MIF - (CD74+CXCR4)	MIF	Secreted Signaling	PMID: 29637711; PMID: 24760155
C5_1 DC	C1_0 M1 macrophages	MIF	CD74_CXCR4	0.186632	0	MIF_CD74_CXCR4	MIF - (CD74+CXCR4)	MIF	Secreted Signaling	PMID: 29637711; PMID: 24760155
C9_0 DC	C1_0 M1 macrophages	MIF	CD74_CXCR4	0.174053	0	MIF_CD74_CXCR4	MIF - (CD74+CXCR4)	MIF	Secreted Signaling	PMID: 29637711; PMID: 24760155
C6_0 Epithelial-like cells	C1_0 M1 macrophages	MIF	CD74_CXCR4	0.194451	0	MIF_CD74_CXCR4	MIF - (CD74+CXCR4)	MIF	Secreted Signaling	PMID: 29637711; PMID: 24760155
C11_B cell	C1_0 M1 macrophages	MIF	CD74_CXCR4	0.155521	0	MIF_CD74_CXCR4	MIF - (CD74+CXCR4)	MIF	Secreted Signaling	PMID: 29637711; PMID: 24760155
C12_Prolif T	C1_0 M1 macrophages	MIF	CD74_CXCR4	0.14274	0	MIF_CD74_CXCR4	MIF - (CD74+CXCR4)	MIF	Secreted Signaling	PMID: 29637711; PMID: 24760155
C13_CD4 T	C1_0 M1 macrophages	MIF	CD74_CXCR4	0.152276	0	MIF_CD74_CXCR4	MIF - (CD74+CXCR4)	MIF	Secreted Signaling	PMID: 29637711; PMID: 24760155
C14_T reg	C1_0 M1 macrophages	MIF	CD74_CXCR4	0.14274	0	MIF_CD74_CXCR4	MIF - (CD74+CXCR4)	MIF	Secreted Signaling	PMID: 29637711; PMID: 24760155
C15_CD8 T	C1_0 M1 macrophages	MIF	CD74_CXCR4	0.133888	0	MIF_CD74_CXCR4	MIF - (CD74+CXCR4)	MIF	Secreted Signaling	PMID: 29637711; PMID: 24760155
C16_CD8 cytox	C1_0 M1 macrophages	MIF	CD74_CXCR4	0.14274	0	MIF_CD74_CXCR4	MIF - (CD74+CXCR4)	MIF	Secreted Signaling	PMID: 29637711; PMID: 24760155
C0_0 M2 macrophages	C1_1 M1 macrophages	MIF	CD74_CXCR4	0.160218	0	MIF_CD74_CXCR4	MIF - (CD74+CXCR4)	MIF	Secreted Signaling	PMID: 29637711; PMID: 24760155
C0_1 M2 macrophages	C1_1 M1 macrophages	MIF	CD74_CXCR4	0.145481	0	MIF_CD74_CXCR4	MIF - (CD74+CXCR4)	MIF	Secreted Signaling	PMID: 29637711; PMID: 24760155
C2_0 M2 macrophages	C1_1 M1 macrophages	MIF	CD74_CXCR4	0.152887	0	MIF_CD74_CXCR4	MIF - (CD74+CXCR4)	MIF	Secreted Signaling	PMID: 29637711; PMID: 24760155
C3_0 M2 macrophages	C1_1 M1 macrophages	MIF	CD74_CXCR4	0.150049	0	MIF_CD74_CXCR4	MIF - (CD74+CXCR4)	MIF	Secreted Signaling	PMID: 29637711; PMID: 24760155
C7_0 M2 macrophages	C1_1 M1 macrophages	MIF	CD74_CXCR4	0.152887	0	MIF_CD74_CXCR4	MIF - (CD74+CXCR4)	MIF	Secreted Signaling	PMID: 29637711; PMID: 24760155
C7_1 M2 macrophages	C1_1 M1 macrophages	MIF	CD74_CXCR4	0.167672	0	MIF_CD74_CXCR4	MIF - (CD74+CXCR4)	MIF	Secreted Signaling	PMID: 29637711; PMID: 24760155
C4_0 DC	C1_1 M1 macrophages	MIF	CD74_CXCR4	0.134152	0.01	MIF_CD74_CXCR4	MIF - (CD74+CXCR4)	MIF	Secreted Signaling	PMID: 29637711; PMID: 24760155
C5_0 DC	C1_1 M1 macrophages	MIF	CD74_CXCR4	0.142681	0	MIF_CD74_CXCR4	MIF - (CD74+CXCR4)	MIF	Secreted Signaling	PMID: 29637711; PMID: 24760155
C5_1 DC	C1_1 M1 macrophages	MIF	CD74_CXCR4	0.144351	0	MIF_CD74_CXCR4	MIF - (CD74+CXCR4)	MIF	Secreted Signaling	PMID: 29637711; PMID: 24760155
C9_0 DC	C1_1 M1 macrophages	MIF	CD74_CXCR4	0.134152	0.01	MIF_CD74_CXCR4	MIF - (CD74+CXCR4)	MIF	Secreted Signaling	PMID: 29637711; PMID: 24760155
C6_0 Epithelial-like cells	C1_1 M1 macrophages	MIF	CD74_CXCR4	0.150728	0	MIF_CD74_CXCR4	MIF - (CD74+CXCR4)	MIF	Secreted Signaling	PMID: 29637711; PMID: 24760155
C3_1 Monocytes	C0_1 M2 macrophages	MIF	CD74_CXCR4	0.13744	0	MIF_CD74_CXCR4	MIF - (CD74+CXCR4)	MIF	Secreted Signaling	PMID: 29637711; PMID: 24760155
C1_0 M1 macrophages	C0_1 M2 macrophages	MIF	CD74_CXCR4	0.133733	0	MIF_CD74_CXCR4	MIF - (CD74+CXCR4)	MIF	Secreted Signaling	PMID: 29637711; PMID: 24760155
C1_1 M1 macrophages	C0_1 M2 macrophages	MIF	CD74_CXCR4	0.128616	0.03	MIF_CD74_CXCR4	MIF - (CD74+CXCR4)	MIF	Secreted Signaling	PMID: 29637711; PMID: 24760155
C0_0 M2 macrophages	C0_1 M2 macrophages	MIF	CD74_CXCR4	0.172166	0	MIF_CD74_CXCR4	MIF - (CD74+CXCR4)	MIF	Secreted Signaling	PMID: 29637711; PMID: 24760155
C0_1 M2 macrophages	C0_1 M2 macrophages	MIF	CD74_CXCR4	0.156535	0	MIF_CD74_CXCR4	MIF - (CD74+CXCR4)	MIF	Secreted Signaling	PMID: 29637711; PMID: 24760155
C2_0 M2 macrophages	C0_1 M2 macrophages	MIF	CD74_CXCR4	0.164395	0	MIF_CD74_CXCR4	MIF - (CD74+CXCR4)	MIF	Secreted Signaling	PMID: 29637711; PMID: 24760155
C3_0 M2 macrophages	C0_1 M2 macrophages	MIF	CD74_CXCR4	0.161384	0	MIF_CD74_CXCR4	MIF - (CD74+CXCR4)	MIF	Secreted Signaling	PMID: 29637711; PMID: 24760155
C6_1 M2 macrophages	C0_1 M2 macrophages	MIF	CD74_CXCR4	0.145156	0	MIF_CD74_CXCR4	MIF - (CD74+CXCR4)	MIF	Secreted Signaling	PMID: 29637711; PMID: 24760155
C7_0 M2 macrophages	C0_1 M2 macrophages	MIF	CD74_CXCR4	0.164395	0	MIF_CD74_CXCR4	MIF - (CD74+CXCR4)	MIF	Secreted Signaling	PMID: 29637711; PMID: 24760155
C7_1 M2 macrophages	C0_1 M2 macrophages	MIF	CD74_CXCR4	0.180057	0	MIF_CD74_CXCR4	MIF - (CD74+CXCR4)	MIF	Secreted Signaling	PMID: 29637711; PMID: 24760155
C4_0 DC	C0_1 M2 macrophages	MIF	CD74_CXCR4	0.144491	0	MIF_CD74_CXCR4	MIF - (CD74+CXCR4)	MIF	Secreted Signaling	PMID: 29637711; PMID: 24760155
C5_0 DC	C0_1 M2 macrophages	MIF	CD74_CXCR4	0.15356	0	MIF_CD74_CXCR4	MIF - (CD74+CXCR4)	MIF	Secreted Signaling	PMID: 29637711; PMID: 24760155
C5_1 DC	C0_1 M2 macrophages	MIF	CD74_CXCR4	0.155335	0	MIF_CD74_CXCR4	MIF - (CD74+CXCR4)	MIF	Secreted Signaling	PMID: 29637711; PMID: 24760155
C9_0 DC	C0_1 M2 macrophages	MIF	CD74_CXCR4	0.144491	0	MIF_CD74_CXCR4	MIF - (CD74+CXCR4)	MIF	Secreted Signaling	PMID: 29637711; PMID: 24760155
C6_0 Epithelial-like cells	C0_1 M2 macrophages	MIF	CD74_CXCR4	0.162104	0	MIF_CD74_CXCR4	MIF - (CD74+CXCR4)	MIF	Secreted Signaling	PMID: 29637711; PMID: 24760155
C11_B cell	C0_1 M2 macrophages	MIF	CD74_CXCR4	0.128616	0	MIF_CD74_CXCR4	MIF - (CD74+CXCR4)	MIF	Secreted Signaling	PMID: 29637711; PMID: 24760155
C13_CD4 T	C0_1 M2 macrophages	MIF	CD74_CXCR4	0.125849	0	MIF_CD74_CXCR4	MIF - (CD74+CXCR4)	MIF	Secreted Signaling	PMID: 29637711; PMID: 24760155
C0_0 M2 macrophages	C2_0 M2 macrophages	MIF	CD74_CXCR4	0.137907	0	MIF_CD74_CXCR4	MIF - (CD74+CXCR4)	MIF	Secreted Signaling	PMID: 29637711; PMID: 24760155
C0_1 M2 macrophages	C2_0 M2 macrophages	MIF	CD74_CXCR4	0.124917	0.03	MIF_CD74_CXCR4	MIF - (CD74+CXCR4)	MIF	Secreted Signaling	PMID: 29637711; PMID: 24760155
C2_0 M2 macrophages	C2_0 M2 macrophages	MIF	CD74_CXCR4	0.131437	0	MIF_CD74_CXCR4	MIF - (CD74+CXCR4)	MIF	Secreted Signaling	PMID: 29637711; PMID: 24760155
C3_0 M2 macrophages	C2_0 M2 macrophages	MIF	CD74_CXCR4	0.128936	0	MIF_CD74_CXCR4	MIF - (CD74+CXCR4)	MIF	Secreted Signaling	PMID: 29637711; PMID: 24760155
C7_0 M2 macrophages	C2_0 M2 macrophages	MIF	CD74_CXCR4	0.131437	0	MIF_CD74_CXCR4	MIF - (CD74+CXCR4)	MIF	Secreted Signaling	PMID: 29637711; PMID: 24760155
C7_1 M2 macrophages	C2_0 M2 macrophages	MIF	CD74_CXCR4	0.144502	0	MIF_CD74_CXCR4	MIF - (CD74+CXCR4)	MIF	Secreted Signaling	PMID: 29637711; PMID: 24760155
C6_0 Epithelial-like cells	C2_0 M2 macrophages	MIF	CD74_CXCR4	0.129534	0	MIF_CD74_CXCR4	MIF - (CD74+CXCR4)	MIF	Secreted Signaling	PMID: 29637711; PMID: 24760155
C3_1 Monocytes	C3_0 M2 macrophages	MIF	CD74_CXCR4	0.136899	0	MIF_CD74_CXCR4	MIF - (CD74+CXCR4)	MIF	Secreted Signaling	PMID: 29637711; PMID: 24760155
C1_0 M1 macrophages	C3_0 M2 macrophages	MIF	CD74_CXCR4	0.133205	0	MIF_CD74_CXCR4	MIF - (CD74+CXCR4)	MIF	Secreted Signaling	PMID: 29637711; PMID: 24760155
C1_1 M1 macrophages	C3_0 M2 macrophages	MIF	CD74_CXCR4	0.128105	0.02	MIF_CD74_CXCR4	MIF - (CD74+CXCR4)	MIF	Secreted Signaling	PMID: 29637711; PMID: 24760155
C0_0 M2 macrophages	C3_0 M2 macrophages	MIF	CD74_CXCR4	0.171515	0	MIF_CD74_CXCR4	MIF - (CD74+CXCR4)	MIF	Secreted Signaling	PMID: 29637711; PMID: 24760155
C0_1 M2 macrophages	C3_0 M2 macrophages	MIF	CD74_CXCR4	0.155932	0	MIF_CD74_CXCR4	MIF - (CD74+CXCR4)	MIF	Secreted Signaling	PMID: 29637711; PMID: 24760155
C2_0 M2 macrophages	C3_0 M2 macrophages	MIF	CD74_CXCR4	0.163767	0	MIF_CD74_CXCR4	MIF - (CD74+CXCR4)	MIF	Secreted Signaling	PMID: 29637711; PMID: 24760155
C3_0 M2 macrophages	C3_0 M2 macrophages	MIF	CD74_CXCR4	0.160766	0	MIF_CD74_CXCR4	MIF - (CD74+CXCR4)	MIF	Secreted Signaling	PMID: 29637711; PMID: 24760155
C6_1 M2 macrophages	C3_0 M2 macrophages	MIF	CD74_CXCR4	0.14459	0	MIF_CD74_CXCR4	MIF - (CD74+CXCR4)	MIF	Secreted Signaling	PMID: 29637711; PMID: 24760155
C7_0 M2 macrophages	C3_0 M2 macrophages	MIF	CD74_CXCR4	0.163767	0	MIF_CD74_CXCR4	MIF - (CD74+CXCR4)	MIF	Secreted Signaling	PMID: 29637711; PMID: 24760155
C7_1 M2 macrophages	C3_0 M2 macrophages	MIF	CD74_CXCR4	0.179383	0	MIF_CD74_CXCR4	MIF - (CD74+CXCR4)	MIF	Secreted Signaling	PMID: 29637711; PMID: 24760155
C4_0 DC	C3_0 M2 macrophages	MIF	CD74_CXCR4	0.143927	0	MIF_CD74_CXCR4	MIF - (CD74+CXCR4)	MIF	Secreted Signaling	PMID: 29637711; PMID: 24760155
C5_0 DC	C3_0 M2 macrophages	MIF	CD74_CXCR4	0.152966	0	MIF_CD74_CXCR4	MIF - (CD74+CXCR4)	MIF	Secreted Signaling	PMID: 29637711; PMID: 24760155
C5_1 DC	C3_0 M2 macrophages	MIF	CD74_CXCR4	0.154736	0	MIF_CD74_CXCR4	MIF - (CD74+CXCR4)	MIF	Secreted Signaling	PMID: 29637711; PMID: 24760155
C9_0 DC	C3_0 M2 macrophages	MIF	CD74_CXCR4	0.143927	0	MIF_CD74_CXCR4	MIF - (CD74+CXCR4)	MIF	Secreted Signaling	PMID: 29637711; PMID: 24760155
C6_0 Epithelial-like cells	C3_0 M2 macrophages	MIF	CD74_CXCR4	0.161484	0	MIF_CD74_CXCR4	MIF - (CD74+CXCR4)	MIF	Secreted Signaling	PMID: 29637711; PMID: 24760155
C11_B cell	C3_0 M2 macrophages	MIF	CD74_CXCR4	0.128105	0	MIF_CD74_CXCR4	MIF - (CD74+CXCR4)	MIF	Secreted Signaling	PMID: 29637711; PMID: 24760155
C13_CD4 T	C3_0 M2 macrophages	MIF	CD74_CXCR4	0.125347	0.01	MIF_CD74_CXCR4	MIF - (CD74+CXCR4)	MIF	Secreted Signaling	PMID: 29637711; PMID: 24760155
C3_1 Monocytes	C6_1 M2 macrophages	MIF	CD74_CXCR4	0.162315	0.01	MIF_CD74_CXCR4	MIF - (CD74+CXCR4)	MIF	Secreted Signaling	PMID: 29637711; PMID: 24760155
C1_0 M1 macrophages	C6_1 M2 macrophages	MIF	CD74_CXCR4	0.158061	0.01	MIF_CD74_CXCR4	MIF - (CD74+CXCR4)	MIF	Secreted Signaling	PMID: 29637711; PMID: 24760155
C1_1 M1 macrophages	C6_1 M2 macrophages	MIF	CD74_CXCR4	0.152176	0.01	MIF_CD74_CXCR4	MIF - (CD74+CXCR4)	MIF	Secreted Signaling	PMID: 29637711; PMID: 24760155
C0_0 M2 macrophages	C6_1 M2 macrophages	MIF	CD74_CXCR4	0.201856	0	MIF_CD74_CXCR4	MIF - (CD74+CXCR4)	MIF	Secreted Signaling	PMID: 29637711; PMID: 24760155
C0_1 M2 macrophages	C6_1 M2 macrophages	MIF	CD74_CXCR4	0.184129	0	MIF_CD74_CXCR4	MIF - (CD74+CXCR4)	MIF	Secreted Signaling	PMID: 29637711; PMID: 24760155
C2_0 M2 macrophages	C6_1 M2 macrophages	MIF	CD74_CXCR4	0.193057	0	MIF_CD74_CXCR4	MIF - (CD74+CXCR4)	MIF	Secreted Signaling	PMID: 29637711; PMID: 24760155
C3_0 M2 macrophages	C6_1 M2 macrophages	MIF	CD74_CXCR4	0.18964	0	MIF_CD74_CXCR4	MIF - (CD74+CXCR4)	MIF	Secreted Signaling	PMID: 29637711; PMID: 24760155
C6_1 M2 macrophages	C6_1 M2 macrophages	MIF	CD74_CXCR4	0.171151	0	MIF_CD74_CXCR4	MIF - (CD74+CXCR4)	MIF	Secreted Signaling	PMID: 29637711; PMID: 24760155
C7_0 M2 macrophages	C6_1 M2 macrophages	MIF	CD74_CXCR4	0.193057	0	MIF_CD74_CXCR4	MIF - (CD74+CXCR4)	MIF	Secreted Signaling	PMID: 29637711; PMID: 24760155
C7_1 M2 macrophages	C6_1 M2 macrophages	MIF	CD74_CXCR4	0.210761	0	MIF_CD74_CXCR4	MIF - (CD74+CXCR4)	MIF	Secreted Signaling	PMID: 29637711; PMID: 24760155
C4_0 DC	C6_1 M2 macrophages	MIF	CD74_CXCR4	0.17039	0	MIF_CD74_CXCR4	MIF - (CD74+CXCR4)	MIF	Secreted Signaling	PMID: 29637711; PMID: 24760155
C5_0 DC	C6_1 M2 macrophages	MIF	CD74_CXCR4	0.180741	0	MIF_CD74_CXCR4	MIF - (CD74+CXCR4)	MIF	Secreted Signaling	PMID: 29637711; PMID: 24760155
C5_1 DC	C6_1 M2 macrophages	MIF	CD74_CXCR4	0.182763	0	MIF_CD74_CXCR4	MIF - (CD74+CXCR4)	MIF	Secreted Signaling	PMID: 29637711; PMID: 24760155
C9_0 DC	C6_1 M2 macrophages	MIF	CD74_CXCR4	0.17039	0	MIF_CD74_CXCR4	MIF - (CD74+CXCR4)	MIF	Secreted Signaling	PMID: 29637711; PMID: 24760155
C6_0 Epithelial-like cells	C6_1 M2 macrophages	MIF	CD74_CXCR4	0.190458	0	MIF_CD74_CXCR4	MIF - (CD74+CXCR4)	MIF	Secreted Signaling	PMID: 29637711; PMID: 24760155
C11_B cell	C6_1 M2 macrophages	MIF	CD74_CXCR4	0.152176	0	MIF_CD74_CXCR4	MIF - (CD74+CXCR4)	MIF	Secreted Signaling	PMID: 29637711; PMID: 24760155
C12_Prolif T	C6_1 M2 macrophages	MIF	CD74_CXCR4	0.139625	0.04	MIF_CD74_CXCR4	MIF - (CD74+CXCR4)	MIF	Secreted Signaling	PMID: 29637711; PMID: 24760155
C13_CD4 T	C6_1 M2 macrophages	MIF	CD74_CXCR4	0.148989	0.01	MIF_CD74_CXCR4	MIF - (CD74+CXCR4)	MIF	Secreted Signaling	PMID: 29637711; PMID: 24760155
C14_T reg	C6_1 M2 macrophages	MIF	CD74_CXCR4	0.139625	0.04	MIF_CD74_CXCR4	MIF - (CD74+CXCR4)	MIF	Secreted Signaling	PMID: 29637711; PMID: 24760155
C16_CD8 cytox	C6_1 M2 macrophages	MIF	CD74_CXCR4	0.139625	0.04	MIF_CD74_CXCR4	MIF - (CD74+CXCR4)	MIF	Secreted Signaling	PMID: 29637711; PMID: 24760155
C3_1 Monocytes	C4_0 DC	MIF	CD74_CXCR4	0.187532	0	MIF_CD74_CXCR4	MIF - (CD74+CXCR4)	MIF	Secreted Signaling	PMID: 29637711; PMID: 24760155
C1_0 M1 macrophages	C4_0 DC	MIF	CD74_CXCR4	0.182761	0	MIF_CD74_CXCR4	MIF - (CD74+CXCR4)	MIF	Secreted Signaling	PMID: 29637711; PMID: 24760155
C1_1 M1 macrophages	C4_0 DC	MIF	CD74_CXCR4	0.176149	0	MIF_CD74_CXCR4	MIF - (CD74+CXCR4)	MIF	Secreted Signaling	PMID: 29637711; PMID: 24760155
C0_0 M2 macrophages	C4_0 DC	MIF	CD74_CXCR4	0.231517	0	MIF_CD74_CXCR4	MIF - (CD74+CXCR4)	MIF	Secreted Signaling	PMID: 29637711; PMID: 24760155
C0_1 M2 macrophages	C4_0 DC	MIF	CD74_CXCR4	0.211877	0	MIF_CD74_CXCR4	MIF - (CD74+CXCR4)	MIF	Secreted Signaling	PMID: 29637711; PMID: 24760155
C2_0 M2 macrophages	C4_0 DC	MIF	CD74_CXCR4	0.221784	0	MIF_CD74_CXCR4	MIF - (CD74+CXCR4)	MIF	Secreted Signaling	PMID: 29637711; PMID: 24760155
C3_0 M2 macrophages	C4_0 DC	MIF	CD74_CXCR4	0.217997	0	MIF_CD74_CXCR4	MIF - (CD74+CXCR4)	MIF	Secreted Signaling	PMID: 29637711; PMID: 24760155
C6_1 M2 macrophages	C4_0 DC	MIF	CD74_CXCR4	0.197416	0	MIF_CD74_CXCR4	MIF - (CD74+CXCR4)	MIF	Secreted Signaling	PMID: 29637711; PMID: 24760155
C7_0 M2 macrophages	C4_0 DC	MIF	CD74_CXCR4	0.221784	0	MIF_CD74_CXCR4	MIF - (CD74+CXCR4)	MIF	Secreted Signaling	PMID: 29637711; PMID: 24760155
C7_1 M2 macrophages	C4_0 DC	MIF	CD74_CXCR4	0.241335	0	MIF_CD74_CXCR4	MIF - (CD74+CXCR4)	MIF	Secreted Signaling	PMID: 29637711; PMID: 24760155
C4_0 DC	C4_0 DC	MIF	CD74_CXCR4	0.196567	0	MIF_CD74_CXCR4	MIF - (CD74+CXCR4)	MIF	Secreted Signaling	PMID: 29637711; PMID: 24760155
C5_0 DC	C4_0 DC	MIF	CD74_CXCR4	0.208109	0	MIF_CD74_CXCR4	MIF - (CD74+CXCR4)	MIF	Secreted Signaling	PMID: 29637711; PMID: 24760155
C5_1 DC	C4_0 DC	MIF	CD74_CXCR4	0.210358	0	MIF_CD74_CXCR4	MIF - (CD74+CXCR4)	MIF	Secreted Signaling	PMID: 29637711; PMID: 24760155
C9_0 DC	C4_0 DC	MIF	CD74_CXCR4	0.196567	0	MIF_CD74_CXCR4	MIF - (CD74+CXCR4)	MIF	Secreted Signaling	PMID: 29637711; PMID: 24760155
C6_0 Epithelial-like cells	C4_0 DC	MIF	CD74_CXCR4	0.218904	0	MIF_CD74_CXCR4	MIF - (CD74+CXCR4)	MIF	Secreted Signaling	PMID: 29637711; PMID: 24760155
C11_B cell	C4_0 DC	MIF	CD74_CXCR4	0.176149	0	MIF_CD74_CXCR4	MIF - (CD74+CXCR4)	MIF	Secreted Signaling	PMID: 29637711; PMID: 24760155
C12_Prolif T	C4_0 DC	MIF	CD74_CXCR4	0.161998	0	MIF_CD74_CXCR4	MIF - (CD74+CXCR4)	MIF	Secreted Signaling	PMID: 29637711; PMID: 24760155
C13_CD4 T	C4_0 DC	MIF	CD74_CXCR4	0.172561	0	MIF_CD74_CXCR4	MIF - (CD74+CXCR4)	MIF	Secreted Signaling	PMID: 29637711; PMID: 24760155
C14_T reg	C4_0 DC	MIF	CD74_CXCR4	0.161998	0	MIF_CD74_CXCR4	MIF - (CD74+CXCR4)	MIF	Secreted Signaling	PMID: 29637711; PMID: 24760155
C15_CD8 T	C4_0 DC	MIF	CD74_CXCR4	0.152164	0	MIF_CD74_CXCR4	MIF - (CD74+CXCR4)	MIF	Secreted Signaling	PMID: 29637711; PMID: 24760155
C16_CD8 cytox	C4_0 DC	MIF	CD74_CXCR4	0.161998	0	MIF_CD74_CXCR4	MIF - (CD74+CXCR4)	MIF	Secreted Signaling	PMID: 29637711; PMID: 24760155
C17_NK	C4_0 DC	MIF	CD74_CXCR4	0.133155	0	MIF_CD74_CXCR4	MIF - (CD74+CXCR4)	MIF	Secreted Signaling	PMID: 29637711; PMID: 24760155
C3_1 Monocytes	C5_0 DC	MIF	CD74_CXCR4	0.148301	0	MIF_CD74_CXCR4	MIF - (CD74+CXCR4)	MIF	Secreted Signaling	PMID: 29637711; PMID: 24760155
C1_0 M1 macrophages	C5_0 DC	MIF	CD74_CXCR4	0.144351	0	MIF_CD74_CXCR4	MIF - (CD74+CXCR4)	MIF	Secreted Signaling	PMID: 29637711; PMID: 24760155
C1_1 M1 macrophages	C5_0 DC	MIF	CD74_CXCR4	0.138892	0	MIF_CD74_CXCR4	MIF - (CD74+CXCR4)	MIF	Secreted Signaling	PMID: 29637711; PMID: 24760155
C0_0 M2 macrophages	C5_0 DC	MIF	CD74_CXCR4	0.185182	0	MIF_CD74_CXCR4	MIF - (CD74+CXCR4)	MIF	Secreted Signaling	PMID: 29637711; PMID: 24760155
C0_1 M2 macrophages	C5_0 DC	MIF	CD74_CXCR4	0.16861	0	MIF_CD74_CXCR4	MIF - (CD74+CXCR4)	MIF	Secreted Signaling	PMID: 29637711; PMID: 24760155
C2_0 M2 macrophages	C5_0 DC	MIF	CD74_CXCR4	0.176949	0	MIF_CD74_CXCR4	MIF - (CD74+CXCR4)	MIF	Secreted Signaling	PMID: 29637711; PMID: 24760155
C3_0 M2 macrophages	C5_0 DC	MIF	CD74_CXCR4	0.173756	0	MIF_CD74_CXCR4	MIF - (CD74+CXCR4)	MIF	Secreted Signaling	PMID: 29637711; PMID: 24760155
C6_1 M2 macrophages	C5_0 DC	MIF	CD74_CXCR4	0.156516	0	MIF_CD74_CXCR4	MIF - (CD74+CXCR4)	MIF	Secreted Signaling	PMID: 29637711; PMID: 24760155
C7_0 M2 macrophages	C5_0 DC	MIF	CD74_CXCR4	0.176949	0	MIF_CD74_CXCR4	MIF - (CD74+CXCR4)	MIF	Secreted Signaling	PMID: 29637711; PMID: 24760155
C7_1 M2 macrophages	C5_0 DC	MIF	CD74_CXCR4	0.19353	0	MIF_CD74_CXCR4	MIF - (CD74+CXCR4)	MIF	Secreted Signaling	PMID: 29637711; PMID: 24760155
C4_0 DC	C5_0 DC	MIF	CD74_CXCR4	0.155808	0	MIF_CD74_CXCR4	MIF - (CD74+CXCR4)	MIF	Secreted Signaling	PMID: 29637711; PMID: 24760155
C5_0 DC	C5_0 DC	MIF	CD74_CXCR4	0.16545	0	MIF_CD74_CXCR4	MIF - (CD74+CXCR4)	MIF	Secreted Signaling	PMID: 29637711; PMID: 24760155
C5_1 DC	C5_0 DC	MIF	CD74_CXCR4	0.167336	0	MIF_CD74_CXCR4	MIF - (CD74+CXCR4)	MIF	Secreted Signaling	PMID: 29637711; PMID: 24760155
C9_0 DC	C5_0 DC	MIF	CD74_CXCR4	0.155808	0	MIF_CD74_CXCR4	MIF - (CD74+CXCR4)	MIF	Secreted Signaling	PMID: 29637711; PMID: 24760155
C6_0 Epithelial-like cells	C5_0 DC	MIF	CD74_CXCR4	0.17452	0	MIF_CD74_CXCR4	MIF - (CD74+CXCR4)	MIF	Secreted Signaling	PMID: 29637711; PMID: 24760155
C11_B cell	C5_0 DC	MIF	CD74_CXCR4	0.138892	0	MIF_CD74_CXCR4	MIF - (CD74+CXCR4)	MIF	Secreted Signaling	PMID: 29637711; PMID: 24760155
C12_Prolif T	C5_0 DC	MIF	CD74_CXCR4	0.127272	0.02	MIF_CD74_CXCR4	MIF - (CD74+CXCR4)	MIF	Secreted Signaling	PMID: 29637711; PMID: 24760155
C13_CD4 T	C5_0 DC	MIF	CD74_CXCR4	0.135938	0	MIF_CD74_CXCR4	MIF - (CD74+CXCR4)	MIF	Secreted Signaling	PMID: 29637711; PMID: 24760155
C14_T reg	C5_0 DC	MIF	CD74_CXCR4	0.127272	0.03	MIF_CD74_CXCR4	MIF - (CD74+CXCR4)	MIF	Secreted Signaling	PMID: 29637711; PMID: 24760155
C3_1 Monocytes	C5_1 DC	MIF	CD74_CXCR4	0.132299	0.04	MIF_CD74_CXCR4	MIF - (CD74+CXCR4)	MIF	Secreted Signaling	PMID: 29637711; PMID: 24760155
C1_0 M1 macrophages	C5_1 DC	MIF	CD74_CXCR4	0.128711	0.04	MIF_CD74_CXCR4	MIF - (CD74+CXCR4)	MIF	Secreted Signaling	PMID: 29637711; PMID: 24760155
C0_0 M2 macrophages	C5_1 DC	MIF	CD74_CXCR4	0.165976	0	MIF_CD74_CXCR4	MIF - (CD74+CXCR4)	MIF	Secreted Signaling	PMID: 29637711; PMID: 24760155
C0_1 M2 macrophages	C5_1 DC	MIF	CD74_CXCR4	0.150805	0	MIF_CD74_CXCR4	MIF - (CD74+CXCR4)	MIF	Secreted Signaling	PMID: 29637711; PMID: 24760155
C2_0 M2 macrophages	C5_1 DC	MIF	CD74_CXCR4	0.158431	0	MIF_CD74_CXCR4	MIF - (CD74+CXCR4)	MIF	Secreted Signaling	PMID: 29637711; PMID: 24760155
C3_0 M2 macrophages	C5_1 DC	MIF	CD74_CXCR4	0.155509	0	MIF_CD74_CXCR4	MIF - (CD74+CXCR4)	MIF	Secreted Signaling	PMID: 29637711; PMID: 24760155
C6_1 M2 macrophages	C5_1 DC	MIF	CD74_CXCR4	0.139774	0.03	MIF_CD74_CXCR4	MIF - (CD74+CXCR4)	MIF	Secreted Signaling	PMID: 29637711; PMID: 24760155
C7_0 M2 macrophages	C5_1 DC	MIF	CD74_CXCR4	0.158431	0	MIF_CD74_CXCR4	MIF - (CD74+CXCR4)	MIF	Secreted Signaling	PMID: 29637711; PMID: 24760155
C7_1 M2 macrophages	C5_1 DC	MIF	CD74_CXCR4	0.173643	0	MIF_CD74_CXCR4	MIF - (CD74+CXCR4)	MIF	Secreted Signaling	PMID: 29637711; PMID: 24760155
C4_0 DC	C5_1 DC	MIF	CD74_CXCR4	0.139129	0	MIF_CD74_CXCR4	MIF - (CD74+CXCR4)	MIF	Secreted Signaling	PMID: 29637711; PMID: 24760155
C5_0 DC	C5_1 DC	MIF	CD74_CXCR4	0.14792	0	MIF_CD74_CXCR4	MIF - (CD74+CXCR4)	MIF	Secreted Signaling	PMID: 29637711; PMID: 24760155
C5_1 DC	C5_1 DC	MIF	CD74_CXCR4	0.149641	0.01	MIF_CD74_CXCR4	MIF - (CD74+CXCR4)	MIF	Secreted Signaling	PMID: 29637711; PMID: 24760155
C9_0 DC	C5_1 DC	MIF	CD74_CXCR4	0.139129	0.02	MIF_CD74_CXCR4	MIF - (CD74+CXCR4)	MIF	Secreted Signaling	PMID: 29637711; PMID: 24760155
C6_0 Epithelial-like cells	C5_1 DC	MIF	CD74_CXCR4	0.156208	0	MIF_CD74_CXCR4	MIF - (CD74+CXCR4)	MIF	Secreted Signaling	PMID: 29637711; PMID: 24760155
C3_1 Monocytes	C9_0 DC	MIF	CD74_CXCR4	0.17771	0	MIF_CD74_CXCR4	MIF - (CD74+CXCR4)	MIF	Secreted Signaling	PMID: 29637711; PMID: 24760155
C1_0 M1 macrophages	C9_0 DC	MIF	CD74_CXCR4	0.173135	0	MIF_CD74_CXCR4	MIF - (CD74+CXCR4)	MIF	Secreted Signaling	PMID: 29637711; PMID: 24760155
C1_1 M1 macrophages	C9_0 DC	MIF	CD74_CXCR4	0.1668	0	MIF_CD74_CXCR4	MIF - (CD74+CXCR4)	MIF	Secreted Signaling	PMID: 29637711; PMID: 24760155
C0_0 M2 macrophages	C9_0 DC	MIF	CD74_CXCR4	0.220015	0	MIF_CD74_CXCR4	MIF - (CD74+CXCR4)	MIF	Secreted Signaling	PMID: 29637711; PMID: 24760155
C0_1 M2 macrophages	C9_0 DC	MIF	CD74_CXCR4	0.201095	0	MIF_CD74_CXCR4	MIF - (CD74+CXCR4)	MIF	Secreted Signaling	PMID: 29637711; PMID: 24760155
C2_0 M2 macrophages	C9_0 DC	MIF	CD74_CXCR4	0.210633	0	MIF_CD74_CXCR4	MIF - (CD74+CXCR4)	MIF	Secreted Signaling	PMID: 29637711; PMID: 24760155
C3_0 M2 macrophages	C9_0 DC	MIF	CD74_CXCR4	0.206985	0	MIF_CD74_CXCR4	MIF - (CD74+CXCR4)	MIF	Secreted Signaling	PMID: 29637711; PMID: 24760155
C6_1 M2 macrophages	C9_0 DC	MIF	CD74_CXCR4	0.187196	0	MIF_CD74_CXCR4	MIF - (CD74+CXCR4)	MIF	Secreted Signaling	PMID: 29637711; PMID: 24760155
C7_0 M2 macrophages	C9_0 DC	MIF	CD74_CXCR4	0.210633	0	MIF_CD74_CXCR4	MIF - (CD74+CXCR4)	MIF	Secreted Signaling	PMID: 29637711; PMID: 24760155
C7_1 M2 macrophages	C9_0 DC	MIF	CD74_CXCR4	0.229491	0	MIF_CD74_CXCR4	MIF - (CD74+CXCR4)	MIF	Secreted Signaling	PMID: 29637711; PMID: 24760155
C4_0 DC	C9_0 DC	MIF	CD74_CXCR4	0.18638	0	MIF_CD74_CXCR4	MIF - (CD74+CXCR4)	MIF	Secreted Signaling	PMID: 29637711; PMID: 24760155
C5_0 DC	C9_0 DC	MIF	CD74_CXCR4	0.197471	0	MIF_CD74_CXCR4	MIF - (CD74+CXCR4)	MIF	Secreted Signaling	PMID: 29637711; PMID: 24760155
C5_1 DC	C9_0 DC	MIF	CD74_CXCR4	0.199634	0	MIF_CD74_CXCR4	MIF - (CD74+CXCR4)	MIF	Secreted Signaling	PMID: 29637711; PMID: 24760155
C9_0 DC	C9_0 DC	MIF	CD74_CXCR4	0.18638	0	MIF_CD74_CXCR4	MIF - (CD74+CXCR4)	MIF	Secreted Signaling	PMID: 29637711; PMID: 24760155
C6_0 Epithelial-like cells	C9_0 DC	MIF	CD74_CXCR4	0.207859	0	MIF_CD74_CXCR4	MIF - (CD74+CXCR4)	MIF	Secreted Signaling	PMID: 29637711; PMID: 24760155
C11_B cell	C9_0 DC	MIF	CD74_CXCR4	0.1668	0	MIF_CD74_CXCR4	MIF - (CD74+CXCR4)	MIF	Secreted Signaling	PMID: 29637711; PMID: 24760155
C12_Prolif T	C9_0 DC	MIF	CD74_CXCR4	0.153261	0	MIF_CD74_CXCR4	MIF - (CD74+CXCR4)	MIF	Secreted Signaling	PMID: 29637711; PMID: 24760155
C13_CD4 T	C9_0 DC	MIF	CD74_CXCR4	0.163366	0	MIF_CD74_CXCR4	MIF - (CD74+CXCR4)	MIF	Secreted Signaling	PMID: 29637711; PMID: 24760155
C14_T reg	C9_0 DC	MIF	CD74_CXCR4	0.153261	0	MIF_CD74_CXCR4	MIF - (CD74+CXCR4)	MIF	Secreted Signaling	PMID: 29637711; PMID: 24760155
C15_CD8 T	C9_0 DC	MIF	CD74_CXCR4	0.143866	0	MIF_CD74_CXCR4	MIF - (CD74+CXCR4)	MIF	Secreted Signaling	PMID: 29637711; PMID: 24760155
C16_CD8 cytox	C9_0 DC	MIF	CD74_CXCR4	0.153261	0	MIF_CD74_CXCR4	MIF - (CD74+CXCR4)	MIF	Secreted Signaling	PMID: 29637711; PMID: 24760155
C0_0 M2 macrophages	C6_0 Epithelial-like cells	MIF	CD74_CXCR4	0.158093	0	MIF_CD74_CXCR4	MIF - (CD74+CXCR4)	MIF	Secreted Signaling	PMID: 29637711; PMID: 24760155
C0_1 M2 macrophages	C6_0 Epithelial-like cells	MIF	CD74_CXCR4	0.143518	0	MIF_CD74_CXCR4	MIF - (CD74+CXCR4)	MIF	Secreted Signaling	PMID: 29637711; PMID: 24760155
C2_0 M2 macrophages	C6_0 Epithelial-like cells	MIF	CD74_CXCR4	0.150841	0	MIF_CD74_CXCR4	MIF - (CD74+CXCR4)	MIF	Secreted Signaling	PMID: 29637711; PMID: 24760155
C3_0 M2 macrophages	C6_0 Epithelial-like cells	MIF	CD74_CXCR4	0.148035	0	MIF_CD74_CXCR4	MIF - (CD74+CXCR4)	MIF	Secreted Signaling	PMID: 29637711; PMID: 24760155
C6_1 M2 macrophages	C6_0 Epithelial-like cells	MIF	CD74_CXCR4	0.132936	0.04	MIF_CD74_CXCR4	MIF - (CD74+CXCR4)	MIF	Secreted Signaling	PMID: 29637711; PMID: 24760155
C7_0 M2 macrophages	C6_0 Epithelial-like cells	MIF	CD74_CXCR4	0.150841	0	MIF_CD74_CXCR4	MIF - (CD74+CXCR4)	MIF	Secreted Signaling	PMID: 29637711; PMID: 24760155
C7_1 M2 macrophages	C6_0 Epithelial-like cells	MIF	CD74_CXCR4	0.165468	0	MIF_CD74_CXCR4	MIF - (CD74+CXCR4)	MIF	Secreted Signaling	PMID: 29637711; PMID: 24760155
C4_0 DC	C6_0 Epithelial-like cells	MIF	CD74_CXCR4	0.132318	0.01	MIF_CD74_CXCR4	MIF - (CD74+CXCR4)	MIF	Secreted Signaling	PMID: 29637711; PMID: 24760155
C5_0 DC	C6_0 Epithelial-like cells	MIF	CD74_CXCR4	0.140749	0	MIF_CD74_CXCR4	MIF - (CD74+CXCR4)	MIF	Secreted Signaling	PMID: 29637711; PMID: 24760155
C5_1 DC	C6_0 Epithelial-like cells	MIF	CD74_CXCR4	0.142401	0	MIF_CD74_CXCR4	MIF - (CD74+CXCR4)	MIF	Secreted Signaling	PMID: 29637711; PMID: 24760155
C9_0 DC	C6_0 Epithelial-like cells	MIF	CD74_CXCR4	0.132318	0.02	MIF_CD74_CXCR4	MIF - (CD74+CXCR4)	MIF	Secreted Signaling	PMID: 29637711; PMID: 24760155
C6_0 Epithelial-like cells	C6_0 Epithelial-like cells	MIF	CD74_CXCR4	0.148706	0	MIF_CD74_CXCR4	MIF - (CD74+CXCR4)	MIF	Secreted Signaling	PMID: 29637711; PMID: 24760155
C3_1 Monocytes	C11_B cell	MIF	CD74_CXCR4	0.131441	0.02	MIF_CD74_CXCR4	MIF - (CD74+CXCR4)	MIF	Secreted Signaling	PMID: 29637711; PMID: 24760155
C1_0 M1 macrophages	C11_B cell	MIF	CD74_CXCR4	0.127872	0.03	MIF_CD74_CXCR4	MIF - (CD74+CXCR4)	MIF	Secreted Signaling	PMID: 29637711; PMID: 24760155
C0_0 M2 macrophages	C11_B cell	MIF	CD74_CXCR4	0.164941	0	MIF_CD74_CXCR4	MIF - (CD74+CXCR4)	MIF	Secreted Signaling	PMID: 29637711; PMID: 24760155
C0_1 M2 macrophages	C11_B cell	MIF	CD74_CXCR4	0.149847	0	MIF_CD74_CXCR4	MIF - (CD74+CXCR4)	MIF	Secreted Signaling	PMID: 29637711; PMID: 24760155
C2_0 M2 macrophages	C11_B cell	MIF	CD74_CXCR4	0.157434	0	MIF_CD74_CXCR4	MIF - (CD74+CXCR4)	MIF	Secreted Signaling	PMID: 29637711; PMID: 24760155
C3_0 M2 macrophages	C11_B cell	MIF	CD74_CXCR4	0.154527	0	MIF_CD74_CXCR4	MIF - (CD74+CXCR4)	MIF	Secreted Signaling	PMID: 29637711; PMID: 24760155
C6_1 M2 macrophages	C11_B cell	MIF	CD74_CXCR4	0.138874	0.03	MIF_CD74_CXCR4	MIF - (CD74+CXCR4)	MIF	Secreted Signaling	PMID: 29637711; PMID: 24760155
C7_0 M2 macrophages	C11_B cell	MIF	CD74_CXCR4	0.157434	0	MIF_CD74_CXCR4	MIF - (CD74+CXCR4)	MIF	Secreted Signaling	PMID: 29637711; PMID: 24760155
C7_1 M2 macrophages	C11_B cell	MIF	CD74_CXCR4	0.17257	0	MIF_CD74_CXCR4	MIF - (CD74+CXCR4)	MIF	Secreted Signaling	PMID: 29637711; PMID: 24760155
C4_0 DC	C11_B cell	MIF	CD74_CXCR4	0.138233	0	MIF_CD74_CXCR4	MIF - (CD74+CXCR4)	MIF	Secreted Signaling	PMID: 29637711; PMID: 24760155
C5_0 DC	C11_B cell	MIF	CD74_CXCR4	0.146977	0	MIF_CD74_CXCR4	MIF - (CD74+CXCR4)	MIF	Secreted Signaling	PMID: 29637711; PMID: 24760155
C5_1 DC	C11_B cell	MIF	CD74_CXCR4	0.148689	0	MIF_CD74_CXCR4	MIF - (CD74+CXCR4)	MIF	Secreted Signaling	PMID: 29637711; PMID: 24760155
C9_0 DC	C11_B cell	MIF	CD74_CXCR4	0.138233	0.02	MIF_CD74_CXCR4	MIF - (CD74+CXCR4)	MIF	Secreted Signaling	PMID: 29637711; PMID: 24760155
C6_0 Epithelial-like cells	C11_B cell	MIF	CD74_CXCR4	0.155222	0	MIF_CD74_CXCR4	MIF - (CD74+CXCR4)	MIF	Secreted Signaling	PMID: 29637711; PMID: 24760155
C0_0 M2 macrophages	C16_CD8 cytox	MIF	CD74_CXCR4	0.128823	0	MIF_CD74_CXCR4	MIF - (CD74+CXCR4)	MIF	Secreted Signaling	PMID: 29637711; PMID: 24760155
C7_1 M2 macrophages	C16_CD8 cytox	MIF	CD74_CXCR4	0.135052	0.02	MIF_CD74_CXCR4	MIF - (CD74+CXCR4)	MIF	Secreted Signaling	PMID: 29637711; PMID: 24760155
C0_0 M2 macrophages	C17_NK	MIF	CD74_CXCR4	0.124688	0.04	MIF_CD74_CXCR4	MIF - (CD74+CXCR4)	MIF	Secreted Signaling	PMID: 29637711; PMID: 24760155
C3_1 Monocytes	C3_1 Monocytes	MIF	CD74_CD44	0.179111	0	MIF_CD74_CD44	MIF - (CD74+CD44)	MIF	Secreted Signaling	PMID: 29637711; PMID: 26175090
C1_0 M1 macrophages	C3_1 Monocytes	MIF	CD74_CD44	0.174508	0	MIF_CD74_CD44	MIF - (CD74+CD44)	MIF	Secreted Signaling	PMID: 29637711; PMID: 26175090
C1_1 M1 macrophages	C3_1 Monocytes	MIF	CD74_CD44	0.168133	0	MIF_CD74_CD44	MIF - (CD74+CD44)	MIF	Secreted Signaling	PMID: 29637711; PMID: 26175090
C0_0 M2 macrophages	C3_1 Monocytes	MIF	CD74_CD44	0.221659	0	MIF_CD74_CD44	MIF - (CD74+CD44)	MIF	Secreted Signaling	PMID: 29637711; PMID: 26175090
C0_1 M2 macrophages	C3_1 Monocytes	MIF	CD74_CD44	0.202635	0	MIF_CD74_CD44	MIF - (CD74+CD44)	MIF	Secreted Signaling	PMID: 29637711; PMID: 26175090
C2_0 M2 macrophages	C3_1 Monocytes	MIF	CD74_CD44	0.212227	0	MIF_CD74_CD44	MIF - (CD74+CD44)	MIF	Secreted Signaling	PMID: 29637711; PMID: 26175090
C3_0 M2 macrophages	C3_1 Monocytes	MIF	CD74_CD44	0.208559	0	MIF_CD74_CD44	MIF - (CD74+CD44)	MIF	Secreted Signaling	PMID: 29637711; PMID: 26175090
C6_1 M2 macrophages	C3_1 Monocytes	MIF	CD74_CD44	0.188654	0	MIF_CD74_CD44	MIF - (CD74+CD44)	MIF	Secreted Signaling	PMID: 29637711; PMID: 26175090
C7_0 M2 macrophages	C3_1 Monocytes	MIF	CD74_CD44	0.212227	0	MIF_CD74_CD44	MIF - (CD74+CD44)	MIF	Secreted Signaling	PMID: 29637711; PMID: 26175090
C7_1 M2 macrophages	C3_1 Monocytes	MIF	CD74_CD44	0.231186	0	MIF_CD74_CD44	MIF - (CD74+CD44)	MIF	Secreted Signaling	PMID: 29637711; PMID: 26175090
C4_0 DC	C3_1 Monocytes	MIF	CD74_CD44	0.187834	0	MIF_CD74_CD44	MIF - (CD74+CD44)	MIF	Secreted Signaling	PMID: 29637711; PMID: 26175090
C5_0 DC	C3_1 Monocytes	MIF	CD74_CD44	0.19899	0	MIF_CD74_CD44	MIF - (CD74+CD44)	MIF	Secreted Signaling	PMID: 29637711; PMID: 26175090
C5_1 DC	C3_1 Monocytes	MIF	CD74_CD44	0.201166	0	MIF_CD74_CD44	MIF - (CD74+CD44)	MIF	Secreted Signaling	PMID: 29637711; PMID: 26175090
C9_0 DC	C3_1 Monocytes	MIF	CD74_CD44	0.187834	0	MIF_CD74_CD44	MIF - (CD74+CD44)	MIF	Secreted Signaling	PMID: 29637711; PMID: 26175090
C6_0 Epithelial-like cells	C3_1 Monocytes	MIF	CD74_CD44	0.209437	0	MIF_CD74_CD44	MIF - (CD74+CD44)	MIF	Secreted Signaling	PMID: 29637711; PMID: 26175090
C11_B cell	C3_1 Monocytes	MIF	CD74_CD44	0.168133	0	MIF_CD74_CD44	MIF - (CD74+CD44)	MIF	Secreted Signaling	PMID: 29637711; PMID: 26175090
C12_Prolif T	C3_1 Monocytes	MIF	CD74_CD44	0.154505	0	MIF_CD74_CD44	MIF - (CD74+CD44)	MIF	Secreted Signaling	PMID: 29637711; PMID: 26175090
C13_CD4 T	C3_1 Monocytes	MIF	CD74_CD44	0.164676	0	MIF_CD74_CD44	MIF - (CD74+CD44)	MIF	Secreted Signaling	PMID: 29637711; PMID: 26175090
C14_T reg	C3_1 Monocytes	MIF	CD74_CD44	0.154505	0	MIF_CD74_CD44	MIF - (CD74+CD44)	MIF	Secreted Signaling	PMID: 29637711; PMID: 26175090
C15_CD8 T	C3_1 Monocytes	MIF	CD74_CD44	0.145047	0	MIF_CD74_CD44	MIF - (CD74+CD44)	MIF	Secreted Signaling	PMID: 29637711; PMID: 26175090
C16_CD8 cytox	C3_1 Monocytes	MIF	CD74_CD44	0.154505	0	MIF_CD74_CD44	MIF - (CD74+CD44)	MIF	Secreted Signaling	PMID: 29637711; PMID: 26175090
C3_1 Monocytes	C1_0 M1 macrophages	MIF	CD74_CD44	0.138478	0	MIF_CD74_CD44	MIF - (CD74+CD44)	MIF	Secreted Signaling	PMID: 29637711; PMID: 26175090
C1_0 M1 macrophages	C1_0 M1 macrophages	MIF	CD74_CD44	0.134748	0	MIF_CD74_CD44	MIF - (CD74+CD44)	MIF	Secreted Signaling	PMID: 29637711; PMID: 26175090
C1_1 M1 macrophages	C1_0 M1 macrophages	MIF	CD74_CD44	0.129597	0	MIF_CD74_CD44	MIF - (CD74+CD44)	MIF	Secreted Signaling	PMID: 29637711; PMID: 26175090
C0_0 M2 macrophages	C1_0 M1 macrophages	MIF	CD74_CD44	0.173413	0	MIF_CD74_CD44	MIF - (CD74+CD44)	MIF	Secreted Signaling	PMID: 29637711; PMID: 26175090
C0_1 M2 macrophages	C1_0 M1 macrophages	MIF	CD74_CD44	0.157691	0	MIF_CD74_CD44	MIF - (CD74+CD44)	MIF	Secreted Signaling	PMID: 29637711; PMID: 26175090
C2_0 M2 macrophages	C1_0 M1 macrophages	MIF	CD74_CD44	0.165597	0	MIF_CD74_CD44	MIF - (CD74+CD44)	MIF	Secreted Signaling	PMID: 29637711; PMID: 26175090
C3_0 M2 macrophages	C1_0 M1 macrophages	MIF	CD74_CD44	0.162568	0	MIF_CD74_CD44	MIF - (CD74+CD44)	MIF	Secreted Signaling	PMID: 29637711; PMID: 26175090
C6_1 M2 macrophages	C1_0 M1 macrophages	MIF	CD74_CD44	0.146242	0	MIF_CD74_CD44	MIF - (CD74+CD44)	MIF	Secreted Signaling	PMID: 29637711; PMID: 26175090
C7_0 M2 macrophages	C1_0 M1 macrophages	MIF	CD74_CD44	0.165597	0	MIF_CD74_CD44	MIF - (CD74+CD44)	MIF	Secreted Signaling	PMID: 29637711; PMID: 26175090
C7_1 M2 macrophages	C1_0 M1 macrophages	MIF	CD74_CD44	0.181349	0	MIF_CD74_CD44	MIF - (CD74+CD44)	MIF	Secreted Signaling	PMID: 29637711; PMID: 26175090
C4_0 DC	C1_0 M1 macrophages	MIF	CD74_CD44	0.145573	0	MIF_CD74_CD44	MIF - (CD74+CD44)	MIF	Secreted Signaling	PMID: 29637711; PMID: 26175090
C5_0 DC	C1_0 M1 macrophages	MIF	CD74_CD44	0.154697	0	MIF_CD74_CD44	MIF - (CD74+CD44)	MIF	Secreted Signaling	PMID: 29637711; PMID: 26175090
C5_1 DC	C1_0 M1 macrophages	MIF	CD74_CD44	0.156483	0	MIF_CD74_CD44	MIF - (CD74+CD44)	MIF	Secreted Signaling	PMID: 29637711; PMID: 26175090
C9_0 DC	C1_0 M1 macrophages	MIF	CD74_CD44	0.145573	0	MIF_CD74_CD44	MIF - (CD74+CD44)	MIF	Secreted Signaling	PMID: 29637711; PMID: 26175090
C6_0 Epithelial-like cells	C1_0 M1 macrophages	MIF	CD74_CD44	0.163293	0	MIF_CD74_CD44	MIF - (CD74+CD44)	MIF	Secreted Signaling	PMID: 29637711; PMID: 26175090
C11_B cell	C1_0 M1 macrophages	MIF	CD74_CD44	0.129597	0	MIF_CD74_CD44	MIF - (CD74+CD44)	MIF	Secreted Signaling	PMID: 29637711; PMID: 26175090
C13_CD4 T	C1_0 M1 macrophages	MIF	CD74_CD44	0.126812	0	MIF_CD74_CD44	MIF - (CD74+CD44)	MIF	Secreted Signaling	PMID: 29637711; PMID: 26175090
C0_0 M2 macrophages	C1_1 M1 macrophages	MIF	CD74_CD44	0.158809	0	MIF_CD74_CD44	MIF - (CD74+CD44)	MIF	Secreted Signaling	PMID: 29637711; PMID: 26175090
C0_1 M2 macrophages	C1_1 M1 macrophages	MIF	CD74_CD44	0.14418	0	MIF_CD74_CD44	MIF - (CD74+CD44)	MIF	Secreted Signaling	PMID: 29637711; PMID: 26175090
C2_0 M2 macrophages	C1_1 M1 macrophages	MIF	CD74_CD44	0.15153	0	MIF_CD74_CD44	MIF - (CD74+CD44)	MIF	Secreted Signaling	PMID: 29637711; PMID: 26175090
C3_0 M2 macrophages	C1_1 M1 macrophages	MIF	CD74_CD44	0.148713	0	MIF_CD74_CD44	MIF - (CD74+CD44)	MIF	Secreted Signaling	PMID: 29637711; PMID: 26175090
C7_0 M2 macrophages	C1_1 M1 macrophages	MIF	CD74_CD44	0.15153	0	MIF_CD74_CD44	MIF - (CD74+CD44)	MIF	Secreted Signaling	PMID: 29637711; PMID: 26175090
C7_1 M2 macrophages	C1_1 M1 macrophages	MIF	CD74_CD44	0.166211	0	MIF_CD74_CD44	MIF - (CD74+CD44)	MIF	Secreted Signaling	PMID: 29637711; PMID: 26175090
C4_0 DC	C1_1 M1 macrophages	MIF	CD74_CD44	0.132936	0	MIF_CD74_CD44	MIF - (CD74+CD44)	MIF	Secreted Signaling	PMID: 29637711; PMID: 26175090
C5_0 DC	C1_1 M1 macrophages	MIF	CD74_CD44	0.1414	0	MIF_CD74_CD44	MIF - (CD74+CD44)	MIF	Secreted Signaling	PMID: 29637711; PMID: 26175090
C5_1 DC	C1_1 M1 macrophages	MIF	CD74_CD44	0.143058	0	MIF_CD74_CD44	MIF - (CD74+CD44)	MIF	Secreted Signaling	PMID: 29637711; PMID: 26175090
C9_0 DC	C1_1 M1 macrophages	MIF	CD74_CD44	0.132936	0	MIF_CD74_CD44	MIF - (CD74+CD44)	MIF	Secreted Signaling	PMID: 29637711; PMID: 26175090
C6_0 Epithelial-like cells	C1_1 M1 macrophages	MIF	CD74_CD44	0.149387	0	MIF_CD74_CD44	MIF - (CD74+CD44)	MIF	Secreted Signaling	PMID: 29637711; PMID: 26175090
C3_1 Monocytes	C0_0 M2 macrophages	MIF	CD74_CD44	0.151356	0	MIF_CD74_CD44	MIF - (CD74+CD44)	MIF	Secreted Signaling	PMID: 29637711; PMID: 26175090
C1_0 M1 macrophages	C0_0 M2 macrophages	MIF	CD74_CD44	0.147338	0	MIF_CD74_CD44	MIF - (CD74+CD44)	MIF	Secreted Signaling	PMID: 29637711; PMID: 26175090
C1_1 M1 macrophages	C0_0 M2 macrophages	MIF	CD74_CD44	0.141786	0	MIF_CD74_CD44	MIF - (CD74+CD44)	MIF	Secreted Signaling	PMID: 29637711; PMID: 26175090
C0_0 M2 macrophages	C0_0 M2 macrophages	MIF	CD74_CD44	0.188828	0	MIF_CD74_CD44	MIF - (CD74+CD44)	MIF	Secreted Signaling	PMID: 29637711; PMID: 26175090
C0_1 M2 macrophages	C0_0 M2 macrophages	MIF	CD74_CD44	0.171999	0	MIF_CD74_CD44	MIF - (CD74+CD44)	MIF	Secreted Signaling	PMID: 29637711; PMID: 26175090
C2_0 M2 macrophages	C0_0 M2 macrophages	MIF	CD74_CD44	0.180469	0	MIF_CD74_CD44	MIF - (CD74+CD44)	MIF	Secreted Signaling	PMID: 29637711; PMID: 26175090
C3_0 M2 macrophages	C0_0 M2 macrophages	MIF	CD74_CD44	0.177226	0	MIF_CD74_CD44	MIF - (CD74+CD44)	MIF	Secreted Signaling	PMID: 29637711; PMID: 26175090
C6_1 M2 macrophages	C0_0 M2 macrophages	MIF	CD74_CD44	0.159709	0	MIF_CD74_CD44	MIF - (CD74+CD44)	MIF	Secreted Signaling	PMID: 29637711; PMID: 26175090
C7_0 M2 macrophages	C0_0 M2 macrophages	MIF	CD74_CD44	0.180469	0	MIF_CD74_CD44	MIF - (CD74+CD44)	MIF	Secreted Signaling	PMID: 29637711; PMID: 26175090
C7_1 M2 macrophages	C0_0 M2 macrophages	MIF	CD74_CD44	0.197301	0	MIF_CD74_CD44	MIF - (CD74+CD44)	MIF	Secreted Signaling	PMID: 29637711; PMID: 26175090
C4_0 DC	C0_0 M2 macrophages	MIF	CD74_CD44	0.158989	0	MIF_CD74_CD44	MIF - (CD74+CD44)	MIF	Secreted Signaling	PMID: 29637711; PMID: 26175090
C5_0 DC	C0_0 M2 macrophages	MIF	CD74_CD44	0.168788	0	MIF_CD74_CD44	MIF - (CD74+CD44)	MIF	Secreted Signaling	PMID: 29637711; PMID: 26175090
C5_1 DC	C0_0 M2 macrophages	MIF	CD74_CD44	0.170704	0	MIF_CD74_CD44	MIF - (CD74+CD44)	MIF	Secreted Signaling	PMID: 29637711; PMID: 26175090
C9_0 DC	C0_0 M2 macrophages	MIF	CD74_CD44	0.158989	0	MIF_CD74_CD44	MIF - (CD74+CD44)	MIF	Secreted Signaling	PMID: 29637711; PMID: 26175090
C6_0 Epithelial-like cells	C0_0 M2 macrophages	MIF	CD74_CD44	0.178002	0	MIF_CD74_CD44	MIF - (CD74+CD44)	MIF	Secreted Signaling	PMID: 29637711; PMID: 26175090
C11_B cell	C0_0 M2 macrophages	MIF	CD74_CD44	0.141786	0	MIF_CD74_CD44	MIF - (CD74+CD44)	MIF	Secreted Signaling	PMID: 29637711; PMID: 26175090
C12_Prolif T	C0_0 M2 macrophages	MIF	CD74_CD44	0.12996	0	MIF_CD74_CD44	MIF - (CD74+CD44)	MIF	Secreted Signaling	PMID: 29637711; PMID: 26175090
C13_CD4 T	C0_0 M2 macrophages	MIF	CD74_CD44	0.13878	0	MIF_CD74_CD44	MIF - (CD74+CD44)	MIF	Secreted Signaling	PMID: 29637711; PMID: 26175090
C14_T reg	C0_0 M2 macrophages	MIF	CD74_CD44	0.12996	0	MIF_CD74_CD44	MIF - (CD74+CD44)	MIF	Secreted Signaling	PMID: 29637711; PMID: 26175090
C15_CD8 T	C0_0 M2 macrophages	MIF	CD74_CD44	0.121788	0.02	MIF_CD74_CD44	MIF - (CD74+CD44)	MIF	Secreted Signaling	PMID: 29637711; PMID: 26175090
C16_CD8 cytox	C0_0 M2 macrophages	MIF	CD74_CD44	0.12996	0	MIF_CD74_CD44	MIF - (CD74+CD44)	MIF	Secreted Signaling	PMID: 29637711; PMID: 26175090
C3_1 Monocytes	C0_1 M2 macrophages	MIF	CD74_CD44	0.153136	0	MIF_CD74_CD44	MIF - (CD74+CD44)	MIF	Secreted Signaling	PMID: 29637711; PMID: 26175090
C1_0 M1 macrophages	C0_1 M2 macrophages	MIF	CD74_CD44	0.14908	0	MIF_CD74_CD44	MIF - (CD74+CD44)	MIF	Secreted Signaling	PMID: 29637711; PMID: 26175090
C1_1 M1 macrophages	C0_1 M2 macrophages	MIF	CD74_CD44	0.143472	0	MIF_CD74_CD44	MIF - (CD74+CD44)	MIF	Secreted Signaling	PMID: 29637711; PMID: 26175090
C0_0 M2 macrophages	C0_1 M2 macrophages	MIF	CD74_CD44	0.19095	0	MIF_CD74_CD44	MIF - (CD74+CD44)	MIF	Secreted Signaling	PMID: 29637711; PMID: 26175090
C0_1 M2 macrophages	C0_1 M2 macrophages	MIF	CD74_CD44	0.173972	0	MIF_CD74_CD44	MIF - (CD74+CD44)	MIF	Secreted Signaling	PMID: 29637711; PMID: 26175090
C2_0 M2 macrophages	C0_1 M2 macrophages	MIF	CD74_CD44	0.182518	0	MIF_CD74_CD44	MIF - (CD74+CD44)	MIF	Secreted Signaling	PMID: 29637711; PMID: 26175090
C3_0 M2 macrophages	C0_1 M2 macrophages	MIF	CD74_CD44	0.179246	0	MIF_CD74_CD44	MIF - (CD74+CD44)	MIF	Secreted Signaling	PMID: 29637711; PMID: 26175090
C6_1 M2 macrophages	C0_1 M2 macrophages	MIF	CD74_CD44	0.161568	0	MIF_CD74_CD44	MIF - (CD74+CD44)	MIF	Secreted Signaling	PMID: 29637711; PMID: 26175090
C7_0 M2 macrophages	C0_1 M2 macrophages	MIF	CD74_CD44	0.182518	0	MIF_CD74_CD44	MIF - (CD74+CD44)	MIF	Secreted Signaling	PMID: 29637711; PMID: 26175090
C7_1 M2 macrophages	C0_1 M2 macrophages	MIF	CD74_CD44	0.199495	0	MIF_CD74_CD44	MIF - (CD74+CD44)	MIF	Secreted Signaling	PMID: 29637711; PMID: 26175090
C4_0 DC	C0_1 M2 macrophages	MIF	CD74_CD44	0.160842	0	MIF_CD74_CD44	MIF - (CD74+CD44)	MIF	Secreted Signaling	PMID: 29637711; PMID: 26175090
C5_0 DC	C0_1 M2 macrophages	MIF	CD74_CD44	0.170733	0	MIF_CD74_CD44	MIF - (CD74+CD44)	MIF	Secreted Signaling	PMID: 29637711; PMID: 26175090
C5_1 DC	C0_1 M2 macrophages	MIF	CD74_CD44	0.172666	0	MIF_CD74_CD44	MIF - (CD74+CD44)	MIF	Secreted Signaling	PMID: 29637711; PMID: 26175090
C9_0 DC	C0_1 M2 macrophages	MIF	CD74_CD44	0.160842	0	MIF_CD74_CD44	MIF - (CD74+CD44)	MIF	Secreted Signaling	PMID: 29637711; PMID: 26175090
C6_0 Epithelial-like cells	C0_1 M2 macrophages	MIF	CD74_CD44	0.180029	0	MIF_CD74_CD44	MIF - (CD74+CD44)	MIF	Secreted Signaling	PMID: 29637711; PMID: 26175090
C11_B cell	C0_1 M2 macrophages	MIF	CD74_CD44	0.143472	0	MIF_CD74_CD44	MIF - (CD74+CD44)	MIF	Secreted Signaling	PMID: 29637711; PMID: 26175090
C12_Prolif T	C0_1 M2 macrophages	MIF	CD74_CD44	0.131527	0	MIF_CD74_CD44	MIF - (CD74+CD44)	MIF	Secreted Signaling	PMID: 29637711; PMID: 26175090
C13_CD4 T	C0_1 M2 macrophages	MIF	CD74_CD44	0.140437	0	MIF_CD74_CD44	MIF - (CD74+CD44)	MIF	Secreted Signaling	PMID: 29637711; PMID: 26175090
C14_T reg	C0_1 M2 macrophages	MIF	CD74_CD44	0.131527	0	MIF_CD74_CD44	MIF - (CD74+CD44)	MIF	Secreted Signaling	PMID: 29637711; PMID: 26175090
C15_CD8 T	C0_1 M2 macrophages	MIF	CD74_CD44	0.123271	0	MIF_CD74_CD44	MIF - (CD74+CD44)	MIF	Secreted Signaling	PMID: 29637711; PMID: 26175090
C16_CD8 cytox	C0_1 M2 macrophages	MIF	CD74_CD44	0.131527	0	MIF_CD74_CD44	MIF - (CD74+CD44)	MIF	Secreted Signaling	PMID: 29637711; PMID: 26175090
C3_1 Monocytes	C2_0 M2 macrophages	MIF	CD74_CD44	0.168932	0	MIF_CD74_CD44	MIF - (CD74+CD44)	MIF	Secreted Signaling	PMID: 29637711; PMID: 26175090
C1_0 M1 macrophages	C2_0 M2 macrophages	MIF	CD74_CD44	0.164538	0	MIF_CD74_CD44	MIF - (CD74+CD44)	MIF	Secreted Signaling	PMID: 29637711; PMID: 26175090
C1_1 M1 macrophages	C2_0 M2 macrophages	MIF	CD74_CD44	0.158458	0	MIF_CD74_CD44	MIF - (CD74+CD44)	MIF	Secreted Signaling	PMID: 29637711; PMID: 26175090
C0_0 M2 macrophages	C2_0 M2 macrophages	MIF	CD74_CD44	0.209681	0	MIF_CD74_CD44	MIF - (CD74+CD44)	MIF	Secreted Signaling	PMID: 29637711; PMID: 26175090
C0_1 M2 macrophages	C2_0 M2 macrophages	MIF	CD74_CD44	0.191431	0	MIF_CD74_CD44	MIF - (CD74+CD44)	MIF	Secreted Signaling	PMID: 29637711; PMID: 26175090
C2_0 M2 macrophages	C2_0 M2 macrophages	MIF	CD74_CD44	0.200626	0	MIF_CD74_CD44	MIF - (CD74+CD44)	MIF	Secreted Signaling	PMID: 29637711; PMID: 26175090
C3_0 M2 macrophages	C2_0 M2 macrophages	MIF	CD74_CD44	0.197108	0	MIF_CD74_CD44	MIF - (CD74+CD44)	MIF	Secreted Signaling	PMID: 29637711; PMID: 26175090
C6_1 M2 macrophages	C2_0 M2 macrophages	MIF	CD74_CD44	0.178051	0	MIF_CD74_CD44	MIF - (CD74+CD44)	MIF	Secreted Signaling	PMID: 29637711; PMID: 26175090
C7_0 M2 macrophages	C2_0 M2 macrophages	MIF	CD74_CD44	0.200626	0	MIF_CD74_CD44	MIF - (CD74+CD44)	MIF	Secreted Signaling	PMID: 29637711; PMID: 26175090
C7_1 M2 macrophages	C2_0 M2 macrophages	MIF	CD74_CD44	0.218837	0	MIF_CD74_CD44	MIF - (CD74+CD44)	MIF	Secreted Signaling	PMID: 29637711; PMID: 26175090
C4_0 DC	C2_0 M2 macrophages	MIF	CD74_CD44	0.177266	0	MIF_CD74_CD44	MIF - (CD74+CD44)	MIF	Secreted Signaling	PMID: 29637711; PMID: 26175090
C5_0 DC	C2_0 M2 macrophages	MIF	CD74_CD44	0.187941	0	MIF_CD74_CD44	MIF - (CD74+CD44)	MIF	Secreted Signaling	PMID: 29637711; PMID: 26175090
C5_1 DC	C2_0 M2 macrophages	MIF	CD74_CD44	0.190024	0	MIF_CD74_CD44	MIF - (CD74+CD44)	MIF	Secreted Signaling	PMID: 29637711; PMID: 26175090
C9_0 DC	C2_0 M2 macrophages	MIF	CD74_CD44	0.177266	0	MIF_CD74_CD44	MIF - (CD74+CD44)	MIF	Secreted Signaling	PMID: 29637711; PMID: 26175090
C6_0 Epithelial-like cells	C2_0 M2 macrophages	MIF	CD74_CD44	0.197951	0	MIF_CD74_CD44	MIF - (CD74+CD44)	MIF	Secreted Signaling	PMID: 29637711; PMID: 26175090
C11_B cell	C2_0 M2 macrophages	MIF	CD74_CD44	0.158458	0	MIF_CD74_CD44	MIF - (CD74+CD44)	MIF	Secreted Signaling	PMID: 29637711; PMID: 26175090
C12_Prolif T	C2_0 M2 macrophages	MIF	CD74_CD44	0.145477	0	MIF_CD74_CD44	MIF - (CD74+CD44)	MIF	Secreted Signaling	PMID: 29637711; PMID: 26175090
C13_CD4 T	C2_0 M2 macrophages	MIF	CD74_CD44	0.155163	0	MIF_CD74_CD44	MIF - (CD74+CD44)	MIF	Secreted Signaling	PMID: 29637711; PMID: 26175090
C14_T reg	C2_0 M2 macrophages	MIF	CD74_CD44	0.145477	0	MIF_CD74_CD44	MIF - (CD74+CD44)	MIF	Secreted Signaling	PMID: 29637711; PMID: 26175090
C15_CD8 T	C2_0 M2 macrophages	MIF	CD74_CD44	0.136483	0	MIF_CD74_CD44	MIF - (CD74+CD44)	MIF	Secreted Signaling	PMID: 29637711; PMID: 26175090
C16_CD8 cytox	C2_0 M2 macrophages	MIF	CD74_CD44	0.145477	0	MIF_CD74_CD44	MIF - (CD74+CD44)	MIF	Secreted Signaling	PMID: 29637711; PMID: 26175090
C3_1 Monocytes	C3_0 M2 macrophages	MIF	CD74_CD44	0.162939	0	MIF_CD74_CD44	MIF - (CD74+CD44)	MIF	Secreted Signaling	PMID: 29637711; PMID: 26175090
C1_0 M1 macrophages	C3_0 M2 macrophages	MIF	CD74_CD44	0.158672	0	MIF_CD74_CD44	MIF - (CD74+CD44)	MIF	Secreted Signaling	PMID: 29637711; PMID: 26175090
C1_1 M1 macrophages	C3_0 M2 macrophages	MIF	CD74_CD44	0.152768	0	MIF_CD74_CD44	MIF - (CD74+CD44)	MIF	Secreted Signaling	PMID: 29637711; PMID: 26175090
C0_0 M2 macrophages	C3_0 M2 macrophages	MIF	CD74_CD44	0.202595	0	MIF_CD74_CD44	MIF - (CD74+CD44)	MIF	Secreted Signaling	PMID: 29637711; PMID: 26175090
C0_1 M2 macrophages	C3_0 M2 macrophages	MIF	CD74_CD44	0.184818	0	MIF_CD74_CD44	MIF - (CD74+CD44)	MIF	Secreted Signaling	PMID: 29637711; PMID: 26175090
C2_0 M2 macrophages	C3_0 M2 macrophages	MIF	CD74_CD44	0.193771	0	MIF_CD74_CD44	MIF - (CD74+CD44)	MIF	Secreted Signaling	PMID: 29637711; PMID: 26175090
C3_0 M2 macrophages	C3_0 M2 macrophages	MIF	CD74_CD44	0.190345	0	MIF_CD74_CD44	MIF - (CD74+CD44)	MIF	Secreted Signaling	PMID: 29637711; PMID: 26175090
C6_1 M2 macrophages	C3_0 M2 macrophages	MIF	CD74_CD44	0.171802	0	MIF_CD74_CD44	MIF - (CD74+CD44)	MIF	Secreted Signaling	PMID: 29637711; PMID: 26175090
C7_0 M2 macrophages	C3_0 M2 macrophages	MIF	CD74_CD44	0.193771	0	MIF_CD74_CD44	MIF - (CD74+CD44)	MIF	Secreted Signaling	PMID: 29637711; PMID: 26175090
C7_1 M2 macrophages	C3_0 M2 macrophages	MIF	CD74_CD44	0.211524	0	MIF_CD74_CD44	MIF - (CD74+CD44)	MIF	Secreted Signaling	PMID: 29637711; PMID: 26175090
C4_0 DC	C3_0 M2 macrophages	MIF	CD74_CD44	0.171039	0	MIF_CD74_CD44	MIF - (CD74+CD44)	MIF	Secreted Signaling	PMID: 29637711; PMID: 26175090
C5_0 DC	C3_0 M2 macrophages	MIF	CD74_CD44	0.181421	0	MIF_CD74_CD44	MIF - (CD74+CD44)	MIF	Secreted Signaling	PMID: 29637711; PMID: 26175090
C5_1 DC	C3_0 M2 macrophages	MIF	CD74_CD44	0.183448	0	MIF_CD74_CD44	MIF - (CD74+CD44)	MIF	Secreted Signaling	PMID: 29637711; PMID: 26175090
C9_0 DC	C3_0 M2 macrophages	MIF	CD74_CD44	0.171039	0	MIF_CD74_CD44	MIF - (CD74+CD44)	MIF	Secreted Signaling	PMID: 29637711; PMID: 26175090
C6_0 Epithelial-like cells	C3_0 M2 macrophages	MIF	CD74_CD44	0.191165	0	MIF_CD74_CD44	MIF - (CD74+CD44)	MIF	Secreted Signaling	PMID: 29637711; PMID: 26175090
C11_B cell	C3_0 M2 macrophages	MIF	CD74_CD44	0.152768	0	MIF_CD74_CD44	MIF - (CD74+CD44)	MIF	Secreted Signaling	PMID: 29637711; PMID: 26175090
C12_Prolif T	C3_0 M2 macrophages	MIF	CD74_CD44	0.140176	0	MIF_CD74_CD44	MIF - (CD74+CD44)	MIF	Secreted Signaling	PMID: 29637711; PMID: 26175090
C13_CD4 T	C3_0 M2 macrophages	MIF	CD74_CD44	0.149571	0	MIF_CD74_CD44	MIF - (CD74+CD44)	MIF	Secreted Signaling	PMID: 29637711; PMID: 26175090
C14_T reg	C3_0 M2 macrophages	MIF	CD74_CD44	0.140176	0	MIF_CD74_CD44	MIF - (CD74+CD44)	MIF	Secreted Signaling	PMID: 29637711; PMID: 26175090
C15_CD8 T	C3_0 M2 macrophages	MIF	CD74_CD44	0.131459	0	MIF_CD74_CD44	MIF - (CD74+CD44)	MIF	Secreted Signaling	PMID: 29637711; PMID: 26175090
C16_CD8 cytox	C3_0 M2 macrophages	MIF	CD74_CD44	0.140176	0	MIF_CD74_CD44	MIF - (CD74+CD44)	MIF	Secreted Signaling	PMID: 29637711; PMID: 26175090
C3_1 Monocytes	C6_1 M2 macrophages	MIF	CD74_CD44	0.173458	0	MIF_CD74_CD44	MIF - (CD74+CD44)	MIF	Secreted Signaling	PMID: 29637711; PMID: 26175090
C1_0 M1 macrophages	C6_1 M2 macrophages	MIF	CD74_CD44	0.168971	0	MIF_CD74_CD44	MIF - (CD74+CD44)	MIF	Secreted Signaling	PMID: 29637711; PMID: 26175090
C1_1 M1 macrophages	C6_1 M2 macrophages	MIF	CD74_CD44	0.162759	0	MIF_CD74_CD44	MIF - (CD74+CD44)	MIF	Secreted Signaling	PMID: 29637711; PMID: 26175090
C0_0 M2 macrophages	C6_1 M2 macrophages	MIF	CD74_CD44	0.215016	0	MIF_CD74_CD44	MIF - (CD74+CD44)	MIF	Secreted Signaling	PMID: 29637711; PMID: 26175090
C0_1 M2 macrophages	C6_1 M2 macrophages	MIF	CD74_CD44	0.196418	0	MIF_CD74_CD44	MIF - (CD74+CD44)	MIF	Secreted Signaling	PMID: 29637711; PMID: 26175090
C2_0 M2 macrophages	C6_1 M2 macrophages	MIF	CD74_CD44	0.205792	0	MIF_CD74_CD44	MIF - (CD74+CD44)	MIF	Secreted Signaling	PMID: 29637711; PMID: 26175090
C3_0 M2 macrophages	C6_1 M2 macrophages	MIF	CD74_CD44	0.202206	0	MIF_CD74_CD44	MIF - (CD74+CD44)	MIF	Secreted Signaling	PMID: 29637711; PMID: 26175090
C6_1 M2 macrophages	C6_1 M2 macrophages	MIF	CD74_CD44	0.182768	0	MIF_CD74_CD44	MIF - (CD74+CD44)	MIF	Secreted Signaling	PMID: 29637711; PMID: 26175090
C7_0 M2 macrophages	C6_1 M2 macrophages	MIF	CD74_CD44	0.205792	0	MIF_CD74_CD44	MIF - (CD74+CD44)	MIF	Secreted Signaling	PMID: 29637711; PMID: 26175090
C7_1 M2 macrophages	C6_1 M2 macrophages	MIF	CD74_CD44	0.224339	0	MIF_CD74_CD44	MIF - (CD74+CD44)	MIF	Secreted Signaling	PMID: 29637711; PMID: 26175090
C4_0 DC	C6_1 M2 macrophages	MIF	CD74_CD44	0.181967	0	MIF_CD74_CD44	MIF - (CD74+CD44)	MIF	Secreted Signaling	PMID: 29637711; PMID: 26175090
C5_0 DC	C6_1 M2 macrophages	MIF	CD74_CD44	0.192858	0	MIF_CD74_CD44	MIF - (CD74+CD44)	MIF	Secreted Signaling	PMID: 29637711; PMID: 26175090
C5_1 DC	C6_1 M2 macrophages	MIF	CD74_CD44	0.194983	0	MIF_CD74_CD44	MIF - (CD74+CD44)	MIF	Secreted Signaling	PMID: 29637711; PMID: 26175090
C9_0 DC	C6_1 M2 macrophages	MIF	CD74_CD44	0.181967	0	MIF_CD74_CD44	MIF - (CD74+CD44)	MIF	Secreted Signaling	PMID: 29637711; PMID: 26175090
C6_0 Epithelial-like cells	C6_1 M2 macrophages	MIF	CD74_CD44	0.203065	0	MIF_CD74_CD44	MIF - (CD74+CD44)	MIF	Secreted Signaling	PMID: 29637711; PMID: 26175090
C11_B cell	C6_1 M2 macrophages	MIF	CD74_CD44	0.162759	0	MIF_CD74_CD44	MIF - (CD74+CD44)	MIF	Secreted Signaling	PMID: 29637711; PMID: 26175090
C12_Prolif T	C6_1 M2 macrophages	MIF	CD74_CD44	0.149488	0	MIF_CD74_CD44	MIF - (CD74+CD44)	MIF	Secreted Signaling	PMID: 29637711; PMID: 26175090
C13_CD4 T	C6_1 M2 macrophages	MIF	CD74_CD44	0.159391	0	MIF_CD74_CD44	MIF - (CD74+CD44)	MIF	Secreted Signaling	PMID: 29637711; PMID: 26175090
C14_T reg	C6_1 M2 macrophages	MIF	CD74_CD44	0.149488	0.02	MIF_CD74_CD44	MIF - (CD74+CD44)	MIF	Secreted Signaling	PMID: 29637711; PMID: 26175090
C15_CD8 T	C6_1 M2 macrophages	MIF	CD74_CD44	0.140286	0.04	MIF_CD74_CD44	MIF - (CD74+CD44)	MIF	Secreted Signaling	PMID: 29637711; PMID: 26175090
C16_CD8 cytox	C6_1 M2 macrophages	MIF	CD74_CD44	0.149488	0	MIF_CD74_CD44	MIF - (CD74+CD44)	MIF	Secreted Signaling	PMID: 29637711; PMID: 26175090
C3_1 Monocytes	C7_0 M2 macrophages	MIF	CD74_CD44	0.173581	0	MIF_CD74_CD44	MIF - (CD74+CD44)	MIF	Secreted Signaling	PMID: 29637711; PMID: 26175090
C1_0 M1 macrophages	C7_0 M2 macrophages	MIF	CD74_CD44	0.169091	0	MIF_CD74_CD44	MIF - (CD74+CD44)	MIF	Secreted Signaling	PMID: 29637711; PMID: 26175090
C1_1 M1 macrophages	C7_0 M2 macrophages	MIF	CD74_CD44	0.162875	0	MIF_CD74_CD44	MIF - (CD74+CD44)	MIF	Secreted Signaling	PMID: 29637711; PMID: 26175090
C0_0 M2 macrophages	C7_0 M2 macrophages	MIF	CD74_CD44	0.21516	0	MIF_CD74_CD44	MIF - (CD74+CD44)	MIF	Secreted Signaling	PMID: 29637711; PMID: 26175090
C0_1 M2 macrophages	C7_0 M2 macrophages	MIF	CD74_CD44	0.196553	0	MIF_CD74_CD44	MIF - (CD74+CD44)	MIF	Secreted Signaling	PMID: 29637711; PMID: 26175090
C2_0 M2 macrophages	C7_0 M2 macrophages	MIF	CD74_CD44	0.205931	0	MIF_CD74_CD44	MIF - (CD74+CD44)	MIF	Secreted Signaling	PMID: 29637711; PMID: 26175090
C3_0 M2 macrophages	C7_0 M2 macrophages	MIF	CD74_CD44	0.202344	0	MIF_CD74_CD44	MIF - (CD74+CD44)	MIF	Secreted Signaling	PMID: 29637711; PMID: 26175090
C6_1 M2 macrophages	C7_0 M2 macrophages	MIF	CD74_CD44	0.182896	0	MIF_CD74_CD44	MIF - (CD74+CD44)	MIF	Secreted Signaling	PMID: 29637711; PMID: 26175090
C7_0 M2 macrophages	C7_0 M2 macrophages	MIF	CD74_CD44	0.205931	0	MIF_CD74_CD44	MIF - (CD74+CD44)	MIF	Secreted Signaling	PMID: 29637711; PMID: 26175090
C7_1 M2 macrophages	C7_0 M2 macrophages	MIF	CD74_CD44	0.224488	0	MIF_CD74_CD44	MIF - (CD74+CD44)	MIF	Secreted Signaling	PMID: 29637711; PMID: 26175090
C4_0 DC	C7_0 M2 macrophages	MIF	CD74_CD44	0.182094	0	MIF_CD74_CD44	MIF - (CD74+CD44)	MIF	Secreted Signaling	PMID: 29637711; PMID: 26175090
C5_0 DC	C7_0 M2 macrophages	MIF	CD74_CD44	0.192991	0	MIF_CD74_CD44	MIF - (CD74+CD44)	MIF	Secreted Signaling	PMID: 29637711; PMID: 26175090
C5_1 DC	C7_0 M2 macrophages	MIF	CD74_CD44	0.195117	0	MIF_CD74_CD44	MIF - (CD74+CD44)	MIF	Secreted Signaling	PMID: 29637711; PMID: 26175090
C9_0 DC	C7_0 M2 macrophages	MIF	CD74_CD44	0.182094	0	MIF_CD74_CD44	MIF - (CD74+CD44)	MIF	Secreted Signaling	PMID: 29637711; PMID: 26175090
C6_0 Epithelial-like cells	C7_0 M2 macrophages	MIF	CD74_CD44	0.203203	0	MIF_CD74_CD44	MIF - (CD74+CD44)	MIF	Secreted Signaling	PMID: 29637711; PMID: 26175090
C11_B cell	C7_0 M2 macrophages	MIF	CD74_CD44	0.162875	0	MIF_CD74_CD44	MIF - (CD74+CD44)	MIF	Secreted Signaling	PMID: 29637711; PMID: 26175090
C12_Prolif T	C7_0 M2 macrophages	MIF	CD74_CD44	0.149597	0	MIF_CD74_CD44	MIF - (CD74+CD44)	MIF	Secreted Signaling	PMID: 29637711; PMID: 26175090
C13_CD4 T	C7_0 M2 macrophages	MIF	CD74_CD44	0.159506	0	MIF_CD74_CD44	MIF - (CD74+CD44)	MIF	Secreted Signaling	PMID: 29637711; PMID: 26175090
C14_T reg	C7_0 M2 macrophages	MIF	CD74_CD44	0.149597	0	MIF_CD74_CD44	MIF - (CD74+CD44)	MIF	Secreted Signaling	PMID: 29637711; PMID: 26175090
C15_CD8 T	C7_0 M2 macrophages	MIF	CD74_CD44	0.140389	0	MIF_CD74_CD44	MIF - (CD74+CD44)	MIF	Secreted Signaling	PMID: 29637711; PMID: 26175090
C16_CD8 cytox	C7_0 M2 macrophages	MIF	CD74_CD44	0.149597	0	MIF_CD74_CD44	MIF - (CD74+CD44)	MIF	Secreted Signaling	PMID: 29637711; PMID: 26175090
C0_0 M2 macrophages	C7_1 M2 macrophages	MIF	CD74_CD44	0.172374	0	MIF_CD74_CD44	MIF - (CD74+CD44)	MIF	Secreted Signaling	PMID: 29637711; PMID: 26175090
C0_1 M2 macrophages	C7_1 M2 macrophages	MIF	CD74_CD44	0.156728	0	MIF_CD74_CD44	MIF - (CD74+CD44)	MIF	Secreted Signaling	PMID: 29637711; PMID: 26175090
C2_0 M2 macrophages	C7_1 M2 macrophages	MIF	CD74_CD44	0.164595	0	MIF_CD74_CD44	MIF - (CD74+CD44)	MIF	Secreted Signaling	PMID: 29637711; PMID: 26175090
C3_0 M2 macrophages	C7_1 M2 macrophages	MIF	CD74_CD44	0.161581	0	MIF_CD74_CD44	MIF - (CD74+CD44)	MIF	Secreted Signaling	PMID: 29637711; PMID: 26175090
C6_1 M2 macrophages	C7_1 M2 macrophages	MIF	CD74_CD44	0.145337	0.04	MIF_CD74_CD44	MIF - (CD74+CD44)	MIF	Secreted Signaling	PMID: 29637711; PMID: 26175090
C7_0 M2 macrophages	C7_1 M2 macrophages	MIF	CD74_CD44	0.164595	0	MIF_CD74_CD44	MIF - (CD74+CD44)	MIF	Secreted Signaling	PMID: 29637711; PMID: 26175090
C7_1 M2 macrophages	C7_1 M2 macrophages	MIF	CD74_CD44	0.180272	0	MIF_CD74_CD44	MIF - (CD74+CD44)	MIF	Secreted Signaling	PMID: 29637711; PMID: 26175090
C4_0 DC	C7_1 M2 macrophages	MIF	CD74_CD44	0.144671	0.01	MIF_CD74_CD44	MIF - (CD74+CD44)	MIF	Secreted Signaling	PMID: 29637711; PMID: 26175090
C5_0 DC	C7_1 M2 macrophages	MIF	CD74_CD44	0.153749	0	MIF_CD74_CD44	MIF - (CD74+CD44)	MIF	Secreted Signaling	PMID: 29637711; PMID: 26175090
C5_1 DC	C7_1 M2 macrophages	MIF	CD74_CD44	0.155526	0	MIF_CD74_CD44	MIF - (CD74+CD44)	MIF	Secreted Signaling	PMID: 29637711; PMID: 26175090
C9_0 DC	C7_1 M2 macrophages	MIF	CD74_CD44	0.144671	0.01	MIF_CD74_CD44	MIF - (CD74+CD44)	MIF	Secreted Signaling	PMID: 29637711; PMID: 26175090
C6_0 Epithelial-like cells	C7_1 M2 macrophages	MIF	CD74_CD44	0.162302	0	MIF_CD74_CD44	MIF - (CD74+CD44)	MIF	Secreted Signaling	PMID: 29637711; PMID: 26175090
C3_1 Monocytes	C4_0 DC	MIF	CD74_CD44	0.141154	0	MIF_CD74_CD44	MIF - (CD74+CD44)	MIF	Secreted Signaling	PMID: 29637711; PMID: 26175090
C1_0 M1 macrophages	C4_0 DC	MIF	CD74_CD44	0.137363	0	MIF_CD74_CD44	MIF - (CD74+CD44)	MIF	Secreted Signaling	PMID: 29637711; PMID: 26175090
C1_1 M1 macrophages	C4_0 DC	MIF	CD74_CD44	0.132128	0	MIF_CD74_CD44	MIF - (CD74+CD44)	MIF	Secreted Signaling	PMID: 29637711; PMID: 26175090
C0_0 M2 macrophages	C4_0 DC	MIF	CD74_CD44	0.176626	0	MIF_CD74_CD44	MIF - (CD74+CD44)	MIF	Secreted Signaling	PMID: 29637711; PMID: 26175090
C0_1 M2 macrophages	C4_0 DC	MIF	CD74_CD44	0.160669	0	MIF_CD74_CD44	MIF - (CD74+CD44)	MIF	Secreted Signaling	PMID: 29637711; PMID: 26175090
C2_0 M2 macrophages	C4_0 DC	MIF	CD74_CD44	0.168694	0	MIF_CD74_CD44	MIF - (CD74+CD44)	MIF	Secreted Signaling	PMID: 29637711; PMID: 26175090
C3_0 M2 macrophages	C4_0 DC	MIF	CD74_CD44	0.16562	0	MIF_CD74_CD44	MIF - (CD74+CD44)	MIF	Secreted Signaling	PMID: 29637711; PMID: 26175090
C6_1 M2 macrophages	C4_0 DC	MIF	CD74_CD44	0.149042	0	MIF_CD74_CD44	MIF - (CD74+CD44)	MIF	Secreted Signaling	PMID: 29637711; PMID: 26175090
C7_0 M2 macrophages	C4_0 DC	MIF	CD74_CD44	0.168694	0	MIF_CD74_CD44	MIF - (CD74+CD44)	MIF	Secreted Signaling	PMID: 29637711; PMID: 26175090
C7_1 M2 macrophages	C4_0 DC	MIF	CD74_CD44	0.184676	0	MIF_CD74_CD44	MIF - (CD74+CD44)	MIF	Secreted Signaling	PMID: 29637711; PMID: 26175090
C4_0 DC	C4_0 DC	MIF	CD74_CD44	0.148362	0	MIF_CD74_CD44	MIF - (CD74+CD44)	MIF	Secreted Signaling	PMID: 29637711; PMID: 26175090
C5_0 DC	C4_0 DC	MIF	CD74_CD44	0.15763	0	MIF_CD74_CD44	MIF - (CD74+CD44)	MIF	Secreted Signaling	PMID: 29637711; PMID: 26175090
C5_1 DC	C4_0 DC	MIF	CD74_CD44	0.159443	0	MIF_CD74_CD44	MIF - (CD74+CD44)	MIF	Secreted Signaling	PMID: 29637711; PMID: 26175090
C9_0 DC	C4_0 DC	MIF	CD74_CD44	0.148362	0	MIF_CD74_CD44	MIF - (CD74+CD44)	MIF	Secreted Signaling	PMID: 29637711; PMID: 26175090
C6_0 Epithelial-like cells	C4_0 DC	MIF	CD74_CD44	0.166356	0	MIF_CD74_CD44	MIF - (CD74+CD44)	MIF	Secreted Signaling	PMID: 29637711; PMID: 26175090
C11_B cell	C4_0 DC	MIF	CD74_CD44	0.132128	0	MIF_CD74_CD44	MIF - (CD74+CD44)	MIF	Secreted Signaling	PMID: 29637711; PMID: 26175090
C13_CD4 T	C4_0 DC	MIF	CD74_CD44	0.129297	0	MIF_CD74_CD44	MIF - (CD74+CD44)	MIF	Secreted Signaling	PMID: 29637711; PMID: 26175090
C14_T reg	C4_0 DC	MIF	CD74_CD44	0.120994	0.03	MIF_CD74_CD44	MIF - (CD74+CD44)	MIF	Secreted Signaling	PMID: 29637711; PMID: 26175090
C16_CD8 cytox	C4_0 DC	MIF	CD74_CD44	0.120994	0	MIF_CD74_CD44	MIF - (CD74+CD44)	MIF	Secreted Signaling	PMID: 29637711; PMID: 26175090
C3_1 Monocytes	C5_0 DC	MIF	CD74_CD44	0.166964	0	MIF_CD74_CD44	MIF - (CD74+CD44)	MIF	Secreted Signaling	PMID: 29637711; PMID: 26175090
C1_0 M1 macrophages	C5_0 DC	MIF	CD74_CD44	0.162612	0	MIF_CD74_CD44	MIF - (CD74+CD44)	MIF	Secreted Signaling	PMID: 29637711; PMID: 26175090
C1_1 M1 macrophages	C5_0 DC	MIF	CD74_CD44	0.156589	0	MIF_CD74_CD44	MIF - (CD74+CD44)	MIF	Secreted Signaling	PMID: 29637711; PMID: 26175090
C0_0 M2 macrophages	C5_0 DC	MIF	CD74_CD44	0.207357	0	MIF_CD74_CD44	MIF - (CD74+CD44)	MIF	Secreted Signaling	PMID: 29637711; PMID: 26175090
C0_1 M2 macrophages	C5_0 DC	MIF	CD74_CD44	0.189261	0	MIF_CD74_CD44	MIF - (CD74+CD44)	MIF	Secreted Signaling	PMID: 29637711; PMID: 26175090
C2_0 M2 macrophages	C5_0 DC	MIF	CD74_CD44	0.198378	0	MIF_CD74_CD44	MIF - (CD74+CD44)	MIF	Secreted Signaling	PMID: 29637711; PMID: 26175090
C3_0 M2 macrophages	C5_0 DC	MIF	CD74_CD44	0.19489	0	MIF_CD74_CD44	MIF - (CD74+CD44)	MIF	Secreted Signaling	PMID: 29637711; PMID: 26175090
C6_1 M2 macrophages	C5_0 DC	MIF	CD74_CD44	0.176	0	MIF_CD74_CD44	MIF - (CD74+CD44)	MIF	Secreted Signaling	PMID: 29637711; PMID: 26175090
C7_0 M2 macrophages	C5_0 DC	MIF	CD74_CD44	0.198378	0	MIF_CD74_CD44	MIF - (CD74+CD44)	MIF	Secreted Signaling	PMID: 29637711; PMID: 26175090
C7_1 M2 macrophages	C5_0 DC	MIF	CD74_CD44	0.216439	0	MIF_CD74_CD44	MIF - (CD74+CD44)	MIF	Secreted Signaling	PMID: 29637711; PMID: 26175090
C4_0 DC	C5_0 DC	MIF	CD74_CD44	0.175222	0	MIF_CD74_CD44	MIF - (CD74+CD44)	MIF	Secreted Signaling	PMID: 29637711; PMID: 26175090
C5_0 DC	C5_0 DC	MIF	CD74_CD44	0.185801	0	MIF_CD74_CD44	MIF - (CD74+CD44)	MIF	Secreted Signaling	PMID: 29637711; PMID: 26175090
C5_1 DC	C5_0 DC	MIF	CD74_CD44	0.187866	0	MIF_CD74_CD44	MIF - (CD74+CD44)	MIF	Secreted Signaling	PMID: 29637711; PMID: 26175090
C9_0 DC	C5_0 DC	MIF	CD74_CD44	0.175222	0	MIF_CD74_CD44	MIF - (CD74+CD44)	MIF	Secreted Signaling	PMID: 29637711; PMID: 26175090
C6_0 Epithelial-like cells	C5_0 DC	MIF	CD74_CD44	0.195725	0	MIF_CD74_CD44	MIF - (CD74+CD44)	MIF	Secreted Signaling	PMID: 29637711; PMID: 26175090
C11_B cell	C5_0 DC	MIF	CD74_CD44	0.156589	0	MIF_CD74_CD44	MIF - (CD74+CD44)	MIF	Secreted Signaling	PMID: 29637711; PMID: 26175090
C12_Prolif T	C5_0 DC	MIF	CD74_CD44	0.143735	0	MIF_CD74_CD44	MIF - (CD74+CD44)	MIF	Secreted Signaling	PMID: 29637711; PMID: 26175090
C13_CD4 T	C5_0 DC	MIF	CD74_CD44	0.153326	0	MIF_CD74_CD44	MIF - (CD74+CD44)	MIF	Secreted Signaling	PMID: 29637711; PMID: 26175090
C14_T reg	C5_0 DC	MIF	CD74_CD44	0.143735	0	MIF_CD74_CD44	MIF - (CD74+CD44)	MIF	Secreted Signaling	PMID: 29637711; PMID: 26175090
C15_CD8 T	C5_0 DC	MIF	CD74_CD44	0.134832	0	MIF_CD74_CD44	MIF - (CD74+CD44)	MIF	Secreted Signaling	PMID: 29637711; PMID: 26175090
C16_CD8 cytox	C5_0 DC	MIF	CD74_CD44	0.143735	0	MIF_CD74_CD44	MIF - (CD74+CD44)	MIF	Secreted Signaling	PMID: 29637711; PMID: 26175090
C3_1 Monocytes	C5_1 DC	MIF	CD74_CD44	0.141959	0	MIF_CD74_CD44	MIF - (CD74+CD44)	MIF	Secreted Signaling	PMID: 29637711; PMID: 26175090
C1_0 M1 macrophages	C5_1 DC	MIF	CD74_CD44	0.13815	0	MIF_CD74_CD44	MIF - (CD74+CD44)	MIF	Secreted Signaling	PMID: 29637711; PMID: 26175090
C1_1 M1 macrophages	C5_1 DC	MIF	CD74_CD44	0.13289	0.02	MIF_CD74_CD44	MIF - (CD74+CD44)	MIF	Secreted Signaling	PMID: 29637711; PMID: 26175090
C0_0 M2 macrophages	C5_1 DC	MIF	CD74_CD44	0.177592	0	MIF_CD74_CD44	MIF - (CD74+CD44)	MIF	Secreted Signaling	PMID: 29637711; PMID: 26175090
C0_1 M2 macrophages	C5_1 DC	MIF	CD74_CD44	0.161565	0	MIF_CD74_CD44	MIF - (CD74+CD44)	MIF	Secreted Signaling	PMID: 29637711; PMID: 26175090
C2_0 M2 macrophages	C5_1 DC	MIF	CD74_CD44	0.169626	0	MIF_CD74_CD44	MIF - (CD74+CD44)	MIF	Secreted Signaling	PMID: 29637711; PMID: 26175090
C3_0 M2 macrophages	C5_1 DC	MIF	CD74_CD44	0.166538	0	MIF_CD74_CD44	MIF - (CD74+CD44)	MIF	Secreted Signaling	PMID: 29637711; PMID: 26175090
C6_1 M2 macrophages	C5_1 DC	MIF	CD74_CD44	0.149885	0	MIF_CD74_CD44	MIF - (CD74+CD44)	MIF	Secreted Signaling	PMID: 29637711; PMID: 26175090
C7_0 M2 macrophages	C5_1 DC	MIF	CD74_CD44	0.169626	0	MIF_CD74_CD44	MIF - (CD74+CD44)	MIF	Secreted Signaling	PMID: 29637711; PMID: 26175090
C7_1 M2 macrophages	C5_1 DC	MIF	CD74_CD44	0.185676	0	MIF_CD74_CD44	MIF - (CD74+CD44)	MIF	Secreted Signaling	PMID: 29637711; PMID: 26175090
C4_0 DC	C5_1 DC	MIF	CD74_CD44	0.149202	0	MIF_CD74_CD44	MIF - (CD74+CD44)	MIF	Secreted Signaling	PMID: 29637711; PMID: 26175090
C5_0 DC	C5_1 DC	MIF	CD74_CD44	0.158512	0	MIF_CD74_CD44	MIF - (CD74+CD44)	MIF	Secreted Signaling	PMID: 29637711; PMID: 26175090
C5_1 DC	C5_1 DC	MIF	CD74_CD44	0.160333	0	MIF_CD74_CD44	MIF - (CD74+CD44)	MIF	Secreted Signaling	PMID: 29637711; PMID: 26175090
C9_0 DC	C5_1 DC	MIF	CD74_CD44	0.149202	0	MIF_CD74_CD44	MIF - (CD74+CD44)	MIF	Secreted Signaling	PMID: 29637711; PMID: 26175090
C6_0 Epithelial-like cells	C5_1 DC	MIF	CD74_CD44	0.167277	0	MIF_CD74_CD44	MIF - (CD74+CD44)	MIF	Secreted Signaling	PMID: 29637711; PMID: 26175090
C11_B cell	C5_1 DC	MIF	CD74_CD44	0.13289	0	MIF_CD74_CD44	MIF - (CD74+CD44)	MIF	Secreted Signaling	PMID: 29637711; PMID: 26175090
C13_CD4 T	C5_1 DC	MIF	CD74_CD44	0.130045	0.01	MIF_CD74_CD44	MIF - (CD74+CD44)	MIF	Secreted Signaling	PMID: 29637711; PMID: 26175090
C0_0 M2 macrophages	C9_0 DC	MIF	CD74_CD44	0.161426	0	MIF_CD74_CD44	MIF - (CD74+CD44)	MIF	Secreted Signaling	PMID: 29637711; PMID: 26175090
C0_1 M2 macrophages	C9_0 DC	MIF	CD74_CD44	0.146597	0	MIF_CD74_CD44	MIF - (CD74+CD44)	MIF	Secreted Signaling	PMID: 29637711; PMID: 26175090
C2_0 M2 macrophages	C9_0 DC	MIF	CD74_CD44	0.154049	0	MIF_CD74_CD44	MIF - (CD74+CD44)	MIF	Secreted Signaling	PMID: 29637711; PMID: 26175090
C3_0 M2 macrophages	C9_0 DC	MIF	CD74_CD44	0.151193	0	MIF_CD74_CD44	MIF - (CD74+CD44)	MIF	Secreted Signaling	PMID: 29637711; PMID: 26175090
C6_1 M2 macrophages	C9_0 DC	MIF	CD74_CD44	0.135824	0.03	MIF_CD74_CD44	MIF - (CD74+CD44)	MIF	Secreted Signaling	PMID: 29637711; PMID: 26175090
C7_0 M2 macrophages	C9_0 DC	MIF	CD74_CD44	0.154049	0	MIF_CD74_CD44	MIF - (CD74+CD44)	MIF	Secreted Signaling	PMID: 29637711; PMID: 26175090
C7_1 M2 macrophages	C9_0 DC	MIF	CD74_CD44	0.168925	0	MIF_CD74_CD44	MIF - (CD74+CD44)	MIF	Secreted Signaling	PMID: 29637711; PMID: 26175090
C4_0 DC	C9_0 DC	MIF	CD74_CD44	0.135195	0	MIF_CD74_CD44	MIF - (CD74+CD44)	MIF	Secreted Signaling	PMID: 29637711; PMID: 26175090
C5_0 DC	C9_0 DC	MIF	CD74_CD44	0.143779	0	MIF_CD74_CD44	MIF - (CD74+CD44)	MIF	Secreted Signaling	PMID: 29637711; PMID: 26175090
C5_1 DC	C9_0 DC	MIF	CD74_CD44	0.14546	0.01	MIF_CD74_CD44	MIF - (CD74+CD44)	MIF	Secreted Signaling	PMID: 29637711; PMID: 26175090
C9_0 DC	C9_0 DC	MIF	CD74_CD44	0.135195	0.01	MIF_CD74_CD44	MIF - (CD74+CD44)	MIF	Secreted Signaling	PMID: 29637711; PMID: 26175090
C6_0 Epithelial-like cells	C9_0 DC	MIF	CD74_CD44	0.151876	0	MIF_CD74_CD44	MIF - (CD74+CD44)	MIF	Secreted Signaling	PMID: 29637711; PMID: 26175090
C3_1 Monocytes	C6_0 Epithelial-like cells	MIF	CD74_CD44	0.147179	0	MIF_CD74_CD44	MIF - (CD74+CD44)	MIF	Secreted Signaling	PMID: 29637711; PMID: 26175090
C1_0 M1 macrophages	C6_0 Epithelial-like cells	MIF	CD74_CD44	0.143253	0	MIF_CD74_CD44	MIF - (CD74+CD44)	MIF	Secreted Signaling	PMID: 29637711; PMID: 26175090
C1_1 M1 macrophages	C6_0 Epithelial-like cells	MIF	CD74_CD44	0.137829	0	MIF_CD74_CD44	MIF - (CD74+CD44)	MIF	Secreted Signaling	PMID: 29637711; PMID: 26175090
C0_0 M2 macrophages	C6_0 Epithelial-like cells	MIF	CD74_CD44	0.183841	0	MIF_CD74_CD44	MIF - (CD74+CD44)	MIF	Secreted Signaling	PMID: 29637711; PMID: 26175090
C0_1 M2 macrophages	C6_0 Epithelial-like cells	MIF	CD74_CD44	0.167364	0	MIF_CD74_CD44	MIF - (CD74+CD44)	MIF	Secreted Signaling	PMID: 29637711; PMID: 26175090
C2_0 M2 macrophages	C6_0 Epithelial-like cells	MIF	CD74_CD44	0.175654	0	MIF_CD74_CD44	MIF - (CD74+CD44)	MIF	Secreted Signaling	PMID: 29637711; PMID: 26175090
C3_0 M2 macrophages	C6_0 Epithelial-like cells	MIF	CD74_CD44	0.17248	0	MIF_CD74_CD44	MIF - (CD74+CD44)	MIF	Secreted Signaling	PMID: 29637711; PMID: 26175090
C6_1 M2 macrophages	C6_0 Epithelial-like cells	MIF	CD74_CD44	0.155343	0	MIF_CD74_CD44	MIF - (CD74+CD44)	MIF	Secreted Signaling	PMID: 29637711; PMID: 26175090
C7_0 M2 macrophages	C6_0 Epithelial-like cells	MIF	CD74_CD44	0.175654	0	MIF_CD74_CD44	MIF - (CD74+CD44)	MIF	Secreted Signaling	PMID: 29637711; PMID: 26175090
C7_1 M2 macrophages	C6_0 Epithelial-like cells	MIF	CD74_CD44	0.192143	0	MIF_CD74_CD44	MIF - (CD74+CD44)	MIF	Secreted Signaling	PMID: 29637711; PMID: 26175090
C4_0 DC	C6_0 Epithelial-like cells	MIF	CD74_CD44	0.154639	0	MIF_CD74_CD44	MIF - (CD74+CD44)	MIF	Secreted Signaling	PMID: 29637711; PMID: 26175090
C5_0 DC	C6_0 Epithelial-like cells	MIF	CD74_CD44	0.164223	0	MIF_CD74_CD44	MIF - (CD74+CD44)	MIF	Secreted Signaling	PMID: 29637711; PMID: 26175090
C5_1 DC	C6_0 Epithelial-like cells	MIF	CD74_CD44	0.166097	0	MIF_CD74_CD44	MIF - (CD74+CD44)	MIF	Secreted Signaling	PMID: 29637711; PMID: 26175090
C9_0 DC	C6_0 Epithelial-like cells	MIF	CD74_CD44	0.154639	0	MIF_CD74_CD44	MIF - (CD74+CD44)	MIF	Secreted Signaling	PMID: 29637711; PMID: 26175090
C6_0 Epithelial-like cells	C6_0 Epithelial-like cells	MIF	CD74_CD44	0.173239	0	MIF_CD74_CD44	MIF - (CD74+CD44)	MIF	Secreted Signaling	PMID: 29637711; PMID: 26175090
C11_B cell	C6_0 Epithelial-like cells	MIF	CD74_CD44	0.137829	0	MIF_CD74_CD44	MIF - (CD74+CD44)	MIF	Secreted Signaling	PMID: 29637711; PMID: 26175090
C12_Prolif T	C6_0 Epithelial-like cells	MIF	CD74_CD44	0.126285	0.02	MIF_CD74_CD44	MIF - (CD74+CD44)	MIF	Secreted Signaling	PMID: 29637711; PMID: 26175090
C13_CD4 T	C6_0 Epithelial-like cells	MIF	CD74_CD44	0.134895	0	MIF_CD74_CD44	MIF - (CD74+CD44)	MIF	Secreted Signaling	PMID: 29637711; PMID: 26175090
C14_T reg	C6_0 Epithelial-like cells	MIF	CD74_CD44	0.126285	0.01	MIF_CD74_CD44	MIF - (CD74+CD44)	MIF	Secreted Signaling	PMID: 29637711; PMID: 26175090
C16_CD8 cytox	C6_0 Epithelial-like cells	MIF	CD74_CD44	0.126285	0.02	MIF_CD74_CD44	MIF - (CD74+CD44)	MIF	Secreted Signaling	PMID: 29637711; PMID: 26175090
C2_0 M2 macrophages	C3_1 Monocytes	IL6	IL6R_IL6ST	0.00335241	0	IL6_IL6R_IL6ST	IL6 - (IL6R+IL6ST)	IL6	Secreted Signaling	KEGG: hsa04060
C7_0 M2 macrophages	C3_1 Monocytes	IL6	IL6R_IL6ST	0.0108528	0	IL6_IL6R_IL6ST	IL6 - (IL6R+IL6ST)	IL6	Secreted Signaling	KEGG: hsa04060
C7_1 M2 macrophages	C3_1 Monocytes	IL6	IL6R_IL6ST	0.00106	0	IL6_IL6R_IL6ST	IL6 - (IL6R+IL6ST)	IL6	Secreted Signaling	KEGG: hsa04060
C2_0 M2 macrophages	C1_0 M1 macrophages	IL6	IL6R_IL6ST	0.00825776	0	IL6_IL6R_IL6ST	IL6 - (IL6R+IL6ST)	IL6	Secreted Signaling	KEGG: hsa04060
C7_0 M2 macrophages	C1_0 M1 macrophages	IL6	IL6R_IL6ST	0.0264418	0	IL6_IL6R_IL6ST	IL6 - (IL6R+IL6ST)	IL6	Secreted Signaling	KEGG: hsa04060
C7_1 M2 macrophages	C1_0 M1 macrophages	IL6	IL6R_IL6ST	0.00261984	0	IL6_IL6R_IL6ST	IL6 - (IL6R+IL6ST)	IL6	Secreted Signaling	KEGG: hsa04060
C2_0 M2 macrophages	C1_1 M1 macrophages	IL6	IL6R_IL6ST	0.010742	0	IL6_IL6R_IL6ST	IL6 - (IL6R+IL6ST)	IL6	Secreted Signaling	KEGG: hsa04060
C7_0 M2 macrophages	C1_1 M1 macrophages	IL6	IL6R_IL6ST	0.0342078	0	IL6_IL6R_IL6ST	IL6 - (IL6R+IL6ST)	IL6	Secreted Signaling	KEGG: hsa04060
C7_1 M2 macrophages	C1_1 M1 macrophages	IL6	IL6R_IL6ST	0.00341383	0	IL6_IL6R_IL6ST	IL6 - (IL6R+IL6ST)	IL6	Secreted Signaling	KEGG: hsa04060
C2_0 M2 macrophages	C0_0 M2 macrophages	IL6	IL6R_IL6ST	0.00579234	0	IL6_IL6R_IL6ST	IL6 - (IL6R+IL6ST)	IL6	Secreted Signaling	KEGG: hsa04060
C7_0 M2 macrophages	C0_0 M2 macrophages	IL6	IL6R_IL6ST	0.0186495	0	IL6_IL6R_IL6ST	IL6 - (IL6R+IL6ST)	IL6	Secreted Signaling	KEGG: hsa04060
C7_1 M2 macrophages	C0_0 M2 macrophages	IL6	IL6R_IL6ST	0.00183455	0	IL6_IL6R_IL6ST	IL6 - (IL6R+IL6ST)	IL6	Secreted Signaling	KEGG: hsa04060
C2_0 M2 macrophages	C0_1 M2 macrophages	IL6	IL6R_IL6ST	0.00335241	0	IL6_IL6R_IL6ST	IL6 - (IL6R+IL6ST)	IL6	Secreted Signaling	KEGG: hsa04060
C7_0 M2 macrophages	C0_1 M2 macrophages	IL6	IL6R_IL6ST	0.0108528	0	IL6_IL6R_IL6ST	IL6 - (IL6R+IL6ST)	IL6	Secreted Signaling	KEGG: hsa04060
C7_1 M2 macrophages	C0_1 M2 macrophages	IL6	IL6R_IL6ST	0.00106	0	IL6_IL6R_IL6ST	IL6 - (IL6R+IL6ST)	IL6	Secreted Signaling	KEGG: hsa04060
C2_0 M2 macrophages	C2_0 M2 macrophages	IL6	IL6R_IL6ST	0.00223158	0	IL6_IL6R_IL6ST	IL6 - (IL6R+IL6ST)	IL6	Secreted Signaling	KEGG: hsa04060
C7_0 M2 macrophages	C2_0 M2 macrophages	IL6	IL6R_IL6ST	0.00724255	0	IL6_IL6R_IL6ST	IL6 - (IL6R+IL6ST)	IL6	Secreted Signaling	KEGG: hsa04060
C7_1 M2 macrophages	C2_0 M2 macrophages	IL6	IL6R_IL6ST	0.000705063	0	IL6_IL6R_IL6ST	IL6 - (IL6R+IL6ST)	IL6	Secreted Signaling	KEGG: hsa04060
C2_0 M2 macrophages	C3_0 M2 macrophages	IL6	IL6R_IL6ST	0.00335241	0	IL6_IL6R_IL6ST	IL6 - (IL6R+IL6ST)	IL6	Secreted Signaling	KEGG: hsa04060
C7_0 M2 macrophages	C3_0 M2 macrophages	IL6	IL6R_IL6ST	0.0108528	0	IL6_IL6R_IL6ST	IL6 - (IL6R+IL6ST)	IL6	Secreted Signaling	KEGG: hsa04060
C7_1 M2 macrophages	C3_0 M2 macrophages	IL6	IL6R_IL6ST	0.00106	0	IL6_IL6R_IL6ST	IL6 - (IL6R+IL6ST)	IL6	Secreted Signaling	KEGG: hsa04060
C2_0 M2 macrophages	C6_1 M2 macrophages	IL6	IL6R_IL6ST	0.00836716	0	IL6_IL6R_IL6ST	IL6 - (IL6R+IL6ST)	IL6	Secreted Signaling	KEGG: hsa04060
C7_0 M2 macrophages	C6_1 M2 macrophages	IL6	IL6R_IL6ST	0.0267856	0	IL6_IL6R_IL6ST	IL6 - (IL6R+IL6ST)	IL6	Secreted Signaling	KEGG: hsa04060
C7_1 M2 macrophages	C6_1 M2 macrophages	IL6	IL6R_IL6ST	0.00265475	0	IL6_IL6R_IL6ST	IL6 - (IL6R+IL6ST)	IL6	Secreted Signaling	KEGG: hsa04060
C2_0 M2 macrophages	C7_0 M2 macrophages	IL6	IL6R_IL6ST	0.00530135	0	IL6_IL6R_IL6ST	IL6 - (IL6R+IL6ST)	IL6	Secreted Signaling	KEGG: hsa04060
C7_0 M2 macrophages	C7_0 M2 macrophages	IL6	IL6R_IL6ST	0.0170874	0	IL6_IL6R_IL6ST	IL6 - (IL6R+IL6ST)	IL6	Secreted Signaling	KEGG: hsa04060
C7_1 M2 macrophages	C7_0 M2 macrophages	IL6	IL6R_IL6ST	0.00167848	0	IL6_IL6R_IL6ST	IL6 - (IL6R+IL6ST)	IL6	Secreted Signaling	KEGG: hsa04060
C2_0 M2 macrophages	C7_1 M2 macrophages	IL6	IL6R_IL6ST	0.00170311	0	IL6_IL6R_IL6ST	IL6 - (IL6R+IL6ST)	IL6	Secreted Signaling	KEGG: hsa04060
C7_0 M2 macrophages	C7_1 M2 macrophages	IL6	IL6R_IL6ST	0.00553397	0	IL6_IL6R_IL6ST	IL6 - (IL6R+IL6ST)	IL6	Secreted Signaling	KEGG: hsa04060
C7_1 M2 macrophages	C7_1 M2 macrophages	IL6	IL6R_IL6ST	0.000537897	0.01	IL6_IL6R_IL6ST	IL6 - (IL6R+IL6ST)	IL6	Secreted Signaling	KEGG: hsa04060
C2_0 M2 macrophages	C4_0 DC	IL6	IL6R_IL6ST	0.00177338	0	IL6_IL6R_IL6ST	IL6 - (IL6R+IL6ST)	IL6	Secreted Signaling	KEGG: hsa04060
C7_0 M2 macrophages	C4_0 DC	IL6	IL6R_IL6ST	0.00576142	0	IL6_IL6R_IL6ST	IL6 - (IL6R+IL6ST)	IL6	Secreted Signaling	KEGG: hsa04060
C7_1 M2 macrophages	C4_0 DC	IL6	IL6R_IL6ST	0.000560121	0	IL6_IL6R_IL6ST	IL6 - (IL6R+IL6ST)	IL6	Secreted Signaling	KEGG: hsa04060
C2_0 M2 macrophages	C5_1 DC	IL6	IL6R_IL6ST	0.00189839	0	IL6_IL6R_IL6ST	IL6 - (IL6R+IL6ST)	IL6	Secreted Signaling	KEGG: hsa04060
C7_0 M2 macrophages	C5_1 DC	IL6	IL6R_IL6ST	0.00616582	0	IL6_IL6R_IL6ST	IL6 - (IL6R+IL6ST)	IL6	Secreted Signaling	KEGG: hsa04060
C7_1 M2 macrophages	C5_1 DC	IL6	IL6R_IL6ST	0.000599656	0	IL6_IL6R_IL6ST	IL6 - (IL6R+IL6ST)	IL6	Secreted Signaling	KEGG: hsa04060
C2_0 M2 macrophages	C6_0 Epithelial-like cells	IL6	IL6R_IL6ST	0.00280784	0	IL6_IL6R_IL6ST	IL6 - (IL6R+IL6ST)	IL6	Secreted Signaling	KEGG: hsa04060
C7_0 M2 macrophages	C6_0 Epithelial-like cells	IL6	IL6R_IL6ST	0.00910096	0	IL6_IL6R_IL6ST	IL6 - (IL6R+IL6ST)	IL6	Secreted Signaling	KEGG: hsa04060
C7_1 M2 macrophages	C6_0 Epithelial-like cells	IL6	IL6R_IL6ST	0.000887479	0	IL6_IL6R_IL6ST	IL6 - (IL6R+IL6ST)	IL6	Secreted Signaling	KEGG: hsa04060
C2_0 M2 macrophages	C14_T reg	IL6	IL6R_IL6ST	0.00212636	0	IL6_IL6R_IL6ST	IL6 - (IL6R+IL6ST)	IL6	Secreted Signaling	KEGG: hsa04060
C7_0 M2 macrophages	C14_T reg	IL6	IL6R_IL6ST	0.0069027	0	IL6_IL6R_IL6ST	IL6 - (IL6R+IL6ST)	IL6	Secreted Signaling	KEGG: hsa04060
C7_1 M2 macrophages	C14_T reg	IL6	IL6R_IL6ST	0.000671771	0	IL6_IL6R_IL6ST	IL6 - (IL6R+IL6ST)	IL6	Secreted Signaling	KEGG: hsa04060
C6_1 M2 macrophages	C3_1 Monocytes	IL10	IL10RA_IL10RB	0.00400219	0	IL10_IL10RA_IL10RB	IL10 - (IL10RA+IL10RB)	IL10	Secreted Signaling	KEGG: hsa04060
C7_1 M2 macrophages	C3_1 Monocytes	IL10	IL10RA_IL10RB	0.00458479	0	IL10_IL10RA_IL10RB	IL10 - (IL10RA+IL10RB)	IL10	Secreted Signaling	KEGG: hsa04060
C6_1 M2 macrophages	C0_0 M2 macrophages	IL10	IL10RA_IL10RB	0.00452372	0	IL10_IL10RA_IL10RB	IL10 - (IL10RA+IL10RB)	IL10	Secreted Signaling	KEGG: hsa04060
C7_1 M2 macrophages	C0_0 M2 macrophages	IL10	IL10RA_IL10RB	0.00518185	0	IL10_IL10RA_IL10RB	IL10 - (IL10RA+IL10RB)	IL10	Secreted Signaling	KEGG: hsa04060
C6_1 M2 macrophages	C0_1 M2 macrophages	IL10	IL10RA_IL10RB	0.00400219	0	IL10_IL10RA_IL10RB	IL10 - (IL10RA+IL10RB)	IL10	Secreted Signaling	KEGG: hsa04060
C7_1 M2 macrophages	C0_1 M2 macrophages	IL10	IL10RA_IL10RB	0.00458479	0	IL10_IL10RA_IL10RB	IL10 - (IL10RA+IL10RB)	IL10	Secreted Signaling	KEGG: hsa04060
C6_1 M2 macrophages	C2_0 M2 macrophages	IL10	IL10RA_IL10RB	0.00302379	0	IL10_IL10RA_IL10RB	IL10 - (IL10RA+IL10RB)	IL10	Secreted Signaling	KEGG: hsa04060
C7_1 M2 macrophages	C2_0 M2 macrophages	IL10	IL10RA_IL10RB	0.00346446	0	IL10_IL10RA_IL10RB	IL10 - (IL10RA+IL10RB)	IL10	Secreted Signaling	KEGG: hsa04060
C6_1 M2 macrophages	C3_0 M2 macrophages	IL10	IL10RA_IL10RB	0.00400219	0	IL10_IL10RA_IL10RB	IL10 - (IL10RA+IL10RB)	IL10	Secreted Signaling	KEGG: hsa04060
C7_1 M2 macrophages	C3_0 M2 macrophages	IL10	IL10RA_IL10RB	0.00458479	0	IL10_IL10RA_IL10RB	IL10 - (IL10RA+IL10RB)	IL10	Secreted Signaling	KEGG: hsa04060
C6_1 M2 macrophages	C6_1 M2 macrophages	IL10	IL10RA_IL10RB	0.00369647	0	IL10_IL10RA_IL10RB	IL10 - (IL10RA+IL10RB)	IL10	Secreted Signaling	KEGG: hsa04060
C7_1 M2 macrophages	C6_1 M2 macrophages	IL10	IL10RA_IL10RB	0.00423475	0	IL10_IL10RA_IL10RB	IL10 - (IL10RA+IL10RB)	IL10	Secreted Signaling	KEGG: hsa04060
C6_1 M2 macrophages	C7_0 M2 macrophages	IL10	IL10RA_IL10RB	0.0052258	0	IL10_IL10RA_IL10RB	IL10 - (IL10RA+IL10RB)	IL10	Secreted Signaling	KEGG: hsa04060
C7_1 M2 macrophages	C7_0 M2 macrophages	IL10	IL10RA_IL10RB	0.00598545	0	IL10_IL10RA_IL10RB	IL10 - (IL10RA+IL10RB)	IL10	Secreted Signaling	KEGG: hsa04060
C6_1 M2 macrophages	C7_1 M2 macrophages	IL10	IL10RA_IL10RB	0.0046262	0	IL10_IL10RA_IL10RB	IL10 - (IL10RA+IL10RB)	IL10	Secreted Signaling	KEGG: hsa04060
C7_1 M2 macrophages	C7_1 M2 macrophages	IL10	IL10RA_IL10RB	0.00529915	0	IL10_IL10RA_IL10RB	IL10 - (IL10RA+IL10RB)	IL10	Secreted Signaling	KEGG: hsa04060
C6_1 M2 macrophages	C4_0 DC	IL10	IL10RA_IL10RB	0.00211776	0	IL10_IL10RA_IL10RB	IL10 - (IL10RA+IL10RB)	IL10	Secreted Signaling	KEGG: hsa04060
C7_1 M2 macrophages	C4_0 DC	IL10	IL10RA_IL10RB	0.00242671	0	IL10_IL10RA_IL10RB	IL10 - (IL10RA+IL10RB)	IL10	Secreted Signaling	KEGG: hsa04060
C3_1 Monocytes	C3_1 Monocytes	IL1A	IL1R1_IL1RAP	0.00208307	0	IL1A_IL1R1_IL1RAP	IL1A - (IL1R1+IL1RAP)	IL1	Secreted Signaling	KEGG: hsa04060
C2_0 M2 macrophages	C3_1 Monocytes	IL1A	IL1R1_IL1RAP	0.00141053	0	IL1A_IL1R1_IL1RAP	IL1A - (IL1R1+IL1RAP)	IL1	Secreted Signaling	KEGG: hsa04060
C3_0 M2 macrophages	C3_1 Monocytes	IL1A	IL1R1_IL1RAP	0.00127871	0	IL1A_IL1R1_IL1RAP	IL1A - (IL1R1+IL1RAP)	IL1	Secreted Signaling	KEGG: hsa04060
C6_1 M2 macrophages	C3_1 Monocytes	IL1A	IL1R1_IL1RAP	0.00235052	0	IL1A_IL1R1_IL1RAP	IL1A - (IL1R1+IL1RAP)	IL1	Secreted Signaling	KEGG: hsa04060
C7_0 M2 macrophages	C3_1 Monocytes	IL1A	IL1R1_IL1RAP	0.00619749	0	IL1A_IL1R1_IL1RAP	IL1A - (IL1R1+IL1RAP)	IL1	Secreted Signaling	KEGG: hsa04060
C7_1 M2 macrophages	C3_1 Monocytes	IL1A	IL1R1_IL1RAP	0.00226533	0	IL1A_IL1R1_IL1RAP	IL1A - (IL1R1+IL1RAP)	IL1	Secreted Signaling	KEGG: hsa04060
C5_0 DC	C3_1 Monocytes	IL1A	IL1R1_IL1RAP	0.00323112	0	IL1A_IL1R1_IL1RAP	IL1A - (IL1R1+IL1RAP)	IL1	Secreted Signaling	KEGG: hsa04060
C3_1 Monocytes	C1_1 M1 macrophages	IL1A	IL1R1_IL1RAP	0.000702729	0	IL1A_IL1R1_IL1RAP	IL1A - (IL1R1+IL1RAP)	IL1	Secreted Signaling	KEGG: hsa04060
C2_0 M2 macrophages	C1_1 M1 macrophages	IL1A	IL1R1_IL1RAP	0.00047514	0	IL1A_IL1R1_IL1RAP	IL1A - (IL1R1+IL1RAP)	IL1	Secreted Signaling	KEGG: hsa04060
C3_0 M2 macrophages	C1_1 M1 macrophages	IL1A	IL1R1_IL1RAP	0.000430737	0	IL1A_IL1R1_IL1RAP	IL1A - (IL1R1+IL1RAP)	IL1	Secreted Signaling	KEGG: hsa04060
C6_1 M2 macrophages	C1_1 M1 macrophages	IL1A	IL1R1_IL1RAP	0.000793372	0	IL1A_IL1R1_IL1RAP	IL1A - (IL1R1+IL1RAP)	IL1	Secreted Signaling	KEGG: hsa04060
C7_0 M2 macrophages	C1_1 M1 macrophages	IL1A	IL1R1_IL1RAP	0.00210776	0	IL1A_IL1R1_IL1RAP	IL1A - (IL1R1+IL1RAP)	IL1	Secreted Signaling	KEGG: hsa04060
C7_1 M2 macrophages	C1_1 M1 macrophages	IL1A	IL1R1_IL1RAP	0.000764215	0	IL1A_IL1R1_IL1RAP	IL1A - (IL1R1+IL1RAP)	IL1	Secreted Signaling	KEGG: hsa04060
C5_0 DC	C1_1 M1 macrophages	IL1A	IL1R1_IL1RAP	0.00109003	0	IL1A_IL1R1_IL1RAP	IL1A - (IL1R1+IL1RAP)	IL1	Secreted Signaling	KEGG: hsa04060
C3_1 Monocytes	C7_1 M2 macrophages	IL1A	IL1R1_IL1RAP	0.0013111	0	IL1A_IL1R1_IL1RAP	IL1A - (IL1R1+IL1RAP)	IL1	Secreted Signaling	KEGG: hsa04060
C2_0 M2 macrophages	C7_1 M2 macrophages	IL1A	IL1R1_IL1RAP	0.000886999	0	IL1A_IL1R1_IL1RAP	IL1A - (IL1R1+IL1RAP)	IL1	Secreted Signaling	KEGG: hsa04060
C3_0 M2 macrophages	C7_1 M2 macrophages	IL1A	IL1R1_IL1RAP	0.000804107	0	IL1A_IL1R1_IL1RAP	IL1A - (IL1R1+IL1RAP)	IL1	Secreted Signaling	KEGG: hsa04060
C6_1 M2 macrophages	C7_1 M2 macrophages	IL1A	IL1R1_IL1RAP	0.00147991	0	IL1A_IL1R1_IL1RAP	IL1A - (IL1R1+IL1RAP)	IL1	Secreted Signaling	KEGG: hsa04060
C7_0 M2 macrophages	C7_1 M2 macrophages	IL1A	IL1R1_IL1RAP	0.00391997	0	IL1A_IL1R1_IL1RAP	IL1A - (IL1R1+IL1RAP)	IL1	Secreted Signaling	KEGG: hsa04060
C7_1 M2 macrophages	C7_1 M2 macrophages	IL1A	IL1R1_IL1RAP	0.00142582	0	IL1A_IL1R1_IL1RAP	IL1A - (IL1R1+IL1RAP)	IL1	Secreted Signaling	KEGG: hsa04060
C5_0 DC	C7_1 M2 macrophages	IL1A	IL1R1_IL1RAP	0.00203369	0	IL1A_IL1R1_IL1RAP	IL1A - (IL1R1+IL1RAP)	IL1	Secreted Signaling	KEGG: hsa04060
C3_1 Monocytes	C3_1 Monocytes	IL1B	IL1R1_IL1RAP	0.0266397	0	IL1B_IL1R1_IL1RAP	IL1B - (IL1R1+IL1RAP)	IL1	Secreted Signaling	KEGG: hsa04060
C1_0 M1 macrophages	C3_1 Monocytes	IL1B	IL1R1_IL1RAP	0.0203898	0	IL1B_IL1R1_IL1RAP	IL1B - (IL1R1+IL1RAP)	IL1	Secreted Signaling	KEGG: hsa04060
C1_1 M1 macrophages	C3_1 Monocytes	IL1B	IL1R1_IL1RAP	0.0151493	0	IL1B_IL1R1_IL1RAP	IL1B - (IL1R1+IL1RAP)	IL1	Secreted Signaling	KEGG: hsa04060
C0_0 M2 macrophages	C3_1 Monocytes	IL1B	IL1R1_IL1RAP	0.00426263	0	IL1B_IL1R1_IL1RAP	IL1B - (IL1R1+IL1RAP)	IL1	Secreted Signaling	KEGG: hsa04060
C0_1 M2 macrophages	C3_1 Monocytes	IL1B	IL1R1_IL1RAP	0.0032499	0	IL1B_IL1R1_IL1RAP	IL1B - (IL1R1+IL1RAP)	IL1	Secreted Signaling	KEGG: hsa04060
C2_0 M2 macrophages	C3_1 Monocytes	IL1B	IL1R1_IL1RAP	0.0360172	0	IL1B_IL1R1_IL1RAP	IL1B - (IL1R1+IL1RAP)	IL1	Secreted Signaling	KEGG: hsa04060
C3_0 M2 macrophages	C3_1 Monocytes	IL1B	IL1R1_IL1RAP	0.0258333	0	IL1B_IL1R1_IL1RAP	IL1B - (IL1R1+IL1RAP)	IL1	Secreted Signaling	KEGG: hsa04060
C6_1 M2 macrophages	C3_1 Monocytes	IL1B	IL1R1_IL1RAP	0.0237222	0	IL1B_IL1R1_IL1RAP	IL1B - (IL1R1+IL1RAP)	IL1	Secreted Signaling	KEGG: hsa04060
C7_0 M2 macrophages	C3_1 Monocytes	IL1B	IL1R1_IL1RAP	0.0369196	0	IL1B_IL1R1_IL1RAP	IL1B - (IL1R1+IL1RAP)	IL1	Secreted Signaling	KEGG: hsa04060
C7_1 M2 macrophages	C3_1 Monocytes	IL1B	IL1R1_IL1RAP	0.0368733	0	IL1B_IL1R1_IL1RAP	IL1B - (IL1R1+IL1RAP)	IL1	Secreted Signaling	KEGG: hsa04060
C4_0 DC	C3_1 Monocytes	IL1B	IL1R1_IL1RAP	0.00949008	0	IL1B_IL1R1_IL1RAP	IL1B - (IL1R1+IL1RAP)	IL1	Secreted Signaling	KEGG: hsa04060
C5_0 DC	C3_1 Monocytes	IL1B	IL1R1_IL1RAP	0.0480992	0	IL1B_IL1R1_IL1RAP	IL1B - (IL1R1+IL1RAP)	IL1	Secreted Signaling	KEGG: hsa04060
C5_1 DC	C3_1 Monocytes	IL1B	IL1R1_IL1RAP	0.0248669	0	IL1B_IL1R1_IL1RAP	IL1B - (IL1R1+IL1RAP)	IL1	Secreted Signaling	KEGG: hsa04060
C9_0 DC	C3_1 Monocytes	IL1B	IL1R1_IL1RAP	0.00331656	0	IL1B_IL1R1_IL1RAP	IL1B - (IL1R1+IL1RAP)	IL1	Secreted Signaling	KEGG: hsa04060
C6_0 Epithelial-like cells	C3_1 Monocytes	IL1B	IL1R1_IL1RAP	0.0266364	0	IL1B_IL1R1_IL1RAP	IL1B - (IL1R1+IL1RAP)	IL1	Secreted Signaling	KEGG: hsa04060
C15_CD8 T	C3_1 Monocytes	IL1B	IL1R1_IL1RAP	0.00219629	0	IL1B_IL1R1_IL1RAP	IL1B - (IL1R1+IL1RAP)	IL1	Secreted Signaling	KEGG: hsa04060
C17_NK	C3_1 Monocytes	IL1B	IL1R1_IL1RAP	0.00219629	0	IL1B_IL1R1_IL1RAP	IL1B - (IL1R1+IL1RAP)	IL1	Secreted Signaling	KEGG: hsa04060
C3_1 Monocytes	C1_1 M1 macrophages	IL1B	IL1R1_IL1RAP	0.00943666	0	IL1B_IL1R1_IL1RAP	IL1B - (IL1R1+IL1RAP)	IL1	Secreted Signaling	KEGG: hsa04060
C1_0 M1 macrophages	C1_1 M1 macrophages	IL1B	IL1R1_IL1RAP	0.00707606	0	IL1B_IL1R1_IL1RAP	IL1B - (IL1R1+IL1RAP)	IL1	Secreted Signaling	KEGG: hsa04060
C1_1 M1 macrophages	C1_1 M1 macrophages	IL1B	IL1R1_IL1RAP	0.00522901	0	IL1B_IL1R1_IL1RAP	IL1B - (IL1R1+IL1RAP)	IL1	Secreted Signaling	KEGG: hsa04060
C0_0 M2 macrophages	C1_1 M1 macrophages	IL1B	IL1R1_IL1RAP	0.00144246	0	IL1B_IL1R1_IL1RAP	IL1B - (IL1R1+IL1RAP)	IL1	Secreted Signaling	KEGG: hsa04060
C0_1 M2 macrophages	C1_1 M1 macrophages	IL1B	IL1R1_IL1RAP	0.00109752	0	IL1B_IL1R1_IL1RAP	IL1B - (IL1R1+IL1RAP)	IL1	Secreted Signaling	KEGG: hsa04060
C2_0 M2 macrophages	C1_1 M1 macrophages	IL1B	IL1R1_IL1RAP	0.0129429	0	IL1B_IL1R1_IL1RAP	IL1B - (IL1R1+IL1RAP)	IL1	Secreted Signaling	KEGG: hsa04060
C3_0 M2 macrophages	C1_1 M1 macrophages	IL1B	IL1R1_IL1RAP	0.00915044	0	IL1B_IL1R1_IL1RAP	IL1B - (IL1R1+IL1RAP)	IL1	Secreted Signaling	KEGG: hsa04060
C6_1 M2 macrophages	C1_1 M1 macrophages	IL1B	IL1R1_IL1RAP	0.00835414	0	IL1B_IL1R1_IL1RAP	IL1B - (IL1R1+IL1RAP)	IL1	Secreted Signaling	KEGG: hsa04060
C7_0 M2 macrophages	C1_1 M1 macrophages	IL1B	IL1R1_IL1RAP	0.0133658	0	IL1B_IL1R1_IL1RAP	IL1B - (IL1R1+IL1RAP)	IL1	Secreted Signaling	KEGG: hsa04060
C7_1 M2 macrophages	C1_1 M1 macrophages	IL1B	IL1R1_IL1RAP	0.0132581	0	IL1B_IL1R1_IL1RAP	IL1B - (IL1R1+IL1RAP)	IL1	Secreted Signaling	KEGG: hsa04060
C4_0 DC	C1_1 M1 macrophages	IL1B	IL1R1_IL1RAP	0.00322577	0	IL1B_IL1R1_IL1RAP	IL1B - (IL1R1+IL1RAP)	IL1	Secreted Signaling	KEGG: hsa04060
C5_0 DC	C1_1 M1 macrophages	IL1B	IL1R1_IL1RAP	0.0171914	0	IL1B_IL1R1_IL1RAP	IL1B - (IL1R1+IL1RAP)	IL1	Secreted Signaling	KEGG: hsa04060
C5_1 DC	C1_1 M1 macrophages	IL1B	IL1R1_IL1RAP	0.00863951	0	IL1B_IL1R1_IL1RAP	IL1B - (IL1R1+IL1RAP)	IL1	Secreted Signaling	KEGG: hsa04060
C9_0 DC	C1_1 M1 macrophages	IL1B	IL1R1_IL1RAP	0.00111885	0	IL1B_IL1R1_IL1RAP	IL1B - (IL1R1+IL1RAP)	IL1	Secreted Signaling	KEGG: hsa04060
C6_0 Epithelial-like cells	C1_1 M1 macrophages	IL1B	IL1R1_IL1RAP	0.00932984	0	IL1B_IL1R1_IL1RAP	IL1B - (IL1R1+IL1RAP)	IL1	Secreted Signaling	KEGG: hsa04060
C15_CD8 T	C1_1 M1 macrophages	IL1B	IL1R1_IL1RAP	0.000739824	0	IL1B_IL1R1_IL1RAP	IL1B - (IL1R1+IL1RAP)	IL1	Secreted Signaling	KEGG: hsa04060
C17_NK	C1_1 M1 macrophages	IL1B	IL1R1_IL1RAP	0.000739824	0	IL1B_IL1R1_IL1RAP	IL1B - (IL1R1+IL1RAP)	IL1	Secreted Signaling	KEGG: hsa04060
C3_1 Monocytes	C7_1 M2 macrophages	IL1B	IL1R1_IL1RAP	0.0172668	0	IL1B_IL1R1_IL1RAP	IL1B - (IL1R1+IL1RAP)	IL1	Secreted Signaling	KEGG: hsa04060
C1_0 M1 macrophages	C7_1 M2 macrophages	IL1B	IL1R1_IL1RAP	0.0130547	0	IL1B_IL1R1_IL1RAP	IL1B - (IL1R1+IL1RAP)	IL1	Secreted Signaling	KEGG: hsa04060
C1_1 M1 macrophages	C7_1 M2 macrophages	IL1B	IL1R1_IL1RAP	0.00966793	0	IL1B_IL1R1_IL1RAP	IL1B - (IL1R1+IL1RAP)	IL1	Secreted Signaling	KEGG: hsa04060
C0_0 M2 macrophages	C7_1 M2 macrophages	IL1B	IL1R1_IL1RAP	0.00268797	0.01	IL1B_IL1R1_IL1RAP	IL1B - (IL1R1+IL1RAP)	IL1	Secreted Signaling	KEGG: hsa04060
C0_1 M2 macrophages	C7_1 M2 macrophages	IL1B	IL1R1_IL1RAP	0.00204682	0.01	IL1B_IL1R1_IL1RAP	IL1B - (IL1R1+IL1RAP)	IL1	Secreted Signaling	KEGG: hsa04060
C2_0 M2 macrophages	C7_1 M2 macrophages	IL1B	IL1R1_IL1RAP	0.0235446	0	IL1B_IL1R1_IL1RAP	IL1B - (IL1R1+IL1RAP)	IL1	Secreted Signaling	KEGG: hsa04060
C3_0 M2 macrophages	C7_1 M2 macrophages	IL1B	IL1R1_IL1RAP	0.0167435	0	IL1B_IL1R1_IL1RAP	IL1B - (IL1R1+IL1RAP)	IL1	Secreted Signaling	KEGG: hsa04060
C6_1 M2 macrophages	C7_1 M2 macrophages	IL1B	IL1R1_IL1RAP	0.0153222	0	IL1B_IL1R1_IL1RAP	IL1B - (IL1R1+IL1RAP)	IL1	Secreted Signaling	KEGG: hsa04060
C7_0 M2 macrophages	C7_1 M2 macrophages	IL1B	IL1R1_IL1RAP	0.0242404	0	IL1B_IL1R1_IL1RAP	IL1B - (IL1R1+IL1RAP)	IL1	Secreted Signaling	KEGG: hsa04060
C7_1 M2 macrophages	C7_1 M2 macrophages	IL1B	IL1R1_IL1RAP	0.0241124	0	IL1B_IL1R1_IL1RAP	IL1B - (IL1R1+IL1RAP)	IL1	Secreted Signaling	KEGG: hsa04060
C4_0 DC	C7_1 M2 macrophages	IL1B	IL1R1_IL1RAP	0.00600053	0.01	IL1B_IL1R1_IL1RAP	IL1B - (IL1R1+IL1RAP)	IL1	Secreted Signaling	KEGG: hsa04060
C5_0 DC	C7_1 M2 macrophages	IL1B	IL1R1_IL1RAP	0.0313421	0	IL1B_IL1R1_IL1RAP	IL1B - (IL1R1+IL1RAP)	IL1	Secreted Signaling	KEGG: hsa04060
C5_1 DC	C7_1 M2 macrophages	IL1B	IL1R1_IL1RAP	0.015932	0	IL1B_IL1R1_IL1RAP	IL1B - (IL1R1+IL1RAP)	IL1	Secreted Signaling	KEGG: hsa04060
C9_0 DC	C7_1 M2 macrophages	IL1B	IL1R1_IL1RAP	0.00208747	0.03	IL1B_IL1R1_IL1RAP	IL1B - (IL1R1+IL1RAP)	IL1	Secreted Signaling	KEGG: hsa04060
C6_0 Epithelial-like cells	C7_1 M2 macrophages	IL1B	IL1R1_IL1RAP	0.017149	0	IL1B_IL1R1_IL1RAP	IL1B - (IL1R1+IL1RAP)	IL1	Secreted Signaling	KEGG: hsa04060
C15_CD8 T	C7_1 M2 macrophages	IL1B	IL1R1_IL1RAP	0.00138111	0.04	IL1B_IL1R1_IL1RAP	IL1B - (IL1R1+IL1RAP)	IL1	Secreted Signaling	KEGG: hsa04060
C17_NK	C7_1 M2 macrophages	IL1B	IL1R1_IL1RAP	0.00138111	0.03	IL1B_IL1R1_IL1RAP	IL1B - (IL1R1+IL1RAP)	IL1	Secreted Signaling	KEGG: hsa04060
C3_1 Monocytes	C3_1 Monocytes	IL1A	IL1R2	0.00177338	0	IL1A_IL1R2	IL1A - IL1R2	IL1	Secreted Signaling	KEGG: hsa04060
C2_0 M2 macrophages	C3_1 Monocytes	IL1A	IL1R2	0.00111961	0	IL1A_IL1R2	IL1A - IL1R2	IL1	Secreted Signaling	KEGG: hsa04060
C3_0 M2 macrophages	C3_1 Monocytes	IL1A	IL1R2	0.00111961	0	IL1A_IL1R2	IL1A - IL1R2	IL1	Secreted Signaling	KEGG: hsa04060
C6_1 M2 macrophages	C3_1 Monocytes	IL1A	IL1R2	0.00200511	0	IL1A_IL1R2	IL1A - IL1R2	IL1	Secreted Signaling	KEGG: hsa04060
C7_0 M2 macrophages	C3_1 Monocytes	IL1A	IL1R2	0.00535953	0	IL1A_IL1R2	IL1A - IL1R2	IL1	Secreted Signaling	KEGG: hsa04060
C7_1 M2 macrophages	C3_1 Monocytes	IL1A	IL1R2	0.00177338	0	IL1A_IL1R2	IL1A - IL1R2	IL1	Secreted Signaling	KEGG: hsa04060
C5_0 DC	C3_1 Monocytes	IL1A	IL1R2	0.00177338	0	IL1A_IL1R2	IL1A - IL1R2	IL1	Secreted Signaling	KEGG: hsa04060
C3_1 Monocytes	C1_0 M1 macrophages	IL1A	IL1R2	0.00177338	0	IL1A_IL1R2	IL1A - IL1R2	IL1	Secreted Signaling	KEGG: hsa04060
C2_0 M2 macrophages	C1_0 M1 macrophages	IL1A	IL1R2	0.00111961	0	IL1A_IL1R2	IL1A - IL1R2	IL1	Secreted Signaling	KEGG: hsa04060
C3_0 M2 macrophages	C1_0 M1 macrophages	IL1A	IL1R2	0.00111961	0	IL1A_IL1R2	IL1A - IL1R2	IL1	Secreted Signaling	KEGG: hsa04060
C6_1 M2 macrophages	C1_0 M1 macrophages	IL1A	IL1R2	0.00200511	0	IL1A_IL1R2	IL1A - IL1R2	IL1	Secreted Signaling	KEGG: hsa04060
C7_0 M2 macrophages	C1_0 M1 macrophages	IL1A	IL1R2	0.00535953	0	IL1A_IL1R2	IL1A - IL1R2	IL1	Secreted Signaling	KEGG: hsa04060
C7_1 M2 macrophages	C1_0 M1 macrophages	IL1A	IL1R2	0.00177338	0	IL1A_IL1R2	IL1A - IL1R2	IL1	Secreted Signaling	KEGG: hsa04060
C5_0 DC	C1_0 M1 macrophages	IL1A	IL1R2	0.00177338	0	IL1A_IL1R2	IL1A - IL1R2	IL1	Secreted Signaling	KEGG: hsa04060
C3_1 Monocytes	C3_0 M2 macrophages	IL1A	IL1R2	0.00177338	0	IL1A_IL1R2	IL1A - IL1R2	IL1	Secreted Signaling	KEGG: hsa04060
C2_0 M2 macrophages	C3_0 M2 macrophages	IL1A	IL1R2	0.00111961	0	IL1A_IL1R2	IL1A - IL1R2	IL1	Secreted Signaling	KEGG: hsa04060
C3_0 M2 macrophages	C3_0 M2 macrophages	IL1A	IL1R2	0.00111961	0	IL1A_IL1R2	IL1A - IL1R2	IL1	Secreted Signaling	KEGG: hsa04060
C6_1 M2 macrophages	C3_0 M2 macrophages	IL1A	IL1R2	0.00200511	0	IL1A_IL1R2	IL1A - IL1R2	IL1	Secreted Signaling	KEGG: hsa04060
C7_0 M2 macrophages	C3_0 M2 macrophages	IL1A	IL1R2	0.00535953	0	IL1A_IL1R2	IL1A - IL1R2	IL1	Secreted Signaling	KEGG: hsa04060
C7_1 M2 macrophages	C3_0 M2 macrophages	IL1A	IL1R2	0.00177338	0	IL1A_IL1R2	IL1A - IL1R2	IL1	Secreted Signaling	KEGG: hsa04060
C5_0 DC	C3_0 M2 macrophages	IL1A	IL1R2	0.00177338	0	IL1A_IL1R2	IL1A - IL1R2	IL1	Secreted Signaling	KEGG: hsa04060
C3_1 Monocytes	C6_1 M2 macrophages	IL1A	IL1R2	0.00761955	0	IL1A_IL1R2	IL1A - IL1R2	IL1	Secreted Signaling	KEGG: hsa04060
C2_0 M2 macrophages	C6_1 M2 macrophages	IL1A	IL1R2	0.00482096	0	IL1A_IL1R2	IL1A - IL1R2	IL1	Secreted Signaling	KEGG: hsa04060
C3_0 M2 macrophages	C6_1 M2 macrophages	IL1A	IL1R2	0.00482096	0	IL1A_IL1R2	IL1A - IL1R2	IL1	Secreted Signaling	KEGG: hsa04060
C6_1 M2 macrophages	C6_1 M2 macrophages	IL1A	IL1R2	0.00860859	0	IL1A_IL1R2	IL1A - IL1R2	IL1	Secreted Signaling	KEGG: hsa04060
C7_0 M2 macrophages	C6_1 M2 macrophages	IL1A	IL1R2	0.0227583	0	IL1A_IL1R2	IL1A - IL1R2	IL1	Secreted Signaling	KEGG: hsa04060
C7_1 M2 macrophages	C6_1 M2 macrophages	IL1A	IL1R2	0.00761955	0	IL1A_IL1R2	IL1A - IL1R2	IL1	Secreted Signaling	KEGG: hsa04060
C5_0 DC	C6_1 M2 macrophages	IL1A	IL1R2	0.00761955	0	IL1A_IL1R2	IL1A - IL1R2	IL1	Secreted Signaling	KEGG: hsa04060
C3_1 Monocytes	C7_1 M2 macrophages	IL1A	IL1R2	0.00177338	0	IL1A_IL1R2	IL1A - IL1R2	IL1	Secreted Signaling	KEGG: hsa04060
C2_0 M2 macrophages	C7_1 M2 macrophages	IL1A	IL1R2	0.00111961	0	IL1A_IL1R2	IL1A - IL1R2	IL1	Secreted Signaling	KEGG: hsa04060
C3_0 M2 macrophages	C7_1 M2 macrophages	IL1A	IL1R2	0.00111961	0	IL1A_IL1R2	IL1A - IL1R2	IL1	Secreted Signaling	KEGG: hsa04060
C6_1 M2 macrophages	C7_1 M2 macrophages	IL1A	IL1R2	0.00200511	0	IL1A_IL1R2	IL1A - IL1R2	IL1	Secreted Signaling	KEGG: hsa04060
C7_0 M2 macrophages	C7_1 M2 macrophages	IL1A	IL1R2	0.00535953	0	IL1A_IL1R2	IL1A - IL1R2	IL1	Secreted Signaling	KEGG: hsa04060
C7_1 M2 macrophages	C7_1 M2 macrophages	IL1A	IL1R2	0.00177338	0	IL1A_IL1R2	IL1A - IL1R2	IL1	Secreted Signaling	KEGG: hsa04060
C5_0 DC	C7_1 M2 macrophages	IL1A	IL1R2	0.00177338	0	IL1A_IL1R2	IL1A - IL1R2	IL1	Secreted Signaling	KEGG: hsa04060
C3_1 Monocytes	C4_0 DC	IL1A	IL1R2	0.00761955	0	IL1A_IL1R2	IL1A - IL1R2	IL1	Secreted Signaling	KEGG: hsa04060
C2_0 M2 macrophages	C4_0 DC	IL1A	IL1R2	0.00482096	0	IL1A_IL1R2	IL1A - IL1R2	IL1	Secreted Signaling	KEGG: hsa04060
C3_0 M2 macrophages	C4_0 DC	IL1A	IL1R2	0.00482096	0	IL1A_IL1R2	IL1A - IL1R2	IL1	Secreted Signaling	KEGG: hsa04060
C6_1 M2 macrophages	C4_0 DC	IL1A	IL1R2	0.00860859	0	IL1A_IL1R2	IL1A - IL1R2	IL1	Secreted Signaling	KEGG: hsa04060
C7_0 M2 macrophages	C4_0 DC	IL1A	IL1R2	0.0227583	0	IL1A_IL1R2	IL1A - IL1R2	IL1	Secreted Signaling	KEGG: hsa04060
C7_1 M2 macrophages	C4_0 DC	IL1A	IL1R2	0.00761955	0	IL1A_IL1R2	IL1A - IL1R2	IL1	Secreted Signaling	KEGG: hsa04060
C5_0 DC	C4_0 DC	IL1A	IL1R2	0.00761955	0	IL1A_IL1R2	IL1A - IL1R2	IL1	Secreted Signaling	KEGG: hsa04060
C3_1 Monocytes	C5_0 DC	IL1A	IL1R2	0.0197056	0	IL1A_IL1R2	IL1A - IL1R2	IL1	Secreted Signaling	KEGG: hsa04060
C2_0 M2 macrophages	C5_0 DC	IL1A	IL1R2	0.012524	0	IL1A_IL1R2	IL1A - IL1R2	IL1	Secreted Signaling	KEGG: hsa04060
C3_0 M2 macrophages	C5_0 DC	IL1A	IL1R2	0.012524	0	IL1A_IL1R2	IL1A - IL1R2	IL1	Secreted Signaling	KEGG: hsa04060
C6_1 M2 macrophages	C5_0 DC	IL1A	IL1R2	0.0222283	0	IL1A_IL1R2	IL1A - IL1R2	IL1	Secreted Signaling	KEGG: hsa04060
C7_0 M2 macrophages	C5_0 DC	IL1A	IL1R2	0.0574669	0	IL1A_IL1R2	IL1A - IL1R2	IL1	Secreted Signaling	KEGG: hsa04060
C7_1 M2 macrophages	C5_0 DC	IL1A	IL1R2	0.0197056	0	IL1A_IL1R2	IL1A - IL1R2	IL1	Secreted Signaling	KEGG: hsa04060
C5_0 DC	C5_0 DC	IL1A	IL1R2	0.0197056	0	IL1A_IL1R2	IL1A - IL1R2	IL1	Secreted Signaling	KEGG: hsa04060
C3_1 Monocytes	C5_1 DC	IL1A	IL1R2	0.0128406	0	IL1A_IL1R2	IL1A - IL1R2	IL1	Secreted Signaling	KEGG: hsa04060
C2_0 M2 macrophages	C5_1 DC	IL1A	IL1R2	0.00814012	0	IL1A_IL1R2	IL1A - IL1R2	IL1	Secreted Signaling	KEGG: hsa04060
C3_0 M2 macrophages	C5_1 DC	IL1A	IL1R2	0.00814012	0	IL1A_IL1R2	IL1A - IL1R2	IL1	Secreted Signaling	KEGG: hsa04060
C6_1 M2 macrophages	C5_1 DC	IL1A	IL1R2	0.0144975	0	IL1A_IL1R2	IL1A - IL1R2	IL1	Secreted Signaling	KEGG: hsa04060
C7_0 M2 macrophages	C5_1 DC	IL1A	IL1R2	0.0379561	0	IL1A_IL1R2	IL1A - IL1R2	IL1	Secreted Signaling	KEGG: hsa04060
C7_1 M2 macrophages	C5_1 DC	IL1A	IL1R2	0.0128406	0	IL1A_IL1R2	IL1A - IL1R2	IL1	Secreted Signaling	KEGG: hsa04060
C5_0 DC	C5_1 DC	IL1A	IL1R2	0.0128406	0	IL1A_IL1R2	IL1A - IL1R2	IL1	Secreted Signaling	KEGG: hsa04060
C3_1 Monocytes	C9_0 DC	IL1A	IL1R2	0.00177338	0	IL1A_IL1R2	IL1A - IL1R2	IL1	Secreted Signaling	KEGG: hsa04060
C2_0 M2 macrophages	C9_0 DC	IL1A	IL1R2	0.00111961	0	IL1A_IL1R2	IL1A - IL1R2	IL1	Secreted Signaling	KEGG: hsa04060
C3_0 M2 macrophages	C9_0 DC	IL1A	IL1R2	0.00111961	0	IL1A_IL1R2	IL1A - IL1R2	IL1	Secreted Signaling	KEGG: hsa04060
C6_1 M2 macrophages	C9_0 DC	IL1A	IL1R2	0.00200511	0	IL1A_IL1R2	IL1A - IL1R2	IL1	Secreted Signaling	KEGG: hsa04060
C7_0 M2 macrophages	C9_0 DC	IL1A	IL1R2	0.00535953	0	IL1A_IL1R2	IL1A - IL1R2	IL1	Secreted Signaling	KEGG: hsa04060
C7_1 M2 macrophages	C9_0 DC	IL1A	IL1R2	0.00177338	0	IL1A_IL1R2	IL1A - IL1R2	IL1	Secreted Signaling	KEGG: hsa04060
C5_0 DC	C9_0 DC	IL1A	IL1R2	0.00177338	0	IL1A_IL1R2	IL1A - IL1R2	IL1	Secreted Signaling	KEGG: hsa04060
C3_1 Monocytes	C6_0 Epithelial-like cells	IL1A	IL1R2	0.00177338	0	IL1A_IL1R2	IL1A - IL1R2	IL1	Secreted Signaling	KEGG: hsa04060
C2_0 M2 macrophages	C6_0 Epithelial-like cells	IL1A	IL1R2	0.00111961	0	IL1A_IL1R2	IL1A - IL1R2	IL1	Secreted Signaling	KEGG: hsa04060
C3_0 M2 macrophages	C6_0 Epithelial-like cells	IL1A	IL1R2	0.00111961	0	IL1A_IL1R2	IL1A - IL1R2	IL1	Secreted Signaling	KEGG: hsa04060
C6_1 M2 macrophages	C6_0 Epithelial-like cells	IL1A	IL1R2	0.00200511	0	IL1A_IL1R2	IL1A - IL1R2	IL1	Secreted Signaling	KEGG: hsa04060
C7_0 M2 macrophages	C6_0 Epithelial-like cells	IL1A	IL1R2	0.00535953	0	IL1A_IL1R2	IL1A - IL1R2	IL1	Secreted Signaling	KEGG: hsa04060
C7_1 M2 macrophages	C6_0 Epithelial-like cells	IL1A	IL1R2	0.00177338	0	IL1A_IL1R2	IL1A - IL1R2	IL1	Secreted Signaling	KEGG: hsa04060
C5_0 DC	C6_0 Epithelial-like cells	IL1A	IL1R2	0.00177338	0	IL1A_IL1R2	IL1A - IL1R2	IL1	Secreted Signaling	KEGG: hsa04060
C3_1 Monocytes	C3_1 Monocytes	IL1B	IL1R2	0.023814	0	IL1B_IL1R2	IL1B - IL1R2	IL1	Secreted Signaling	KEGG: hsa04060
C1_0 M1 macrophages	C3_1 Monocytes	IL1B	IL1R2	0.0144209	0	IL1B_IL1R2	IL1B - IL1R2	IL1	Secreted Signaling	KEGG: hsa04060
C1_1 M1 macrophages	C3_1 Monocytes	IL1B	IL1R2	0.0119757	0	IL1B_IL1R2	IL1B - IL1R2	IL1	Secreted Signaling	KEGG: hsa04060
C0_0 M2 macrophages	C3_1 Monocytes	IL1B	IL1R2	0.00313681	0.04	IL1B_IL1R2	IL1B - IL1R2	IL1	Secreted Signaling	KEGG: hsa04060
C2_0 M2 macrophages	C3_1 Monocytes	IL1B	IL1R2	0.0304983	0	IL1B_IL1R2	IL1B - IL1R2	IL1	Secreted Signaling	KEGG: hsa04060
C3_0 M2 macrophages	C3_1 Monocytes	IL1B	IL1R2	0.0237847	0	IL1B_IL1R2	IL1B - IL1R2	IL1	Secreted Signaling	KEGG: hsa04060
C6_1 M2 macrophages	C3_1 Monocytes	IL1B	IL1R2	0.0211136	0	IL1B_IL1R2	IL1B - IL1R2	IL1	Secreted Signaling	KEGG: hsa04060
C7_0 M2 macrophages	C3_1 Monocytes	IL1B	IL1R2	0.033986	0	IL1B_IL1R2	IL1B - IL1R2	IL1	Secreted Signaling	KEGG: hsa04060
C7_1 M2 macrophages	C3_1 Monocytes	IL1B	IL1R2	0.0307658	0	IL1B_IL1R2	IL1B - IL1R2	IL1	Secreted Signaling	KEGG: hsa04060
C4_0 DC	C3_1 Monocytes	IL1B	IL1R2	0.00511287	0.02	IL1B_IL1R2	IL1B - IL1R2	IL1	Secreted Signaling	KEGG: hsa04060
C5_0 DC	C3_1 Monocytes	IL1B	IL1R2	0.027969	0	IL1B_IL1R2	IL1B - IL1R2	IL1	Secreted Signaling	KEGG: hsa04060
C5_1 DC	C3_1 Monocytes	IL1B	IL1R2	0.0149318	0	IL1B_IL1R2	IL1B - IL1R2	IL1	Secreted Signaling	KEGG: hsa04060
C6_0 Epithelial-like cells	C3_1 Monocytes	IL1B	IL1R2	0.018635	0	IL1B_IL1R2	IL1B - IL1R2	IL1	Secreted Signaling	KEGG: hsa04060
C3_1 Monocytes	C1_0 M1 macrophages	IL1B	IL1R2	0.023814	0	IL1B_IL1R2	IL1B - IL1R2	IL1	Secreted Signaling	KEGG: hsa04060
C1_0 M1 macrophages	C1_0 M1 macrophages	IL1B	IL1R2	0.0144209	0	IL1B_IL1R2	IL1B - IL1R2	IL1	Secreted Signaling	KEGG: hsa04060
C1_1 M1 macrophages	C1_0 M1 macrophages	IL1B	IL1R2	0.0119757	0	IL1B_IL1R2	IL1B - IL1R2	IL1	Secreted Signaling	KEGG: hsa04060
C0_0 M2 macrophages	C1_0 M1 macrophages	IL1B	IL1R2	0.00313681	0	IL1B_IL1R2	IL1B - IL1R2	IL1	Secreted Signaling	KEGG: hsa04060
C0_1 M2 macrophages	C1_0 M1 macrophages	IL1B	IL1R2	0.00223672	0	IL1B_IL1R2	IL1B - IL1R2	IL1	Secreted Signaling	KEGG: hsa04060
C2_0 M2 macrophages	C1_0 M1 macrophages	IL1B	IL1R2	0.0304983	0	IL1B_IL1R2	IL1B - IL1R2	IL1	Secreted Signaling	KEGG: hsa04060
C3_0 M2 macrophages	C1_0 M1 macrophages	IL1B	IL1R2	0.0237847	0	IL1B_IL1R2	IL1B - IL1R2	IL1	Secreted Signaling	KEGG: hsa04060
C6_1 M2 macrophages	C1_0 M1 macrophages	IL1B	IL1R2	0.0211136	0	IL1B_IL1R2	IL1B - IL1R2	IL1	Secreted Signaling	KEGG: hsa04060
C7_0 M2 macrophages	C1_0 M1 macrophages	IL1B	IL1R2	0.033986	0	IL1B_IL1R2	IL1B - IL1R2	IL1	Secreted Signaling	KEGG: hsa04060
C7_1 M2 macrophages	C1_0 M1 macrophages	IL1B	IL1R2	0.0307658	0	IL1B_IL1R2	IL1B - IL1R2	IL1	Secreted Signaling	KEGG: hsa04060
C4_0 DC	C1_0 M1 macrophages	IL1B	IL1R2	0.00511287	0	IL1B_IL1R2	IL1B - IL1R2	IL1	Secreted Signaling	KEGG: hsa04060
C5_0 DC	C1_0 M1 macrophages	IL1B	IL1R2	0.027969	0	IL1B_IL1R2	IL1B - IL1R2	IL1	Secreted Signaling	KEGG: hsa04060
C5_1 DC	C1_0 M1 macrophages	IL1B	IL1R2	0.0149318	0	IL1B_IL1R2	IL1B - IL1R2	IL1	Secreted Signaling	KEGG: hsa04060
C9_0 DC	C1_0 M1 macrophages	IL1B	IL1R2	0.00177338	0	IL1B_IL1R2	IL1B - IL1R2	IL1	Secreted Signaling	KEGG: hsa04060
C6_0 Epithelial-like cells	C1_0 M1 macrophages	IL1B	IL1R2	0.018635	0	IL1B_IL1R2	IL1B - IL1R2	IL1	Secreted Signaling	KEGG: hsa04060
C15_CD8 T	C1_0 M1 macrophages	IL1B	IL1R2	0.00111961	0	IL1B_IL1R2	IL1B - IL1R2	IL1	Secreted Signaling	KEGG: hsa04060
C17_NK	C1_0 M1 macrophages	IL1B	IL1R2	0.00111961	0	IL1B_IL1R2	IL1B - IL1R2	IL1	Secreted Signaling	KEGG: hsa04060
C3_1 Monocytes	C3_0 M2 macrophages	IL1B	IL1R2	0.023814	0	IL1B_IL1R2	IL1B - IL1R2	IL1	Secreted Signaling	KEGG: hsa04060
C1_0 M1 macrophages	C3_0 M2 macrophages	IL1B	IL1R2	0.0144209	0	IL1B_IL1R2	IL1B - IL1R2	IL1	Secreted Signaling	KEGG: hsa04060
C1_1 M1 macrophages	C3_0 M2 macrophages	IL1B	IL1R2	0.0119757	0	IL1B_IL1R2	IL1B - IL1R2	IL1	Secreted Signaling	KEGG: hsa04060
C0_0 M2 macrophages	C3_0 M2 macrophages	IL1B	IL1R2	0.00313681	0	IL1B_IL1R2	IL1B - IL1R2	IL1	Secreted Signaling	KEGG: hsa04060
C0_1 M2 macrophages	C3_0 M2 macrophages	IL1B	IL1R2	0.00223672	0	IL1B_IL1R2	IL1B - IL1R2	IL1	Secreted Signaling	KEGG: hsa04060
C2_0 M2 macrophages	C3_0 M2 macrophages	IL1B	IL1R2	0.0304983	0	IL1B_IL1R2	IL1B - IL1R2	IL1	Secreted Signaling	KEGG: hsa04060
C3_0 M2 macrophages	C3_0 M2 macrophages	IL1B	IL1R2	0.0237847	0	IL1B_IL1R2	IL1B - IL1R2	IL1	Secreted Signaling	KEGG: hsa04060
C6_1 M2 macrophages	C3_0 M2 macrophages	IL1B	IL1R2	0.0211136	0	IL1B_IL1R2	IL1B - IL1R2	IL1	Secreted Signaling	KEGG: hsa04060
C7_0 M2 macrophages	C3_0 M2 macrophages	IL1B	IL1R2	0.033986	0	IL1B_IL1R2	IL1B - IL1R2	IL1	Secreted Signaling	KEGG: hsa04060
C7_1 M2 macrophages	C3_0 M2 macrophages	IL1B	IL1R2	0.0307658	0	IL1B_IL1R2	IL1B - IL1R2	IL1	Secreted Signaling	KEGG: hsa04060
C4_0 DC	C3_0 M2 macrophages	IL1B	IL1R2	0.00511287	0	IL1B_IL1R2	IL1B - IL1R2	IL1	Secreted Signaling	KEGG: hsa04060
C5_0 DC	C3_0 M2 macrophages	IL1B	IL1R2	0.027969	0	IL1B_IL1R2	IL1B - IL1R2	IL1	Secreted Signaling	KEGG: hsa04060
C5_1 DC	C3_0 M2 macrophages	IL1B	IL1R2	0.0149318	0	IL1B_IL1R2	IL1B - IL1R2	IL1	Secreted Signaling	KEGG: hsa04060
C9_0 DC	C3_0 M2 macrophages	IL1B	IL1R2	0.00177338	0	IL1B_IL1R2	IL1B - IL1R2	IL1	Secreted Signaling	KEGG: hsa04060
C6_0 Epithelial-like cells	C3_0 M2 macrophages	IL1B	IL1R2	0.018635	0	IL1B_IL1R2	IL1B - IL1R2	IL1	Secreted Signaling	KEGG: hsa04060
C15_CD8 T	C3_0 M2 macrophages	IL1B	IL1R2	0.00111961	0	IL1B_IL1R2	IL1B - IL1R2	IL1	Secreted Signaling	KEGG: hsa04060
C17_NK	C3_0 M2 macrophages	IL1B	IL1R2	0.00111961	0	IL1B_IL1R2	IL1B - IL1R2	IL1	Secreted Signaling	KEGG: hsa04060
C3_1 Monocytes	C6_1 M2 macrophages	IL1B	IL1R2	0.0953774	0	IL1B_IL1R2	IL1B - IL1R2	IL1	Secreted Signaling	KEGG: hsa04060
C1_0 M1 macrophages	C6_1 M2 macrophages	IL1B	IL1R2	0.0594769	0	IL1B_IL1R2	IL1B - IL1R2	IL1	Secreted Signaling	KEGG: hsa04060
C1_1 M1 macrophages	C6_1 M2 macrophages	IL1B	IL1R2	0.0497777	0	IL1B_IL1R2	IL1B - IL1R2	IL1	Secreted Signaling	KEGG: hsa04060
C0_0 M2 macrophages	C6_1 M2 macrophages	IL1B	IL1R2	0.0134172	0	IL1B_IL1R2	IL1B - IL1R2	IL1	Secreted Signaling	KEGG: hsa04060
C0_1 M2 macrophages	C6_1 M2 macrophages	IL1B	IL1R2	0.00959566	0	IL1B_IL1R2	IL1B - IL1R2	IL1	Secreted Signaling	KEGG: hsa04060
C2_0 M2 macrophages	C6_1 M2 macrophages	IL1B	IL1R2	0.119686	0	IL1B_IL1R2	IL1B - IL1R2	IL1	Secreted Signaling	KEGG: hsa04060
C3_0 M2 macrophages	C6_1 M2 macrophages	IL1B	IL1R2	0.0952685	0	IL1B_IL1R2	IL1B - IL1R2	IL1	Secreted Signaling	KEGG: hsa04060
C6_1 M2 macrophages	C6_1 M2 macrophages	IL1B	IL1R2	0.0852708	0	IL1B_IL1R2	IL1B - IL1R2	IL1	Secreted Signaling	KEGG: hsa04060
C7_0 M2 macrophages	C6_1 M2 macrophages	IL1B	IL1R2	0.131984	0	IL1B_IL1R2	IL1B - IL1R2	IL1	Secreted Signaling	KEGG: hsa04060
C7_1 M2 macrophages	C6_1 M2 macrophages	IL1B	IL1R2	0.120638	0	IL1B_IL1R2	IL1B - IL1R2	IL1	Secreted Signaling	KEGG: hsa04060
C4_0 DC	C6_1 M2 macrophages	IL1B	IL1R2	0.0217284	0	IL1B_IL1R2	IL1B - IL1R2	IL1	Secreted Signaling	KEGG: hsa04060
C5_0 DC	C6_1 M2 macrophages	IL1B	IL1R2	0.110604	0	IL1B_IL1R2	IL1B - IL1R2	IL1	Secreted Signaling	KEGG: hsa04060
C5_1 DC	C6_1 M2 macrophages	IL1B	IL1R2	0.0614842	0	IL1B_IL1R2	IL1B - IL1R2	IL1	Secreted Signaling	KEGG: hsa04060
C9_0 DC	C6_1 M2 macrophages	IL1B	IL1R2	0.00761955	0.02	IL1B_IL1R2	IL1B - IL1R2	IL1	Secreted Signaling	KEGG: hsa04060
C6_0 Epithelial-like cells	C6_1 M2 macrophages	IL1B	IL1R2	0.0758442	0	IL1B_IL1R2	IL1B - IL1R2	IL1	Secreted Signaling	KEGG: hsa04060
C15_CD8 T	C6_1 M2 macrophages	IL1B	IL1R2	0.00482096	0.02	IL1B_IL1R2	IL1B - IL1R2	IL1	Secreted Signaling	KEGG: hsa04060
C17_NK	C6_1 M2 macrophages	IL1B	IL1R2	0.00482096	0.03	IL1B_IL1R2	IL1B - IL1R2	IL1	Secreted Signaling	KEGG: hsa04060
C3_1 Monocytes	C7_1 M2 macrophages	IL1B	IL1R2	0.023814	0	IL1B_IL1R2	IL1B - IL1R2	IL1	Secreted Signaling	KEGG: hsa04060
C1_0 M1 macrophages	C7_1 M2 macrophages	IL1B	IL1R2	0.0144209	0.01	IL1B_IL1R2	IL1B - IL1R2	IL1	Secreted Signaling	KEGG: hsa04060
C1_1 M1 macrophages	C7_1 M2 macrophages	IL1B	IL1R2	0.0119757	0	IL1B_IL1R2	IL1B - IL1R2	IL1	Secreted Signaling	KEGG: hsa04060
C2_0 M2 macrophages	C7_1 M2 macrophages	IL1B	IL1R2	0.0304983	0	IL1B_IL1R2	IL1B - IL1R2	IL1	Secreted Signaling	KEGG: hsa04060
C3_0 M2 macrophages	C7_1 M2 macrophages	IL1B	IL1R2	0.0237847	0	IL1B_IL1R2	IL1B - IL1R2	IL1	Secreted Signaling	KEGG: hsa04060
C6_1 M2 macrophages	C7_1 M2 macrophages	IL1B	IL1R2	0.0211136	0	IL1B_IL1R2	IL1B - IL1R2	IL1	Secreted Signaling	KEGG: hsa04060
C7_0 M2 macrophages	C7_1 M2 macrophages	IL1B	IL1R2	0.033986	0	IL1B_IL1R2	IL1B - IL1R2	IL1	Secreted Signaling	KEGG: hsa04060
C7_1 M2 macrophages	C7_1 M2 macrophages	IL1B	IL1R2	0.0307658	0.01	IL1B_IL1R2	IL1B - IL1R2	IL1	Secreted Signaling	KEGG: hsa04060
C5_0 DC	C7_1 M2 macrophages	IL1B	IL1R2	0.027969	0	IL1B_IL1R2	IL1B - IL1R2	IL1	Secreted Signaling	KEGG: hsa04060
C5_1 DC	C7_1 M2 macrophages	IL1B	IL1R2	0.0149318	0	IL1B_IL1R2	IL1B - IL1R2	IL1	Secreted Signaling	KEGG: hsa04060
C6_0 Epithelial-like cells	C7_1 M2 macrophages	IL1B	IL1R2	0.018635	0	IL1B_IL1R2	IL1B - IL1R2	IL1	Secreted Signaling	KEGG: hsa04060
C3_1 Monocytes	C4_0 DC	IL1B	IL1R2	0.0953774	0	IL1B_IL1R2	IL1B - IL1R2	IL1	Secreted Signaling	KEGG: hsa04060
C1_0 M1 macrophages	C4_0 DC	IL1B	IL1R2	0.0594769	0	IL1B_IL1R2	IL1B - IL1R2	IL1	Secreted Signaling	KEGG: hsa04060
C1_1 M1 macrophages	C4_0 DC	IL1B	IL1R2	0.0497777	0	IL1B_IL1R2	IL1B - IL1R2	IL1	Secreted Signaling	KEGG: hsa04060
C0_0 M2 macrophages	C4_0 DC	IL1B	IL1R2	0.0134172	0	IL1B_IL1R2	IL1B - IL1R2	IL1	Secreted Signaling	KEGG: hsa04060
C0_1 M2 macrophages	C4_0 DC	IL1B	IL1R2	0.00959566	0	IL1B_IL1R2	IL1B - IL1R2	IL1	Secreted Signaling	KEGG: hsa04060
C2_0 M2 macrophages	C4_0 DC	IL1B	IL1R2	0.119686	0	IL1B_IL1R2	IL1B - IL1R2	IL1	Secreted Signaling	KEGG: hsa04060
C3_0 M2 macrophages	C4_0 DC	IL1B	IL1R2	0.0952685	0	IL1B_IL1R2	IL1B - IL1R2	IL1	Secreted Signaling	KEGG: hsa04060
C6_1 M2 macrophages	C4_0 DC	IL1B	IL1R2	0.0852708	0	IL1B_IL1R2	IL1B - IL1R2	IL1	Secreted Signaling	KEGG: hsa04060
C7_0 M2 macrophages	C4_0 DC	IL1B	IL1R2	0.131984	0	IL1B_IL1R2	IL1B - IL1R2	IL1	Secreted Signaling	KEGG: hsa04060
C7_1 M2 macrophages	C4_0 DC	IL1B	IL1R2	0.120638	0	IL1B_IL1R2	IL1B - IL1R2	IL1	Secreted Signaling	KEGG: hsa04060
C4_0 DC	C4_0 DC	IL1B	IL1R2	0.0217284	0	IL1B_IL1R2	IL1B - IL1R2	IL1	Secreted Signaling	KEGG: hsa04060
C5_0 DC	C4_0 DC	IL1B	IL1R2	0.110604	0	IL1B_IL1R2	IL1B - IL1R2	IL1	Secreted Signaling	KEGG: hsa04060
C5_1 DC	C4_0 DC	IL1B	IL1R2	0.0614842	0	IL1B_IL1R2	IL1B - IL1R2	IL1	Secreted Signaling	KEGG: hsa04060
C9_0 DC	C4_0 DC	IL1B	IL1R2	0.00761955	0	IL1B_IL1R2	IL1B - IL1R2	IL1	Secreted Signaling	KEGG: hsa04060
C6_0 Epithelial-like cells	C4_0 DC	IL1B	IL1R2	0.0758442	0	IL1B_IL1R2	IL1B - IL1R2	IL1	Secreted Signaling	KEGG: hsa04060
C15_CD8 T	C4_0 DC	IL1B	IL1R2	0.00482096	0	IL1B_IL1R2	IL1B - IL1R2	IL1	Secreted Signaling	KEGG: hsa04060
C17_NK	C4_0 DC	IL1B	IL1R2	0.00482096	0	IL1B_IL1R2	IL1B - IL1R2	IL1	Secreted Signaling	KEGG: hsa04060
C3_1 Monocytes	C5_0 DC	IL1B	IL1R2	0.216321	0	IL1B_IL1R2	IL1B - IL1R2	IL1	Secreted Signaling	KEGG: hsa04060
C1_0 M1 macrophages	C5_0 DC	IL1B	IL1R2	0.142045	0	IL1B_IL1R2	IL1B - IL1R2	IL1	Secreted Signaling	KEGG: hsa04060
C1_1 M1 macrophages	C5_0 DC	IL1B	IL1R2	0.120608	0	IL1B_IL1R2	IL1B - IL1R2	IL1	Secreted Signaling	KEGG: hsa04060
C0_0 M2 macrophages	C5_0 DC	IL1B	IL1R2	0.034381	0	IL1B_IL1R2	IL1B - IL1R2	IL1	Secreted Signaling	KEGG: hsa04060
C0_1 M2 macrophages	C5_0 DC	IL1B	IL1R2	0.0247381	0	IL1B_IL1R2	IL1B - IL1R2	IL1	Secreted Signaling	KEGG: hsa04060
C2_0 M2 macrophages	C5_0 DC	IL1B	IL1R2	0.262509	0	IL1B_IL1R2	IL1B - IL1R2	IL1	Secreted Signaling	KEGG: hsa04060
C3_0 M2 macrophages	C5_0 DC	IL1B	IL1R2	0.216107	0	IL1B_IL1R2	IL1B - IL1R2	IL1	Secreted Signaling	KEGG: hsa04060
C6_1 M2 macrophages	C5_0 DC	IL1B	IL1R2	0.196178	0	IL1B_IL1R2	IL1B - IL1R2	IL1	Secreted Signaling	KEGG: hsa04060
C7_0 M2 macrophages	C5_0 DC	IL1B	IL1R2	0.284736	0	IL1B_IL1R2	IL1B - IL1R2	IL1	Secreted Signaling	KEGG: hsa04060
C7_1 M2 macrophages	C5_0 DC	IL1B	IL1R2	0.264256	0	IL1B_IL1R2	IL1B - IL1R2	IL1	Secreted Signaling	KEGG: hsa04060
C4_0 DC	C5_0 DC	IL1B	IL1R2	0.0549545	0	IL1B_IL1R2	IL1B - IL1R2	IL1	Secreted Signaling	KEGG: hsa04060
C5_0 DC	C5_0 DC	IL1B	IL1R2	0.245613	0	IL1B_IL1R2	IL1B - IL1R2	IL1	Secreted Signaling	KEGG: hsa04060
C5_1 DC	C5_0 DC	IL1B	IL1R2	0.146405	0	IL1B_IL1R2	IL1B - IL1R2	IL1	Secreted Signaling	KEGG: hsa04060
C9_0 DC	C5_0 DC	IL1B	IL1R2	0.0197056	0	IL1B_IL1R2	IL1B - IL1R2	IL1	Secreted Signaling	KEGG: hsa04060
C6_0 Epithelial-like cells	C5_0 DC	IL1B	IL1R2	0.176861	0	IL1B_IL1R2	IL1B - IL1R2	IL1	Secreted Signaling	KEGG: hsa04060
C15_CD8 T	C5_0 DC	IL1B	IL1R2	0.012524	0	IL1B_IL1R2	IL1B - IL1R2	IL1	Secreted Signaling	KEGG: hsa04060
C17_NK	C5_0 DC	IL1B	IL1R2	0.012524	0	IL1B_IL1R2	IL1B - IL1R2	IL1	Secreted Signaling	KEGG: hsa04060
C3_1 Monocytes	C5_1 DC	IL1B	IL1R2	0.151549	0	IL1B_IL1R2	IL1B - IL1R2	IL1	Secreted Signaling	KEGG: hsa04060
C1_0 M1 macrophages	C5_1 DC	IL1B	IL1R2	0.0967669	0	IL1B_IL1R2	IL1B - IL1R2	IL1	Secreted Signaling	KEGG: hsa04060
C1_1 M1 macrophages	C5_1 DC	IL1B	IL1R2	0.0815137	0	IL1B_IL1R2	IL1B - IL1R2	IL1	Secreted Signaling	KEGG: hsa04060
C0_0 M2 macrophages	C5_1 DC	IL1B	IL1R2	0.0225209	0	IL1B_IL1R2	IL1B - IL1R2	IL1	Secreted Signaling	KEGG: hsa04060
C0_1 M2 macrophages	C5_1 DC	IL1B	IL1R2	0.0161488	0	IL1B_IL1R2	IL1B - IL1R2	IL1	Secreted Signaling	KEGG: hsa04060
C2_0 M2 macrophages	C5_1 DC	IL1B	IL1R2	0.187211	0	IL1B_IL1R2	IL1B - IL1R2	IL1	Secreted Signaling	KEGG: hsa04060
C3_0 M2 macrophages	C5_1 DC	IL1B	IL1R2	0.151387	0	IL1B_IL1R2	IL1B - IL1R2	IL1	Secreted Signaling	KEGG: hsa04060
C6_1 M2 macrophages	C5_1 DC	IL1B	IL1R2	0.136388	0	IL1B_IL1R2	IL1B - IL1R2	IL1	Secreted Signaling	KEGG: hsa04060
C7_0 M2 macrophages	C5_1 DC	IL1B	IL1R2	0.204833	0	IL1B_IL1R2	IL1B - IL1R2	IL1	Secreted Signaling	KEGG: hsa04060
C7_1 M2 macrophages	C5_1 DC	IL1B	IL1R2	0.188585	0	IL1B_IL1R2	IL1B - IL1R2	IL1	Secreted Signaling	KEGG: hsa04060
C4_0 DC	C5_1 DC	IL1B	IL1R2	0.0362639	0	IL1B_IL1R2	IL1B - IL1R2	IL1	Secreted Signaling	KEGG: hsa04060
C5_0 DC	C5_1 DC	IL1B	IL1R2	0.174018	0	IL1B_IL1R2	IL1B - IL1R2	IL1	Secreted Signaling	KEGG: hsa04060
C5_1 DC	C5_1 DC	IL1B	IL1R2	0.099899	0	IL1B_IL1R2	IL1B - IL1R2	IL1	Secreted Signaling	KEGG: hsa04060
C9_0 DC	C5_1 DC	IL1B	IL1R2	0.0128406	0	IL1B_IL1R2	IL1B - IL1R2	IL1	Secreted Signaling	KEGG: hsa04060
C6_0 Epithelial-like cells	C5_1 DC	IL1B	IL1R2	0.122064	0	IL1B_IL1R2	IL1B - IL1R2	IL1	Secreted Signaling	KEGG: hsa04060
C15_CD8 T	C5_1 DC	IL1B	IL1R2	0.00814012	0	IL1B_IL1R2	IL1B - IL1R2	IL1	Secreted Signaling	KEGG: hsa04060
C17_NK	C5_1 DC	IL1B	IL1R2	0.00814012	0	IL1B_IL1R2	IL1B - IL1R2	IL1	Secreted Signaling	KEGG: hsa04060
C3_1 Monocytes	C9_0 DC	IL1B	IL1R2	0.023814	0	IL1B_IL1R2	IL1B - IL1R2	IL1	Secreted Signaling	KEGG: hsa04060
C1_0 M1 macrophages	C9_0 DC	IL1B	IL1R2	0.0144209	0	IL1B_IL1R2	IL1B - IL1R2	IL1	Secreted Signaling	KEGG: hsa04060
C1_1 M1 macrophages	C9_0 DC	IL1B	IL1R2	0.0119757	0	IL1B_IL1R2	IL1B - IL1R2	IL1	Secreted Signaling	KEGG: hsa04060
C0_0 M2 macrophages	C9_0 DC	IL1B	IL1R2	0.00313681	0.03	IL1B_IL1R2	IL1B - IL1R2	IL1	Secreted Signaling	KEGG: hsa04060
C2_0 M2 macrophages	C9_0 DC	IL1B	IL1R2	0.0304983	0	IL1B_IL1R2	IL1B - IL1R2	IL1	Secreted Signaling	KEGG: hsa04060
C3_0 M2 macrophages	C9_0 DC	IL1B	IL1R2	0.0237847	0	IL1B_IL1R2	IL1B - IL1R2	IL1	Secreted Signaling	KEGG: hsa04060
C6_1 M2 macrophages	C9_0 DC	IL1B	IL1R2	0.0211136	0	IL1B_IL1R2	IL1B - IL1R2	IL1	Secreted Signaling	KEGG: hsa04060
C7_0 M2 macrophages	C9_0 DC	IL1B	IL1R2	0.033986	0	IL1B_IL1R2	IL1B - IL1R2	IL1	Secreted Signaling	KEGG: hsa04060
C7_1 M2 macrophages	C9_0 DC	IL1B	IL1R2	0.0307658	0	IL1B_IL1R2	IL1B - IL1R2	IL1	Secreted Signaling	KEGG: hsa04060
C4_0 DC	C9_0 DC	IL1B	IL1R2	0.00511287	0.01	IL1B_IL1R2	IL1B - IL1R2	IL1	Secreted Signaling	KEGG: hsa04060
C5_0 DC	C9_0 DC	IL1B	IL1R2	0.027969	0	IL1B_IL1R2	IL1B - IL1R2	IL1	Secreted Signaling	KEGG: hsa04060
C5_1 DC	C9_0 DC	IL1B	IL1R2	0.0149318	0	IL1B_IL1R2	IL1B - IL1R2	IL1	Secreted Signaling	KEGG: hsa04060
C6_0 Epithelial-like cells	C9_0 DC	IL1B	IL1R2	0.018635	0	IL1B_IL1R2	IL1B - IL1R2	IL1	Secreted Signaling	KEGG: hsa04060
C3_1 Monocytes	C6_0 Epithelial-like cells	IL1B	IL1R2	0.023814	0	IL1B_IL1R2	IL1B - IL1R2	IL1	Secreted Signaling	KEGG: hsa04060
C1_0 M1 macrophages	C6_0 Epithelial-like cells	IL1B	IL1R2	0.0144209	0	IL1B_IL1R2	IL1B - IL1R2	IL1	Secreted Signaling	KEGG: hsa04060
C1_1 M1 macrophages	C6_0 Epithelial-like cells	IL1B	IL1R2	0.0119757	0	IL1B_IL1R2	IL1B - IL1R2	IL1	Secreted Signaling	KEGG: hsa04060
C0_0 M2 macrophages	C6_0 Epithelial-like cells	IL1B	IL1R2	0.00313681	0.01	IL1B_IL1R2	IL1B - IL1R2	IL1	Secreted Signaling	KEGG: hsa04060
C0_1 M2 macrophages	C6_0 Epithelial-like cells	IL1B	IL1R2	0.00223672	0.02	IL1B_IL1R2	IL1B - IL1R2	IL1	Secreted Signaling	KEGG: hsa04060
C2_0 M2 macrophages	C6_0 Epithelial-like cells	IL1B	IL1R2	0.0304983	0	IL1B_IL1R2	IL1B - IL1R2	IL1	Secreted Signaling	KEGG: hsa04060
C3_0 M2 macrophages	C6_0 Epithelial-like cells	IL1B	IL1R2	0.0237847	0	IL1B_IL1R2	IL1B - IL1R2	IL1	Secreted Signaling	KEGG: hsa04060
C6_1 M2 macrophages	C6_0 Epithelial-like cells	IL1B	IL1R2	0.0211136	0	IL1B_IL1R2	IL1B - IL1R2	IL1	Secreted Signaling	KEGG: hsa04060
C7_0 M2 macrophages	C6_0 Epithelial-like cells	IL1B	IL1R2	0.033986	0	IL1B_IL1R2	IL1B - IL1R2	IL1	Secreted Signaling	KEGG: hsa04060
C7_1 M2 macrophages	C6_0 Epithelial-like cells	IL1B	IL1R2	0.0307658	0	IL1B_IL1R2	IL1B - IL1R2	IL1	Secreted Signaling	KEGG: hsa04060
C4_0 DC	C6_0 Epithelial-like cells	IL1B	IL1R2	0.00511287	0	IL1B_IL1R2	IL1B - IL1R2	IL1	Secreted Signaling	KEGG: hsa04060
C5_0 DC	C6_0 Epithelial-like cells	IL1B	IL1R2	0.027969	0	IL1B_IL1R2	IL1B - IL1R2	IL1	Secreted Signaling	KEGG: hsa04060
C5_1 DC	C6_0 Epithelial-like cells	IL1B	IL1R2	0.0149318	0	IL1B_IL1R2	IL1B - IL1R2	IL1	Secreted Signaling	KEGG: hsa04060
C9_0 DC	C6_0 Epithelial-like cells	IL1B	IL1R2	0.00177338	0.01	IL1B_IL1R2	IL1B - IL1R2	IL1	Secreted Signaling	KEGG: hsa04060
C6_0 Epithelial-like cells	C6_0 Epithelial-like cells	IL1B	IL1R2	0.018635	0	IL1B_IL1R2	IL1B - IL1R2	IL1	Secreted Signaling	KEGG: hsa04060
C15_CD8 T	C6_0 Epithelial-like cells	IL1B	IL1R2	0.00111961	0.03	IL1B_IL1R2	IL1B - IL1R2	IL1	Secreted Signaling	KEGG: hsa04060
C17_NK	C6_0 Epithelial-like cells	IL1B	IL1R2	0.00111961	0.03	IL1B_IL1R2	IL1B - IL1R2	IL1	Secreted Signaling	KEGG: hsa04060
C1_0 M1 macrophages	C3_1 Monocytes	CSF1	CSF1R	0.007056	0	CSF1_CSF1R	CSF1 - CSF1R	CSF	Secreted Signaling	KEGG: hsa04060
C1_1 M1 macrophages	C3_1 Monocytes	CSF1	CSF1R	0.0269181	0	CSF1_CSF1R	CSF1 - CSF1R	CSF	Secreted Signaling	KEGG: hsa04060
C7_1 M2 macrophages	C3_1 Monocytes	CSF1	CSF1R	0.00111961	0	CSF1_CSF1R	CSF1 - CSF1R	CSF	Secreted Signaling	KEGG: hsa04060
C1_0 M1 macrophages	C1_0 M1 macrophages	CSF1	CSF1R	0.00177338	0	CSF1_CSF1R	CSF1 - CSF1R	CSF	Secreted Signaling	KEGG: hsa04060
C1_1 M1 macrophages	C1_0 M1 macrophages	CSF1	CSF1R	0.00686818	0	CSF1_CSF1R	CSF1 - CSF1R	CSF	Secreted Signaling	KEGG: hsa04060
C7_1 M2 macrophages	C1_0 M1 macrophages	CSF1	CSF1R	0.000280139	0	CSF1_CSF1R	CSF1 - CSF1R	CSF	Secreted Signaling	KEGG: hsa04060
C1_0 M1 macrophages	C1_1 M1 macrophages	CSF1	CSF1R	0.00177338	0	CSF1_CSF1R	CSF1 - CSF1R	CSF	Secreted Signaling	KEGG: hsa04060
C1_1 M1 macrophages	C1_1 M1 macrophages	CSF1	CSF1R	0.00686818	0	CSF1_CSF1R	CSF1 - CSF1R	CSF	Secreted Signaling	KEGG: hsa04060
C7_1 M2 macrophages	C1_1 M1 macrophages	CSF1	CSF1R	0.000280139	0.01	CSF1_CSF1R	CSF1 - CSF1R	CSF	Secreted Signaling	KEGG: hsa04060
C1_0 M1 macrophages	C0_0 M2 macrophages	CSF1	CSF1R	0.007056	0	CSF1_CSF1R	CSF1 - CSF1R	CSF	Secreted Signaling	KEGG: hsa04060
C1_1 M1 macrophages	C0_0 M2 macrophages	CSF1	CSF1R	0.0269181	0	CSF1_CSF1R	CSF1 - CSF1R	CSF	Secreted Signaling	KEGG: hsa04060
C7_1 M2 macrophages	C0_0 M2 macrophages	CSF1	CSF1R	0.00111961	0	CSF1_CSF1R	CSF1 - CSF1R	CSF	Secreted Signaling	KEGG: hsa04060
C1_0 M1 macrophages	C0_1 M2 macrophages	CSF1	CSF1R	0.007056	0	CSF1_CSF1R	CSF1 - CSF1R	CSF	Secreted Signaling	KEGG: hsa04060
C1_1 M1 macrophages	C0_1 M2 macrophages	CSF1	CSF1R	0.0269181	0	CSF1_CSF1R	CSF1 - CSF1R	CSF	Secreted Signaling	KEGG: hsa04060
C7_1 M2 macrophages	C0_1 M2 macrophages	CSF1	CSF1R	0.00111961	0	CSF1_CSF1R	CSF1 - CSF1R	CSF	Secreted Signaling	KEGG: hsa04060
C1_0 M1 macrophages	C2_0 M2 macrophages	CSF1	CSF1R	0.00177338	0	CSF1_CSF1R	CSF1 - CSF1R	CSF	Secreted Signaling	KEGG: hsa04060
C1_1 M1 macrophages	C2_0 M2 macrophages	CSF1	CSF1R	0.00686818	0	CSF1_CSF1R	CSF1 - CSF1R	CSF	Secreted Signaling	KEGG: hsa04060
C7_1 M2 macrophages	C2_0 M2 macrophages	CSF1	CSF1R	0.000280139	0	CSF1_CSF1R	CSF1 - CSF1R	CSF	Secreted Signaling	KEGG: hsa04060
C1_0 M1 macrophages	C3_0 M2 macrophages	CSF1	CSF1R	0.00632851	0	CSF1_CSF1R	CSF1 - CSF1R	CSF	Secreted Signaling	KEGG: hsa04060
C1_1 M1 macrophages	C3_0 M2 macrophages	CSF1	CSF1R	0.0241926	0	CSF1_CSF1R	CSF1 - CSF1R	CSF	Secreted Signaling	KEGG: hsa04060
C7_1 M2 macrophages	C3_0 M2 macrophages	CSF1	CSF1R	0.00100356	0	CSF1_CSF1R	CSF1 - CSF1R	CSF	Secreted Signaling	KEGG: hsa04060
C1_0 M1 macrophages	C6_1 M2 macrophages	CSF1	CSF1R	0.000887479	0	CSF1_CSF1R	CSF1 - CSF1R	CSF	Secreted Signaling	KEGG: hsa04060
C1_1 M1 macrophages	C6_1 M2 macrophages	CSF1	CSF1R	0.00344592	0	CSF1_CSF1R	CSF1 - CSF1R	CSF	Secreted Signaling	KEGG: hsa04060
C7_1 M2 macrophages	C6_1 M2 macrophages	CSF1	CSF1R	0.000140089	0.02	CSF1_CSF1R	CSF1 - CSF1R	CSF	Secreted Signaling	KEGG: hsa04060
C1_0 M1 macrophages	C7_0 M2 macrophages	CSF1	CSF1R	0.00632851	0	CSF1_CSF1R	CSF1 - CSF1R	CSF	Secreted Signaling	KEGG: hsa04060
C1_1 M1 macrophages	C7_0 M2 macrophages	CSF1	CSF1R	0.0241926	0	CSF1_CSF1R	CSF1 - CSF1R	CSF	Secreted Signaling	KEGG: hsa04060
C7_1 M2 macrophages	C7_0 M2 macrophages	CSF1	CSF1R	0.00100356	0.01	CSF1_CSF1R	CSF1 - CSF1R	CSF	Secreted Signaling	KEGG: hsa04060
C1_0 M1 macrophages	C7_1 M2 macrophages	CSF1	CSF1R	0.0122406	0	CSF1_CSF1R	CSF1 - CSF1R	CSF	Secreted Signaling	KEGG: hsa04060
C1_1 M1 macrophages	C7_1 M2 macrophages	CSF1	CSF1R	0.0460204	0	CSF1_CSF1R	CSF1 - CSF1R	CSF	Secreted Signaling	KEGG: hsa04060
C7_1 M2 macrophages	C7_1 M2 macrophages	CSF1	CSF1R	0.00195085	0	CSF1_CSF1R	CSF1 - CSF1R	CSF	Secreted Signaling	KEGG: hsa04060
C1_0 M1 macrophages	C4_0 DC	CSF1	CSF1R	0.00280784	0	CSF1_CSF1R	CSF1 - CSF1R	CSF	Secreted Signaling	KEGG: hsa04060
C1_1 M1 macrophages	C4_0 DC	CSF1	CSF1R	0.0108422	0	CSF1_CSF1R	CSF1 - CSF1R	CSF	Secreted Signaling	KEGG: hsa04060
C7_1 M2 macrophages	C4_0 DC	CSF1	CSF1R	0.000443937	0	CSF1_CSF1R	CSF1 - CSF1R	CSF	Secreted Signaling	KEGG: hsa04060
C1_0 M1 macrophages	C5_0 DC	CSF1	CSF1R	0.00177338	0	CSF1_CSF1R	CSF1 - CSF1R	CSF	Secreted Signaling	KEGG: hsa04060
C1_1 M1 macrophages	C5_0 DC	CSF1	CSF1R	0.00686818	0	CSF1_CSF1R	CSF1 - CSF1R	CSF	Secreted Signaling	KEGG: hsa04060
C7_1 M2 macrophages	C5_0 DC	CSF1	CSF1R	0.000280139	0	CSF1_CSF1R	CSF1 - CSF1R	CSF	Secreted Signaling	KEGG: hsa04060
C1_0 M1 macrophages	C6_0 Epithelial-like cells	CSF1	CSF1R	0.00177338	0	CSF1_CSF1R	CSF1 - CSF1R	CSF	Secreted Signaling	KEGG: hsa04060
C1_1 M1 macrophages	C6_0 Epithelial-like cells	CSF1	CSF1R	0.00686818	0	CSF1_CSF1R	CSF1 - CSF1R	CSF	Secreted Signaling	KEGG: hsa04060
C7_1 M2 macrophages	C6_0 Epithelial-like cells	CSF1	CSF1R	0.000280139	0	CSF1_CSF1R	CSF1 - CSF1R	CSF	Secreted Signaling	KEGG: hsa04060
C3_1 Monocytes	C3_1 Monocytes	IL16	CD4	0.00400219	0	IL16_CD4	IL16 - CD4	IL16	Secreted Signaling	KEGG: hsa04060
C4_0 DC	C3_1 Monocytes	IL16	CD4	0.00400219	0	IL16_CD4	IL16 - CD4	IL16	Secreted Signaling	KEGG: hsa04060
C5_0 DC	C3_1 Monocytes	IL16	CD4	0.00400219	0	IL16_CD4	IL16 - CD4	IL16	Secreted Signaling	KEGG: hsa04060
C11_B cell	C3_1 Monocytes	IL16	CD4	0.00400219	0	IL16_CD4	IL16 - CD4	IL16	Secreted Signaling	KEGG: hsa04060
C12_Prolif T	C3_1 Monocytes	IL16	CD4	0.00400219	0	IL16_CD4	IL16 - CD4	IL16	Secreted Signaling	KEGG: hsa04060
C14_T reg	C3_1 Monocytes	IL16	CD4	0.00400219	0	IL16_CD4	IL16 - CD4	IL16	Secreted Signaling	KEGG: hsa04060
C16_CD8 cytox	C3_1 Monocytes	IL16	CD4	0.00400219	0	IL16_CD4	IL16 - CD4	IL16	Secreted Signaling	KEGG: hsa04060
C17_NK	C3_1 Monocytes	IL16	CD4	0.00400219	0	IL16_CD4	IL16 - CD4	IL16	Secreted Signaling	KEGG: hsa04060
C3_1 Monocytes	C1_0 M1 macrophages	IL16	CD4	0.00111961	0	IL16_CD4	IL16 - CD4	IL16	Secreted Signaling	KEGG: hsa04060
C4_0 DC	C1_0 M1 macrophages	IL16	CD4	0.00111961	0	IL16_CD4	IL16 - CD4	IL16	Secreted Signaling	KEGG: hsa04060
C5_0 DC	C1_0 M1 macrophages	IL16	CD4	0.00111961	0	IL16_CD4	IL16 - CD4	IL16	Secreted Signaling	KEGG: hsa04060
C11_B cell	C1_0 M1 macrophages	IL16	CD4	0.00111961	0	IL16_CD4	IL16 - CD4	IL16	Secreted Signaling	KEGG: hsa04060
C12_Prolif T	C1_0 M1 macrophages	IL16	CD4	0.00111961	0	IL16_CD4	IL16 - CD4	IL16	Secreted Signaling	KEGG: hsa04060
C14_T reg	C1_0 M1 macrophages	IL16	CD4	0.00111961	0	IL16_CD4	IL16 - CD4	IL16	Secreted Signaling	KEGG: hsa04060
C16_CD8 cytox	C1_0 M1 macrophages	IL16	CD4	0.00111961	0	IL16_CD4	IL16 - CD4	IL16	Secreted Signaling	KEGG: hsa04060
C17_NK	C1_0 M1 macrophages	IL16	CD4	0.00111961	0	IL16_CD4	IL16 - CD4	IL16	Secreted Signaling	KEGG: hsa04060
C3_1 Monocytes	C1_1 M1 macrophages	IL16	CD4	0.00111961	0	IL16_CD4	IL16 - CD4	IL16	Secreted Signaling	KEGG: hsa04060
C4_0 DC	C1_1 M1 macrophages	IL16	CD4	0.00111961	0	IL16_CD4	IL16 - CD4	IL16	Secreted Signaling	KEGG: hsa04060
C5_0 DC	C1_1 M1 macrophages	IL16	CD4	0.00111961	0	IL16_CD4	IL16 - CD4	IL16	Secreted Signaling	KEGG: hsa04060
C11_B cell	C1_1 M1 macrophages	IL16	CD4	0.00111961	0	IL16_CD4	IL16 - CD4	IL16	Secreted Signaling	KEGG: hsa04060
C12_Prolif T	C1_1 M1 macrophages	IL16	CD4	0.00111961	0	IL16_CD4	IL16 - CD4	IL16	Secreted Signaling	KEGG: hsa04060
C14_T reg	C1_1 M1 macrophages	IL16	CD4	0.00111961	0	IL16_CD4	IL16 - CD4	IL16	Secreted Signaling	KEGG: hsa04060
C16_CD8 cytox	C1_1 M1 macrophages	IL16	CD4	0.00111961	0	IL16_CD4	IL16 - CD4	IL16	Secreted Signaling	KEGG: hsa04060
C17_NK	C1_1 M1 macrophages	IL16	CD4	0.00111961	0	IL16_CD4	IL16 - CD4	IL16	Secreted Signaling	KEGG: hsa04060
C3_1 Monocytes	C0_0 M2 macrophages	IL16	CD4	0.00400219	0	IL16_CD4	IL16 - CD4	IL16	Secreted Signaling	KEGG: hsa04060
C4_0 DC	C0_0 M2 macrophages	IL16	CD4	0.00400219	0	IL16_CD4	IL16 - CD4	IL16	Secreted Signaling	KEGG: hsa04060
C5_0 DC	C0_0 M2 macrophages	IL16	CD4	0.00400219	0	IL16_CD4	IL16 - CD4	IL16	Secreted Signaling	KEGG: hsa04060
C11_B cell	C0_0 M2 macrophages	IL16	CD4	0.00400219	0	IL16_CD4	IL16 - CD4	IL16	Secreted Signaling	KEGG: hsa04060
C12_Prolif T	C0_0 M2 macrophages	IL16	CD4	0.00400219	0	IL16_CD4	IL16 - CD4	IL16	Secreted Signaling	KEGG: hsa04060
C14_T reg	C0_0 M2 macrophages	IL16	CD4	0.00400219	0	IL16_CD4	IL16 - CD4	IL16	Secreted Signaling	KEGG: hsa04060
C16_CD8 cytox	C0_0 M2 macrophages	IL16	CD4	0.00400219	0	IL16_CD4	IL16 - CD4	IL16	Secreted Signaling	KEGG: hsa04060
C17_NK	C0_0 M2 macrophages	IL16	CD4	0.00400219	0	IL16_CD4	IL16 - CD4	IL16	Secreted Signaling	KEGG: hsa04060
C3_1 Monocytes	C0_1 M2 macrophages	IL16	CD4	0.00400219	0	IL16_CD4	IL16 - CD4	IL16	Secreted Signaling	KEGG: hsa04060
C4_0 DC	C0_1 M2 macrophages	IL16	CD4	0.00400219	0	IL16_CD4	IL16 - CD4	IL16	Secreted Signaling	KEGG: hsa04060
C5_0 DC	C0_1 M2 macrophages	IL16	CD4	0.00400219	0	IL16_CD4	IL16 - CD4	IL16	Secreted Signaling	KEGG: hsa04060
C11_B cell	C0_1 M2 macrophages	IL16	CD4	0.00400219	0	IL16_CD4	IL16 - CD4	IL16	Secreted Signaling	KEGG: hsa04060
C12_Prolif T	C0_1 M2 macrophages	IL16	CD4	0.00400219	0	IL16_CD4	IL16 - CD4	IL16	Secreted Signaling	KEGG: hsa04060
C14_T reg	C0_1 M2 macrophages	IL16	CD4	0.00400219	0	IL16_CD4	IL16 - CD4	IL16	Secreted Signaling	KEGG: hsa04060
C16_CD8 cytox	C0_1 M2 macrophages	IL16	CD4	0.00400219	0	IL16_CD4	IL16 - CD4	IL16	Secreted Signaling	KEGG: hsa04060
C17_NK	C0_1 M2 macrophages	IL16	CD4	0.00400219	0	IL16_CD4	IL16 - CD4	IL16	Secreted Signaling	KEGG: hsa04060
C3_1 Monocytes	C2_0 M2 macrophages	IL16	CD4	0.00111961	0	IL16_CD4	IL16 - CD4	IL16	Secreted Signaling	KEGG: hsa04060
C4_0 DC	C2_0 M2 macrophages	IL16	CD4	0.00111961	0	IL16_CD4	IL16 - CD4	IL16	Secreted Signaling	KEGG: hsa04060
C5_0 DC	C2_0 M2 macrophages	IL16	CD4	0.00111961	0	IL16_CD4	IL16 - CD4	IL16	Secreted Signaling	KEGG: hsa04060
C11_B cell	C2_0 M2 macrophages	IL16	CD4	0.00111961	0	IL16_CD4	IL16 - CD4	IL16	Secreted Signaling	KEGG: hsa04060
C12_Prolif T	C2_0 M2 macrophages	IL16	CD4	0.00111961	0	IL16_CD4	IL16 - CD4	IL16	Secreted Signaling	KEGG: hsa04060
C14_T reg	C2_0 M2 macrophages	IL16	CD4	0.00111961	0	IL16_CD4	IL16 - CD4	IL16	Secreted Signaling	KEGG: hsa04060
C16_CD8 cytox	C2_0 M2 macrophages	IL16	CD4	0.00111961	0	IL16_CD4	IL16 - CD4	IL16	Secreted Signaling	KEGG: hsa04060
C17_NK	C2_0 M2 macrophages	IL16	CD4	0.00111961	0	IL16_CD4	IL16 - CD4	IL16	Secreted Signaling	KEGG: hsa04060
C3_1 Monocytes	C3_0 M2 macrophages	IL16	CD4	0.00111961	0	IL16_CD4	IL16 - CD4	IL16	Secreted Signaling	KEGG: hsa04060
C4_0 DC	C3_0 M2 macrophages	IL16	CD4	0.00111961	0	IL16_CD4	IL16 - CD4	IL16	Secreted Signaling	KEGG: hsa04060
C5_0 DC	C3_0 M2 macrophages	IL16	CD4	0.00111961	0	IL16_CD4	IL16 - CD4	IL16	Secreted Signaling	KEGG: hsa04060
C11_B cell	C3_0 M2 macrophages	IL16	CD4	0.00111961	0	IL16_CD4	IL16 - CD4	IL16	Secreted Signaling	KEGG: hsa04060
C12_Prolif T	C3_0 M2 macrophages	IL16	CD4	0.00111961	0	IL16_CD4	IL16 - CD4	IL16	Secreted Signaling	KEGG: hsa04060
C14_T reg	C3_0 M2 macrophages	IL16	CD4	0.00111961	0	IL16_CD4	IL16 - CD4	IL16	Secreted Signaling	KEGG: hsa04060
C16_CD8 cytox	C3_0 M2 macrophages	IL16	CD4	0.00111961	0	IL16_CD4	IL16 - CD4	IL16	Secreted Signaling	KEGG: hsa04060
C17_NK	C3_0 M2 macrophages	IL16	CD4	0.00111961	0	IL16_CD4	IL16 - CD4	IL16	Secreted Signaling	KEGG: hsa04060
C4_0 DC	C6_1 M2 macrophages	IL16	CD4	0.00111961	0.01	IL16_CD4	IL16 - CD4	IL16	Secreted Signaling	KEGG: hsa04060
C5_0 DC	C6_1 M2 macrophages	IL16	CD4	0.00111961	0.01	IL16_CD4	IL16 - CD4	IL16	Secreted Signaling	KEGG: hsa04060
C11_B cell	C6_1 M2 macrophages	IL16	CD4	0.00111961	0.02	IL16_CD4	IL16 - CD4	IL16	Secreted Signaling	KEGG: hsa04060
C12_Prolif T	C6_1 M2 macrophages	IL16	CD4	0.00111961	0	IL16_CD4	IL16 - CD4	IL16	Secreted Signaling	KEGG: hsa04060
C14_T reg	C6_1 M2 macrophages	IL16	CD4	0.00111961	0	IL16_CD4	IL16 - CD4	IL16	Secreted Signaling	KEGG: hsa04060
C16_CD8 cytox	C6_1 M2 macrophages	IL16	CD4	0.00111961	0	IL16_CD4	IL16 - CD4	IL16	Secreted Signaling	KEGG: hsa04060
C17_NK	C6_1 M2 macrophages	IL16	CD4	0.00111961	0	IL16_CD4	IL16 - CD4	IL16	Secreted Signaling	KEGG: hsa04060
C3_1 Monocytes	C7_0 M2 macrophages	IL16	CD4	0.00335134	0	IL16_CD4	IL16 - CD4	IL16	Secreted Signaling	KEGG: hsa04060
C4_0 DC	C7_0 M2 macrophages	IL16	CD4	0.00335134	0	IL16_CD4	IL16 - CD4	IL16	Secreted Signaling	KEGG: hsa04060
C5_0 DC	C7_0 M2 macrophages	IL16	CD4	0.00335134	0	IL16_CD4	IL16 - CD4	IL16	Secreted Signaling	KEGG: hsa04060
C11_B cell	C7_0 M2 macrophages	IL16	CD4	0.00335134	0	IL16_CD4	IL16 - CD4	IL16	Secreted Signaling	KEGG: hsa04060
C12_Prolif T	C7_0 M2 macrophages	IL16	CD4	0.00335134	0	IL16_CD4	IL16 - CD4	IL16	Secreted Signaling	KEGG: hsa04060
C14_T reg	C7_0 M2 macrophages	IL16	CD4	0.00335134	0	IL16_CD4	IL16 - CD4	IL16	Secreted Signaling	KEGG: hsa04060
C16_CD8 cytox	C7_0 M2 macrophages	IL16	CD4	0.00335134	0	IL16_CD4	IL16 - CD4	IL16	Secreted Signaling	KEGG: hsa04060
C17_NK	C7_0 M2 macrophages	IL16	CD4	0.00335134	0	IL16_CD4	IL16 - CD4	IL16	Secreted Signaling	KEGG: hsa04060
C3_1 Monocytes	C7_1 M2 macrophages	IL16	CD4	0.00400219	0	IL16_CD4	IL16 - CD4	IL16	Secreted Signaling	KEGG: hsa04060
C4_0 DC	C7_1 M2 macrophages	IL16	CD4	0.00400219	0	IL16_CD4	IL16 - CD4	IL16	Secreted Signaling	KEGG: hsa04060
C5_0 DC	C7_1 M2 macrophages	IL16	CD4	0.00400219	0	IL16_CD4	IL16 - CD4	IL16	Secreted Signaling	KEGG: hsa04060
C11_B cell	C7_1 M2 macrophages	IL16	CD4	0.00400219	0	IL16_CD4	IL16 - CD4	IL16	Secreted Signaling	KEGG: hsa04060
C12_Prolif T	C7_1 M2 macrophages	IL16	CD4	0.00400219	0	IL16_CD4	IL16 - CD4	IL16	Secreted Signaling	KEGG: hsa04060
C14_T reg	C7_1 M2 macrophages	IL16	CD4	0.00400219	0	IL16_CD4	IL16 - CD4	IL16	Secreted Signaling	KEGG: hsa04060
C16_CD8 cytox	C7_1 M2 macrophages	IL16	CD4	0.00400219	0	IL16_CD4	IL16 - CD4	IL16	Secreted Signaling	KEGG: hsa04060
C17_NK	C7_1 M2 macrophages	IL16	CD4	0.00400219	0	IL16_CD4	IL16 - CD4	IL16	Secreted Signaling	KEGG: hsa04060
C3_1 Monocytes	C4_0 DC	IL16	CD4	0.00400219	0	IL16_CD4	IL16 - CD4	IL16	Secreted Signaling	KEGG: hsa04060
C4_0 DC	C4_0 DC	IL16	CD4	0.00400219	0	IL16_CD4	IL16 - CD4	IL16	Secreted Signaling	KEGG: hsa04060
C5_0 DC	C4_0 DC	IL16	CD4	0.00400219	0	IL16_CD4	IL16 - CD4	IL16	Secreted Signaling	KEGG: hsa04060
C11_B cell	C4_0 DC	IL16	CD4	0.00400219	0	IL16_CD4	IL16 - CD4	IL16	Secreted Signaling	KEGG: hsa04060
C12_Prolif T	C4_0 DC	IL16	CD4	0.00400219	0	IL16_CD4	IL16 - CD4	IL16	Secreted Signaling	KEGG: hsa04060
C14_T reg	C4_0 DC	IL16	CD4	0.00400219	0	IL16_CD4	IL16 - CD4	IL16	Secreted Signaling	KEGG: hsa04060
C16_CD8 cytox	C4_0 DC	IL16	CD4	0.00400219	0	IL16_CD4	IL16 - CD4	IL16	Secreted Signaling	KEGG: hsa04060
C17_NK	C4_0 DC	IL16	CD4	0.00400219	0	IL16_CD4	IL16 - CD4	IL16	Secreted Signaling	KEGG: hsa04060
C3_1 Monocytes	C5_0 DC	IL16	CD4	0.00223672	0	IL16_CD4	IL16 - CD4	IL16	Secreted Signaling	KEGG: hsa04060
C4_0 DC	C5_0 DC	IL16	CD4	0.00223672	0	IL16_CD4	IL16 - CD4	IL16	Secreted Signaling	KEGG: hsa04060
C5_0 DC	C5_0 DC	IL16	CD4	0.00223672	0	IL16_CD4	IL16 - CD4	IL16	Secreted Signaling	KEGG: hsa04060
C11_B cell	C5_0 DC	IL16	CD4	0.00223672	0	IL16_CD4	IL16 - CD4	IL16	Secreted Signaling	KEGG: hsa04060
C12_Prolif T	C5_0 DC	IL16	CD4	0.00223672	0	IL16_CD4	IL16 - CD4	IL16	Secreted Signaling	KEGG: hsa04060
C14_T reg	C5_0 DC	IL16	CD4	0.00223672	0	IL16_CD4	IL16 - CD4	IL16	Secreted Signaling	KEGG: hsa04060
C16_CD8 cytox	C5_0 DC	IL16	CD4	0.00223672	0	IL16_CD4	IL16 - CD4	IL16	Secreted Signaling	KEGG: hsa04060
C17_NK	C5_0 DC	IL16	CD4	0.00223672	0	IL16_CD4	IL16 - CD4	IL16	Secreted Signaling	KEGG: hsa04060
C3_1 Monocytes	C6_0 Epithelial-like cells	IL16	CD4	0.00111961	0	IL16_CD4	IL16 - CD4	IL16	Secreted Signaling	KEGG: hsa04060
C4_0 DC	C6_0 Epithelial-like cells	IL16	CD4	0.00111961	0	IL16_CD4	IL16 - CD4	IL16	Secreted Signaling	KEGG: hsa04060
C5_0 DC	C6_0 Epithelial-like cells	IL16	CD4	0.00111961	0	IL16_CD4	IL16 - CD4	IL16	Secreted Signaling	KEGG: hsa04060
C11_B cell	C6_0 Epithelial-like cells	IL16	CD4	0.00111961	0	IL16_CD4	IL16 - CD4	IL16	Secreted Signaling	KEGG: hsa04060
C12_Prolif T	C6_0 Epithelial-like cells	IL16	CD4	0.00111961	0	IL16_CD4	IL16 - CD4	IL16	Secreted Signaling	KEGG: hsa04060
C14_T reg	C6_0 Epithelial-like cells	IL16	CD4	0.00111961	0	IL16_CD4	IL16 - CD4	IL16	Secreted Signaling	KEGG: hsa04060
C16_CD8 cytox	C6_0 Epithelial-like cells	IL16	CD4	0.00111961	0	IL16_CD4	IL16 - CD4	IL16	Secreted Signaling	KEGG: hsa04060
C17_NK	C6_0 Epithelial-like cells	IL16	CD4	0.00111961	0	IL16_CD4	IL16 - CD4	IL16	Secreted Signaling	KEGG: hsa04060
C3_1 Monocytes	C12_Prolif T	IL16	CD4	0.00111961	0	IL16_CD4	IL16 - CD4	IL16	Secreted Signaling	KEGG: hsa04060
C4_0 DC	C12_Prolif T	IL16	CD4	0.00111961	0	IL16_CD4	IL16 - CD4	IL16	Secreted Signaling	KEGG: hsa04060
C5_0 DC	C12_Prolif T	IL16	CD4	0.00111961	0	IL16_CD4	IL16 - CD4	IL16	Secreted Signaling	KEGG: hsa04060
C11_B cell	C12_Prolif T	IL16	CD4	0.00111961	0	IL16_CD4	IL16 - CD4	IL16	Secreted Signaling	KEGG: hsa04060
C12_Prolif T	C12_Prolif T	IL16	CD4	0.00111961	0	IL16_CD4	IL16 - CD4	IL16	Secreted Signaling	KEGG: hsa04060
C14_T reg	C12_Prolif T	IL16	CD4	0.00111961	0	IL16_CD4	IL16 - CD4	IL16	Secreted Signaling	KEGG: hsa04060
C16_CD8 cytox	C12_Prolif T	IL16	CD4	0.00111961	0	IL16_CD4	IL16 - CD4	IL16	Secreted Signaling	KEGG: hsa04060
C17_NK	C12_Prolif T	IL16	CD4	0.00111961	0	IL16_CD4	IL16 - CD4	IL16	Secreted Signaling	KEGG: hsa04060
C3_1 Monocytes	C14_T reg	IL16	CD4	0.00111961	0	IL16_CD4	IL16 - CD4	IL16	Secreted Signaling	KEGG: hsa04060
C4_0 DC	C14_T reg	IL16	CD4	0.00111961	0	IL16_CD4	IL16 - CD4	IL16	Secreted Signaling	KEGG: hsa04060
C5_0 DC	C14_T reg	IL16	CD4	0.00111961	0	IL16_CD4	IL16 - CD4	IL16	Secreted Signaling	KEGG: hsa04060
C11_B cell	C14_T reg	IL16	CD4	0.00111961	0	IL16_CD4	IL16 - CD4	IL16	Secreted Signaling	KEGG: hsa04060
C12_Prolif T	C14_T reg	IL16	CD4	0.00111961	0	IL16_CD4	IL16 - CD4	IL16	Secreted Signaling	KEGG: hsa04060
C14_T reg	C14_T reg	IL16	CD4	0.00111961	0	IL16_CD4	IL16 - CD4	IL16	Secreted Signaling	KEGG: hsa04060
C16_CD8 cytox	C14_T reg	IL16	CD4	0.00111961	0	IL16_CD4	IL16 - CD4	IL16	Secreted Signaling	KEGG: hsa04060
C17_NK	C14_T reg	IL16	CD4	0.00111961	0	IL16_CD4	IL16 - CD4	IL16	Secreted Signaling	KEGG: hsa04060
C2_0 M2 macrophages	C3_1 Monocytes	IFNB1	IFNAR1_IFNAR2	0.012066	0	IFNB1_IFNAR1_IFNAR2	IFNB1 - (IFNAR1+IFNAR2)	IFN-I	Secreted Signaling	KEGG: hsa04060
C6_1 M2 macrophages	C3_1 Monocytes	IFNB1	IFNAR1_IFNAR2	0.00211776	0	IFNB1_IFNAR1_IFNAR2	IFNB1 - (IFNAR1+IFNAR2)	IFN-I	Secreted Signaling	KEGG: hsa04060
C2_0 M2 macrophages	C1_0 M1 macrophages	IFNB1	IFNAR1_IFNAR2	0.0102645	0	IFNB1_IFNAR1_IFNAR2	IFNB1 - (IFNAR1+IFNAR2)	IFN-I	Secreted Signaling	KEGG: hsa04060
C6_1 M2 macrophages	C1_0 M1 macrophages	IFNB1	IFNAR1_IFNAR2	0.00179887	0	IFNB1_IFNAR1_IFNAR2	IFNB1 - (IFNAR1+IFNAR2)	IFN-I	Secreted Signaling	KEGG: hsa04060
C2_0 M2 macrophages	C0_0 M2 macrophages	IFNB1	IFNAR1_IFNAR2	0.0294438	0	IFNB1_IFNAR1_IFNAR2	IFNB1 - (IFNAR1+IFNAR2)	IFN-I	Secreted Signaling	KEGG: hsa04060
C6_1 M2 macrophages	C0_0 M2 macrophages	IFNB1	IFNAR1_IFNAR2	0.00524389	0	IFNB1_IFNAR1_IFNAR2	IFNB1 - (IFNAR1+IFNAR2)	IFN-I	Secreted Signaling	KEGG: hsa04060
C2_0 M2 macrophages	C0_1 M2 macrophages	IFNB1	IFNAR1_IFNAR2	0.022602	0	IFNB1_IFNAR1_IFNAR2	IFNB1 - (IFNAR1+IFNAR2)	IFN-I	Secreted Signaling	KEGG: hsa04060
C6_1 M2 macrophages	C0_1 M2 macrophages	IFNB1	IFNAR1_IFNAR2	0.00400219	0	IFNB1_IFNAR1_IFNAR2	IFNB1 - (IFNAR1+IFNAR2)	IFN-I	Secreted Signaling	KEGG: hsa04060
C2_0 M2 macrophages	C2_0 M2 macrophages	IFNB1	IFNAR1_IFNAR2	0.012066	0	IFNB1_IFNAR1_IFNAR2	IFNB1 - (IFNAR1+IFNAR2)	IFN-I	Secreted Signaling	KEGG: hsa04060
C6_1 M2 macrophages	C2_0 M2 macrophages	IFNB1	IFNAR1_IFNAR2	0.00211776	0	IFNB1_IFNAR1_IFNAR2	IFNB1 - (IFNAR1+IFNAR2)	IFN-I	Secreted Signaling	KEGG: hsa04060
C2_0 M2 macrophages	C3_0 M2 macrophages	IFNB1	IFNAR1_IFNAR2	0.0207159	0	IFNB1_IFNAR1_IFNAR2	IFNB1 - (IFNAR1+IFNAR2)	IFN-I	Secreted Signaling	KEGG: hsa04060
C6_1 M2 macrophages	C3_0 M2 macrophages	IFNB1	IFNAR1_IFNAR2	0.00366239	0	IFNB1_IFNAR1_IFNAR2	IFNB1 - (IFNAR1+IFNAR2)	IFN-I	Secreted Signaling	KEGG: hsa04060
C2_0 M2 macrophages	C6_1 M2 macrophages	IFNB1	IFNAR1_IFNAR2	0.0141658	0	IFNB1_IFNAR1_IFNAR2	IFNB1 - (IFNAR1+IFNAR2)	IFN-I	Secreted Signaling	KEGG: hsa04060
C6_1 M2 macrophages	C6_1 M2 macrophages	IFNB1	IFNAR1_IFNAR2	0.00249068	0	IFNB1_IFNAR1_IFNAR2	IFNB1 - (IFNAR1+IFNAR2)	IFN-I	Secreted Signaling	KEGG: hsa04060
C2_0 M2 macrophages	C7_0 M2 macrophages	IFNB1	IFNAR1_IFNAR2	0.0207159	0	IFNB1_IFNAR1_IFNAR2	IFNB1 - (IFNAR1+IFNAR2)	IFN-I	Secreted Signaling	KEGG: hsa04060
C6_1 M2 macrophages	C7_0 M2 macrophages	IFNB1	IFNAR1_IFNAR2	0.00366239	0	IFNB1_IFNAR1_IFNAR2	IFNB1 - (IFNAR1+IFNAR2)	IFN-I	Secreted Signaling	KEGG: hsa04060
C2_0 M2 macrophages	C7_1 M2 macrophages	IFNB1	IFNAR1_IFNAR2	0.0222981	0	IFNB1_IFNAR1_IFNAR2	IFNB1 - (IFNAR1+IFNAR2)	IFN-I	Secreted Signaling	KEGG: hsa04060
C6_1 M2 macrophages	C7_1 M2 macrophages	IFNB1	IFNAR1_IFNAR2	0.00394736	0	IFNB1_IFNAR1_IFNAR2	IFNB1 - (IFNAR1+IFNAR2)	IFN-I	Secreted Signaling	KEGG: hsa04060
C2_0 M2 macrophages	C4_0 DC	IFNB1	IFNAR1_IFNAR2	0.0110491	0	IFNB1_IFNAR1_IFNAR2	IFNB1 - (IFNAR1+IFNAR2)	IFN-I	Secreted Signaling	KEGG: hsa04060
C6_1 M2 macrophages	C4_0 DC	IFNB1	IFNAR1_IFNAR2	0.00193764	0	IFNB1_IFNAR1_IFNAR2	IFNB1 - (IFNAR1+IFNAR2)	IFN-I	Secreted Signaling	KEGG: hsa04060
C2_0 M2 macrophages	C12_Prolif T	IFNB1	IFNAR1_IFNAR2	0.00640913	0	IFNB1_IFNAR1_IFNAR2	IFNB1 - (IFNAR1+IFNAR2)	IFN-I	Secreted Signaling	KEGG: hsa04060
C6_1 M2 macrophages	C12_Prolif T	IFNB1	IFNAR1_IFNAR2	0.00111961	0	IFNB1_IFNAR1_IFNAR2	IFNB1 - (IFNAR1+IFNAR2)	IFN-I	Secreted Signaling	KEGG: hsa04060
C2_0 M2 macrophages	C14_T reg	IFNB1	IFNAR1_IFNAR2	0.00640913	0	IFNB1_IFNAR1_IFNAR2	IFNB1 - (IFNAR1+IFNAR2)	IFN-I	Secreted Signaling	KEGG: hsa04060
C6_1 M2 macrophages	C14_T reg	IFNB1	IFNAR1_IFNAR2	0.00111961	0	IFNB1_IFNAR1_IFNAR2	IFNB1 - (IFNAR1+IFNAR2)	IFN-I	Secreted Signaling	KEGG: hsa04060
C17_NK	C3_1 Monocytes	IFNG	IFNGR1_IFNGR2	0.00840339	0	IFNG_IFNGR1_IFNGR2	IFNG - (IFNGR1+IFNGR2)	IFN-II	Secreted Signaling	KEGG: hsa04060
C17_NK	C1_0 M1 macrophages	IFNG	IFNGR1_IFNGR2	0.00567931	0	IFNG_IFNGR1_IFNGR2	IFNG - (IFNGR1+IFNGR2)	IFN-II	Secreted Signaling	KEGG: hsa04060
C17_NK	C1_1 M1 macrophages	IFNG	IFNGR1_IFNGR2	0.00524389	0	IFNG_IFNGR1_IFNGR2	IFNG - (IFNGR1+IFNGR2)	IFN-II	Secreted Signaling	KEGG: hsa04060
C17_NK	C0_0 M2 macrophages	IFNG	IFNGR1_IFNGR2	0.00672243	0	IFNG_IFNGR1_IFNGR2	IFNG - (IFNGR1+IFNGR2)	IFN-II	Secreted Signaling	KEGG: hsa04060
C17_NK	C0_1 M2 macrophages	IFNG	IFNGR1_IFNGR2	0.00335804	0	IFNG_IFNGR1_IFNGR2	IFNG - (IFNGR1+IFNGR2)	IFN-II	Secreted Signaling	KEGG: hsa04060
C17_NK	C2_0 M2 macrophages	IFNG	IFNGR1_IFNGR2	0.00284774	0	IFNG_IFNGR1_IFNGR2	IFNG - (IFNGR1+IFNGR2)	IFN-II	Secreted Signaling	KEGG: hsa04060
C17_NK	C3_0 M2 macrophages	IFNG	IFNGR1_IFNGR2	0.00669361	0	IFNG_IFNGR1_IFNGR2	IFNG - (IFNGR1+IFNGR2)	IFN-II	Secreted Signaling	KEGG: hsa04060
C17_NK	C6_1 M2 macrophages	IFNG	IFNGR1_IFNGR2	0.00346687	0	IFNG_IFNGR1_IFNGR2	IFNG - (IFNGR1+IFNGR2)	IFN-II	Secreted Signaling	KEGG: hsa04060
C17_NK	C7_0 M2 macrophages	IFNG	IFNGR1_IFNGR2	0.00704383	0	IFNG_IFNGR1_IFNGR2	IFNG - (IFNGR1+IFNGR2)	IFN-II	Secreted Signaling	KEGG: hsa04060
C17_NK	C7_1 M2 macrophages	IFNG	IFNGR1_IFNGR2	0.00850804	0	IFNG_IFNGR1_IFNGR2	IFNG - (IFNGR1+IFNGR2)	IFN-II	Secreted Signaling	KEGG: hsa04060
C17_NK	C4_0 DC	IFNG	IFNGR1_IFNGR2	0.00524389	0	IFNG_IFNGR1_IFNGR2	IFNG - (IFNGR1+IFNGR2)	IFN-II	Secreted Signaling	KEGG: hsa04060
C17_NK	C5_0 DC	IFNG	IFNGR1_IFNGR2	0.00499039	0	IFNG_IFNGR1_IFNGR2	IFNG - (IFNGR1+IFNGR2)	IFN-II	Secreted Signaling	KEGG: hsa04060
C17_NK	C5_1 DC	IFNG	IFNGR1_IFNGR2	0.00587741	0	IFNG_IFNGR1_IFNGR2	IFNG - (IFNGR1+IFNGR2)	IFN-II	Secreted Signaling	KEGG: hsa04060
C17_NK	C9_0 DC	IFNG	IFNGR1_IFNGR2	0.00586632	0	IFNG_IFNGR1_IFNGR2	IFNG - (IFNGR1+IFNGR2)	IFN-II	Secreted Signaling	KEGG: hsa04060
C17_NK	C6_0 Epithelial-like cells	IFNG	IFNGR1_IFNGR2	0.00502653	0	IFNG_IFNGR1_IFNGR2	IFNG - (IFNGR1+IFNGR2)	IFN-II	Secreted Signaling	KEGG: hsa04060
C17_NK	C11_B cell	IFNG	IFNGR1_IFNGR2	0.00111961	0	IFNG_IFNGR1_IFNGR2	IFNG - (IFNGR1+IFNGR2)	IFN-II	Secreted Signaling	KEGG: hsa04060
C3_1 Monocytes	C3_1 Monocytes	TNF	TNFRSF1A	0.00686818	0	TNF_TNFRSF1A	TNF - TNFRSF1A	TNF	Secreted Signaling	KEGG: hsa04060
C1_0 M1 macrophages	C3_1 Monocytes	TNF	TNFRSF1A	0.0290216	0	TNF_TNFRSF1A	TNF - TNFRSF1A	TNF	Secreted Signaling	KEGG: hsa04060
C1_1 M1 macrophages	C3_1 Monocytes	TNF	TNFRSF1A	0.0290216	0	TNF_TNFRSF1A	TNF - TNFRSF1A	TNF	Secreted Signaling	KEGG: hsa04060
C2_0 M2 macrophages	C3_1 Monocytes	TNF	TNFRSF1A	0.100057	0	TNF_TNFRSF1A	TNF - TNFRSF1A	TNF	Secreted Signaling	KEGG: hsa04060
C3_0 M2 macrophages	C3_1 Monocytes	TNF	TNFRSF1A	0.0269181	0	TNF_TNFRSF1A	TNF - TNFRSF1A	TNF	Secreted Signaling	KEGG: hsa04060
C6_1 M2 macrophages	C3_1 Monocytes	TNF	TNFRSF1A	0.101833	0	TNF_TNFRSF1A	TNF - TNFRSF1A	TNF	Secreted Signaling	KEGG: hsa04060
C7_0 M2 macrophages	C3_1 Monocytes	TNF	TNFRSF1A	0.0880617	0	TNF_TNFRSF1A	TNF - TNFRSF1A	TNF	Secreted Signaling	KEGG: hsa04060
C7_1 M2 macrophages	C3_1 Monocytes	TNF	TNFRSF1A	0.0758441	0	TNF_TNFRSF1A	TNF - TNFRSF1A	TNF	Secreted Signaling	KEGG: hsa04060
C5_0 DC	C3_1 Monocytes	TNF	TNFRSF1A	0.0659783	0	TNF_TNFRSF1A	TNF - TNFRSF1A	TNF	Secreted Signaling	KEGG: hsa04060
C5_1 DC	C3_1 Monocytes	TNF	TNFRSF1A	0.0328207	0	TNF_TNFRSF1A	TNF - TNFRSF1A	TNF	Secreted Signaling	KEGG: hsa04060
C9_0 DC	C3_1 Monocytes	TNF	TNFRSF1A	0.00686818	0	TNF_TNFRSF1A	TNF - TNFRSF1A	TNF	Secreted Signaling	KEGG: hsa04060
C6_0 Epithelial-like cells	C3_1 Monocytes	TNF	TNFRSF1A	0.0599945	0	TNF_TNFRSF1A	TNF - TNFRSF1A	TNF	Secreted Signaling	KEGG: hsa04060
C17_NK	C3_1 Monocytes	TNF	TNFRSF1A	0.00686818	0	TNF_TNFRSF1A	TNF - TNFRSF1A	TNF	Secreted Signaling	KEGG: hsa04060
C1_0 M1 macrophages	C1_0 M1 macrophages	TNF	TNFRSF1A	0.00482096	0	TNF_TNFRSF1A	TNF - TNFRSF1A	TNF	Secreted Signaling	KEGG: hsa04060
C1_1 M1 macrophages	C1_0 M1 macrophages	TNF	TNFRSF1A	0.00482096	0	TNF_TNFRSF1A	TNF - TNFRSF1A	TNF	Secreted Signaling	KEGG: hsa04060
C2_0 M2 macrophages	C1_0 M1 macrophages	TNF	TNFRSF1A	0.017701	0	TNF_TNFRSF1A	TNF - TNFRSF1A	TNF	Secreted Signaling	KEGG: hsa04060
C3_0 M2 macrophages	C1_0 M1 macrophages	TNF	TNFRSF1A	0.00446346	0	TNF_TNFRSF1A	TNF - TNFRSF1A	TNF	Secreted Signaling	KEGG: hsa04060
C6_1 M2 macrophages	C1_0 M1 macrophages	TNF	TNFRSF1A	0.0180444	0	TNF_TNFRSF1A	TNF - TNFRSF1A	TNF	Secreted Signaling	KEGG: hsa04060
C7_0 M2 macrophages	C1_0 M1 macrophages	TNF	TNFRSF1A	0.0154098	0	TNF_TNFRSF1A	TNF - TNFRSF1A	TNF	Secreted Signaling	KEGG: hsa04060
C7_1 M2 macrophages	C1_0 M1 macrophages	TNF	TNFRSF1A	0.0131268	0	TNF_TNFRSF1A	TNF - TNFRSF1A	TNF	Secreted Signaling	KEGG: hsa04060
C5_0 DC	C1_0 M1 macrophages	TNF	TNFRSF1A	0.0113193	0	TNF_TNFRSF1A	TNF - TNFRSF1A	TNF	Secreted Signaling	KEGG: hsa04060
C5_1 DC	C1_0 M1 macrophages	TNF	TNFRSF1A	0.0054699	0	TNF_TNFRSF1A	TNF - TNFRSF1A	TNF	Secreted Signaling	KEGG: hsa04060
C6_0 Epithelial-like cells	C1_0 M1 macrophages	TNF	TNFRSF1A	0.0102384	0	TNF_TNFRSF1A	TNF - TNFRSF1A	TNF	Secreted Signaling	KEGG: hsa04060
C1_0 M1 macrophages	C1_1 M1 macrophages	TNF	TNFRSF1A	0.00482096	0	TNF_TNFRSF1A	TNF - TNFRSF1A	TNF	Secreted Signaling	KEGG: hsa04060
C1_1 M1 macrophages	C1_1 M1 macrophages	TNF	TNFRSF1A	0.00482096	0	TNF_TNFRSF1A	TNF - TNFRSF1A	TNF	Secreted Signaling	KEGG: hsa04060
C2_0 M2 macrophages	C1_1 M1 macrophages	TNF	TNFRSF1A	0.017701	0	TNF_TNFRSF1A	TNF - TNFRSF1A	TNF	Secreted Signaling	KEGG: hsa04060
C3_0 M2 macrophages	C1_1 M1 macrophages	TNF	TNFRSF1A	0.00446346	0	TNF_TNFRSF1A	TNF - TNFRSF1A	TNF	Secreted Signaling	KEGG: hsa04060
C6_1 M2 macrophages	C1_1 M1 macrophages	TNF	TNFRSF1A	0.0180444	0	TNF_TNFRSF1A	TNF - TNFRSF1A	TNF	Secreted Signaling	KEGG: hsa04060
C7_0 M2 macrophages	C1_1 M1 macrophages	TNF	TNFRSF1A	0.0154098	0	TNF_TNFRSF1A	TNF - TNFRSF1A	TNF	Secreted Signaling	KEGG: hsa04060
C7_1 M2 macrophages	C1_1 M1 macrophages	TNF	TNFRSF1A	0.0131268	0	TNF_TNFRSF1A	TNF - TNFRSF1A	TNF	Secreted Signaling	KEGG: hsa04060
C5_0 DC	C1_1 M1 macrophages	TNF	TNFRSF1A	0.0113193	0	TNF_TNFRSF1A	TNF - TNFRSF1A	TNF	Secreted Signaling	KEGG: hsa04060
C5_1 DC	C1_1 M1 macrophages	TNF	TNFRSF1A	0.0054699	0	TNF_TNFRSF1A	TNF - TNFRSF1A	TNF	Secreted Signaling	KEGG: hsa04060
C6_0 Epithelial-like cells	C1_1 M1 macrophages	TNF	TNFRSF1A	0.0102384	0	TNF_TNFRSF1A	TNF - TNFRSF1A	TNF	Secreted Signaling	KEGG: hsa04060
C3_1 Monocytes	C0_0 M2 macrophages	TNF	TNFRSF1A	0.00400219	0	TNF_TNFRSF1A	TNF - TNFRSF1A	TNF	Secreted Signaling	KEGG: hsa04060
C1_0 M1 macrophages	C0_0 M2 macrophages	TNF	TNFRSF1A	0.0170702	0	TNF_TNFRSF1A	TNF - TNFRSF1A	TNF	Secreted Signaling	KEGG: hsa04060
C1_1 M1 macrophages	C0_0 M2 macrophages	TNF	TNFRSF1A	0.0170702	0	TNF_TNFRSF1A	TNF - TNFRSF1A	TNF	Secreted Signaling	KEGG: hsa04060
C2_0 M2 macrophages	C0_0 M2 macrophages	TNF	TNFRSF1A	0.060681	0	TNF_TNFRSF1A	TNF - TNFRSF1A	TNF	Secreted Signaling	KEGG: hsa04060
C3_0 M2 macrophages	C0_0 M2 macrophages	TNF	TNFRSF1A	0.0158188	0	TNF_TNFRSF1A	TNF - TNFRSF1A	TNF	Secreted Signaling	KEGG: hsa04060
C6_1 M2 macrophages	C0_0 M2 macrophages	TNF	TNFRSF1A	0.0618057	0	TNF_TNFRSF1A	TNF - TNFRSF1A	TNF	Secreted Signaling	KEGG: hsa04060
C7_0 M2 macrophages	C0_0 M2 macrophages	TNF	TNFRSF1A	0.0531273	0	TNF_TNFRSF1A	TNF - TNFRSF1A	TNF	Secreted Signaling	KEGG: hsa04060
C7_1 M2 macrophages	C0_0 M2 macrophages	TNF	TNFRSF1A	0.0455146	0	TNF_TNFRSF1A	TNF - TNFRSF1A	TNF	Secreted Signaling	KEGG: hsa04060
C5_0 DC	C0_0 M2 macrophages	TNF	TNFRSF1A	0.0394257	0	TNF_TNFRSF1A	TNF - TNFRSF1A	TNF	Secreted Signaling	KEGG: hsa04060
C5_1 DC	C0_0 M2 macrophages	TNF	TNFRSF1A	0.019336	0	TNF_TNFRSF1A	TNF - TNFRSF1A	TNF	Secreted Signaling	KEGG: hsa04060
C9_0 DC	C0_0 M2 macrophages	TNF	TNFRSF1A	0.00400219	0.01	TNF_TNFRSF1A	TNF - TNFRSF1A	TNF	Secreted Signaling	KEGG: hsa04060
C6_0 Epithelial-like cells	C0_0 M2 macrophages	TNF	TNFRSF1A	0.0357579	0	TNF_TNFRSF1A	TNF - TNFRSF1A	TNF	Secreted Signaling	KEGG: hsa04060
C17_NK	C0_0 M2 macrophages	TNF	TNFRSF1A	0.00400219	0	TNF_TNFRSF1A	TNF - TNFRSF1A	TNF	Secreted Signaling	KEGG: hsa04060
C3_1 Monocytes	C0_1 M2 macrophages	TNF	TNFRSF1A	0.00400219	0	TNF_TNFRSF1A	TNF - TNFRSF1A	TNF	Secreted Signaling	KEGG: hsa04060
C1_0 M1 macrophages	C0_1 M2 macrophages	TNF	TNFRSF1A	0.0170702	0	TNF_TNFRSF1A	TNF - TNFRSF1A	TNF	Secreted Signaling	KEGG: hsa04060
C1_1 M1 macrophages	C0_1 M2 macrophages	TNF	TNFRSF1A	0.0170702	0	TNF_TNFRSF1A	TNF - TNFRSF1A	TNF	Secreted Signaling	KEGG: hsa04060
C2_0 M2 macrophages	C0_1 M2 macrophages	TNF	TNFRSF1A	0.060681	0	TNF_TNFRSF1A	TNF - TNFRSF1A	TNF	Secreted Signaling	KEGG: hsa04060
C3_0 M2 macrophages	C0_1 M2 macrophages	TNF	TNFRSF1A	0.0158188	0	TNF_TNFRSF1A	TNF - TNFRSF1A	TNF	Secreted Signaling	KEGG: hsa04060
C6_1 M2 macrophages	C0_1 M2 macrophages	TNF	TNFRSF1A	0.0618057	0	TNF_TNFRSF1A	TNF - TNFRSF1A	TNF	Secreted Signaling	KEGG: hsa04060
C7_0 M2 macrophages	C0_1 M2 macrophages	TNF	TNFRSF1A	0.0531273	0	TNF_TNFRSF1A	TNF - TNFRSF1A	TNF	Secreted Signaling	KEGG: hsa04060
C7_1 M2 macrophages	C0_1 M2 macrophages	TNF	TNFRSF1A	0.0455146	0	TNF_TNFRSF1A	TNF - TNFRSF1A	TNF	Secreted Signaling	KEGG: hsa04060
C5_0 DC	C0_1 M2 macrophages	TNF	TNFRSF1A	0.0394257	0	TNF_TNFRSF1A	TNF - TNFRSF1A	TNF	Secreted Signaling	KEGG: hsa04060
C5_1 DC	C0_1 M2 macrophages	TNF	TNFRSF1A	0.019336	0	TNF_TNFRSF1A	TNF - TNFRSF1A	TNF	Secreted Signaling	KEGG: hsa04060
C9_0 DC	C0_1 M2 macrophages	TNF	TNFRSF1A	0.00400219	0	TNF_TNFRSF1A	TNF - TNFRSF1A	TNF	Secreted Signaling	KEGG: hsa04060
C6_0 Epithelial-like cells	C0_1 M2 macrophages	TNF	TNFRSF1A	0.0357579	0	TNF_TNFRSF1A	TNF - TNFRSF1A	TNF	Secreted Signaling	KEGG: hsa04060
C17_NK	C0_1 M2 macrophages	TNF	TNFRSF1A	0.00400219	0	TNF_TNFRSF1A	TNF - TNFRSF1A	TNF	Secreted Signaling	KEGG: hsa04060
C1_0 M1 macrophages	C2_0 M2 macrophages	TNF	TNFRSF1A	0.00482096	0	TNF_TNFRSF1A	TNF - TNFRSF1A	TNF	Secreted Signaling	KEGG: hsa04060
C1_1 M1 macrophages	C2_0 M2 macrophages	TNF	TNFRSF1A	0.00482096	0	TNF_TNFRSF1A	TNF - TNFRSF1A	TNF	Secreted Signaling	KEGG: hsa04060
C2_0 M2 macrophages	C2_0 M2 macrophages	TNF	TNFRSF1A	0.017701	0	TNF_TNFRSF1A	TNF - TNFRSF1A	TNF	Secreted Signaling	KEGG: hsa04060
C3_0 M2 macrophages	C2_0 M2 macrophages	TNF	TNFRSF1A	0.00446346	0	TNF_TNFRSF1A	TNF - TNFRSF1A	TNF	Secreted Signaling	KEGG: hsa04060
C6_1 M2 macrophages	C2_0 M2 macrophages	TNF	TNFRSF1A	0.0180444	0	TNF_TNFRSF1A	TNF - TNFRSF1A	TNF	Secreted Signaling	KEGG: hsa04060
C7_0 M2 macrophages	C2_0 M2 macrophages	TNF	TNFRSF1A	0.0154098	0	TNF_TNFRSF1A	TNF - TNFRSF1A	TNF	Secreted Signaling	KEGG: hsa04060
C7_1 M2 macrophages	C2_0 M2 macrophages	TNF	TNFRSF1A	0.0131268	0	TNF_TNFRSF1A	TNF - TNFRSF1A	TNF	Secreted Signaling	KEGG: hsa04060
C5_0 DC	C2_0 M2 macrophages	TNF	TNFRSF1A	0.0113193	0	TNF_TNFRSF1A	TNF - TNFRSF1A	TNF	Secreted Signaling	KEGG: hsa04060
C5_1 DC	C2_0 M2 macrophages	TNF	TNFRSF1A	0.0054699	0	TNF_TNFRSF1A	TNF - TNFRSF1A	TNF	Secreted Signaling	KEGG: hsa04060
C6_0 Epithelial-like cells	C2_0 M2 macrophages	TNF	TNFRSF1A	0.0102384	0	TNF_TNFRSF1A	TNF - TNFRSF1A	TNF	Secreted Signaling	KEGG: hsa04060
C3_1 Monocytes	C3_0 M2 macrophages	TNF	TNFRSF1A	0.00400219	0	TNF_TNFRSF1A	TNF - TNFRSF1A	TNF	Secreted Signaling	KEGG: hsa04060
C1_0 M1 macrophages	C3_0 M2 macrophages	TNF	TNFRSF1A	0.0170702	0	TNF_TNFRSF1A	TNF - TNFRSF1A	TNF	Secreted Signaling	KEGG: hsa04060
C1_1 M1 macrophages	C3_0 M2 macrophages	TNF	TNFRSF1A	0.0170702	0	TNF_TNFRSF1A	TNF - TNFRSF1A	TNF	Secreted Signaling	KEGG: hsa04060
C2_0 M2 macrophages	C3_0 M2 macrophages	TNF	TNFRSF1A	0.060681	0	TNF_TNFRSF1A	TNF - TNFRSF1A	TNF	Secreted Signaling	KEGG: hsa04060
C3_0 M2 macrophages	C3_0 M2 macrophages	TNF	TNFRSF1A	0.0158188	0	TNF_TNFRSF1A	TNF - TNFRSF1A	TNF	Secreted Signaling	KEGG: hsa04060
C6_1 M2 macrophages	C3_0 M2 macrophages	TNF	TNFRSF1A	0.0618057	0	TNF_TNFRSF1A	TNF - TNFRSF1A	TNF	Secreted Signaling	KEGG: hsa04060
C7_0 M2 macrophages	C3_0 M2 macrophages	TNF	TNFRSF1A	0.0531273	0	TNF_TNFRSF1A	TNF - TNFRSF1A	TNF	Secreted Signaling	KEGG: hsa04060
C7_1 M2 macrophages	C3_0 M2 macrophages	TNF	TNFRSF1A	0.0455146	0	TNF_TNFRSF1A	TNF - TNFRSF1A	TNF	Secreted Signaling	KEGG: hsa04060
C5_0 DC	C3_0 M2 macrophages	TNF	TNFRSF1A	0.0394257	0	TNF_TNFRSF1A	TNF - TNFRSF1A	TNF	Secreted Signaling	KEGG: hsa04060
C5_1 DC	C3_0 M2 macrophages	TNF	TNFRSF1A	0.019336	0	TNF_TNFRSF1A	TNF - TNFRSF1A	TNF	Secreted Signaling	KEGG: hsa04060
C9_0 DC	C3_0 M2 macrophages	TNF	TNFRSF1A	0.00400219	0.01	TNF_TNFRSF1A	TNF - TNFRSF1A	TNF	Secreted Signaling	KEGG: hsa04060
C6_0 Epithelial-like cells	C3_0 M2 macrophages	TNF	TNFRSF1A	0.0357579	0	TNF_TNFRSF1A	TNF - TNFRSF1A	TNF	Secreted Signaling	KEGG: hsa04060
C17_NK	C3_0 M2 macrophages	TNF	TNFRSF1A	0.00400219	0	TNF_TNFRSF1A	TNF - TNFRSF1A	TNF	Secreted Signaling	KEGG: hsa04060
C1_0 M1 macrophages	C6_1 M2 macrophages	TNF	TNFRSF1A	0.00482096	0.01	TNF_TNFRSF1A	TNF - TNFRSF1A	TNF	Secreted Signaling	KEGG: hsa04060
C1_1 M1 macrophages	C6_1 M2 macrophages	TNF	TNFRSF1A	0.00482096	0.01	TNF_TNFRSF1A	TNF - TNFRSF1A	TNF	Secreted Signaling	KEGG: hsa04060
C2_0 M2 macrophages	C6_1 M2 macrophages	TNF	TNFRSF1A	0.017701	0	TNF_TNFRSF1A	TNF - TNFRSF1A	TNF	Secreted Signaling	KEGG: hsa04060
C3_0 M2 macrophages	C6_1 M2 macrophages	TNF	TNFRSF1A	0.00446346	0.01	TNF_TNFRSF1A	TNF - TNFRSF1A	TNF	Secreted Signaling	KEGG: hsa04060
C6_1 M2 macrophages	C6_1 M2 macrophages	TNF	TNFRSF1A	0.0180444	0	TNF_TNFRSF1A	TNF - TNFRSF1A	TNF	Secreted Signaling	KEGG: hsa04060
C7_0 M2 macrophages	C6_1 M2 macrophages	TNF	TNFRSF1A	0.0154098	0	TNF_TNFRSF1A	TNF - TNFRSF1A	TNF	Secreted Signaling	KEGG: hsa04060
C7_1 M2 macrophages	C6_1 M2 macrophages	TNF	TNFRSF1A	0.0131268	0	TNF_TNFRSF1A	TNF - TNFRSF1A	TNF	Secreted Signaling	KEGG: hsa04060
C5_0 DC	C6_1 M2 macrophages	TNF	TNFRSF1A	0.0113193	0	TNF_TNFRSF1A	TNF - TNFRSF1A	TNF	Secreted Signaling	KEGG: hsa04060
C5_1 DC	C6_1 M2 macrophages	TNF	TNFRSF1A	0.0054699	0.01	TNF_TNFRSF1A	TNF - TNFRSF1A	TNF	Secreted Signaling	KEGG: hsa04060
C6_0 Epithelial-like cells	C6_1 M2 macrophages	TNF	TNFRSF1A	0.0102384	0	TNF_TNFRSF1A	TNF - TNFRSF1A	TNF	Secreted Signaling	KEGG: hsa04060
C1_0 M1 macrophages	C7_0 M2 macrophages	TNF	TNFRSF1A	0.00482096	0	TNF_TNFRSF1A	TNF - TNFRSF1A	TNF	Secreted Signaling	KEGG: hsa04060
[truncated: 12,683 more rows]

## Sheet: Pathways
source	target	pathway_name	prob	pval
C0_0 M2 macrophages	C0_0 M2 macrophages	12oxoLTB4	0.00111961	0
C0_0 M2 macrophages	C0_0 M2 macrophages	ADGRE	0.0080968	0
C0_0 M2 macrophages	C0_0 M2 macrophages	ANNEXIN	0.0958585	0
C0_0 M2 macrophages	C0_0 M2 macrophages	APP	0.16394	0
C0_0 M2 macrophages	C0_0 M2 macrophages	ApoE	0.183529	0
C0_0 M2 macrophages	C0_0 M2 macrophages	CADM	0.00111961	0
C0_0 M2 macrophages	C0_0 M2 macrophages	CCL	0.103323	0
C0_0 M2 macrophages	C0_0 M2 macrophages	CD45	0.0913651	0
C0_0 M2 macrophages	C0_0 M2 macrophages	CD99	0.0902146	0
C0_0 M2 macrophages	C0_0 M2 macrophages	COMPLEMENT	0.0228758	0
C0_0 M2 macrophages	C0_0 M2 macrophages	CypA	0.115422	0
C0_0 M2 macrophages	C0_0 M2 macrophages	CysLTs	0.00843008	0
C0_0 M2 macrophages	C0_0 M2 macrophages	DHEA	0.00111961	0
C0_0 M2 macrophages	C0_0 M2 macrophages	GALECTIN	0.213781	0
C0_0 M2 macrophages	C0_0 M2 macrophages	GRN	0.0188621	0
C0_0 M2 macrophages	C0_0 M2 macrophages	ICAM	0.0653225	0
C0_0 M2 macrophages	C0_0 M2 macrophages	JAM	0.0142008	0
C0_0 M2 macrophages	C0_0 M2 macrophages	LAIR1	0.0409231	0
C0_0 M2 macrophages	C0_0 M2 macrophages	MHC-I	0.00400219	0
C0_0 M2 macrophages	C0_0 M2 macrophages	MHC-II	0.478236	0
C0_0 M2 macrophages	C0_0 M2 macrophages	MIF	0.188828	0
C0_0 M2 macrophages	C0_0 M2 macrophages	MPZ	0.00111961	0
C0_0 M2 macrophages	C0_0 M2 macrophages	PECAM1	0.00998707	0
C0_0 M2 macrophages	C0_0 M2 macrophages	PLAU	0.0176669	0
C0_0 M2 macrophages	C0_0 M2 macrophages	Prostaglandin	0.011024	0
C0_0 M2 macrophages	C0_0 M2 macrophages	RESISTIN	0.0135378	0
C0_0 M2 macrophages	C0_0 M2 macrophages	SEMA3	0.0611765	0
C0_0 M2 macrophages	C0_0 M2 macrophages	SEMA4	0.00634368	0
C0_0 M2 macrophages	C0_0 M2 macrophages	SN	0.00111961	0
C0_0 M2 macrophages	C0_0 M2 macrophages	SPP1	0.300088	0
C0_0 M2 macrophages	C0_0 M2 macrophages	TGFb	0.022832	0
C0_0 M2 macrophages	C0_0 M2 macrophages	TWEAK	0.00111961	0
C0_0 M2 macrophages	C0_0 M2 macrophages	VISFATIN	0.0653122	0
C0_0 M2 macrophages	C0_1 M2 macrophages	ADGRE	0.0080968	0.005
C0_0 M2 macrophages	C0_1 M2 macrophages	ANNEXIN	0.0958585	0
C0_0 M2 macrophages	C0_1 M2 macrophages	APP	0.178035	0
C0_0 M2 macrophages	C0_1 M2 macrophages	ApoE	0.122558	0
C0_0 M2 macrophages	C0_1 M2 macrophages	CADM	0.00111961	0
C0_0 M2 macrophages	C0_1 M2 macrophages	CCL	0.0488627	0
C0_0 M2 macrophages	C0_1 M2 macrophages	CD45	0.057972	0
C0_0 M2 macrophages	C0_1 M2 macrophages	CD99	0.061678	0
C0_0 M2 macrophages	C0_1 M2 macrophages	COMPLEMENT	0.0150191	0
C0_0 M2 macrophages	C0_1 M2 macrophages	CypA	0.0924092	0
C0_0 M2 macrophages	C0_1 M2 macrophages	GALECTIN	0.18729	0
C0_0 M2 macrophages	C0_1 M2 macrophages	GRN	0.0188621	0
C0_0 M2 macrophages	C0_1 M2 macrophages	ICAM	0.0495423	0
C0_0 M2 macrophages	C0_1 M2 macrophages	JAM	0.00400219	0
C0_0 M2 macrophages	C0_1 M2 macrophages	LAIR1	0.0241926	0
C0_0 M2 macrophages	C0_1 M2 macrophages	MHC-I	0.00400219	0
C0_0 M2 macrophages	C0_1 M2 macrophages	MHC-II	0.478236	0
C0_0 M2 macrophages	C0_1 M2 macrophages	MIF	0.363116	0
C0_0 M2 macrophages	C0_1 M2 macrophages	MPZ	0.00111961	0
C0_0 M2 macrophages	C0_1 M2 macrophages	PECAM1	0.00335134	0
C0_0 M2 macrophages	C0_1 M2 macrophages	PLAU	0.0183681	0
C0_0 M2 macrophages	C0_1 M2 macrophages	Prostaglandin	0.00111961	0
C0_0 M2 macrophages	C0_1 M2 macrophages	RESISTIN	0.00798779	0
C0_0 M2 macrophages	C0_1 M2 macrophages	SEMA3	0.0339178	0
C0_0 M2 macrophages	C0_1 M2 macrophages	SEMA4	0.0054691	0
C0_0 M2 macrophages	C0_1 M2 macrophages	SPP1	0.245069	0
C0_0 M2 macrophages	C0_1 M2 macrophages	TGFb	0.00900407	0
C0_0 M2 macrophages	C0_1 M2 macrophages	TWEAK	0.00111961	0
C0_0 M2 macrophages	C0_1 M2 macrophages	VISFATIN	0.0381403	0
C0_0 M2 macrophages	C11_B cell	ADGRE	0.0397859	0
C0_0 M2 macrophages	C11_B cell	APP	0.104206	0
C0_0 M2 macrophages	C11_B cell	BAFF	0.0154148	0
C0_0 M2 macrophages	C11_B cell	CD45	0.0127853	0
C0_0 M2 macrophages	C11_B cell	GALECTIN	0.0672183	0
C0_0 M2 macrophages	C11_B cell	MIF	0.164941	0
C0_0 M2 macrophages	C11_B cell	RESISTIN	0.00111961	0
C0_0 M2 macrophages	C12_Prolif T	ADGRE	0.0040484	0.01
C0_0 M2 macrophages	C12_Prolif T	APP	0.0463485	0
C0_0 M2 macrophages	C12_Prolif T	CD86	0.0585232	0
C0_0 M2 macrophages	C12_Prolif T	CD99	0.0505832	0
C0_0 M2 macrophages	C12_Prolif T	CLEC	0.00722395	0
C0_0 M2 macrophages	C12_Prolif T	CXCL	0.00978245	0
C0_0 M2 macrophages	C12_Prolif T	Cholesterol	0.0912969	0
C0_0 M2 macrophages	C12_Prolif T	CypA	0.0471717	0.03
C0_0 M2 macrophages	C12_Prolif T	GALECTIN	0.139846	0
C0_0 M2 macrophages	C12_Prolif T	ICAM	0.0136707	0
C0_0 M2 macrophages	C12_Prolif T	JAM	0.00755075	0
C0_0 M2 macrophages	C12_Prolif T	MHC-II	0.139281	0
C0_0 M2 macrophages	C12_Prolif T	NECTIN	0.00177338	0
C0_0 M2 macrophages	C12_Prolif T	PECAM2	0.00335134	0
C0_0 M2 macrophages	C12_Prolif T	Prostaglandin	0.00111961	0
C0_0 M2 macrophages	C12_Prolif T	RESISTIN	0.00400219	0
C0_0 M2 macrophages	C12_Prolif T	SPP1	0.0782059	0
C0_0 M2 macrophages	C13_CD4 T	ADGRE	0.0040484	0
C0_0 M2 macrophages	C13_CD4 T	APP	0.0351054	0
C0_0 M2 macrophages	C13_CD4 T	CD86	0.0181486	0
C0_0 M2 macrophages	C13_CD4 T	CD99	0.0254229	0
C0_0 M2 macrophages	C13_CD4 T	CLEC	0.0143443	0
C0_0 M2 macrophages	C13_CD4 T	Cholesterol	0.0783352	0
C0_0 M2 macrophages	C13_CD4 T	GALECTIN	0.120236	0
C0_0 M2 macrophages	C13_CD4 T	NECTIN	0.00111961	0
C0_0 M2 macrophages	C13_CD4 T	Prostaglandin	0.00111961	0
C0_0 M2 macrophages	C13_CD4 T	RESISTIN	0.00111961	0
C0_0 M2 macrophages	C13_CD4 T	SPP1	0.194891	0
C0_0 M2 macrophages	C14_T reg	ADGRE	0.0040484	0.01
C0_0 M2 macrophages	C14_T reg	APP	0.0429109	0
C0_0 M2 macrophages	C14_T reg	CD86	0.0755679	0
C0_0 M2 macrophages	C14_T reg	CD99	0.0362552	0
C0_0 M2 macrophages	C14_T reg	CLEC	0.0166148	0
C0_0 M2 macrophages	C14_T reg	CXCL	0.00978245	0
C0_0 M2 macrophages	C14_T reg	Cholesterol	0.105055	0
C0_0 M2 macrophages	C14_T reg	GALECTIN	0.132773	0
C0_0 M2 macrophages	C14_T reg	ICAM	0.0131262	0
C0_0 M2 macrophages	C14_T reg	JAM	0.00400219	0
C0_0 M2 macrophages	C14_T reg	MHC-II	0.139281	0
C0_0 M2 macrophages	C14_T reg	NECTIN	0.00446346	0
C0_0 M2 macrophages	C14_T reg	Prostaglandin	0.00177338	0
C0_0 M2 macrophages	C14_T reg	RESISTIN	0.00400219	0
C0_0 M2 macrophages	C14_T reg	SN	0.00111961	0
C0_0 M2 macrophages	C14_T reg	SPP1	0.194054	0
C0_0 M2 macrophages	C15_CD8 T	ADGRE	0.0178029	0
C0_0 M2 macrophages	C15_CD8 T	APP	0.0429109	0
C0_0 M2 macrophages	C15_CD8 T	CLEC	0.0114015	0
C0_0 M2 macrophages	C15_CD8 T	Cholesterol	0.0783352	0
C0_0 M2 macrophages	C15_CD8 T	GALECTIN	0.118335	0
C0_0 M2 macrophages	C15_CD8 T	MHC-I	0.102768	0
C0_0 M2 macrophages	C15_CD8 T	PLAU	0.00111961	0
C0_0 M2 macrophages	C15_CD8 T	Prostaglandin	0.00177338	0
C0_0 M2 macrophages	C15_CD8 T	SPP1	0.152407	0.005
C0_0 M2 macrophages	C16_CD8 cytox	ADGRE	0.0397859	0
C0_0 M2 macrophages	C16_CD8 cytox	APP	0.047494	0
C0_0 M2 macrophages	C16_CD8 cytox	CD99	0.0362552	0
C0_0 M2 macrophages	C16_CD8 cytox	CLEC	0.0184623	0
C0_0 M2 macrophages	C16_CD8 cytox	CXCL	0.00978245	0
C0_0 M2 macrophages	C16_CD8 cytox	Cholesterol	0.0946459	0
C0_0 M2 macrophages	C16_CD8 cytox	GALECTIN	0.131699	0
C0_0 M2 macrophages	C16_CD8 cytox	ICAM	0.0144469	0
C0_0 M2 macrophages	C16_CD8 cytox	JAM	0.00503335	0
C0_0 M2 macrophages	C16_CD8 cytox	MHC-I	0.979594	0
C0_0 M2 macrophages	C16_CD8 cytox	MIF	0.128823	0
C0_0 M2 macrophages	C16_CD8 cytox	NECTIN	0.00223923	0
C0_0 M2 macrophages	C16_CD8 cytox	Prostaglandin	0.011024	0
C0_0 M2 macrophages	C16_CD8 cytox	RESISTIN	0.00400219	0
C0_0 M2 macrophages	C16_CD8 cytox	SN	0.00111961	0
C0_0 M2 macrophages	C16_CD8 cytox	SPP1	0.1819	0
C0_0 M2 macrophages	C17_NK	ADGRE	0.070954	0
C0_0 M2 macrophages	C17_NK	APP	0.0463485	0
C0_0 M2 macrophages	C17_NK	CD99	0.00722395	0
C0_0 M2 macrophages	C17_NK	CLEC	0.0537983	0
C0_0 M2 macrophages	C17_NK	COMPLEMENT	0.000560121	0
C0_0 M2 macrophages	C17_NK	Cholesterol	0.0582961	0
C0_0 M2 macrophages	C17_NK	GALECTIN	0.128548	0
C0_0 M2 macrophages	C17_NK	ICAM	0.00400219	0
C0_0 M2 macrophages	C17_NK	MHC-I	0.287972	0
C0_0 M2 macrophages	C17_NK	MIF	0.124688	0.04
C0_0 M2 macrophages	C17_NK	NECTIN	0.00111961	0
C0_0 M2 macrophages	C17_NK	PLAU	0.00111961	0
C0_0 M2 macrophages	C17_NK	Prostaglandin	0.00177338	0
C0_0 M2 macrophages	C17_NK	RESISTIN	0.00111961	0
C0_0 M2 macrophages	C17_NK	SN	0.00111961	0
C0_0 M2 macrophages	C17_NK	SPP1	0.206503	0
C0_0 M2 macrophages	C1_0 M1 macrophages	ADGRE	0.0746252	0
C0_0 M2 macrophages	C1_0 M1 macrophages	ANNEXIN	0.0200848	0
C0_0 M2 macrophages	C1_0 M1 macrophages	APP	0.197907	0
C0_0 M2 macrophages	C1_0 M1 macrophages	ApoE	0.170704	0
C0_0 M2 macrophages	C1_0 M1 macrophages	CADM	0.00400219	0
C0_0 M2 macrophages	C1_0 M1 macrophages	CD99	0.0511091	0
C0_0 M2 macrophages	C1_0 M1 macrophages	COMPLEMENT	0.0112111	0
C0_0 M2 macrophages	C1_0 M1 macrophages	CypA	0.0558558	0
C0_0 M2 macrophages	C1_0 M1 macrophages	GALECTIN	0.176003	0
C0_0 M2 macrophages	C1_0 M1 macrophages	ICAM	0.0253708	0
C0_0 M2 macrophages	C1_0 M1 macrophages	IL1	0.00313681	0
C0_0 M2 macrophages	C1_0 M1 macrophages	JAM	0.00400219	0
C0_0 M2 macrophages	C1_0 M1 macrophages	LAIR1	0.0429666	0
C0_0 M2 macrophages	C1_0 M1 macrophages	MHC-II	0.139281	0
C0_0 M2 macrophages	C1_0 M1 macrophages	MIF	0.37944	0
C0_0 M2 macrophages	C1_0 M1 macrophages	MPZ	0.00111961	0
C0_0 M2 macrophages	C1_0 M1 macrophages	PLAU	0.0149744	0
C0_0 M2 macrophages	C1_0 M1 macrophages	Prostaglandin	0.0807516	0
C0_0 M2 macrophages	C1_0 M1 macrophages	RESISTIN	0.00558308	0
C0_0 M2 macrophages	C1_0 M1 macrophages	SEMA4	0.00111961	0
C0_0 M2 macrophages	C1_0 M1 macrophages	SPP1	0.198427	0
C0_0 M2 macrophages	C1_0 M1 macrophages	TGFb	0.00830596	0
C0_0 M2 macrophages	C1_0 M1 macrophages	TWEAK	0.00400219	0
C0_0 M2 macrophages	C1_0 M1 macrophages	VEGF	0.0158605	0
C0_0 M2 macrophages	C1_1 M1 macrophages	ADGRE	0.0975462	0
C0_0 M2 macrophages	C1_1 M1 macrophages	APP	0.139091	0
C0_0 M2 macrophages	C1_1 M1 macrophages	ApoE	0.101645	0
C0_0 M2 macrophages	C1_1 M1 macrophages	CADM	0.00177338	0
C0_0 M2 macrophages	C1_1 M1 macrophages	CD46	0.0108422	0
C0_0 M2 macrophages	C1_1 M1 macrophages	CD99	0.0326468	0
C0_0 M2 macrophages	C1_1 M1 macrophages	COMPLEMENT	0.00986539	0
C0_0 M2 macrophages	C1_1 M1 macrophages	CypA	0.0558558	0
C0_0 M2 macrophages	C1_1 M1 macrophages	GALECTIN	0.178938	0
C0_0 M2 macrophages	C1_1 M1 macrophages	ICAM	0.0207055	0
C0_0 M2 macrophages	C1_1 M1 macrophages	IL1	0.00144246	0
C0_0 M2 macrophages	C1_1 M1 macrophages	LAIR1	0.0512272	0
C0_0 M2 macrophages	C1_1 M1 macrophages	MHC-I	0.00400219	0
C0_0 M2 macrophages	C1_1 M1 macrophages	MHC-II	0.139281	0
C0_0 M2 macrophages	C1_1 M1 macrophages	MIF	0.319027	0
C0_0 M2 macrophages	C1_1 M1 macrophages	MPZ	0.00111961	0
C0_0 M2 macrophages	C1_1 M1 macrophages	PLAU	0.0102384	0
C0_0 M2 macrophages	C1_1 M1 macrophages	Prostaglandin	0.0733906	0
C0_0 M2 macrophages	C1_1 M1 macrophages	RESISTIN	0.00798779	0
C0_0 M2 macrophages	C1_1 M1 macrophages	SEMA4	0.00111961	0
C0_0 M2 macrophages	C1_1 M1 macrophages	SPP1	0.292288	0.0075
C0_0 M2 macrophages	C1_1 M1 macrophages	TGFb	0.00550826	0
C0_0 M2 macrophages	C1_1 M1 macrophages	TWEAK	0.00446346	0
C0_0 M2 macrophages	C1_1 M1 macrophages	VEGF	0.0355145	0
C0_0 M2 macrophages	C1_1 M1 macrophages	VISFATIN	0.033578	0
C0_0 M2 macrophages	C2_0 M2 macrophages	ANNEXIN	0.0200848	0
C0_0 M2 macrophages	C2_0 M2 macrophages	APP	0.171217	0
C0_0 M2 macrophages	C2_0 M2 macrophages	ApoE	0.181059	0
C0_0 M2 macrophages	C2_0 M2 macrophages	CCL	0.0439219	0
C0_0 M2 macrophages	C2_0 M2 macrophages	CD45	0.0664017	0
C0_0 M2 macrophages	C2_0 M2 macrophages	CD46	0.00686818	0
C0_0 M2 macrophages	C2_0 M2 macrophages	CD99	0.0508457	0
C0_0 M2 macrophages	C2_0 M2 macrophages	COMPLEMENT	0.00892354	0
C0_0 M2 macrophages	C2_0 M2 macrophages	CypA	0.0786092	0
C0_0 M2 macrophages	C2_0 M2 macrophages	GALECTIN	0.191523	0
C0_0 M2 macrophages	C2_0 M2 macrophages	GRN	0.0188621	0
C0_0 M2 macrophages	C2_0 M2 macrophages	ICAM	0.0274236	0
C0_0 M2 macrophages	C2_0 M2 macrophages	JAM	0.00400219	0
C0_0 M2 macrophages	C2_0 M2 macrophages	LAIR1	0.0345193	0
C0_0 M2 macrophages	C2_0 M2 macrophages	MHC-II	0.139281	0
C0_0 M2 macrophages	C2_0 M2 macrophages	MIF	0.347587	0
C0_0 M2 macrophages	C2_0 M2 macrophages	MPZ	0.00111961	0
C0_0 M2 macrophages	C2_0 M2 macrophages	PECAM1	0.00335134	0
C0_0 M2 macrophages	C2_0 M2 macrophages	PLAU	0.0189319	0
C0_0 M2 macrophages	C2_0 M2 macrophages	Prostaglandin	0.0714183	0
C0_0 M2 macrophages	C2_0 M2 macrophages	RESISTIN	0.0108704	0
C0_0 M2 macrophages	C2_0 M2 macrophages	SEMA3	0.0167377	0
C0_0 M2 macrophages	C2_0 M2 macrophages	SPP1	0.27965	0
C0_0 M2 macrophages	C2_0 M2 macrophages	VISFATIN	0.0345359	0
C0_0 M2 macrophages	C3_0 M2 macrophages	12oxoLTB4	0.000839946	0
C0_0 M2 macrophages	C3_0 M2 macrophages	ADGRE	0.0541489	0
C0_0 M2 macrophages	C3_0 M2 macrophages	ANNEXIN	0.231402	0
C0_0 M2 macrophages	C3_0 M2 macrophages	APP	0.110348	0
C0_0 M2 macrophages	C3_0 M2 macrophages	CCL	0.0318975	0.01
C0_0 M2 macrophages	C3_0 M2 macrophages	CD45	0.0560511	0
C0_0 M2 macrophages	C3_0 M2 macrophages	CD99	0.0712494	0
C0_0 M2 macrophages	C3_0 M2 macrophages	COMPLEMENT	0.0189483	0
C0_0 M2 macrophages	C3_0 M2 macrophages	CypA	0.0762224	0
C0_0 M2 macrophages	C3_0 M2 macrophages	CysLTs	0.00633591	0
C0_0 M2 macrophages	C3_0 M2 macrophages	GALECTIN	0.209397	0
C0_0 M2 macrophages	C3_0 M2 macrophages	GRN	0.0188621	0
C0_0 M2 macrophages	C3_0 M2 macrophages	ICAM	0.0556681	0
C0_0 M2 macrophages	C3_0 M2 macrophages	IL1	0.00313681	0
C0_0 M2 macrophages	C3_0 M2 macrophages	JAM	0.00400219	0
C0_0 M2 macrophages	C3_0 M2 macrophages	LAIR1	0.0409231	0
C0_0 M2 macrophages	C3_0 M2 macrophages	MHC-I	0.00632851	0
C0_0 M2 macrophages	C3_0 M2 macrophages	MHC-II	0.139281	0
C0_0 M2 macrophages	C3_0 M2 macrophages	MIF	0.37411	0
C0_0 M2 macrophages	C3_0 M2 macrophages	PECAM1	0.0119112	0
C0_0 M2 macrophages	C3_0 M2 macrophages	PLAU	0.0207943	0
C0_0 M2 macrophages	C3_0 M2 macrophages	Prostaglandin	0.0433186	0
C0_0 M2 macrophages	C3_0 M2 macrophages	RESISTIN	0.0121423	0
C0_0 M2 macrophages	C3_0 M2 macrophages	SEMA3	0.0122002	0
C0_0 M2 macrophages	C3_0 M2 macrophages	SEMA4	0.00111961	0
C0_0 M2 macrophages	C3_0 M2 macrophages	SPP1	0.286323	0
C0_0 M2 macrophages	C3_0 M2 macrophages	VISFATIN	0.0367791	0
C0_0 M2 macrophages	C3_1 Monocytes	ADGRE	0.061984	0
C0_0 M2 macrophages	C3_1 Monocytes	ANNEXIN	0.346517	0
C0_0 M2 macrophages	C3_1 Monocytes	APP	0.131321	0
C0_0 M2 macrophages	C3_1 Monocytes	CCL	0.0439219	0
C0_0 M2 macrophages	C3_1 Monocytes	CD46	0.00686818	0
C0_0 M2 macrophages	C3_1 Monocytes	CD99	0.0559126	0
C0_0 M2 macrophages	C3_1 Monocytes	COMPLEMENT	0.0251044	0
C0_0 M2 macrophages	C3_1 Monocytes	CypA	0.0558558	0
C0_0 M2 macrophages	C3_1 Monocytes	GALECTIN	0.235947	0
C0_0 M2 macrophages	C3_1 Monocytes	ICAM	0.0807279	0
C0_0 M2 macrophages	C3_1 Monocytes	IL1	0.00739944	0.02
C0_0 M2 macrophages	C3_1 Monocytes	JAM	0.00400219	0
C0_0 M2 macrophages	C3_1 Monocytes	LAIR1	0.0409231	0
C0_0 M2 macrophages	C3_1 Monocytes	MHC-I	0.029577	0
C0_0 M2 macrophages	C3_1 Monocytes	MHC-II	0.478236	0
C0_0 M2 macrophages	C3_1 Monocytes	MIF	0.401442	0
C0_0 M2 macrophages	C3_1 Monocytes	NECTIN	0.00111961	0
C0_0 M2 macrophages	C3_1 Monocytes	PECAM1	0.0119112	0
C0_0 M2 macrophages	C3_1 Monocytes	PLAU	0.0219341	0
C0_0 M2 macrophages	C3_1 Monocytes	Prostaglandin	0.0116777	0
C0_0 M2 macrophages	C3_1 Monocytes	RESISTIN	0.0121792	0
C0_0 M2 macrophages	C3_1 Monocytes	SEMA3	0.0109917	0
C0_0 M2 macrophages	C3_1 Monocytes	SEMA4	0.00335134	0
C0_0 M2 macrophages	C3_1 Monocytes	SPP1	0.386992	0
C0_0 M2 macrophages	C3_1 Monocytes	TGFb	0.00720919	0
C0_0 M2 macrophages	C3_1 Monocytes	TWEAK	0.00111961	0
C0_0 M2 macrophages	C3_1 Monocytes	VEGF	0.0100366	0
C0_0 M2 macrophages	C3_1 Monocytes	VISFATIN	0.0655009	0
C0_0 M2 macrophages	C4_0 DC	ADGRE	0.0438343	0
C0_0 M2 macrophages	C4_0 DC	ANNEXIN	0.144223	0
C0_0 M2 macrophages	C4_0 DC	APP	0.145128	0
C0_0 M2 macrophages	C4_0 DC	CALCR	0.00111961	0
C0_0 M2 macrophages	C4_0 DC	CD45	0.0933852	0
C0_0 M2 macrophages	C4_0 DC	CD86	0.00907432	0
C0_0 M2 macrophages	C4_0 DC	CD99	0.0358111	0
C0_0 M2 macrophages	C4_0 DC	COMPLEMENT	0.0115075	0
C0_0 M2 macrophages	C4_0 DC	CypA	0.0558558	0
C0_0 M2 macrophages	C4_0 DC	GALECTIN	0.16465	0
C0_0 M2 macrophages	C4_0 DC	ICAM	0.0476022	0
C0_0 M2 macrophages	C4_0 DC	IL1	0.0134172	0
C0_0 M2 macrophages	C4_0 DC	JAM	0.00400219	0
C0_0 M2 macrophages	C4_0 DC	LAIR1	0.0241926	0
C0_0 M2 macrophages	C4_0 DC	MHC-II	0.478236	0
C0_0 M2 macrophages	C4_0 DC	MIF	0.408143	0
C0_0 M2 macrophages	C4_0 DC	NECTIN	0.00111961	0
C0_0 M2 macrophages	C4_0 DC	PLAU	0.012007	0
C0_0 M2 macrophages	C4_0 DC	Prostaglandin	0.0402076	0
C0_0 M2 macrophages	C4_0 DC	RESISTIN	0.00722395	0
C0_0 M2 macrophages	C4_0 DC	SEMA4	0.00111961	0
C0_0 M2 macrophages	C4_0 DC	SN	0.00111961	0
C0_0 M2 macrophages	C4_0 DC	SPP1	0.200836	0.00666667
C0_0 M2 macrophages	C4_0 DC	TGFb	0.00689738	0
C0_0 M2 macrophages	C4_0 DC	VEGF	0.0100366	0
C0_0 M2 macrophages	C5_0 DC	ADGRE	0.0080968	0.01
C0_0 M2 macrophages	C5_0 DC	ANNEXIN	0.0684496	0
C0_0 M2 macrophages	C5_0 DC	APP	0.135912	0
C0_0 M2 macrophages	C5_0 DC	CD45	0.0938805	0
C0_0 M2 macrophages	C5_0 DC	CD99	0.00722395	0
C0_0 M2 macrophages	C5_0 DC	COMPLEMENT	0.00704383	0
C0_0 M2 macrophages	C5_0 DC	CypA	0.0558558	0
C0_0 M2 macrophages	C5_0 DC	GALECTIN	0.163614	0
C0_0 M2 macrophages	C5_0 DC	ICAM	0.0248003	0
C0_0 M2 macrophages	C5_0 DC	IL1	0.034381	0
C0_0 M2 macrophages	C5_0 DC	LAIR1	0.00686818	0
C0_0 M2 macrophages	C5_0 DC	MHC-II	0.273873	0
C0_0 M2 macrophages	C5_0 DC	MIF	0.392538	0
C0_0 M2 macrophages	C5_0 DC	MPZ	0.00111961	0
C0_0 M2 macrophages	C5_0 DC	PLAU	0.0195043	0
C0_0 M2 macrophages	C5_0 DC	Prostaglandin	0.0690771	0
C0_0 M2 macrophages	C5_0 DC	RESISTIN	0.00798779	0
C0_0 M2 macrophages	C5_0 DC	SPP1	0.153809	0
C0_0 M2 macrophages	C5_1 DC	ADGRE	0.0080968	0.01
C0_0 M2 macrophages	C5_1 DC	ANNEXIN	0.0200848	0
C0_0 M2 macrophages	C5_1 DC	APP	0.127757	0
C0_0 M2 macrophages	C5_1 DC	CD45	0.121753	0
C0_0 M2 macrophages	C5_1 DC	COMPLEMENT	0.00211776	0
C0_0 M2 macrophages	C5_1 DC	CypA	0.0558558	0
C0_0 M2 macrophages	C5_1 DC	GALECTIN	0.139573	0
C0_0 M2 macrophages	C5_1 DC	IL1	0.0225209	0
C0_0 M2 macrophages	C5_1 DC	LAIR1	0.0248754	0
C0_0 M2 macrophages	C5_1 DC	MIF	0.343568	0
C0_0 M2 macrophages	C5_1 DC	MPZ	0.00111961	0
C0_0 M2 macrophages	C5_1 DC	PLAU	0.0109524	0
C0_0 M2 macrophages	C5_1 DC	Prostaglandin	0.0387001	0
C0_0 M2 macrophages	C5_1 DC	RESISTIN	0.00400219	0
C0_0 M2 macrophages	C5_1 DC	SPP1	0.19456	0
C0_0 M2 macrophages	C5_1 DC	TGFb	0.00650101	0
C0_0 M2 macrophages	C6_0 Epithelial-like cells	ADGRE	0.0040484	0.02
C0_0 M2 macrophages	C6_0 Epithelial-like cells	APP	0.146231	0
C0_0 M2 macrophages	C6_0 Epithelial-like cells	ApoE	0.118303	0
C0_0 M2 macrophages	C6_0 Epithelial-like cells	CD45	0.0502457	0
C0_0 M2 macrophages	C6_0 Epithelial-like cells	CD99	0.0427264	0.005
C0_0 M2 macrophages	C6_0 Epithelial-like cells	COMPLEMENT	0.00731875	0
C0_0 M2 macrophages	C6_0 Epithelial-like cells	CypA	0.0558558	0
C0_0 M2 macrophages	C6_0 Epithelial-like cells	GALECTIN	0.16271	0
C0_0 M2 macrophages	C6_0 Epithelial-like cells	ICAM	0.0218732	0
C0_0 M2 macrophages	C6_0 Epithelial-like cells	IL1	0.00313681	0.01
C0_0 M2 macrophages	C6_0 Epithelial-like cells	JAM	0.00200511	0
C0_0 M2 macrophages	C6_0 Epithelial-like cells	LAIR1	0.0269181	0
C0_0 M2 macrophages	C6_0 Epithelial-like cells	MHC-II	0.139281	0
C0_0 M2 macrophages	C6_0 Epithelial-like cells	MIF	0.341934	0
C0_0 M2 macrophages	C6_0 Epithelial-like cells	MPZ	0.00144661	0
C0_0 M2 macrophages	C6_0 Epithelial-like cells	PLAU	0.015502	0
C0_0 M2 macrophages	C6_0 Epithelial-like cells	Prostaglandin	0.0639988	0
C0_0 M2 macrophages	C6_0 Epithelial-like cells	RESISTIN	0.00669272	0
C0_0 M2 macrophages	C6_0 Epithelial-like cells	SPP1	0.189573	0
C0_0 M2 macrophages	C6_0 Epithelial-like cells	TWEAK	0.00177338	0
C0_0 M2 macrophages	C6_1 M2 macrophages	ADGRE	0.0060767	0.01
C0_0 M2 macrophages	C6_1 M2 macrophages	APP	0.205654	0
C0_0 M2 macrophages	C6_1 M2 macrophages	ApoE	0.205283	0
C0_0 M2 macrophages	C6_1 M2 macrophages	CADM	0.00111961	0
C0_0 M2 macrophages	C6_1 M2 macrophages	CD99	0.0213632	0
C0_0 M2 macrophages	C6_1 M2 macrophages	COMPLEMENT	0.00387929	0
C0_0 M2 macrophages	C6_1 M2 macrophages	GALECTIN	0.206081	0
C0_0 M2 macrophages	C6_1 M2 macrophages	ICAM	0.013769	0
C0_0 M2 macrophages	C6_1 M2 macrophages	IL1	0.0134172	0
C0_0 M2 macrophages	C6_1 M2 macrophages	LAIR1	0.0236328	0
C0_0 M2 macrophages	C6_1 M2 macrophages	MHC-II	0.0322576	0.005
C0_0 M2 macrophages	C6_1 M2 macrophages	MIF	0.416872	0
C0_0 M2 macrophages	C6_1 M2 macrophages	MPZ	0.00611799	0
C0_0 M2 macrophages	C6_1 M2 macrophages	PLAU	0.0206284	0
C0_0 M2 macrophages	C6_1 M2 macrophages	Prostaglandin	0.0991424	0
C0_0 M2 macrophages	C6_1 M2 macrophages	RESISTIN	0.00577558	0
C0_0 M2 macrophages	C6_1 M2 macrophages	SEMA3	0.0109498	0
C0_0 M2 macrophages	C6_1 M2 macrophages	SPP1	0.2132	0
C0_0 M2 macrophages	C7_0 M2 macrophages	12oxoLTB4	0.00111961	0
C0_0 M2 macrophages	C7_0 M2 macrophages	ADGRE	0.0080968	0.005
C0_0 M2 macrophages	C7_0 M2 macrophages	ANNEXIN	0.0515489	0
C0_0 M2 macrophages	C7_0 M2 macrophages	APP	0.162165	0
C0_0 M2 macrophages	C7_0 M2 macrophages	ApoE	0.170892	0
C0_0 M2 macrophages	C7_0 M2 macrophages	CCL	0.0568731	0.002
C0_0 M2 macrophages	C7_0 M2 macrophages	CD45	0.0608164	0
C0_0 M2 macrophages	C7_0 M2 macrophages	CD46	0.0108422	0
C0_0 M2 macrophages	C7_0 M2 macrophages	CD99	0.0792217	0
C0_0 M2 macrophages	C7_0 M2 macrophages	COMPLEMENT	0.0192678	0
C0_0 M2 macrophages	C7_0 M2 macrophages	CypA	0.0924092	0
C0_0 M2 macrophages	C7_0 M2 macrophages	CysLTs	0.00843008	0
C0_0 M2 macrophages	C7_0 M2 macrophages	GALECTIN	0.219592	0
C0_0 M2 macrophages	C7_0 M2 macrophages	GRN	0.0188621	0
C0_0 M2 macrophages	C7_0 M2 macrophages	ICAM	0.0804707	0
C0_0 M2 macrophages	C7_0 M2 macrophages	JAM	0.0171977	0
C0_0 M2 macrophages	C7_0 M2 macrophages	LAIR1	0.053479	0
C0_0 M2 macrophages	C7_0 M2 macrophages	MHC-I	0.00400219	0
C0_0 M2 macrophages	C7_0 M2 macrophages	MHC-II	0.404043	0
C0_0 M2 macrophages	C7_0 M2 macrophages	MIF	0.21516	0
C0_0 M2 macrophages	C7_0 M2 macrophages	MPZ	0.00111961	0
C0_0 M2 macrophages	C7_0 M2 macrophages	PECAM1	0.00335134	0
C0_0 M2 macrophages	C7_0 M2 macrophages	PLAU	0.0222351	0
C0_0 M2 macrophages	C7_0 M2 macrophages	Prostaglandin	0.0813226	0
C0_0 M2 macrophages	C7_0 M2 macrophages	RESISTIN	0.0113316	0
C0_0 M2 macrophages	C7_0 M2 macrophages	SEMA3	0.03753	0
C0_0 M2 macrophages	C7_0 M2 macrophages	SEMA4	0.00323737	0
C0_0 M2 macrophages	C7_0 M2 macrophages	SN	0.00111961	0
C0_0 M2 macrophages	C7_0 M2 macrophages	SPP1	0.334408	0
C0_0 M2 macrophages	C7_0 M2 macrophages	TGFb	0.00671968	0
C0_0 M2 macrophages	C7_0 M2 macrophages	VISFATIN	0.0354837	0
C0_0 M2 macrophages	C7_1 M2 macrophages	12oxoLTB4	0.00223672	0
C0_0 M2 macrophages	C7_1 M2 macrophages	ADGRE	0.070752	0
C0_0 M2 macrophages	C7_1 M2 macrophages	ANNEXIN	0.0515489	0
C0_0 M2 macrophages	C7_1 M2 macrophages	APP	0.196467	0
C0_0 M2 macrophages	C7_1 M2 macrophages	ApoE	0.282227	0
C0_0 M2 macrophages	C7_1 M2 macrophages	CADM	0.00885714	0
C0_0 M2 macrophages	C7_1 M2 macrophages	CCL	0.0687286	0.01
C0_0 M2 macrophages	C7_1 M2 macrophages	CD46	0.00686818	0
C0_0 M2 macrophages	C7_1 M2 macrophages	CD99	0.101746	0
C0_0 M2 macrophages	C7_1 M2 macrophages	COMPLEMENT	0.0234952	0
C0_0 M2 macrophages	C7_1 M2 macrophages	CypA	0.0935019	0
C0_0 M2 macrophages	C7_1 M2 macrophages	CysLTs	0.0167192	0
C0_0 M2 macrophages	C7_1 M2 macrophages	GALECTIN	0.224486	0
C0_0 M2 macrophages	C7_1 M2 macrophages	GRN	0.0769275	0
C0_0 M2 macrophages	C7_1 M2 macrophages	ICAM	0.0564308	0
C0_0 M2 macrophages	C7_1 M2 macrophages	IL1	0.00268797	0.01
C0_0 M2 macrophages	C7_1 M2 macrophages	JAM	0.00797247	0
C0_0 M2 macrophages	C7_1 M2 macrophages	LAIR1	0.0360995	0
C0_0 M2 macrophages	C7_1 M2 macrophages	MHC-I	0.00158967	0
C0_0 M2 macrophages	C7_1 M2 macrophages	MHC-II	0.478236	0
C0_0 M2 macrophages	C7_1 M2 macrophages	MIF	0.172374	0
C0_0 M2 macrophages	C7_1 M2 macrophages	PECAM1	0.00668029	0
C0_0 M2 macrophages	C7_1 M2 macrophages	PLAU	0.0202491	0
C0_0 M2 macrophages	C7_1 M2 macrophages	Prostaglandin	0.00400219	0
C0_0 M2 macrophages	C7_1 M2 macrophages	RESISTIN	0.0192715	0
C0_0 M2 macrophages	C7_1 M2 macrophages	SEMA3	0.0343439	0
C0_0 M2 macrophages	C7_1 M2 macrophages	SEMA4	0.0049628	0
C0_0 M2 macrophages	C7_1 M2 macrophages	SPP1	0.34273	0.00333333
C0_0 M2 macrophages	C7_1 M2 macrophages	TGFb	0.0099989	0
C0_0 M2 macrophages	C7_1 M2 macrophages	TWEAK	0.00223672	0
C0_0 M2 macrophages	C7_1 M2 macrophages	VEGF	0.0100366	0
C0_0 M2 macrophages	C7_1 M2 macrophages	VISFATIN	0.0369673	0.01
C0_0 M2 macrophages	C9_0 DC	ADGRE	0.00303937	0.02
C0_0 M2 macrophages	C9_0 DC	ANNEXIN	0.0314641	0
C0_0 M2 macrophages	C9_0 DC	APP	0.135751	0
C0_0 M2 macrophages	C9_0 DC	CALCR	0.00111961	0
C0_0 M2 macrophages	C9_0 DC	CD45	0.143638	0
C0_0 M2 macrophages	C9_0 DC	CD46	0.00686818	0
C0_0 M2 macrophages	C9_0 DC	CD86	0.00907432	0
C0_0 M2 macrophages	C9_0 DC	COMPLEMENT	0.00193764	0
C0_0 M2 macrophages	C9_0 DC	CypA	0.0595191	0
C0_0 M2 macrophages	C9_0 DC	DESMOSOME	0.00111961	0
C0_0 M2 macrophages	C9_0 DC	DHEA	0.00111961	0
C0_0 M2 macrophages	C9_0 DC	GALECTIN	0.131922	0
C0_0 M2 macrophages	C9_0 DC	IL1	0.00313681	0.03
C0_0 M2 macrophages	C9_0 DC	JAM	0.00400219	0
C0_0 M2 macrophages	C9_0 DC	LAIR1	0.0269181	0
C0_0 M2 macrophages	C9_0 DC	MIF	0.38144	0
C0_0 M2 macrophages	C9_0 DC	PLAU	0.00400219	0
C0_0 M2 macrophages	C9_0 DC	Prostaglandin	0.0347959	0
C0_0 M2 macrophages	C9_0 DC	RESISTIN	0.00400219	0
C0_0 M2 macrophages	C9_0 DC	SEMA3	0.0184131	0
C0_0 M2 macrophages	C9_0 DC	SPP1	0.106484	0
C0_1 M2 macrophages	C0_0 M2 macrophages	ADGRE	0.00795881	0
C0_1 M2 macrophages	C0_0 M2 macrophages	ANNEXIN	0.0773913	0
C0_1 M2 macrophages	C0_0 M2 macrophages	APP	0.120348	0
C0_1 M2 macrophages	C0_0 M2 macrophages	ApoE	0.172984	0
C0_1 M2 macrophages	C0_0 M2 macrophages	CADM	0.00111961	0
C0_1 M2 macrophages	C0_0 M2 macrophages	CCL	0.0373288	0
C0_1 M2 macrophages	C0_0 M2 macrophages	CD45	0.0868027	0
C0_1 M2 macrophages	C0_0 M2 macrophages	CD99	0.0508457	0
C0_1 M2 macrophages	C0_0 M2 macrophages	COMPLEMENT	0.0453243	0
C0_1 M2 macrophages	C0_0 M2 macrophages	CypA	0.114776	0
C0_1 M2 macrophages	C0_0 M2 macrophages	CysLTs	0.00686818	0
C0_1 M2 macrophages	C0_0 M2 macrophages	DHEA	0.00111961	0
C0_1 M2 macrophages	C0_0 M2 macrophages	GALECTIN	0.140255	0
C0_1 M2 macrophages	C0_0 M2 macrophages	GRN	0.0162539	0
C0_1 M2 macrophages	C0_0 M2 macrophages	ICAM	0.0615123	0
C0_1 M2 macrophages	C0_0 M2 macrophages	JAM	0.00400219	0
C0_1 M2 macrophages	C0_0 M2 macrophages	LAIR1	0.0269181	0
C0_1 M2 macrophages	C0_0 M2 macrophages	MHC-I	0.00400219	0
C0_1 M2 macrophages	C0_0 M2 macrophages	MHC-II	0.634846	0
C0_1 M2 macrophages	C0_0 M2 macrophages	MIF	0.171999	0
C0_1 M2 macrophages	C0_0 M2 macrophages	MPZ	0.00111961	0
C0_1 M2 macrophages	C0_0 M2 macrophages	PECAM1	0.00335134	0
C0_1 M2 macrophages	C0_0 M2 macrophages	PLAU	0.0176669	0
C0_1 M2 macrophages	C0_0 M2 macrophages	Prostaglandin	0.00946318	0
C0_1 M2 macrophages	C0_0 M2 macrophages	SEMA3	0.0172788	0
C0_1 M2 macrophages	C0_0 M2 macrophages	SEMA4	0.00634368	0
C0_1 M2 macrophages	C0_0 M2 macrophages	SPP1	0.04339	0.01
C0_1 M2 macrophages	C0_0 M2 macrophages	TGFb	0.0216642	0
C0_1 M2 macrophages	C0_0 M2 macrophages	THBS	0.176278	0
C0_1 M2 macrophages	C0_0 M2 macrophages	TWEAK	0.00111961	0
C0_1 M2 macrophages	C0_0 M2 macrophages	VISFATIN	0.0780384	0
C0_1 M2 macrophages	C0_1 M2 macrophages	ADGRE	0.00795881	0
C0_1 M2 macrophages	C0_1 M2 macrophages	ANNEXIN	0.0773913	0
C0_1 M2 macrophages	C0_1 M2 macrophages	APP	0.131095	0
C0_1 M2 macrophages	C0_1 M2 macrophages	ApoE	0.115022	0
C0_1 M2 macrophages	C0_1 M2 macrophages	CADM	0.00111961	0
C0_1 M2 macrophages	C0_1 M2 macrophages	CCL	0.0175251	0
C0_1 M2 macrophages	C0_1 M2 macrophages	CD45	0.0550433	0
C0_1 M2 macrophages	C0_1 M2 macrophages	CD99	0.0203514	0
C0_1 M2 macrophages	C0_1 M2 macrophages	COMPLEMENT	0.0298084	0
C0_1 M2 macrophages	C0_1 M2 macrophages	CypA	0.0918785	0
C0_1 M2 macrophages	C0_1 M2 macrophages	GALECTIN	0.122586	0
C0_1 M2 macrophages	C0_1 M2 macrophages	GRN	0.0162539	0
C0_1 M2 macrophages	C0_1 M2 macrophages	ICAM	0.0464648	0
C0_1 M2 macrophages	C0_1 M2 macrophages	JAM	0.00111961	0
C0_1 M2 macrophages	C0_1 M2 macrophages	LAIR1	0.0158188	0
C0_1 M2 macrophages	C0_1 M2 macrophages	MHC-I	0.00400219	0
C0_1 M2 macrophages	C0_1 M2 macrophages	MHC-II	0.634846	0
C0_1 M2 macrophages	C0_1 M2 macrophages	MIF	0.330507	0
C0_1 M2 macrophages	C0_1 M2 macrophages	MPZ	0.00111961	0
C0_1 M2 macrophages	C0_1 M2 macrophages	PECAM1	0.00111961	0
C0_1 M2 macrophages	C0_1 M2 macrophages	PLAU	0.0183681	0
C0_1 M2 macrophages	C0_1 M2 macrophages	Prostaglandin	0.00111961	0
C0_1 M2 macrophages	C0_1 M2 macrophages	SEMA3	0.00952672	0
C0_1 M2 macrophages	C0_1 M2 macrophages	SEMA4	0.0054691	0
C0_1 M2 macrophages	C0_1 M2 macrophages	SPP1	0.0314597	0
C0_1 M2 macrophages	C0_1 M2 macrophages	TGFb	0.00938092	0
C0_1 M2 macrophages	C0_1 M2 macrophages	THBS	0.111932	0
C0_1 M2 macrophages	C0_1 M2 macrophages	TWEAK	0.00111961	0
C0_1 M2 macrophages	C0_1 M2 macrophages	VISFATIN	0.0458316	0
C0_1 M2 macrophages	C11_B cell	ADGRE	0.0436977	0
C0_1 M2 macrophages	C11_B cell	APP	0.0769855	0
C0_1 M2 macrophages	C11_B cell	BAFF	0.027272	0
C0_1 M2 macrophages	C11_B cell	CD45	0.0121101	0
C0_1 M2 macrophages	C11_B cell	GALECTIN	0.0396075	0
C0_1 M2 macrophages	C11_B cell	MIF	0.149847	0
C0_1 M2 macrophages	C11_B cell	THBS	0.0359778	0
C0_1 M2 macrophages	C12_Prolif T	ADGRE	0.0039794	0
C0_1 M2 macrophages	C12_Prolif T	APP	0.0335792	0
C0_1 M2 macrophages	C12_Prolif T	CD86	0.0645267	0
C0_1 M2 macrophages	C12_Prolif T	CD99	0.0285806	0
C0_1 M2 macrophages	C12_Prolif T	CLEC	0.00557311	0
C0_1 M2 macrophages	C12_Prolif T	CXCL	0.0114568	0
C0_1 M2 macrophages	C12_Prolif T	Cholesterol	0.0612441	0
C0_1 M2 macrophages	C12_Prolif T	CypA	0.0468873	0.01
C0_1 M2 macrophages	C12_Prolif T	GALECTIN	0.0914876	0
C0_1 M2 macrophages	C12_Prolif T	ICAM	0.0115529	0
C0_1 M2 macrophages	C12_Prolif T	ICOS	0.0107049	0
C0_1 M2 macrophages	C12_Prolif T	JAM	0.00211776	0.01
C0_1 M2 macrophages	C12_Prolif T	MHC-II	0.186761	0
C0_1 M2 macrophages	C12_Prolif T	NECTIN	0.00530135	0
C0_1 M2 macrophages	C12_Prolif T	PECAM2	0.00111961	0
C0_1 M2 macrophages	C12_Prolif T	Prostaglandin	0.00111961	0
C0_1 M2 macrophages	C12_Prolif T	THBS	0.0462809	0
C0_1 M2 macrophages	C13_CD4 T	ADGRE	0.0039794	0
C0_1 M2 macrophages	C13_CD4 T	APP	0.0254229	0
C0_1 M2 macrophages	C13_CD4 T	CD86	0.0200536	0
C0_1 M2 macrophages	C13_CD4 T	CLEC	0.0110844	0
C0_1 M2 macrophages	C13_CD4 T	Cholesterol	0.0523036	0
C0_1 M2 macrophages	C13_CD4 T	GALECTIN	0.0787801	0.0133333
C0_1 M2 macrophages	C13_CD4 T	ICOS	0.00335884	0
C0_1 M2 macrophages	C13_CD4 T	NECTIN	0.00335134	0
C0_1 M2 macrophages	C13_CD4 T	Prostaglandin	0.00111961	0
C0_1 M2 macrophages	C13_CD4 T	THBS	0.0265352	0
C0_1 M2 macrophages	C14_T reg	ADGRE	0.0039794	0
C0_1 M2 macrophages	C14_T reg	APP	0.031145	0
C0_1 M2 macrophages	C14_T reg	CCL	0.00111961	0
C0_1 M2 macrophages	C14_T reg	CD86	0.0832385	0
C0_1 M2 macrophages	C14_T reg	CD99	0.0203514	0
C0_1 M2 macrophages	C14_T reg	CLEC	0.0128457	0
C0_1 M2 macrophages	C14_T reg	CXCL	0.0114568	0
C0_1 M2 macrophages	C14_T reg	Cholesterol	0.0708261	0
C0_1 M2 macrophages	C14_T reg	GALECTIN	0.0832042	0
C0_1 M2 macrophages	C14_T reg	ICAM	0.0120066	0
C0_1 M2 macrophages	C14_T reg	ICOS	0.0135775	0
C0_1 M2 macrophages	C14_T reg	JAM	0.00111961	0
C0_1 M2 macrophages	C14_T reg	MHC-II	0.186761	0
C0_1 M2 macrophages	C14_T reg	NECTIN	0.0132719	0
C0_1 M2 macrophages	C14_T reg	Prostaglandin	0.00177338	0
C0_1 M2 macrophages	C14_T reg	THBS	0.0345609	0
C0_1 M2 macrophages	C15_CD8 T	ADGRE	0.0195883	0
C0_1 M2 macrophages	C15_CD8 T	APP	0.031145	0
C0_1 M2 macrophages	C15_CD8 T	CLEC	0.00880447	0
C0_1 M2 macrophages	C15_CD8 T	Cholesterol	0.0523036	0
C0_1 M2 macrophages	C15_CD8 T	GALECTIN	0.0774853	0.00666667
C0_1 M2 macrophages	C15_CD8 T	MHC-I	0.0974005	0
C0_1 M2 macrophages	C15_CD8 T	PLAU	0.00111961	0.01
C0_1 M2 macrophages	C15_CD8 T	Prostaglandin	0.00177338	0
C0_1 M2 macrophages	C16_CD8 cytox	ADGRE	0.0436977	0
C0_1 M2 macrophages	C16_CD8 cytox	APP	0.03442	0
C0_1 M2 macrophages	C16_CD8 cytox	CD99	0.0203514	0
C0_1 M2 macrophages	C16_CD8 cytox	CLEC	0.0142801	0
C0_1 M2 macrophages	C16_CD8 cytox	CXCL	0.0114568	0
C0_1 M2 macrophages	C16_CD8 cytox	Cholesterol	0.0635678	0
C0_1 M2 macrophages	C16_CD8 cytox	GALECTIN	0.0825443	0
C0_1 M2 macrophages	C16_CD8 cytox	ICAM	0.0130377	0
C0_1 M2 macrophages	C16_CD8 cytox	JAM	0.00140913	0
C0_1 M2 macrophages	C16_CD8 cytox	MHC-I	0.933091	0
C0_1 M2 macrophages	C16_CD8 cytox	NECTIN	0.00670267	0
C0_1 M2 macrophages	C16_CD8 cytox	Prostaglandin	0.00946318	0
C0_1 M2 macrophages	C16_CD8 cytox	THBS	0.010303	0
C0_1 M2 macrophages	C17_NK	ADGRE	0.0777355	0
C0_1 M2 macrophages	C17_NK	APP	0.0335792	0
C0_1 M2 macrophages	C17_NK	CD99	0.00400219	0.01
C0_1 M2 macrophages	C17_NK	CLEC	0.0419539	0
C0_1 M2 macrophages	C17_NK	COMPLEMENT	0.00111961	0
C0_1 M2 macrophages	C17_NK	Cholesterol	0.0386444	0
C0_1 M2 macrophages	C17_NK	GALECTIN	0.080295	0
C0_1 M2 macrophages	C17_NK	ICAM	0.00400219	0
C0_1 M2 macrophages	C17_NK	MHC-I	0.274186	0
C0_1 M2 macrophages	C17_NK	NECTIN	0.00335134	0
C0_1 M2 macrophages	C17_NK	PLAU	0.00111961	0.01
C0_1 M2 macrophages	C17_NK	Prostaglandin	0.00177338	0
C0_1 M2 macrophages	C17_NK	THBS	0.010303	0
C0_1 M2 macrophages	C1_0 M1 macrophages	ADGRE	0.0801989	0
C0_1 M2 macrophages	C1_0 M1 macrophages	ANNEXIN	0.0160695	0
C0_1 M2 macrophages	C1_0 M1 macrophages	APP	0.145786	0
C0_1 M2 macrophages	C1_0 M1 macrophages	ApoE	0.16075	0
C0_1 M2 macrophages	C1_0 M1 macrophages	CADM	0.00400219	0
C0_1 M2 macrophages	C1_0 M1 macrophages	CD99	0.0142825	0
C0_1 M2 macrophages	C1_0 M1 macrophages	COMPLEMENT	0.0222871	0
C0_1 M2 macrophages	C1_0 M1 macrophages	CypA	0.0555222	0
C0_1 M2 macrophages	C1_0 M1 macrophages	GALECTIN	0.114871	0
C0_1 M2 macrophages	C1_0 M1 macrophages	ICAM	0.0253708	0
C0_1 M2 macrophages	C1_0 M1 macrophages	IL1	0.00223672	0
C0_1 M2 macrophages	C1_0 M1 macrophages	JAM	0.00111961	0
C0_1 M2 macrophages	C1_0 M1 macrophages	LAIR1	0.0282829	0
C0_1 M2 macrophages	C1_0 M1 macrophages	MHC-II	0.186761	0
C0_1 M2 macrophages	C1_0 M1 macrophages	MIF	0.345711	0
C0_1 M2 macrophages	C1_0 M1 macrophages	MPZ	0.00111961	0
C0_1 M2 macrophages	C1_0 M1 macrophages	PLAU	0.0149744	0
C0_1 M2 macrophages	C1_0 M1 macrophages	Prostaglandin	0.0687709	0
C0_1 M2 macrophages	C1_0 M1 macrophages	SEMA4	0.00111961	0
C0_1 M2 macrophages	C1_0 M1 macrophages	SPP1	0.0271218	0.01
C0_1 M2 macrophages	C1_0 M1 macrophages	TGFb	0.00866272	0
C0_1 M2 macrophages	C1_0 M1 macrophages	THBS	0.0462809	0
C0_1 M2 macrophages	C1_0 M1 macrophages	TWEAK	0.00400219	0
C0_1 M2 macrophages	C1_0 M1 macrophages	VEGF	0.0262588	0
C0_1 M2 macrophages	C1_1 M1 macrophages	ADGRE	0.105989	0
C0_1 M2 macrophages	C1_1 M1 macrophages	APP	0.102351	0
C0_1 M2 macrophages	C1_1 M1 macrophages	ApoE	0.095256	0
C0_1 M2 macrophages	C1_1 M1 macrophages	CADM	0.00177338	0
C0_1 M2 macrophages	C1_1 M1 macrophages	CD39	0.00111961	0
C0_1 M2 macrophages	C1_1 M1 macrophages	CD46	0.00632851	0
C0_1 M2 macrophages	C1_1 M1 macrophages	COMPLEMENT	0.0196305	0
C0_1 M2 macrophages	C1_1 M1 macrophages	CypA	0.0555222	0
C0_1 M2 macrophages	C1_1 M1 macrophages	GALECTIN	0.11681	0
C0_1 M2 macrophages	C1_1 M1 macrophages	ICAM	0.0207055	0
C0_1 M2 macrophages	C1_1 M1 macrophages	IL1	0.00109752	0
C0_1 M2 macrophages	C1_1 M1 macrophages	LAIR1	0.0338202	0
C0_1 M2 macrophages	C1_1 M1 macrophages	MHC-I	0.00400219	0
C0_1 M2 macrophages	C1_1 M1 macrophages	MHC-II	0.186761	0
C0_1 M2 macrophages	C1_1 M1 macrophages	MIF	0.289661	0
C0_1 M2 macrophages	C1_1 M1 macrophages	MPZ	0.00111961	0
C0_1 M2 macrophages	C1_1 M1 macrophages	PLAU	0.0102384	0
C0_1 M2 macrophages	C1_1 M1 macrophages	Prostaglandin	0.0624315	0
C0_1 M2 macrophages	C1_1 M1 macrophages	SEMA4	0.00111961	0
C0_1 M2 macrophages	C1_1 M1 macrophages	TGFb	0.00574056	0
C0_1 M2 macrophages	C1_1 M1 macrophages	THBS	0.0462809	0
C0_1 M2 macrophages	C1_1 M1 macrophages	TWEAK	0.00446346	0
C0_1 M2 macrophages	C1_1 M1 macrophages	VEGF	0.0583974	0
C0_1 M2 macrophages	C1_1 M1 macrophages	VISFATIN	0.0403879	0
C0_1 M2 macrophages	C2_0 M2 macrophages	ANNEXIN	0.0160695	0
C0_1 M2 macrophages	C2_0 M2 macrophages	APP	0.125925	0
C0_1 M2 macrophages	C2_0 M2 macrophages	ApoE	0.170626	0
C0_1 M2 macrophages	C2_0 M2 macrophages	CCL	0.0157244	0.005
C0_1 M2 macrophages	C2_0 M2 macrophages	CD45	0.0630757	0
C0_1 M2 macrophages	C2_0 M2 macrophages	CD46	0.00400219	0
C0_1 M2 macrophages	C2_0 M2 macrophages	CD99	0.0142008	0
C0_1 M2 macrophages	C2_0 M2 macrophages	COMPLEMENT	0.0177237	0
C0_1 M2 macrophages	C2_0 M2 macrophages	CypA	0.0781509	0
C0_1 M2 macrophages	C2_0 M2 macrophages	GALECTIN	0.125915	0
C0_1 M2 macrophages	C2_0 M2 macrophages	GRN	0.0162539	0
C0_1 M2 macrophages	C2_0 M2 macrophages	ICAM	0.0274236	0
C0_1 M2 macrophages	C2_0 M2 macrophages	JAM	0.00111961	0
C0_1 M2 macrophages	C2_0 M2 macrophages	LAIR1	0.0226541	0
C0_1 M2 macrophages	C2_0 M2 macrophages	MHC-II	0.186761	0
C0_1 M2 macrophages	C2_0 M2 macrophages	MIF	0.316348	0.015
C0_1 M2 macrophages	C2_0 M2 macrophages	MPZ	0.00111961	0
C0_1 M2 macrophages	C2_0 M2 macrophages	PECAM1	0.00111961	0
C0_1 M2 macrophages	C2_0 M2 macrophages	PLAU	0.0189319	0
C0_1 M2 macrophages	C2_0 M2 macrophages	Prostaglandin	0.0607353	0
C0_1 M2 macrophages	C2_0 M2 macrophages	SEMA3	0.00470502	0
C0_1 M2 macrophages	C2_0 M2 macrophages	SPP1	0.028424	0.005
C0_1 M2 macrophages	C2_0 M2 macrophages	THBS	0.151122	0
C0_1 M2 macrophages	C2_0 M2 macrophages	VISFATIN	0.0415317	0
C0_1 M2 macrophages	C3_0 M2 macrophages	ADGRE	0.0578185	0
C0_1 M2 macrophages	C3_0 M2 macrophages	ANNEXIN	0.18729	0
C0_1 M2 macrophages	C3_0 M2 macrophages	APP	0.0814203	0
C0_1 M2 macrophages	C3_0 M2 macrophages	CCL	0.00848014	0
C0_1 M2 macrophages	C3_0 M2 macrophages	CD45	0.053214	0
C0_1 M2 macrophages	C3_0 M2 macrophages	CD99	0.0400115	0
C0_1 M2 macrophages	C3_0 M2 macrophages	COMPLEMENT	0.0375779	0
C0_1 M2 macrophages	C3_0 M2 macrophages	CypA	0.0757769	0
C0_1 M2 macrophages	C3_0 M2 macrophages	CysLTs	0.00515999	0
C0_1 M2 macrophages	C3_0 M2 macrophages	GALECTIN	0.137557	0
C0_1 M2 macrophages	C3_0 M2 macrophages	GRN	0.0162539	0
C0_1 M2 macrophages	C3_0 M2 macrophages	ICAM	0.0522745	0
C0_1 M2 macrophages	C3_0 M2 macrophages	IL1	0.00223672	0
C0_1 M2 macrophages	C3_0 M2 macrophages	JAM	0.00111961	0
C0_1 M2 macrophages	C3_0 M2 macrophages	LAIR1	0.0269181	0
C0_1 M2 macrophages	C3_0 M2 macrophages	MHC-I	0.00632851	0
C0_1 M2 macrophages	C3_0 M2 macrophages	MHC-II	0.186761	0
C0_1 M2 macrophages	C3_0 M2 macrophages	MIF	0.34075	0
C0_1 M2 macrophages	C3_0 M2 macrophages	PECAM1	0.00400219	0
C0_1 M2 macrophages	C3_0 M2 macrophages	PLAU	0.0207943	0
C0_1 M2 macrophages	C3_0 M2 macrophages	Prostaglandin	0.0365942	0.01
C0_1 M2 macrophages	C3_0 M2 macrophages	SEMA3	0.00342	0
C0_1 M2 macrophages	C3_0 M2 macrophages	SEMA4	0.00111961	0
C0_1 M2 macrophages	C3_0 M2 macrophages	SPP1	0.0151558	0
C0_1 M2 macrophages	C3_0 M2 macrophages	THBS	0.11598	0
C0_1 M2 macrophages	C3_0 M2 macrophages	VISFATIN	0.0442085	0
C0_1 M2 macrophages	C3_1 Monocytes	ADGRE	0.0655243	0
C0_1 M2 macrophages	C3_1 Monocytes	ANNEXIN	0.283702	0
C0_1 M2 macrophages	C3_1 Monocytes	APP	0.0968463	0
C0_1 M2 macrophages	C3_1 Monocytes	CCL	0.0117223	0
C0_1 M2 macrophages	C3_1 Monocytes	CD39	0.00111961	0
C0_1 M2 macrophages	C3_1 Monocytes	CD46	0.00400219	0
C0_1 M2 macrophages	C3_1 Monocytes	CD99	0.0142008	0
C0_1 M2 macrophages	C3_1 Monocytes	COMPLEMENT	0.0496945	0
C0_1 M2 macrophages	C3_1 Monocytes	CypA	0.0555222	0
C0_1 M2 macrophages	C3_1 Monocytes	GALECTIN	0.155571	0
C0_1 M2 macrophages	C3_1 Monocytes	ICAM	0.073458	0
C0_1 M2 macrophages	C3_1 Monocytes	IL1	0.0032499	0
C0_1 M2 macrophages	C3_1 Monocytes	JAM	0.00111961	0
C0_1 M2 macrophages	C3_1 Monocytes	LAIR1	0.0269181	0
C0_1 M2 macrophages	C3_1 Monocytes	MHC-I	0.029577	0
C0_1 M2 macrophages	C3_1 Monocytes	MHC-II	0.634846	0
C0_1 M2 macrophages	C3_1 Monocytes	MIF	0.366232	0
C0_1 M2 macrophages	C3_1 Monocytes	NECTIN	0.00335134	0
C0_1 M2 macrophages	C3_1 Monocytes	PECAM1	0.00400219	0
C0_1 M2 macrophages	C3_1 Monocytes	PLAU	0.0219341	0
C0_1 M2 macrophages	C3_1 Monocytes	Prostaglandin	0.0101169	0
C0_1 M2 macrophages	C3_1 Monocytes	SEMA3	0.00307854	0
C0_1 M2 macrophages	C3_1 Monocytes	SEMA4	0.00335134	0
C0_1 M2 macrophages	C3_1 Monocytes	SPP1	0.0274731	0
C0_1 M2 macrophages	C3_1 Monocytes	TGFb	0.00751092	0
C0_1 M2 macrophages	C3_1 Monocytes	THBS	0.111932	0
C0_1 M2 macrophages	C3_1 Monocytes	TWEAK	0.00111961	0
C0_1 M2 macrophages	C3_1 Monocytes	VEGF	0.0166506	0
C0_1 M2 macrophages	C3_1 Monocytes	VISFATIN	0.0782608	0
C0_1 M2 macrophages	C4_0 DC	ADGRE	0.0476771	0
C0_1 M2 macrophages	C4_0 DC	ANNEXIN	0.116633	0
C0_1 M2 macrophages	C4_0 DC	APP	0.108176	0
C0_1 M2 macrophages	C4_0 DC	CD45	0.0888363	0
C0_1 M2 macrophages	C4_0 DC	CD86	0.0100268	0
C0_1 M2 macrophages	C4_0 DC	CD99	0.00400219	0
C0_1 M2 macrophages	C4_0 DC	COMPLEMENT	0.0228553	0
C0_1 M2 macrophages	C4_0 DC	CypA	0.0555222	0
C0_1 M2 macrophages	C4_0 DC	GALECTIN	0.107445	0
C0_1 M2 macrophages	C4_0 DC	ICAM	0.0445247	0
C0_1 M2 macrophages	C4_0 DC	ICOS	0.00111961	0
C0_1 M2 macrophages	C4_0 DC	IL1	0.00959566	0
C0_1 M2 macrophages	C4_0 DC	JAM	0.00111961	0
C0_1 M2 macrophages	C4_0 DC	LAIR1	0.0158188	0
C0_1 M2 macrophages	C4_0 DC	MHC-II	0.634846	0
C0_1 M2 macrophages	C4_0 DC	MIF	0.372545	0
C0_1 M2 macrophages	C4_0 DC	NECTIN	0.00335134	0
C0_1 M2 macrophages	C4_0 DC	PLAU	0.012007	0
C0_1 M2 macrophages	C4_0 DC	Prostaglandin	0.0340298	0
C0_1 M2 macrophages	C4_0 DC	SEMA4	0.00111961	0
C0_1 M2 macrophages	C4_0 DC	TGFb	0.00718606	0
C0_1 M2 macrophages	C4_0 DC	THBS	0.0405881	0
C0_1 M2 macrophages	C4_0 DC	VEGF	0.0166506	0
C0_1 M2 macrophages	C5_0 DC	ADGRE	0.00795881	0
C0_1 M2 macrophages	C5_0 DC	ANNEXIN	0.055311	0
C0_1 M2 macrophages	C5_0 DC	APP	0.101346	0
C0_1 M2 macrophages	C5_0 DC	CD45	0.0893098	0
C0_1 M2 macrophages	C5_0 DC	COMPLEMENT	0.0139891	0
C0_1 M2 macrophages	C5_0 DC	CypA	0.0555222	0
C0_1 M2 macrophages	C5_0 DC	GALECTIN	0.107038	0
C0_1 M2 macrophages	C5_0 DC	ICAM	0.0248003	0
C0_1 M2 macrophages	C5_0 DC	IL1	0.0247381	0
C0_1 M2 macrophages	C5_0 DC	LAIR1	0.00446346	0
C0_1 M2 macrophages	C5_0 DC	MHC-II	0.365764	0
C0_1 M2 macrophages	C5_0 DC	MIF	0.357871	0
C0_1 M2 macrophages	C5_0 DC	MPZ	0.00111961	0
C0_1 M2 macrophages	C5_0 DC	PLAU	0.0195043	0
C0_1 M2 macrophages	C5_0 DC	Prostaglandin	0.0587233	0
C0_1 M2 macrophages	C5_0 DC	THBS	0.096548	0
C0_1 M2 macrophages	C5_1 DC	ADGRE	0.00795881	0
C0_1 M2 macrophages	C5_1 DC	ANNEXIN	0.0160695	0
C0_1 M2 macrophages	C5_1 DC	APP	0.0950367	0
C0_1 M2 macrophages	C5_1 DC	CCL	0.00177338	0
C0_1 M2 macrophages	C5_1 DC	CD45	0.115999	0
C0_1 M2 macrophages	C5_1 DC	COMPLEMENT	0.00422657	0
C0_1 M2 macrophages	C5_1 DC	CypA	0.0555222	0
C0_1 M2 macrophages	C5_1 DC	GALECTIN	0.0909525	0
C0_1 M2 macrophages	C5_1 DC	IL1	0.0161488	0
C0_1 M2 macrophages	C5_1 DC	LAIR1	0.0162692	0
C0_1 M2 macrophages	C5_1 DC	MIF	0.31237	0
C0_1 M2 macrophages	C5_1 DC	MPZ	0.00111961	0
C0_1 M2 macrophages	C5_1 DC	PLAU	0.0109524	0
C0_1 M2 macrophages	C5_1 DC	Prostaglandin	0.0327463	0
C0_1 M2 macrophages	C5_1 DC	TGFb	0.00677517	0
C0_1 M2 macrophages	C5_1 DC	THBS	0.0917451	0
C0_1 M2 macrophages	C6_0 Epithelial-like cells	ADGRE	0.0039794	0
C0_1 M2 macrophages	C6_0 Epithelial-like cells	APP	0.107648	0
C0_1 M2 macrophages	C6_0 Epithelial-like cells	ApoE	0.110995	0
C0_1 M2 macrophages	C6_0 Epithelial-like cells	CD45	0.0476877	0
C0_1 M2 macrophages	C6_0 Epithelial-like cells	CD99	0.0119112	0
C0_1 M2 macrophages	C6_0 Epithelial-like cells	COMPLEMENT	0.0145586	0
C0_1 M2 macrophages	C6_0 Epithelial-like cells	CypA	0.0555222	0
C0_1 M2 macrophages	C6_0 Epithelial-like cells	GALECTIN	0.106208	0
C0_1 M2 macrophages	C6_0 Epithelial-like cells	ICAM	0.0218732	0
C0_1 M2 macrophages	C6_0 Epithelial-like cells	IL1	0.00223672	0.02
C0_1 M2 macrophages	C6_0 Epithelial-like cells	JAM	0.000560121	0.01
C0_1 M2 macrophages	C6_0 Epithelial-like cells	LAIR1	0.0176179	0
C0_1 M2 macrophages	C6_0 Epithelial-like cells	MHC-II	0.186761	0
C0_1 M2 macrophages	C6_0 Epithelial-like cells	MIF	0.310882	0
C0_1 M2 macrophages	C6_0 Epithelial-like cells	MPZ	0.00144661	0
C0_1 M2 macrophages	C6_0 Epithelial-like cells	PLAU	0.015502	0
C0_1 M2 macrophages	C6_0 Epithelial-like cells	Prostaglandin	0.0543638	0
C0_1 M2 macrophages	C6_0 Epithelial-like cells	THBS	0.13067	0
C0_1 M2 macrophages	C6_0 Epithelial-like cells	TWEAK	0.00177338	0
C0_1 M2 macrophages	C6_1 M2 macrophages	ADGRE	0.00597307	0
C0_1 M2 macrophages	C6_1 M2 macrophages	APP	0.151656	0
C0_1 M2 macrophages	C6_1 M2 macrophages	ApoE	0.193785	0
C0_1 M2 macrophages	C6_1 M2 macrophages	CADM	0.00111961	0
C0_1 M2 macrophages	C6_1 M2 macrophages	CD99	0.0119112	0
C0_1 M2 macrophages	C6_1 M2 macrophages	COMPLEMENT	0.00772861	0
C0_1 M2 macrophages	C6_1 M2 macrophages	GALECTIN	0.135063	0
C0_1 M2 macrophages	C6_1 M2 macrophages	ICAM	0.013769	0
C0_1 M2 macrophages	C6_1 M2 macrophages	IL1	0.00959566	0
C0_1 M2 macrophages	C6_1 M2 macrophages	LAIR1	0.0154497	0
C0_1 M2 macrophages	C6_1 M2 macrophages	MHC-II	0.160601	0.021
C0_1 M2 macrophages	C6_1 M2 macrophages	MIF	0.380547	0
C0_1 M2 macrophages	C6_1 M2 macrophages	MPZ	0.00611799	0
C0_1 M2 macrophages	C6_1 M2 macrophages	PLAU	0.0206284	0
C0_1 M2 macrophages	C6_1 M2 macrophages	Prostaglandin	0.0846712	0
C0_1 M2 macrophages	C6_1 M2 macrophages	SEMA3	0.00307137	0
C0_1 M2 macrophages	C6_1 M2 macrophages	THBS	0.0798365	0
C0_1 M2 macrophages	C7_0 M2 macrophages	ADGRE	0.00795881	0
C0_1 M2 macrophages	C7_0 M2 macrophages	ANNEXIN	0.0413019	0
C0_1 M2 macrophages	C7_0 M2 macrophages	APP	0.119094	0
C0_1 M2 macrophages	C7_0 M2 macrophages	ApoE	0.160929	0
C0_1 M2 macrophages	C7_0 M2 macrophages	CCL	0.0161396	0
C0_1 M2 macrophages	C7_0 M2 macrophages	CD39	0.00111961	0
C0_1 M2 macrophages	C7_0 M2 macrophages	CD45	0.0577529	0
C0_1 M2 macrophages	C7_0 M2 macrophages	CD46	0.00632851	0
C0_1 M2 macrophages	C7_0 M2 macrophages	CD99	0.044544	0
C0_1 M2 macrophages	C7_0 M2 macrophages	COMPLEMENT	0.0382252	0
C0_1 M2 macrophages	C7_0 M2 macrophages	CypA	0.0918785	0
C0_1 M2 macrophages	C7_0 M2 macrophages	CysLTs	0.00686818	0
C0_1 M2 macrophages	C7_0 M2 macrophages	GALECTIN	0.144554	0
C0_1 M2 macrophages	C7_0 M2 macrophages	GRN	0.0162539	0
C0_1 M2 macrophages	C7_0 M2 macrophages	ICAM	0.0730384	0
C0_1 M2 macrophages	C7_0 M2 macrophages	JAM	0.00483576	0
C0_1 M2 macrophages	C7_0 M2 macrophages	LAIR1	0.0353353	0
C0_1 M2 macrophages	C7_0 M2 macrophages	MHC-I	0.00400219	0
C0_1 M2 macrophages	C7_0 M2 macrophages	MHC-II	0.537532	0
C0_1 M2 macrophages	C7_0 M2 macrophages	MIF	0.196553	0
C0_1 M2 macrophages	C7_0 M2 macrophages	MPZ	0.00111961	0
C0_1 M2 macrophages	C7_0 M2 macrophages	PECAM1	0.00111961	0
C0_1 M2 macrophages	C7_0 M2 macrophages	PLAU	0.0222351	0
C0_1 M2 macrophages	C7_0 M2 macrophages	Prostaglandin	0.0690789	0
C0_1 M2 macrophages	C7_0 M2 macrophages	SEMA3	0.010552	0
C0_1 M2 macrophages	C7_0 M2 macrophages	SEMA4	0.00323737	0
C0_1 M2 macrophages	C7_0 M2 macrophages	SPP1	0.0146105	0
C0_1 M2 macrophages	C7_0 M2 macrophages	TGFb	0.00700093	0
C0_1 M2 macrophages	C7_0 M2 macrophages	THBS	0.176878	0
C0_1 M2 macrophages	C7_0 M2 macrophages	VISFATIN	0.042663	0
C0_1 M2 macrophages	C7_1 M2 macrophages	ADGRE	0.0765889	0
C0_1 M2 macrophages	C7_1 M2 macrophages	ANNEXIN	0.0413019	0
C0_1 M2 macrophages	C7_1 M2 macrophages	APP	0.14453	0
C0_1 M2 macrophages	C7_1 M2 macrophages	ApoE	0.267871	0
C0_1 M2 macrophages	C7_1 M2 macrophages	CADM	0.00885714	0
C0_1 M2 macrophages	C7_1 M2 macrophages	CCL	0.0182409	0.025
C0_1 M2 macrophages	C7_1 M2 macrophages	CD39	0.000280139	0
C0_1 M2 macrophages	C7_1 M2 macrophages	CD46	0.00400219	0.01
C0_1 M2 macrophages	C7_1 M2 macrophages	CD99	0.0575254	0.02
C0_1 M2 macrophages	C7_1 M2 macrophages	COMPLEMENT	0.0465562	0
C0_1 M2 macrophages	C7_1 M2 macrophages	CypA	0.0929656	0
C0_1 M2 macrophages	C7_1 M2 macrophages	CysLTs	0.0136427	0
C0_1 M2 macrophages	C7_1 M2 macrophages	GALECTIN	0.147099	0
C0_1 M2 macrophages	C7_1 M2 macrophages	GRN	0.066837	0
C0_1 M2 macrophages	C7_1 M2 macrophages	ICAM	0.0530263	0
C0_1 M2 macrophages	C7_1 M2 macrophages	IL1	0.00204682	0.01
C0_1 M2 macrophages	C7_1 M2 macrophages	JAM	0.00223672	0
C0_1 M2 macrophages	C7_1 M2 macrophages	LAIR1	0.0237045	0
C0_1 M2 macrophages	C7_1 M2 macrophages	MHC-I	0.00158967	0
C0_1 M2 macrophages	C7_1 M2 macrophages	MHC-II	0.634846	0
C0_1 M2 macrophages	C7_1 M2 macrophages	MIF	0.156728	0
C0_1 M2 macrophages	C7_1 M2 macrophages	PECAM1	0.00223672	0
C0_1 M2 macrophages	C7_1 M2 macrophages	PLAU	0.0202491	0
C0_1 M2 macrophages	C7_1 M2 macrophages	Prostaglandin	0.00400219	0
C0_1 M2 macrophages	C7_1 M2 macrophages	SEMA3	0.00966421	0
C0_1 M2 macrophages	C7_1 M2 macrophages	SEMA4	0.0049628	0
C0_1 M2 macrophages	C7_1 M2 macrophages	SPP1	0.0123533	0
C0_1 M2 macrophages	C7_1 M2 macrophages	TGFb	0.0104264	0
C0_1 M2 macrophages	C7_1 M2 macrophages	THBS	0.0897952	0
C0_1 M2 macrophages	C7_1 M2 macrophages	TWEAK	0.00223672	0
C0_1 M2 macrophages	C7_1 M2 macrophages	VEGF	0.0166506	0
C0_1 M2 macrophages	C7_1 M2 macrophages	VISFATIN	0.044433	0
C0_1 M2 macrophages	C9_0 DC	ADGRE	0.00298752	0
C0_1 M2 macrophages	C9_0 DC	ANNEXIN	0.0252324	0
C0_1 M2 macrophages	C9_0 DC	APP	0.101221	0
C0_1 M2 macrophages	C9_0 DC	CCL	0.0054699	0
C0_1 M2 macrophages	C9_0 DC	CD39	0.000839946	0
C0_1 M2 macrophages	C9_0 DC	CD45	0.137011	0
C0_1 M2 macrophages	C9_0 DC	CD46	0.00400219	0
C0_1 M2 macrophages	C9_0 DC	CD86	0.0100268	0
C0_1 M2 macrophages	C9_0 DC	COMPLEMENT	0.00386779	0
C0_1 M2 macrophages	C9_0 DC	CypA	0.059165	0
C0_1 M2 macrophages	C9_0 DC	DESMOSOME	0.00111961	0
C0_1 M2 macrophages	C9_0 DC	DHEA	0.00111961	0
C0_1 M2 macrophages	C9_0 DC	GALECTIN	0.085745	0
C0_1 M2 macrophages	C9_0 DC	ICOS	0.00111961	0
C0_1 M2 macrophages	C9_0 DC	JAM	0.00111961	0
C0_1 M2 macrophages	C9_0 DC	LAIR1	0.0176179	0
C0_1 M2 macrophages	C9_0 DC	MIF	0.347692	0
C0_1 M2 macrophages	C9_0 DC	PLAU	0.00400219	0.01
C0_1 M2 macrophages	C9_0 DC	Prostaglandin	0.029425	0.01
C0_1 M2 macrophages	C9_0 DC	SEMA3	0.00518165	0
C0_1 M2 macrophages	C9_0 DC	THBS	0.0568203	0
C11_B cell	C0_0 M2 macrophages	CD45	0.0504241	0
C11_B cell	C0_0 M2 macrophages	CD99	0.0184623	0
C11_B cell	C0_0 M2 macrophages	CypA	0.0872413	0
C11_B cell	C0_0 M2 macrophages	CysLTs	0.000839946	0
C11_B cell	C0_0 M2 macrophages	GRN	0.00111961	0
C11_B cell	C0_0 M2 macrophages	IL16	0.00400219	0
C11_B cell	C0_0 M2 macrophages	MHC-I	0.00400219	0
C11_B cell	C0_0 M2 macrophages	MHC-II	0.416898	0
C11_B cell	C0_0 M2 macrophages	MIF	0.141786	0
C11_B cell	C0_0 M2 macrophages	Prostaglandin	0.00400219	0.01
C11_B cell	C0_0 M2 macrophages	SPP1	0.0763736	0.01
C11_B cell	C0_0 M2 macrophages	TGFb	0.00161396	0
C11_B cell	C0_0 M2 macrophages	VISFATIN	0.0246187	0
C11_B cell	C0_1 M2 macrophages	CD45	0.0318161	0
C11_B cell	C0_1 M2 macrophages	CD99	0.0147583	0
C11_B cell	C0_1 M2 macrophages	CypA	0.0694065	0
C11_B cell	C0_1 M2 macrophages	GRN	0.00111961	0
C11_B cell	C0_1 M2 macrophages	IL16	0.00400219	0
C11_B cell	C0_1 M2 macrophages	MHC-I	0.00400219	0
C11_B cell	C0_1 M2 macrophages	MHC-II	0.416898	0
C11_B cell	C0_1 M2 macrophages	MIF	0.272088	0
C11_B cell	C0_1 M2 macrophages	SPP1	0.0556965	0
C11_B cell	C0_1 M2 macrophages	VISFATIN	0.0141208	0
C11_B cell	C11_B cell	CD45	0.00686818	0
C11_B cell	C12_Prolif T	CD70	0.00686818	0
C11_B cell	C12_Prolif T	CD86	0.00735353	0.005
C11_B cell	C12_Prolif T	CD99	0.0207739	0.01
C11_B cell	C12_Prolif T	CLEC	0.00846565	0.01
C11_B cell	C12_Prolif T	Cholesterol	0.00722395	0
C11_B cell	C12_Prolif T	IL16	0.00111961	0
C11_B cell	C12_Prolif T	MHC-II	0.110709	0.00375
C11_B cell	C13_CD4 T	CD86	0.00223923	0
C11_B cell	C13_CD4 T	CLEC	0.0168597	0
C11_B cell	C13_CD4 T	Cholesterol	0.00611799	0.01
C11_B cell	C13_CD4 T	SPP1	0.0506899	0.02
C11_B cell	C14_T reg	CD70	0.00111961	0
C11_B cell	C14_T reg	CD86	0.0095753	0
C11_B cell	C14_T reg	CLEC	0.0195469	0
C11_B cell	C14_T reg	Cholesterol	0.00843008	0
C11_B cell	C14_T reg	IL16	0.00111961	0
C11_B cell	C14_T reg	MHC-II	0.110709	0.00375
C11_B cell	C15_CD8 T	CLEC	0.0133845	0
C11_B cell	C15_CD8 T	Cholesterol	0.00611799	0.01
C11_B cell	C15_CD8 T	MHC-I	0.0764082	0
C11_B cell	C16_CD8 cytox	CLEC	0.0217371	0
C11_B cell	C16_CD8 cytox	Cholesterol	0.00751445	0
C11_B cell	C16_CD8 cytox	MHC-I	0.749781	0
C11_B cell	C16_CD8 cytox	Prostaglandin	0.00400219	0
C11_B cell	C17_NK	CD99	0.00288903	0.01
C11_B cell	C17_NK	CLEC	0.0642892	0
C11_B cell	C17_NK	Cholesterol	0.00446346	0.01
C11_B cell	C17_NK	MHC-I	0.212781	0
C11_B cell	C1_0 M1 macrophages	CD99	0.010323	0
C11_B cell	C1_0 M1 macrophages	IL16	0.00111961	0
C11_B cell	C1_0 M1 macrophages	MHC-II	0.110709	0.00375
C11_B cell	C1_0 M1 macrophages	MIF	0.285118	0
C11_B cell	C1_0 M1 macrophages	Prostaglandin	0.0335675	0
C11_B cell	C1_0 M1 macrophages	SPP1	0.0475924	0
C11_B cell	C1_0 M1 macrophages	VEGF	0.00177338	0
C11_B cell	C1_1 M1 macrophages	CD46	0.00177338	0
C11_B cell	C1_1 M1 macrophages	IL16	0.00111961	0
C11_B cell	C1_1 M1 macrophages	MHC-I	0.00400219	0
C11_B cell	C1_1 M1 macrophages	MHC-II	0.110709	0.01
C11_B cell	C1_1 M1 macrophages	Prostaglandin	0.0304178	0
C11_B cell	C1_1 M1 macrophages	SPP1	0.0698547	0.02
C11_B cell	C1_1 M1 macrophages	VEGF	0.00400219	0
C11_B cell	C2_0 M2 macrophages	CD45	0.0365902	0
C11_B cell	C2_0 M2 macrophages	CD46	0.00111961	0
C11_B cell	C2_0 M2 macrophages	CD99	0.0102803	0
C11_B cell	C2_0 M2 macrophages	CypA	0.058819	0
C11_B cell	C2_0 M2 macrophages	GRN	0.00111961	0
C11_B cell	C2_0 M2 macrophages	IL16	0.00111961	0
C11_B cell	C2_0 M2 macrophages	MHC-II	0.110709	0.00375
C11_B cell	C2_0 M2 macrophages	MIF	0.158458	0
C11_B cell	C2_0 M2 macrophages	Prostaglandin	0.029577	0
C11_B cell	C2_0 M2 macrophages	SPP1	0.158643	0
C11_B cell	C2_0 M2 macrophages	VISFATIN	0.0127562	0
C11_B cell	C3_0 M2 macrophages	CD45	0.0307336	0
C11_B cell	C3_0 M2 macrophages	CD99	0.0114568	0
C11_B cell	C3_0 M2 macrophages	CypA	0.0569959	0
C11_B cell	C3_0 M2 macrophages	CysLTs	0.000630091	0
C11_B cell	C3_0 M2 macrophages	GRN	0.00111961	0
C11_B cell	C3_0 M2 macrophages	IL16	0.00111961	0
C11_B cell	C3_0 M2 macrophages	MHC-I	0.00632851	0
C11_B cell	C3_0 M2 macrophages	MHC-II	0.110709	0.00375
C11_B cell	C3_0 M2 macrophages	MIF	0.280873	0
C11_B cell	C3_0 M2 macrophages	Prostaglandin	0.00400219	0.02
C11_B cell	C3_0 M2 macrophages	SPP1	0.162399	0.00666667
C11_B cell	C3_0 M2 macrophages	VISFATIN	0.0136047	0
C11_B cell	C3_1 Monocytes	CD46	0.00111961	0
C11_B cell	C3_1 Monocytes	CD99	0.0102803	0
C11_B cell	C3_1 Monocytes	IL16	0.00400219	0
C11_B cell	C3_1 Monocytes	MHC-I	0.029577	0
C11_B cell	C3_1 Monocytes	MHC-II	0.416898	0
C11_B cell	C3_1 Monocytes	MIF	0.302753	0.005
C11_B cell	C3_1 Monocytes	SPP1	0.221302	0
C11_B cell	C3_1 Monocytes	VEGF	0.00111961	0
C11_B cell	C3_1 Monocytes	VISFATIN	0.0246929	0.02
C11_B cell	C4_0 DC	CD45	0.0521358	0
C11_B cell	C4_0 DC	CD86	0.00111961	0.02
C11_B cell	C4_0 DC	CD99	0.00288903	0
C11_B cell	C4_0 DC	IL16	0.00400219	0
C11_B cell	C4_0 DC	MHC-II	0.416898	0
C11_B cell	C4_0 DC	MIF	0.308277	0
C11_B cell	C4_0 DC	VEGF	0.00111961	0
C11_B cell	C5_0 DC	CD45	0.052425	0
C11_B cell	C5_0 DC	IL16	0.00223672	0
C11_B cell	C5_0 DC	MHC-II	0.238177	0
C11_B cell	C5_0 DC	MIF	0.295481	0
C11_B cell	C5_0 DC	Prostaglandin	0.0285806	0
C11_B cell	C5_1 DC	CD45	0.068926	0
C11_B cell	C5_1 DC	MIF	0.13289	0
C11_B cell	C6_0 Epithelial-like cells	CD45	0.0274741	0
C11_B cell	C6_0 Epithelial-like cells	CD99	0.00861731	0
C11_B cell	C6_0 Epithelial-like cells	IL16	0.00111961	0
C11_B cell	C6_0 Epithelial-like cells	MHC-II	0.110709	0.00375
C11_B cell	C6_0 Epithelial-like cells	MIF	0.137829	0
C11_B cell	C6_0 Epithelial-like cells	Prostaglandin	0.0264257	0.03
C11_B cell	C6_1 M2 macrophages	CD99	0.00861731	0.02
C11_B cell	C6_1 M2 macrophages	IL16	0.00111961	0.02
C11_B cell	C6_1 M2 macrophages	MHC-II	0.0103386	0.015
C11_B cell	C6_1 M2 macrophages	MIF	0.314935	0
C11_B cell	C6_1 M2 macrophages	Prostaglandin	0.0415171	0.03
C11_B cell	C7_0 M2 macrophages	CD45	0.0334227	0
C11_B cell	C7_0 M2 macrophages	CD46	0.00177338	0
C11_B cell	C7_0 M2 macrophages	CD99	0.0147583	0
C11_B cell	C7_0 M2 macrophages	CypA	0.0694065	0
C11_B cell	C7_0 M2 macrophages	CysLTs	0.000839946	0
C11_B cell	C7_0 M2 macrophages	GRN	0.00111961	0
C11_B cell	C7_0 M2 macrophages	IL16	0.00335134	0
C11_B cell	C7_0 M2 macrophages	MHC-I	0.00400219	0
C11_B cell	C7_0 M2 macrophages	MHC-II	0.351918	0
C11_B cell	C7_0 M2 macrophages	MIF	0.162875	0
C11_B cell	C7_0 M2 macrophages	Prostaglandin	0.029577	0
C11_B cell	C7_0 M2 macrophages	SPP1	0.191039	0
C11_B cell	C7_0 M2 macrophages	VISFATIN	0.0131144	0
C11_B cell	C7_1 M2 macrophages	CD46	0.00111961	0.03
C11_B cell	C7_1 M2 macrophages	CD99	0.0240342	0
C11_B cell	C7_1 M2 macrophages	CypA	0.0702483	0.02
C11_B cell	C7_1 M2 macrophages	CysLTs	0.00167848	0
C11_B cell	C7_1 M2 macrophages	IL16	0.00400219	0
C11_B cell	C7_1 M2 macrophages	MHC-I	0.00158967	0
C11_B cell	C7_1 M2 macrophages	MHC-II	0.416898	0.003
C11_B cell	C7_1 M2 macrophages	SPP1	0.0220271	0
C11_B cell	C7_1 M2 macrophages	VEGF	0.00111961	0
C11_B cell	C9_0 DC	CD45	0.0822041	0
C11_B cell	C9_0 DC	CD46	0.00111961	0
C11_B cell	C9_0 DC	MIF	0.1668	0
C11_B cell	C9_0 DC	SPP1	0.0593419	0.03
C12_Prolif T	C0_0 M2 macrophages	ANNEXIN	0.0301489	0
C12_Prolif T	C0_0 M2 macrophages	CCL	0.133133	0
C12_Prolif T	C0_0 M2 macrophages	CD45	0.0983563	0
C12_Prolif T	C0_0 M2 macrophages	CD6	0.0304178	0
C12_Prolif T	C0_0 M2 macrophages	CD99	0.101166	0
C12_Prolif T	C0_0 M2 macrophages	CypA	0.0954531	0
C12_Prolif T	C0_0 M2 macrophages	ICAM	0.00381018	0
C12_Prolif T	C0_0 M2 macrophages	IL16	0.00400219	0
C12_Prolif T	C0_0 M2 macrophages	MHC-I	0.00400219	0
C12_Prolif T	C0_0 M2 macrophages	MIF	0.12996	0
C12_Prolif T	C0_0 M2 macrophages	Prostaglandin	0.00400219	0.01
C12_Prolif T	C0_0 M2 macrophages	SEMA4	0.00447095	0
C12_Prolif T	C0_0 M2 macrophages	SPP1	0.270467	0
C12_Prolif T	C0_0 M2 macrophages	TGFb	0.00161396	0
C12_Prolif T	C0_0 M2 macrophages	VISFATIN	0.0206847	0
C12_Prolif T	C0_1 M2 macrophages	ANNEXIN	0.0301489	0
C12_Prolif T	C0_1 M2 macrophages	CCL	0.0647864	0
C12_Prolif T	C0_1 M2 macrophages	CD45	0.0624662	0
C12_Prolif T	C0_1 M2 macrophages	CD6	0.0254229	0
C12_Prolif T	C0_1 M2 macrophages	CD99	0.0692828	0
C12_Prolif T	C0_1 M2 macrophages	CypA	0.0760795	0
C12_Prolif T	C0_1 M2 macrophages	ICAM	0.00307746	0
C12_Prolif T	C0_1 M2 macrophages	IL16	0.00400219	0
C12_Prolif T	C0_1 M2 macrophages	MHC-I	0.00400219	0
C12_Prolif T	C0_1 M2 macrophages	MIF	0.131527	0
C12_Prolif T	C0_1 M2 macrophages	SEMA4	0.00447095	0
C12_Prolif T	C0_1 M2 macrophages	SPP1	0.220475	0
C12_Prolif T	C0_1 M2 macrophages	VISFATIN	0.0118439	0
C12_Prolif T	C11_B cell	CD45	0.0138279	0
C12_Prolif T	C11_B cell	CD99	0.0207739	0.01
C12_Prolif T	C11_B cell	SELPLG	0.00400219	0
C12_Prolif T	C12_Prolif T	CD99	0.0566843	0
C12_Prolif T	C12_Prolif T	CLEC	0.0170931	0.00666667
C12_Prolif T	C12_Prolif T	Cholesterol	0.0254229	0
C12_Prolif T	C12_Prolif T	ICAM	0.00211776	0
C12_Prolif T	C12_Prolif T	IL16	0.00111961	0
C12_Prolif T	C12_Prolif T	PARs	0.0103652	0
C12_Prolif T	C12_Prolif T	SELPLG	0.0215913	0
C12_Prolif T	C12_Prolif T	SPP1	0.070151	0
C12_Prolif T	C13_CD4 T	CD99	0.0285806	0
C12_Prolif T	C13_CD4 T	CLEC	0.0339868	0
C12_Prolif T	C13_CD4 T	Cholesterol	0.0215913	0
C12_Prolif T	C13_CD4 T	SELPLG	0.00400219	0
C12_Prolif T	C13_CD4 T	SPP1	0.0823146	0
C12_Prolif T	C14_T reg	CCL	0.0170238	0
C12_Prolif T	C14_T reg	CD99	0.0407022	0
C12_Prolif T	C14_T reg	CLEC	0.0393835	0
C12_Prolif T	C14_T reg	Cholesterol	0.029577	0
C12_Prolif T	C14_T reg	ICAM	0.00111961	0
C12_Prolif T	C14_T reg	IL16	0.00111961	0
C12_Prolif T	C14_T reg	SELPLG	0.00632851	0
C12_Prolif T	C14_T reg	SPP1	0.174486	0
C12_Prolif T	C15_CD8 T	CLEC	0.0269992	0
C12_Prolif T	C15_CD8 T	Cholesterol	0.0215913	0
C12_Prolif T	C15_CD8 T	MHC-I	0.0853403	0
C12_Prolif T	C15_CD8 T	SPP1	0.0953507	0.04
C12_Prolif T	C16_CD8 cytox	CD99	0.0407022	0
C12_Prolif T	C16_CD8 cytox	CLEC	0.0437779	0
C12_Prolif T	C16_CD8 cytox	Cholesterol	0.0264257	0
C12_Prolif T	C16_CD8 cytox	ICAM	0.00140913	0
C12_Prolif T	C16_CD8 cytox	LCK	0.0372091	0
C12_Prolif T	C16_CD8 cytox	MHC-I	0.830176	0
C12_Prolif T	C16_CD8 cytox	Prostaglandin	0.00400219	0
C12_Prolif T	C16_CD8 cytox	SPP1	0.0705419	0
C12_Prolif T	C17_NK	CD99	0.00814012	0
C12_Prolif T	C17_NK	CLEC	0.128432	0
C12_Prolif T	C17_NK	Cholesterol	0.0158188	0
C12_Prolif T	C17_NK	MHC-I	0.23528	0
C12_Prolif T	C17_NK	SPP1	0.18585	0
C12_Prolif T	C1_0 M1 macrophages	ANNEXIN	0.00611799	0
C12_Prolif T	C1_0 M1 macrophages	CD6	0.029577	0
C12_Prolif T	C1_0 M1 macrophages	CD96	0.00111961	0
C12_Prolif T	C1_0 M1 macrophages	CD99	0.0574946	0
C12_Prolif T	C1_0 M1 macrophages	IL16	0.00111961	0
C12_Prolif T	C1_0 M1 macrophages	MIF	0.14274	0
C12_Prolif T	C1_0 M1 macrophages	Prostaglandin	0.0335675	0
C12_Prolif T	C1_0 M1 macrophages	SEMA4	0.00223923	0
C12_Prolif T	C1_0 M1 macrophages	SPP1	0.178443	0
C12_Prolif T	C1_1 M1 macrophages	CD46	0.00177338	0
C12_Prolif T	C1_1 M1 macrophages	CD6	0.0304178	0
C12_Prolif T	C1_1 M1 macrophages	CD96	0.00111961	0
C12_Prolif T	C1_1 M1 macrophages	CD99	0.0367207	0
C12_Prolif T	C1_1 M1 macrophages	IL16	0.00111961	0
C12_Prolif T	C1_1 M1 macrophages	MHC-I	0.00400219	0
C12_Prolif T	C1_1 M1 macrophages	Prostaglandin	0.0304178	0
C12_Prolif T	C1_1 M1 macrophages	SEMA4	0.00223923	0
C12_Prolif T	C1_1 M1 macrophages	SPP1	0.211866	0.0133333
C12_Prolif T	C2_0 M2 macrophages	ANNEXIN	0.00611799	0.02
C12_Prolif T	C2_0 M2 macrophages	CCL	0.0584571	0
C12_Prolif T	C2_0 M2 macrophages	CD45	0.0714999	0
C12_Prolif T	C2_0 M2 macrophages	CD46	0.00111961	0
C12_Prolif T	C2_0 M2 macrophages	CD6	0.0203514	0
C12_Prolif T	C2_0 M2 macrophages	CD99	0.0571612	0
C12_Prolif T	C2_0 M2 macrophages	CypA	0.0645447	0
C12_Prolif T	C2_0 M2 macrophages	IL16	0.00111961	0
C12_Prolif T	C2_0 M2 macrophages	MIF	0.145477	0
C12_Prolif T	C2_0 M2 macrophages	Prostaglandin	0.029577	0
C12_Prolif T	C2_0 M2 macrophages	SPP1	0.252604	0
C12_Prolif T	C2_0 M2 macrophages	VISFATIN	0.010697	0
C12_Prolif T	C3_0 M2 macrophages	ANNEXIN	0.0734432	0
C12_Prolif T	C3_0 M2 macrophages	CCL	0.0428496	0
C12_Prolif T	C3_0 M2 macrophages	CD45	0.060406	0
C12_Prolif T	C3_0 M2 macrophages	CD6	0.0254229	0
C12_Prolif T	C3_0 M2 macrophages	CD99	0.0799799	0
C12_Prolif T	C3_0 M2 macrophages	CypA	0.0625559	0
C12_Prolif T	C3_0 M2 macrophages	ICAM	0.00339353	0
C12_Prolif T	C3_0 M2 macrophages	IL16	0.00111961	0
C12_Prolif T	C3_0 M2 macrophages	MHC-I	0.00632851	0
C12_Prolif T	C3_0 M2 macrophages	MIF	0.140176	0
C12_Prolif T	C3_0 M2 macrophages	Prostaglandin	0.00400219	0.02
C12_Prolif T	C3_0 M2 macrophages	SEMA4	0.00223923	0
C12_Prolif T	C3_0 M2 macrophages	SPP1	0.258622	0
C12_Prolif T	C3_0 M2 macrophages	VISFATIN	0.0114101	0
C12_Prolif T	C3_1 Monocytes	ANNEXIN	0.114848	0.0025
C12_Prolif T	C3_1 Monocytes	CCL	0.0584571	0
C12_Prolif T	C3_1 Monocytes	CD46	0.00111961	0
C12_Prolif T	C3_1 Monocytes	CD6	0.0158188	0
C12_Prolif T	C3_1 Monocytes	CD99	0.0628353	0
C12_Prolif T	C3_1 Monocytes	ICAM	0.00726988	0
C12_Prolif T	C3_1 Monocytes	IL16	0.00400219	0
C12_Prolif T	C3_1 Monocytes	MHC-I	0.029577	0
C12_Prolif T	C3_1 Monocytes	MIF	0.154505	0
C12_Prolif T	C3_1 Monocytes	SELPLG	0.00400219	0
C12_Prolif T	C3_1 Monocytes	SEMA4	0.00335134	0
C12_Prolif T	C3_1 Monocytes	SPP1	0.350192	0
C12_Prolif T	C3_1 Monocytes	VISFATIN	0.0207473	0.04
C12_Prolif T	C4_0 DC	ANNEXIN	0.0456222	0
C12_Prolif T	C4_0 DC	CD45	0.100332	0
C12_Prolif T	C4_0 DC	CD6	0.0264257	0
C12_Prolif T	C4_0 DC	CD99	0.0403094	0
C12_Prolif T	C4_0 DC	ICAM	0.00307746	0
C12_Prolif T	C4_0 DC	IL16	0.00400219	0
C12_Prolif T	C4_0 DC	MIF	0.161998	0
C12_Prolif T	C4_0 DC	SELPLG	0.00400219	0
C12_Prolif T	C4_0 DC	SEMA4	0.00223923	0
C12_Prolif T	C4_0 DC	SPP1	0.0848905	0.015
C12_Prolif T	C5_0 DC	ANNEXIN	0.0215913	0
C12_Prolif T	C5_0 DC	CD45	0.100861	0
C12_Prolif T	C5_0 DC	CD6	0.029577	0
C12_Prolif T	C5_0 DC	CD99	0.00814012	0
C12_Prolif T	C5_0 DC	IL16	0.00223672	0
C12_Prolif T	C5_0 DC	MIF	0.271007	0.01
C12_Prolif T	C5_0 DC	Prostaglandin	0.0285806	0
C12_Prolif T	C5_0 DC	SEMA4	0.00111961	0
C12_Prolif T	C5_0 DC	SPP1	0.139143	0
C12_Prolif T	C5_1 DC	CD45	0.130507	0
C12_Prolif T	C5_1 DC	CD6	0.0304178	0
C12_Prolif T	C5_1 DC	FLT3	0.00111961	0
C12_Prolif T	C5_1 DC	SPP1	0.174976	0
C12_Prolif T	C6_0 Epithelial-like cells	CD45	0.0541755	0
C12_Prolif T	C6_0 Epithelial-like cells	CD6	0.0203168	0
C12_Prolif T	C6_0 Epithelial-like cells	CD99	0.0480583	0
C12_Prolif T	C6_0 Epithelial-like cells	IL16	0.00111961	0
C12_Prolif T	C6_0 Epithelial-like cells	MIF	0.126285	0.02
C12_Prolif T	C6_0 Epithelial-like cells	Prostaglandin	0.0264257	0.04
C12_Prolif T	C6_0 Epithelial-like cells	SPP1	0.170854	0
C12_Prolif T	C6_1 M2 macrophages	CD6	0.0209717	0
C12_Prolif T	C6_1 M2 macrophages	CD99	0.0240291	0
C12_Prolif T	C6_1 M2 macrophages	IL16	0.00111961	0
C12_Prolif T	C6_1 M2 macrophages	MIF	0.289113	0.02
C12_Prolif T	C6_1 M2 macrophages	Prostaglandin	0.0415171	0
C12_Prolif T	C6_1 M2 macrophages	SEMA4	0.00111961	0
C12_Prolif T	C6_1 M2 macrophages	SPP1	0.192771	0
C12_Prolif T	C7_0 M2 macrophages	ANNEXIN	0.0157802	0.005
C12_Prolif T	C7_0 M2 macrophages	CCL	0.0754809	0
C12_Prolif T	C7_0 M2 macrophages	CD45	0.0655158	0
C12_Prolif T	C7_0 M2 macrophages	CD46	0.00177338	0
C12_Prolif T	C7_0 M2 macrophages	CD6	0.0342048	0
C12_Prolif T	C7_0 M2 macrophages	CD99	0.0888979	0
C12_Prolif T	C7_0 M2 macrophages	CypA	0.0760795	0
C12_Prolif T	C7_0 M2 macrophages	ICAM	0.00743229	0
C12_Prolif T	C7_0 M2 macrophages	IL16	0.00335134	0
C12_Prolif T	C7_0 M2 macrophages	MHC-I	0.00400219	0
C12_Prolif T	C7_0 M2 macrophages	MIF	0.149597	0
C12_Prolif T	C7_0 M2 macrophages	Prostaglandin	0.029577	0
C12_Prolif T	C7_0 M2 macrophages	SEMA4	0.00111961	0
C12_Prolif T	C7_0 M2 macrophages	SPP1	0.302532	0
C12_Prolif T	C7_0 M2 macrophages	VISFATIN	0.010998	0
C12_Prolif T	C7_1 M2 macrophages	ANNEXIN	0.0096622	0.04
C12_Prolif T	C7_1 M2 macrophages	CCL	0.0905876	0
C12_Prolif T	C7_1 M2 macrophages	CD46	0.00111961	0.03
C12_Prolif T	C7_1 M2 macrophages	CD6	0.0485115	0
C12_Prolif T	C7_1 M2 macrophages	CD99	0.113999	0
C12_Prolif T	C7_1 M2 macrophages	CypA	0.0769955	0
C12_Prolif T	C7_1 M2 macrophages	ICAM	0.00340446	0
C12_Prolif T	C7_1 M2 macrophages	IL16	0.00400219	0
C12_Prolif T	C7_1 M2 macrophages	MHC-I	0.00158967	0
C12_Prolif T	C7_1 M2 macrophages	SEMA4	0.00447095	0
C12_Prolif T	C7_1 M2 macrophages	SPP1	0.245781	0.002
C12_Prolif T	C9_0 DC	ANNEXIN	0.0096622	0
C12_Prolif T	C9_0 DC	CD45	0.15369	0
C12_Prolif T	C9_0 DC	CD46	0.00111961	0
C12_Prolif T	C9_0 DC	CD6	0.0420964	0
C12_Prolif T	C9_0 DC	CD96	0.00111961	0
C12_Prolif T	C9_0 DC	CypA	0.0486896	0.02
C12_Prolif T	C9_0 DC	FLT3	0.00177338	0
C12_Prolif T	C9_0 DC	MIF	0.153261	0
C12_Prolif T	C9_0 DC	SPP1	0.0958197	0
C13_CD4 T	C0_0 M2 macrophages	ANNEXIN	0.0220814	0
C13_CD4 T	C0_0 M2 macrophages	CCL	0.0106693	0
C13_CD4 T	C0_0 M2 macrophages	CD45	0.0930335	0
C13_CD4 T	C0_0 M2 macrophages	CD6	0.0086751	0
C13_CD4 T	C0_0 M2 macrophages	CD99	0.0508457	0
C13_CD4 T	C0_0 M2 macrophages	CypA	0.0772883	0
C13_CD4 T	C0_0 M2 macrophages	ICAM	0.00381018	0
C13_CD4 T	C0_0 M2 macrophages	MHC-I	0.00400219	0
C13_CD4 T	C0_0 M2 macrophages	MHC-II	0.0300196	0
C13_CD4 T	C0_0 M2 macrophages	MIF	0.13878	0
C13_CD4 T	C0_0 M2 macrophages	Prostaglandin	0.00400219	0.01
C13_CD4 T	C0_0 M2 macrophages	SPP1	0.20266	0
C13_CD4 T	C0_0 M2 macrophages	TGFb	0.00255566	0
C13_CD4 T	C0_0 M2 macrophages	VISFATIN	0.0246187	0
C13_CD4 T	C0_1 M2 macrophages	ANNEXIN	0.0220814	0
C13_CD4 T	C0_1 M2 macrophages	CCL	0.00446346	0
C13_CD4 T	C0_1 M2 macrophages	CD45	0.0590437	0
C13_CD4 T	C0_1 M2 macrophages	CD6	0.00722395	0
C13_CD4 T	C0_1 M2 macrophages	CD99	0.0203514	0
C13_CD4 T	C0_1 M2 macrophages	CypA	0.0613515	0
C13_CD4 T	C0_1 M2 macrophages	ICAM	0.00307746	0
C13_CD4 T	C0_1 M2 macrophages	MHC-I	0.00400219	0
C13_CD4 T	C0_1 M2 macrophages	MHC-II	0.0300196	0
C13_CD4 T	C0_1 M2 macrophages	MIF	0.266286	0
C13_CD4 T	C0_1 M2 macrophages	SPP1	0.164513	0
C13_CD4 T	C0_1 M2 macrophages	VISFATIN	0.0141208	0
C13_CD4 T	C11_B cell	CD45	0.0130333	0
C13_CD4 T	C11_B cell	SELPLG	0.00111961	0
C13_CD4 T	C12_Prolif T	CD99	0.0285806	0
C13_CD4 T	C12_Prolif T	CLEC	0.0104113	0
C13_CD4 T	C12_Prolif T	Cholesterol	0.0114015	0
C13_CD4 T	C12_Prolif T	ICAM	0.00211776	0
C13_CD4 T	C12_Prolif T	SELPLG	0.00611799	0
C13_CD4 T	C12_Prolif T	SPP1	0.0519878	0.03
C13_CD4 T	C13_CD4 T	CLEC	0.0242496	0.00333333
C13_CD4 T	C13_CD4 T	Cholesterol	0.0096622	0
C13_CD4 T	C13_CD4 T	SELPLG	0.00111961	0
C13_CD4 T	C13_CD4 T	SPP1	0.0612093	0
C13_CD4 T	C14_T reg	CD99	0.0203514	0
C13_CD4 T	C14_T reg	CLEC	0.0240004	0
C13_CD4 T	C14_T reg	Cholesterol	0.0132958	0
C13_CD4 T	C14_T reg	ICAM	0.00111961	0
C13_CD4 T	C14_T reg	SELPLG	0.00177338	0
C13_CD4 T	C14_T reg	SPP1	0.0539287	0.03
C13_CD4 T	C15_CD8 T	CLEC	0.0192566	0
C13_CD4 T	C15_CD8 T	Cholesterol	0.0096622	0
C13_CD4 T	C15_CD8 T	MHC-I	0.0850215	0
C13_CD4 T	C16_CD8 cytox	ADGRE	0.0142008	0
C13_CD4 T	C16_CD8 cytox	CD99	0.0203514	0
C13_CD4 T	C16_CD8 cytox	CLEC	0.0312523	0
C13_CD4 T	C16_CD8 cytox	Cholesterol	0.011858	0
C13_CD4 T	C16_CD8 cytox	ICAM	0.00140913	0
C13_CD4 T	C16_CD8 cytox	LCK	0.00622479	0
C13_CD4 T	C16_CD8 cytox	MHC-I	0.821148	0
C13_CD4 T	C16_CD8 cytox	Prostaglandin	0.00400219	0
C13_CD4 T	C16_CD8 cytox	SPP1	0.0522832	0.02
C13_CD4 T	C17_NK	ADGRE	0.0254726	0
C13_CD4 T	C17_NK	CD99	0.00400219	0
C13_CD4 T	C17_NK	CLEC	0.0921176	0
C13_CD4 T	C17_NK	Cholesterol	0.007056	0
C13_CD4 T	C17_NK	MHC-I	0.252988	0
C13_CD4 T	C1_0 M1 macrophages	ADGRE	0.0215913	0
C13_CD4 T	C1_0 M1 macrophages	ANNEXIN	0.00446346	0
C13_CD4 T	C1_0 M1 macrophages	CD6	0.00843008	0
C13_CD4 T	C1_0 M1 macrophages	CD99	0.0142825	0
C13_CD4 T	C1_0 M1 macrophages	MIF	0.279088	0
C13_CD4 T	C1_0 M1 macrophages	Prostaglandin	0.0335675	0
C13_CD4 T	C1_0 M1 macrophages	SPP1	0.057508	0
C13_CD4 T	C1_1 M1 macrophages	ADGRE	0.0328439	0
C13_CD4 T	C1_1 M1 macrophages	CD46	0.00177338	0
C13_CD4 T	C1_1 M1 macrophages	CD6	0.0086751	0
C13_CD4 T	C1_1 M1 macrophages	MHC-I	0.00400219	0
C13_CD4 T	C1_1 M1 macrophages	Prostaglandin	0.0304178	0
C13_CD4 T	C1_1 M1 macrophages	SPP1	0.0845855	0
C13_CD4 T	C2_0 M2 macrophages	ANNEXIN	0.00446346	0.03
C13_CD4 T	C2_0 M2 macrophages	CCL	0.00400219	0.01
C13_CD4 T	C2_0 M2 macrophages	CD45	0.0676181	0
C13_CD4 T	C2_0 M2 macrophages	CD46	0.00111961	0
C13_CD4 T	C2_0 M2 macrophages	CD6	0.00576142	0
C13_CD4 T	C2_0 M2 macrophages	CD99	0.0142008	0
C13_CD4 T	C2_0 M2 macrophages	CypA	0.0519242	0
C13_CD4 T	C2_0 M2 macrophages	MIF	0.155163	0
C13_CD4 T	C2_0 M2 macrophages	Prostaglandin	0.029577	0
C13_CD4 T	C2_0 M2 macrophages	SPP1	0.190282	0
C13_CD4 T	C2_0 M2 macrophages	VISFATIN	0.0127562	0
C13_CD4 T	C3_0 M2 macrophages	ADGRE	0.0142008	0.01
C13_CD4 T	C3_0 M2 macrophages	ANNEXIN	0.0538528	0
C13_CD4 T	C3_0 M2 macrophages	CD45	0.0570895	0
C13_CD4 T	C3_0 M2 macrophages	CD6	0.00722395	0
C13_CD4 T	C3_0 M2 macrophages	CD99	0.0400115	0
C13_CD4 T	C3_0 M2 macrophages	CypA	0.0503034	0
C13_CD4 T	C3_0 M2 macrophages	ICAM	0.00339353	0
C13_CD4 T	C3_0 M2 macrophages	MHC-I	0.00632851	0
C13_CD4 T	C3_0 M2 macrophages	MIF	0.274918	0.005
C13_CD4 T	C3_0 M2 macrophages	Prostaglandin	0.00400219	0.02
C13_CD4 T	C3_0 M2 macrophages	SPP1	0.194797	0
C13_CD4 T	C3_0 M2 macrophages	VISFATIN	0.0136047	0
C13_CD4 T	C3_1 Monocytes	ANNEXIN	0.0847043	0.005
C13_CD4 T	C3_1 Monocytes	CD46	0.00111961	0
C13_CD4 T	C3_1 Monocytes	CD6	0.00446346	0
C13_CD4 T	C3_1 Monocytes	CD99	0.0142008	0
C13_CD4 T	C3_1 Monocytes	ICAM	0.00726988	0
C13_CD4 T	C3_1 Monocytes	MHC-I	0.029577	0
C13_CD4 T	C3_1 Monocytes	MHC-II	0.0300196	0.02
C13_CD4 T	C3_1 Monocytes	MIF	0.296419	0
C13_CD4 T	C3_1 Monocytes	SELPLG	0.00111961	0
C13_CD4 T	C3_1 Monocytes	SPP1	0.264883	0
C13_CD4 T	C3_1 Monocytes	VISFATIN	0.0246929	0.03
C13_CD4 T	C4_0 DC	ADGRE	0.0142008	0
C13_CD4 T	C4_0 DC	ANNEXIN	0.0334368	0
C13_CD4 T	C4_0 DC	CD45	0.0950456	0
C13_CD4 T	C4_0 DC	CD6	0.00751445	0
C13_CD4 T	C4_0 DC	CD99	0.00800438	0.02
C13_CD4 T	C4_0 DC	ICAM	0.00307746	0
C13_CD4 T	C4_0 DC	MHC-II	0.0300196	0
C13_CD4 T	C4_0 DC	MIF	0.301858	0
C13_CD4 T	C4_0 DC	SELPLG	0.00111961	0
C13_CD4 T	C5_0 DC	ANNEXIN	0.0158188	0
C13_CD4 T	C5_0 DC	CD45	0.0955488	0
C13_CD4 T	C5_0 DC	CD6	0.00843008	0
C13_CD4 T	C5_0 DC	CD99	0.00400219	0.04
C13_CD4 T	C5_0 DC	MIF	0.289265	0
C13_CD4 T	C5_0 DC	Prostaglandin	0.0285806	0
C13_CD4 T	C5_0 DC	SPP1	0.105136	0
C13_CD4 T	C5_1 DC	CD45	0.123849	0
C13_CD4 T	C5_1 DC	CD6	0.0086751	0
C13_CD4 T	C5_1 DC	FLT3	0.00111961	0
C13_CD4 T	C5_1 DC	MIF	0.130045	0.01
C13_CD4 T	C6_0 Epithelial-like cells	CD45	0.0511824	0
C13_CD4 T	C6_0 Epithelial-like cells	CD6	0.00575149	0
C13_CD4 T	C6_0 Epithelial-like cells	CD99	0.0119112	0
C13_CD4 T	C6_0 Epithelial-like cells	MIF	0.134895	0
C13_CD4 T	C6_0 Epithelial-like cells	Prostaglandin	0.0264257	0.01
C13_CD4 T	C6_0 Epithelial-like cells	SPP1	0.128007	0.005
C13_CD4 T	C6_1 M2 macrophages	CD6	0.00593974	0
C13_CD4 T	C6_1 M2 macrophages	CD99	0.0119112	0
C13_CD4 T	C6_1 M2 macrophages	MIF	0.30838	0.005
C13_CD4 T	C6_1 M2 macrophages	Prostaglandin	0.0415171	0
C13_CD4 T	C6_1 M2 macrophages	SPP1	0.119651	0
C13_CD4 T	C7_0 M2 macrophages	ANNEXIN	0.0115195	0.005
C13_CD4 T	C7_0 M2 macrophages	CCL	0.00223923	0
C13_CD4 T	C7_0 M2 macrophages	CD45	0.0619373	0
C13_CD4 T	C7_0 M2 macrophages	CD46	0.00177338	0
C13_CD4 T	C7_0 M2 macrophages	CD6	0.00978245	0
C13_CD4 T	C7_0 M2 macrophages	CD99	0.044544	0
C13_CD4 T	C7_0 M2 macrophages	CypA	0.0613515	0
C13_CD4 T	C7_0 M2 macrophages	ICAM	0.00743229	0
C13_CD4 T	C7_0 M2 macrophages	MHC-I	0.00400219	0
C13_CD4 T	C7_0 M2 macrophages	MHC-II	0.0132719	0.01
C13_CD4 T	C7_0 M2 macrophages	MIF	0.159506	0
C13_CD4 T	C7_0 M2 macrophages	Prostaglandin	0.029577	0
C13_CD4 T	C7_0 M2 macrophages	SPP1	0.228713	0
C13_CD4 T	C7_0 M2 macrophages	VISFATIN	0.0131144	0
C13_CD4 T	C7_1 M2 macrophages	ADGRE	0.0222586	0.02
C13_CD4 T	C7_1 M2 macrophages	CD46	0.00111961	0.03
C13_CD4 T	C7_1 M2 macrophages	CD6	0.0140224	0
C13_CD4 T	C7_1 M2 macrophages	CD99	0.0575254	0.015
C13_CD4 T	C7_1 M2 macrophages	CypA	0.0621021	0.04
C13_CD4 T	C7_1 M2 macrophages	ICAM	0.00340446	0
C13_CD4 T	C7_1 M2 macrophages	MHC-I	0.00158967	0
C13_CD4 T	C7_1 M2 macrophages	SPP1	0.0923307	0.005
C13_CD4 T	C9_0 DC	ANNEXIN	0.007056	0
C13_CD4 T	C9_0 DC	CD45	0.146048	0
C13_CD4 T	C9_0 DC	CD46	0.00111961	0
C13_CD4 T	C9_0 DC	CD6	0.0121101	0
C13_CD4 T	C9_0 DC	FLT3	0.00177338	0
C13_CD4 T	C9_0 DC	MIF	0.163366	0
C13_CD4 T	C9_0 DC	SPP1	0.0715216	0
C14_T reg	C0_0 M2 macrophages	ANNEXIN	0.00111961	0
C14_T reg	C0_0 M2 macrophages	CCL	0.0106693	0
C14_T reg	C0_0 M2 macrophages	CD45	0.10378	0
C14_T reg	C0_0 M2 macrophages	CD6	0.0304178	0
C14_T reg	C0_0 M2 macrophages	CD99	0.0725103	0
C14_T reg	C0_0 M2 macrophages	CypA	0.0826798	0
C14_T reg	C0_0 M2 macrophages	ICAM	0.00381018	0
C14_T reg	C0_0 M2 macrophages	IL16	0.00400219	0
C14_T reg	C0_0 M2 macrophages	MHC-I	0.00400219	0
C14_T reg	C0_0 M2 macrophages	MHC-II	0.0487079	0
C14_T reg	C0_0 M2 macrophages	MIF	0.12996	0
C14_T reg	C0_0 M2 macrophages	Prostaglandin	0.00446346	0.01
C14_T reg	C0_0 M2 macrophages	SEMA4	0.00447095	0
C14_T reg	C0_0 M2 macrophages	SPP1	0.0110397	0.01
C14_T reg	C0_0 M2 macrophages	TGFb	0.0126737	0
C14_T reg	C0_0 M2 macrophages	VISFATIN	0.0246187	0
C14_T reg	C0_1 M2 macrophages	ANNEXIN	0.00111961	0
C14_T reg	C0_1 M2 macrophages	CCL	0.00446346	0
C14_T reg	C0_1 M2 macrophages	CD45	0.0659586	0
C14_T reg	C0_1 M2 macrophages	CD6	0.0254229	0
C14_T reg	C0_1 M2 macrophages	CD99	0.0494387	0
C14_T reg	C0_1 M2 macrophages	CypA	0.0657104	0
C14_T reg	C0_1 M2 macrophages	ICAM	0.00307746	0
C14_T reg	C0_1 M2 macrophages	IL16	0.00400219	0
C14_T reg	C0_1 M2 macrophages	MHC-I	0.00400219	0
C14_T reg	C0_1 M2 macrophages	MHC-II	0.0487079	0
C14_T reg	C0_1 M2 macrophages	MIF	0.131527	0
C14_T reg	C0_1 M2 macrophages	SEMA4	0.00447095	0
C14_T reg	C0_1 M2 macrophages	SPP1	0.00795881	0
C14_T reg	C0_1 M2 macrophages	TGFb	0.0049884	0
C14_T reg	C0_1 M2 macrophages	VISFATIN	0.0141208	0
C14_T reg	C11_B cell	CD45	0.0146435	0
C14_T reg	C11_B cell	SELPLG	0.00111961	0
C14_T reg	C12_Prolif T	CD99	0.0407022	0
C14_T reg	C12_Prolif T	CLEC	0.0116891	0
C14_T reg	C12_Prolif T	ICAM	0.00211776	0.01
C14_T reg	C12_Prolif T	IL16	0.00111961	0
C14_T reg	C12_Prolif T	SELPLG	0.00611799	0
C14_T reg	C13_CD4 T	CD99	0.0203514	0
C14_T reg	C13_CD4 T	CLEC	0.0267788	0.00333333
C14_T reg	C13_CD4 T	SELPLG	0.00111961	0
C14_T reg	C14_T reg	CD99	0.0290873	0
C14_T reg	C14_T reg	CLEC	0.026927	0
C14_T reg	C14_T reg	ICAM	0.00111961	0
C14_T reg	C14_T reg	IL16	0.00111961	0
C14_T reg	C14_T reg	SELPLG	0.00177338	0
C14_T reg	C15_CD8 T	CLEC	0.0212696	0
C14_T reg	C15_CD8 T	MHC-I	0.0920859	0
C14_T reg	C16_CD8 cytox	CD99	0.0290873	0
C14_T reg	C16_CD8 cytox	CLEC	0.0345016	0
C14_T reg	C16_CD8 cytox	ICAM	0.00140913	0
C14_T reg	C16_CD8 cytox	LCK	0.0238238	0
C14_T reg	C16_CD8 cytox	MHC-I	0.883836	0
C14_T reg	C16_CD8 cytox	Prostaglandin	0.00446346	0
C14_T reg	C17_NK	ADGRE	0.0114241	0.03
C14_T reg	C17_NK	CD99	0.00576142	0
C14_T reg	C17_NK	CLEC	0.10143	0
C14_T reg	C17_NK	MHC-I	0.27117	0
C14_T reg	C1_0 M1 macrophages	ADGRE	0.0096622	0.01
C14_T reg	C1_0 M1 macrophages	ANNEXIN	0.00111961	0
C14_T reg	C1_0 M1 macrophages	CD6	0.029577	0
C14_T reg	C1_0 M1 macrophages	CD96	0.00111961	0
C14_T reg	C1_0 M1 macrophages	CD99	0.0408711	0
C14_T reg	C1_0 M1 macrophages	IL16	0.00111961	0
C14_T reg	C1_0 M1 macrophages	MIF	0.14274	0
C14_T reg	C1_0 M1 macrophages	Prostaglandin	0.0373086	0
C14_T reg	C1_0 M1 macrophages	SEMA4	0.00223923	0
C14_T reg	C1_0 M1 macrophages	SPP1	0.00692123	0.04
C14_T reg	C1_0 M1 macrophages	TGFb	0.00461484	0
C14_T reg	C1_1 M1 macrophages	CD46	0.00530135	0
C14_T reg	C1_1 M1 macrophages	CD6	0.0304178	0
C14_T reg	C1_1 M1 macrophages	CD96	0.00111961	0
C14_T reg	C1_1 M1 macrophages	CD99	0.0261128	0.025
C14_T reg	C1_1 M1 macrophages	IL16	0.00111961	0
C14_T reg	C1_1 M1 macrophages	MHC-I	0.00400219	0
C14_T reg	C1_1 M1 macrophages	Prostaglandin	0.0338202	0
C14_T reg	C1_1 M1 macrophages	SEMA4	0.00223923	0
C14_T reg	C2_0 M2 macrophages	ANNEXIN	0.00111961	0.03
C14_T reg	C2_0 M2 macrophages	CCL	0.00400219	0.01
C14_T reg	C2_0 M2 macrophages	CD45	0.0754567	0
C14_T reg	C2_0 M2 macrophages	CD46	0.00335134	0
C14_T reg	C2_0 M2 macrophages	CD6	0.0203514	0
C14_T reg	C2_0 M2 macrophages	CD99	0.0407028	0
C14_T reg	C2_0 M2 macrophages	CypA	0.055653	0
C14_T reg	C2_0 M2 macrophages	IL16	0.00111961	0
C14_T reg	C2_0 M2 macrophages	MIF	0.145477	0
C14_T reg	C2_0 M2 macrophages	Prostaglandin	0.0328886	0
C14_T reg	C2_0 M2 macrophages	SPP1	0.00718256	0.005
C14_T reg	C2_0 M2 macrophages	VISFATIN	0.0127562	0
C14_T reg	C3_0 M2 macrophages	ANNEXIN	0.0096465	0
C14_T reg	C3_0 M2 macrophages	CD45	0.0637911	0
C14_T reg	C3_0 M2 macrophages	CD6	0.0254229	0
C14_T reg	C3_0 M2 macrophages	CD99	0.0571735	0
C14_T reg	C3_0 M2 macrophages	CypA	0.0539224	0
C14_T reg	C3_0 M2 macrophages	ICAM	0.00339353	0
C14_T reg	C3_0 M2 macrophages	IL16	0.00111961	0
C14_T reg	C3_0 M2 macrophages	MHC-I	0.00632851	0
C14_T reg	C3_0 M2 macrophages	MIF	0.140176	0
C14_T reg	C3_0 M2 macrophages	Prostaglandin	0.00446346	0.02
C14_T reg	C3_0 M2 macrophages	SEMA4	0.00223923	0
C14_T reg	C3_0 M2 macrophages	SPP1	0.00383252	0
C14_T reg	C3_0 M2 macrophages	VISFATIN	0.0136047	0
C14_T reg	C3_1 Monocytes	ANNEXIN	0.0199594	0
C14_T reg	C3_1 Monocytes	CD46	0.00335134	0
C14_T reg	C3_1 Monocytes	CD6	0.0158188	0
C14_T reg	C3_1 Monocytes	CD99	0.0447842	0
C14_T reg	C3_1 Monocytes	ICAM	0.00726988	0
C14_T reg	C3_1 Monocytes	IL16	0.00400219	0
C14_T reg	C3_1 Monocytes	MHC-I	0.029577	0
C14_T reg	C3_1 Monocytes	MHC-II	0.0487079	0.02
C14_T reg	C3_1 Monocytes	MIF	0.154505	0
C14_T reg	C3_1 Monocytes	SELPLG	0.00111961	0
C14_T reg	C3_1 Monocytes	SEMA4	0.00335134	0
C14_T reg	C3_1 Monocytes	SPP1	0.00701277	0.04
C14_T reg	C3_1 Monocytes	VISFATIN	0.0246929	0.01
C14_T reg	C4_0 DC	ANNEXIN	0.00400219	0
C14_T reg	C4_0 DC	CD45	0.105703	0
C14_T reg	C4_0 DC	CD6	0.0264257	0
C14_T reg	C4_0 DC	CD99	0.0115228	0
C14_T reg	C4_0 DC	ICAM	0.00307746	0
C14_T reg	C4_0 DC	IL16	0.00400219	0
C14_T reg	C4_0 DC	MHC-II	0.0487079	0
C14_T reg	C4_0 DC	MIF	0.282992	0.015
C14_T reg	C4_0 DC	SELPLG	0.00111961	0
C14_T reg	C4_0 DC	SEMA4	0.00223923	0
C14_T reg	C5_0 DC	CD45	0.106256	0
C14_T reg	C5_0 DC	CD6	0.029577	0
C14_T reg	C5_0 DC	CD99	0.00576142	0
C14_T reg	C5_0 DC	IL16	0.00223672	0
C14_T reg	C5_0 DC	MIF	0.271007	0.015
C14_T reg	C5_0 DC	Prostaglandin	0.0317843	0
C14_T reg	C5_0 DC	SEMA4	0.00111961	0
C14_T reg	C5_1 DC	CD45	0.137247	0
C14_T reg	C5_1 DC	CD6	0.0304178	0
C14_T reg	C5_1 DC	FLT3	0.00111961	0
C14_T reg	C6_0 Epithelial-like cells	CD45	0.0572327	0
C14_T reg	C6_0 Epithelial-like cells	CD6	0.0203168	0
C14_T reg	C6_0 Epithelial-like cells	CD99	0.0170874	0
C14_T reg	C6_0 Epithelial-like cells	IL16	0.00111961	0
C14_T reg	C6_0 Epithelial-like cells	MIF	0.126285	0.01
C14_T reg	C6_0 Epithelial-like cells	Prostaglandin	0.0293951	0
C14_T reg	C6_1 M2 macrophages	CD6	0.0209717	0
C14_T reg	C6_1 M2 macrophages	CD99	0.0170874	0
C14_T reg	C6_1 M2 macrophages	IL16	0.00111961	0
C14_T reg	C6_1 M2 macrophages	MIF	0.289113	0.03
C14_T reg	C6_1 M2 macrophages	Prostaglandin	0.046102	0
C14_T reg	C6_1 M2 macrophages	SEMA4	0.00111961	0.01
C14_T reg	C7_0 M2 macrophages	ANNEXIN	0.00111961	0.01
C14_T reg	C7_0 M2 macrophages	CCL	0.00223923	0
C14_T reg	C7_0 M2 macrophages	CD45	0.0691661	0
C14_T reg	C7_0 M2 macrophages	CD46	0.00530135	0
C14_T reg	C7_0 M2 macrophages	CD6	0.0342048	0
C14_T reg	C7_0 M2 macrophages	CD99	0.0636066	0
C14_T reg	C7_0 M2 macrophages	CypA	0.0657104	0
C14_T reg	C7_0 M2 macrophages	ICAM	0.00743229	0
C14_T reg	C7_0 M2 macrophages	IL16	0.00335134	0
C14_T reg	C7_0 M2 macrophages	MHC-I	0.00400219	0
C14_T reg	C7_0 M2 macrophages	MHC-II	0.0265438	0.035
C14_T reg	C7_0 M2 macrophages	MIF	0.149597	0
C14_T reg	C7_0 M2 macrophages	Prostaglandin	0.037352	0.02
C14_T reg	C7_0 M2 macrophages	SEMA4	0.00111961	0
C14_T reg	C7_0 M2 macrophages	SPP1	0.00369309	0
C14_T reg	C7_0 M2 macrophages	VISFATIN	0.0131144	0
C14_T reg	C7_1 M2 macrophages	CD46	0.00335134	0.02
C14_T reg	C7_1 M2 macrophages	CD6	0.0485115	0
C14_T reg	C7_1 M2 macrophages	CD99	0.0818942	0
C14_T reg	C7_1 M2 macrophages	CypA	0.0665105	0.01
C14_T reg	C7_1 M2 macrophages	ICAM	0.00340446	0
C14_T reg	C7_1 M2 macrophages	IL16	0.00400219	0
C14_T reg	C7_1 M2 macrophages	MHC-I	0.00158967	0
C14_T reg	C7_1 M2 macrophages	SEMA4	0.00447095	0
C14_T reg	C7_1 M2 macrophages	SPP1	0.00310383	0
C14_T reg	C9_0 DC	CD45	0.161405	0
C14_T reg	C9_0 DC	CD46	0.00335134	0
C14_T reg	C9_0 DC	CD6	0.0420964	0
C14_T reg	C9_0 DC	CD96	0.00111961	0
C14_T reg	C9_0 DC	FLT3	0.00177338	0
C14_T reg	C9_0 DC	MIF	0.153261	0
C15_CD8 T	C0_0 M2 macrophages	ANNEXIN	0.019821	0
C15_CD8 T	C0_0 M2 macrophages	ApoE	0.00980233	0.02
C15_CD8 T	C0_0 M2 macrophages	CCL	0.132994	0
C15_CD8 T	C0_0 M2 macrophages	CD45	0.0887496	0
C15_CD8 T	C0_0 M2 macrophages	CD6	0.0086751	0
C15_CD8 T	C0_0 M2 macrophages	CD99	0.0114015	0
C15_CD8 T	C0_0 M2 macrophages	CypA	0.0647155	0
C15_CD8 T	C0_0 M2 macrophages	MHC-I	0.00177338	0
C15_CD8 T	C0_0 M2 macrophages	MHC-II	0.0976626	0
C15_CD8 T	C0_0 M2 macrophages	MIF	0.121788	0.02
C15_CD8 T	C0_0 M2 macrophages	Prostaglandin	0.00177338	0.01
C15_CD8 T	C0_0 M2 macrophages	SPP1	0.201503	0
C15_CD8 T	C0_0 M2 macrophages	TGFb	0.00255566	0
C15_CD8 T	C0_0 M2 macrophages	VISFATIN	0.0273908	0
C15_CD8 T	C0_1 M2 macrophages	ANNEXIN	0.019821	0
C15_CD8 T	C0_1 M2 macrophages	ApoE	0.00611369	0.03
C15_CD8 T	C0_1 M2 macrophages	CCL	0.0610757	0
C15_CD8 T	C0_1 M2 macrophages	CD45	0.0562926	0
C15_CD8 T	C0_1 M2 macrophages	CD6	0.00722395	0
C15_CD8 T	C0_1 M2 macrophages	CD99	0.00910096	0
C15_CD8 T	C0_1 M2 macrophages	CypA	0.0512272	0
C15_CD8 T	C0_1 M2 macrophages	MHC-I	0.00177338	0
C15_CD8 T	C0_1 M2 macrophages	MHC-II	0.0976626	0
C15_CD8 T	C0_1 M2 macrophages	MIF	0.123271	0
C15_CD8 T	C0_1 M2 macrophages	SPP1	0.163562	0.00333333
C15_CD8 T	C0_1 M2 macrophages	VISFATIN	0.0157298	0
C15_CD8 T	C11_B cell	CD45	0.0123977	0
C15_CD8 T	C12_Prolif T	CLEC	0.0107573	0
C15_CD8 T	C12_Prolif T	Cholesterol	0.0114015	0
C15_CD8 T	C12_Prolif T	PARs	0.00177338	0
C15_CD8 T	C12_Prolif T	SPP1	0.0516812	0.03
C15_CD8 T	C13_CD4 T	CLEC	0.0249358	0.00333333
C15_CD8 T	C13_CD4 T	Cholesterol	0.0096622	0
C15_CD8 T	C13_CD4 T	SPP1	0.0608518	0
C15_CD8 T	C14_T reg	CCL	0.007056	0
C15_CD8 T	C14_T reg	CLEC	0.024795	0
C15_CD8 T	C14_T reg	Cholesterol	0.0132958	0
C15_CD8 T	C14_T reg	SPP1	0.0536113	0
C15_CD8 T	C15_CD8 T	CLEC	0.0198024	0
C15_CD8 T	C15_CD8 T	Cholesterol	0.0096622	0
C15_CD8 T	C15_CD8 T	MHC-I	0.076915	0
C15_CD8 T	C16_CD8 cytox	CLEC	0.032135	0
C15_CD8 T	C16_CD8 cytox	Cholesterol	0.011858	0
C15_CD8 T	C16_CD8 cytox	MHC-I	0.746133	0
C15_CD8 T	C16_CD8 cytox	Prostaglandin	0.00177338	0
C15_CD8 T	C16_CD8 cytox	SPP1	0.0519749	0.01
C15_CD8 T	C17_NK	ADGRE	0.0114241	0.03
C15_CD8 T	C17_NK	CD99	0.00177338	0.01
C15_CD8 T	C17_NK	CLEC	0.0946736	0
C15_CD8 T	C17_NK	Cholesterol	0.007056	0
C15_CD8 T	C17_NK	MHC-I	0.228222	0
C15_CD8 T	C1_0 M1 macrophages	ADGRE	0.0096622	0.01
C15_CD8 T	C1_0 M1 macrophages	ANNEXIN	0.00400219	0
C15_CD8 T	C1_0 M1 macrophages	ApoE	0.00898376	0
C15_CD8 T	C1_0 M1 macrophages	CD6	0.00843008	0
C15_CD8 T	C1_0 M1 macrophages	CD99	0.00634467	0
C15_CD8 T	C1_0 M1 macrophages	IL1	0.00111961	0
C15_CD8 T	C1_0 M1 macrophages	MIF	0.133888	0
C15_CD8 T	C1_0 M1 macrophages	SPP1	0.0571708	0
C15_CD8 T	C1_1 M1 macrophages	CD46	0.00177338	0
C15_CD8 T	C1_1 M1 macrophages	CD6	0.0086751	0
C15_CD8 T	C1_1 M1 macrophages	IL1	0.000739824	0
C15_CD8 T	C1_1 M1 macrophages	MHC-I	0.00177338	0
C15_CD8 T	C1_1 M1 macrophages	SPP1	0.0840836	0.01
C15_CD8 T	C2_0 M2 macrophages	ANNEXIN	0.00400219	0.03
C15_CD8 T	C2_0 M2 macrophages	ApoE	0.00964277	0
C15_CD8 T	C2_0 M2 macrophages	CCL	0.054862	0
C15_CD8 T	C2_0 M2 macrophages	CD45	0.0644949	0
C15_CD8 T	C2_0 M2 macrophages	CD46	0.00111961	0
C15_CD8 T	C2_0 M2 macrophages	CD6	0.00576142	0
C15_CD8 T	C2_0 M2 macrophages	CD99	0.00632851	0
C15_CD8 T	C2_0 M2 macrophages	MIF	0.136483	0
C15_CD8 T	C2_0 M2 macrophages	SPP1	0.189213	0
C15_CD8 T	C2_0 M2 macrophages	VISFATIN	0.014212	0
C15_CD8 T	C3_0 M2 macrophages	ANNEXIN	0.0483558	0
C15_CD8 T	C3_0 M2 macrophages	CCL	0.0397749	0
C15_CD8 T	C3_0 M2 macrophages	CD45	0.0544242	0
C15_CD8 T	C3_0 M2 macrophages	CD6	0.00722395	0
C15_CD8 T	C3_0 M2 macrophages	CD99	0.007056	0
C15_CD8 T	C3_0 M2 macrophages	IL1	0.00111961	0
C15_CD8 T	C3_0 M2 macrophages	MHC-I	0.00280784	0
C15_CD8 T	C3_0 M2 macrophages	MIF	0.131459	0
C15_CD8 T	C3_0 M2 macrophages	Prostaglandin	0.00177338	0.02
C15_CD8 T	C3_0 M2 macrophages	SPP1	0.193702	0
C15_CD8 T	C3_0 M2 macrophages	VISFATIN	0.0151558	0
C15_CD8 T	C3_1 Monocytes	ANNEXIN	0.0698552	0
C15_CD8 T	C3_1 Monocytes	CCL	0.054862	0
C15_CD8 T	C3_1 Monocytes	CD46	0.00111961	0
C15_CD8 T	C3_1 Monocytes	CD6	0.00446346	0
C15_CD8 T	C3_1 Monocytes	CD99	0.00632851	0.02
C15_CD8 T	C3_1 Monocytes	IL1	0.00219629	0
C15_CD8 T	C3_1 Monocytes	MHC-I	0.0132958	0
C15_CD8 T	C3_1 Monocytes	MHC-II	0.0976626	0.01
C15_CD8 T	C3_1 Monocytes	MIF	0.145047	0
C15_CD8 T	C3_1 Monocytes	SPP1	0.263414	0
C15_CD8 T	C3_1 Monocytes	VISFATIN	0.0274731	0.02
C15_CD8 T	C4_0 DC	ANNEXIN	0.0300196	0
C15_CD8 T	C4_0 DC	CD45	0.0907789	0
C15_CD8 T	C4_0 DC	CD6	0.00751445	0
C15_CD8 T	C4_0 DC	CD99	0.00177338	0
C15_CD8 T	C4_0 DC	IL1	0.00482096	0
C15_CD8 T	C4_0 DC	MHC-II	0.0976626	0
C15_CD8 T	C4_0 DC	MIF	0.152164	0
C15_CD8 T	C5_0 DC	ANNEXIN	0.0142008	0
C15_CD8 T	C5_0 DC	CD45	0.0912618	0
C15_CD8 T	C5_0 DC	CD6	0.00843008	0
C15_CD8 T	C5_0 DC	IL1	0.012524	0
C15_CD8 T	C5_0 DC	MIF	0.134832	0
C15_CD8 T	C5_0 DC	SPP1	0.104551	0
C15_CD8 T	C5_1 DC	CD45	0.118459	0
C15_CD8 T	C5_1 DC	CD6	0.0086751	0
C15_CD8 T	C5_1 DC	IL1	0.00814012	0
C15_CD8 T	C6_0 Epithelial-like cells	CD45	0.0487787	0
C15_CD8 T	C6_0 Epithelial-like cells	CD6	0.00575149	0
C15_CD8 T	C6_0 Epithelial-like cells	CD99	0.00530135	0.01
C15_CD8 T	C6_0 Epithelial-like cells	IL1	0.00111961	0.03
C15_CD8 T	C6_0 Epithelial-like cells	SPP1	0.127276	0
C15_CD8 T	C6_1 M2 macrophages	CD6	0.00593974	0
C15_CD8 T	C6_1 M2 macrophages	IL1	0.00482096	0.02
C15_CD8 T	C6_1 M2 macrophages	MIF	0.140286	0.04
C15_CD8 T	C6_1 M2 macrophages	SPP1	0.118995	0.01
C15_CD8 T	C7_0 M2 macrophages	ANNEXIN	0.00400219	0.01
C15_CD8 T	C7_0 M2 macrophages	ApoE	0.00899555	0.01
C15_CD8 T	C7_0 M2 macrophages	CCL	0.0742477	0
C15_CD8 T	C7_0 M2 macrophages	CD45	0.0590598	0
C15_CD8 T	C7_0 M2 macrophages	CD46	0.00177338	0
C15_CD8 T	C7_0 M2 macrophages	CD6	0.00978245	0
C15_CD8 T	C7_0 M2 macrophages	CD99	0.00910096	0
C15_CD8 T	C7_0 M2 macrophages	CypA	0.0512272	0
C15_CD8 T	C7_0 M2 macrophages	MHC-I	0.00177338	0
C15_CD8 T	C7_0 M2 macrophages	MHC-II	0.0820013	0
C15_CD8 T	C7_0 M2 macrophages	MIF	0.140389	0
C15_CD8 T	C7_0 M2 macrophages	SPP1	0.227443	0
C15_CD8 T	C7_0 M2 macrophages	VISFATIN	0.0146105	0
C15_CD8 T	C7_1 M2 macrophages	ApoE	0.0170215	0.02
C15_CD8 T	C7_1 M2 macrophages	CCL	0.0891718	0.00833333
C15_CD8 T	C7_1 M2 macrophages	CD46	0.00111961	0.04
C15_CD8 T	C7_1 M2 macrophages	CD6	0.0140224	0
C15_CD8 T	C7_1 M2 macrophages	CD99	0.0148748	0.02
C15_CD8 T	C7_1 M2 macrophages	IL1	0.00138111	0.04
C15_CD8 T	C7_1 M2 macrophages	SPP1	0.0917721	0.0075
C15_CD8 T	C9_0 DC	CD45	0.139846	0
C15_CD8 T	C9_0 DC	CD46	0.00111961	0
C15_CD8 T	C9_0 DC	CD6	0.0121101	0
C15_CD8 T	C9_0 DC	MIF	0.143866	0
C15_CD8 T	C9_0 DC	SPP1	0.0711084	0
C16_CD8 cytox	C0_0 M2 macrophages	ANNEXIN	0.0301489	0
C16_CD8 cytox	C0_0 M2 macrophages	CCL	0.16318	0
C16_CD8 cytox	C0_0 M2 macrophages	CD45	0.108524	0
C16_CD8 cytox	C0_0 M2 macrophages	CD6	0.0086751	0
C16_CD8 cytox	C0_0 M2 macrophages	CD99	0.0725103	0
C16_CD8 cytox	C0_0 M2 macrophages	CypA	0.0812408	0
C16_CD8 cytox	C0_0 M2 macrophages	IL16	0.00400219	0
C16_CD8 cytox	C0_0 M2 macrophages	MHC-I	0.00446346	0
C16_CD8 cytox	C0_0 M2 macrophages	MHC-II	0.0544804	0
C16_CD8 cytox	C0_0 M2 macrophages	MIF	0.12996	0
C16_CD8 cytox	C0_0 M2 macrophages	Prostaglandin	0.00576142	0
C16_CD8 cytox	C0_0 M2 macrophages	SEMA4	0.00447095	0
C16_CD8 cytox	C0_0 M2 macrophages	SPP1	0.0110397	0.01
C16_CD8 cytox	C0_0 M2 macrophages	TGFb	0.0126737	0
C16_CD8 cytox	C0_0 M2 macrophages	VISFATIN	0.00699131	0
C16_CD8 cytox	C0_1 M2 macrophages	ANNEXIN	0.0301489	0
C16_CD8 cytox	C0_1 M2 macrophages	CCL	0.0747932	0
C16_CD8 cytox	C0_1 M2 macrophages	CD45	0.0690168	0
C16_CD8 cytox	C0_1 M2 macrophages	CD6	0.00722395	0
C16_CD8 cytox	C0_1 M2 macrophages	CD99	0.0494387	0
C16_CD8 cytox	C0_1 M2 macrophages	CypA	0.064546	0
C16_CD8 cytox	C0_1 M2 macrophages	IL16	0.00400219	0
C16_CD8 cytox	C0_1 M2 macrophages	MHC-I	0.00446346	0
C16_CD8 cytox	C0_1 M2 macrophages	MHC-II	0.0544804	0
C16_CD8 cytox	C0_1 M2 macrophages	MIF	0.131527	0
C16_CD8 cytox	C0_1 M2 macrophages	SEMA4	0.00447095	0
C16_CD8 cytox	C0_1 M2 macrophages	SPP1	0.00795881	0
C16_CD8 cytox	C0_1 M2 macrophages	TGFb	0.0049884	0
C16_CD8 cytox	C0_1 M2 macrophages	VISFATIN	0.0039794	0
C16_CD8 cytox	C11_B cell	CD45	0.0153616	0
C16_CD8 cytox	C11_B cell	SELPLG	0.00111961	0
C16_CD8 cytox	C12_Prolif T	CD99	0.0407022	0
C16_CD8 cytox	C12_Prolif T	CLEC	0.0254499	0
C16_CD8 cytox	C12_Prolif T	IL16	0.00111961	0
C16_CD8 cytox	C12_Prolif T	PARs	0.00640913	0
C16_CD8 cytox	C12_Prolif T	SELPLG	0.00611799	0
C16_CD8 cytox	C13_CD4 T	CD99	0.0203514	0
C16_CD8 cytox	C13_CD4 T	CLEC	0.0504531	0
C16_CD8 cytox	C13_CD4 T	SELPLG	0.00111961	0
C16_CD8 cytox	C14_T reg	CCL	0.0166065	0
C16_CD8 cytox	C14_T reg	CD99	0.0290873	0
C16_CD8 cytox	C14_T reg	CLEC	0.0584094	0
C16_CD8 cytox	C14_T reg	IL16	0.00111961	0
C16_CD8 cytox	C14_T reg	SELPLG	0.00177338	0
C16_CD8 cytox	C15_CD8 T	CLEC	0.0401293	0
C16_CD8 cytox	C15_CD8 T	MHC-I	0.0917972	0
C16_CD8 cytox	C16_CD8 cytox	ADGRE	0.0142008	0
C16_CD8 cytox	C16_CD8 cytox	CD99	0.0290873	0
C16_CD8 cytox	C16_CD8 cytox	CLEC	0.0648769	0
C16_CD8 cytox	C16_CD8 cytox	LCK	0.0219623	0
C16_CD8 cytox	C16_CD8 cytox	MHC-I	0.884372	0
C16_CD8 cytox	C16_CD8 cytox	Prostaglandin	0.00576142	0
C16_CD8 cytox	C17_NK	ADGRE	0.0254726	0
C16_CD8 cytox	C17_NK	CD99	0.00576142	0
C16_CD8 cytox	C17_NK	CLEC	0.187569	0
C16_CD8 cytox	C17_NK	MHC-I	0.26327	0
C16_CD8 cytox	C1_0 M1 macrophages	ADGRE	0.0215913	0
C16_CD8 cytox	C1_0 M1 macrophages	ANNEXIN	0.00611799	0
C16_CD8 cytox	C1_0 M1 macrophages	CD6	0.00843008	0
C16_CD8 cytox	C1_0 M1 macrophages	CD96	0.00400219	0
C16_CD8 cytox	C1_0 M1 macrophages	CD99	0.0408711	0
C16_CD8 cytox	C1_0 M1 macrophages	IL16	0.00111961	0
C16_CD8 cytox	C1_0 M1 macrophages	MIF	0.14274	0
C16_CD8 cytox	C1_0 M1 macrophages	Prostaglandin	0.0477002	0
C16_CD8 cytox	C1_0 M1 macrophages	SEMA4	0.00223923	0
C16_CD8 cytox	C1_0 M1 macrophages	SPP1	0.00692123	0.04
C16_CD8 cytox	C1_0 M1 macrophages	TGFb	0.00461484	0
C16_CD8 cytox	C1_1 M1 macrophages	ADGRE	0.0328439	0
C16_CD8 cytox	C1_1 M1 macrophages	CD46	0.00530135	0
C16_CD8 cytox	C1_1 M1 macrophages	CD6	0.0086751	0
C16_CD8 cytox	C1_1 M1 macrophages	CD96	0.00400219	0
C16_CD8 cytox	C1_1 M1 macrophages	CD99	0.0261128	0.03
C16_CD8 cytox	C1_1 M1 macrophages	IL16	0.00111961	0
C16_CD8 cytox	C1_1 M1 macrophages	MHC-I	0.00446346	0
C16_CD8 cytox	C1_1 M1 macrophages	Prostaglandin	0.0432839	0
C16_CD8 cytox	C1_1 M1 macrophages	SEMA4	0.00223923	0
C16_CD8 cytox	C2_0 M2 macrophages	ANNEXIN	0.00611799	0.02
C16_CD8 cytox	C2_0 M2 macrophages	CCL	0.0674139	0.00333333
C16_CD8 cytox	C2_0 M2 macrophages	CD45	0.078918	0
C16_CD8 cytox	C2_0 M2 macrophages	CD46	0.00335134	0
C16_CD8 cytox	C2_0 M2 macrophages	CD6	0.00576142	0
C16_CD8 cytox	C2_0 M2 macrophages	CD99	0.0407028	0
C16_CD8 cytox	C2_0 M2 macrophages	CypA	0.0546564	0
C16_CD8 cytox	C2_0 M2 macrophages	IL16	0.00111961	0
C16_CD8 cytox	C2_0 M2 macrophages	MIF	0.145477	0
C16_CD8 cytox	C2_0 M2 macrophages	Prostaglandin	0.0421028	0
C16_CD8 cytox	C2_0 M2 macrophages	SPP1	0.00718256	0.005
C16_CD8 cytox	C2_0 M2 macrophages	VISFATIN	0.00359128	0
C16_CD8 cytox	C3_0 M2 macrophages	ADGRE	0.0142008	0.01
C16_CD8 cytox	C3_0 M2 macrophages	ANNEXIN	0.0734432	0
C16_CD8 cytox	C3_0 M2 macrophages	CCL	0.0418263	0
C16_CD8 cytox	C3_0 M2 macrophages	CD45	0.0667559	0
C16_CD8 cytox	C3_0 M2 macrophages	CD6	0.00722395	0
C16_CD8 cytox	C3_0 M2 macrophages	CD99	0.0571735	0
C16_CD8 cytox	C3_0 M2 macrophages	CypA	0.0529551	0
C16_CD8 cytox	C3_0 M2 macrophages	IL16	0.00111961	0
C16_CD8 cytox	C3_0 M2 macrophages	MHC-I	0.007056	0
C16_CD8 cytox	C3_0 M2 macrophages	MIF	0.140176	0
C16_CD8 cytox	C3_0 M2 macrophages	Prostaglandin	0.00576142	0.01
C16_CD8 cytox	C3_0 M2 macrophages	SEMA4	0.00223923	0
C16_CD8 cytox	C3_0 M2 macrophages	SPP1	0.00383252	0
C16_CD8 cytox	C3_0 M2 macrophages	VISFATIN	0.00383252	0
C16_CD8 cytox	C3_1 Monocytes	ANNEXIN	0.114848	0.0025
C16_CD8 cytox	C3_1 Monocytes	CCL	0.0570832	0
C16_CD8 cytox	C3_1 Monocytes	CD46	0.00335134	0
C16_CD8 cytox	C3_1 Monocytes	CD6	0.00446346	0
C16_CD8 cytox	C3_1 Monocytes	CD99	0.0447842	0
C16_CD8 cytox	C3_1 Monocytes	IL16	0.00400219	0
C16_CD8 cytox	C3_1 Monocytes	MHC-I	0.0328886	0
C16_CD8 cytox	C3_1 Monocytes	MHC-II	0.0544804	0.0133333
C16_CD8 cytox	C3_1 Monocytes	MIF	0.154505	0
C16_CD8 cytox	C3_1 Monocytes	Prostaglandin	0.00576142	0
C16_CD8 cytox	C3_1 Monocytes	SELPLG	0.00111961	0
C16_CD8 cytox	C3_1 Monocytes	SEMA4	0.00335134	0
C16_CD8 cytox	C3_1 Monocytes	SPP1	0.00701277	0.04
C16_CD8 cytox	C3_1 Monocytes	VISFATIN	0.00701277	0.04
C16_CD8 cytox	C4_0 DC	ADGRE	0.0142008	0
C16_CD8 cytox	C4_0 DC	ANNEXIN	0.0456222	0
C16_CD8 cytox	C4_0 DC	CD45	0.110386	0
C16_CD8 cytox	C4_0 DC	CD6	0.00751445	0
C16_CD8 cytox	C4_0 DC	CD99	0.0286102	0.01
C16_CD8 cytox	C4_0 DC	IL16	0.00400219	0
C16_CD8 cytox	C4_0 DC	MHC-II	0.0544804	0
C16_CD8 cytox	C4_0 DC	MIF	0.282992	0
C16_CD8 cytox	C4_0 DC	Prostaglandin	0.0235443	0.02
C16_CD8 cytox	C4_0 DC	SELPLG	0.00111961	0
C16_CD8 cytox	C4_0 DC	SEMA4	0.00223923	0
C16_CD8 cytox	C5_0 DC	ANNEXIN	0.0215913	0
C16_CD8 cytox	C5_0 DC	CD45	0.110961	0
C16_CD8 cytox	C5_0 DC	CD6	0.00843008	0
C16_CD8 cytox	C5_0 DC	CD99	0.00576142	0
C16_CD8 cytox	C5_0 DC	IL16	0.00223672	0
C16_CD8 cytox	C5_0 DC	MIF	0.143735	0
C16_CD8 cytox	C5_0 DC	Prostaglandin	0.0407022	0
C16_CD8 cytox	C5_0 DC	SEMA4	0.00111961	0
C16_CD8 cytox	C5_1 DC	CD45	0.143104	0
C16_CD8 cytox	C5_1 DC	CD6	0.0086751	0
C16_CD8 cytox	C5_1 DC	FLT3	0.00111961	0
C16_CD8 cytox	C6_0 Epithelial-like cells	CD45	0.0599122	0
C16_CD8 cytox	C6_0 Epithelial-like cells	CD6	0.00575149	0
C16_CD8 cytox	C6_0 Epithelial-like cells	CD99	0.0341747	0.02
C16_CD8 cytox	C6_0 Epithelial-like cells	IL16	0.00111961	0
C16_CD8 cytox	C6_0 Epithelial-like cells	MIF	0.126285	0.02
C16_CD8 cytox	C6_0 Epithelial-like cells	Prostaglandin	0.0376688	0
C16_CD8 cytox	C6_1 M2 macrophages	CD6	0.00593974	0
C16_CD8 cytox	C6_1 M2 macrophages	CD99	0.0170874	0
C16_CD8 cytox	C6_1 M2 macrophages	IL16	0.00111961	0
C16_CD8 cytox	C6_1 M2 macrophages	MIF	0.289113	0.02
C16_CD8 cytox	C6_1 M2 macrophages	Prostaglandin	0.0587932	0
C16_CD8 cytox	C6_1 M2 macrophages	SEMA4	0.00111961	0.01
C16_CD8 cytox	C7_0 M2 macrophages	ANNEXIN	0.0157802	0.005
C16_CD8 cytox	C7_0 M2 macrophages	CCL	0.084994	0
C16_CD8 cytox	C7_0 M2 macrophages	CD45	0.0723615	0
C16_CD8 cytox	C7_0 M2 macrophages	CD46	0.00530135	0
C16_CD8 cytox	C7_0 M2 macrophages	CD6	0.00978245	0
C16_CD8 cytox	C7_0 M2 macrophages	CD99	0.0636066	0
C16_CD8 cytox	C7_0 M2 macrophages	CypA	0.064546	0
C16_CD8 cytox	C7_0 M2 macrophages	IL16	0.00335134	0
C16_CD8 cytox	C7_0 M2 macrophages	MHC-I	0.00446346	0
C16_CD8 cytox	C7_0 M2 macrophages	MHC-II	0.031404	0
C16_CD8 cytox	C7_0 M2 macrophages	MIF	0.149597	0
C16_CD8 cytox	C7_0 M2 macrophages	Prostaglandin	0.0478643	0.005
C16_CD8 cytox	C7_0 M2 macrophages	SEMA4	0.00111961	0
C16_CD8 cytox	C7_0 M2 macrophages	SPP1	0.00369309	0
C16_CD8 cytox	C7_0 M2 macrophages	VISFATIN	0.00369309	0
C16_CD8 cytox	C7_1 M2 macrophages	ADGRE	0.0222586	0.01
C16_CD8 cytox	C7_1 M2 macrophages	CCL	0.0979993	0
C16_CD8 cytox	C7_1 M2 macrophages	CD46	0.00335134	0
C16_CD8 cytox	C7_1 M2 macrophages	CD6	0.0140224	0
C16_CD8 cytox	C7_1 M2 macrophages	CD99	0.0818942	0
C16_CD8 cytox	C7_1 M2 macrophages	CypA	0.0653329	0.02
C16_CD8 cytox	C7_1 M2 macrophages	IL16	0.00400219	0
C16_CD8 cytox	C7_1 M2 macrophages	MHC-I	0.00177338	0
C16_CD8 cytox	C7_1 M2 macrophages	SEMA4	0.00447095	0
C16_CD8 cytox	C7_1 M2 macrophages	SPP1	0.00310383	0
C16_CD8 cytox	C7_1 M2 macrophages	TGFb	0.00555258	0.04
C16_CD8 cytox	C9_0 DC	ANNEXIN	0.0096622	0
C16_CD8 cytox	C9_0 DC	CD45	0.168092	0
C16_CD8 cytox	C9_0 DC	CD46	0.00335134	0
C16_CD8 cytox	C9_0 DC	CD6	0.0121101	0
C16_CD8 cytox	C9_0 DC	CD96	0.00400219	0
C16_CD8 cytox	C9_0 DC	FLT3	0.00177338	0
C16_CD8 cytox	C9_0 DC	MIF	0.153261	0
C17_NK	C0_0 M2 macrophages	ANNEXIN	0.00111961	0
C17_NK	C0_0 M2 macrophages	CADM	0.00111961	0
C17_NK	C0_0 M2 macrophages	CCL	0.201555	0
C17_NK	C0_0 M2 macrophages	CD45	0.0904307	0
C17_NK	C0_0 M2 macrophages	CD99	0.00722395	0
C17_NK	C0_0 M2 macrophages	CypA	0.0745117	0
C17_NK	C0_0 M2 macrophages	IFN-II	0.00672243	0
C17_NK	C0_0 M2 macrophages	IL16	0.00400219	0
C17_NK	C0_0 M2 macrophages	LIGHT	0.00798779	0
C17_NK	C0_0 M2 macrophages	MHC-I	0.00400219	0
C17_NK	C0_0 M2 macrophages	MHC-II	0.0538244	0.01
C17_NK	C0_0 M2 macrophages	Prostaglandin	0.00400219	0.01
C17_NK	C0_0 M2 macrophages	SEMA4	0.00447095	0
C17_NK	C0_0 M2 macrophages	SPP1	0.0389817	0.01
C17_NK	C0_0 M2 macrophages	TGFb	0.0129862	0
C17_NK	C0_0 M2 macrophages	THBS	0.0203524	0
C17_NK	C0_0 M2 macrophages	TNF	0.015459	0.015
C17_NK	C0_0 M2 macrophages	VISFATIN	0.0246187	0
C17_NK	C0_1 M2 macrophages	ANNEXIN	0.00111961	0
C17_NK	C0_1 M2 macrophages	CADM	0.00111961	0
C17_NK	C0_1 M2 macrophages	CCL	0.0924678	0
C17_NK	C0_1 M2 macrophages	CD45	0.0573718	0
C17_NK	C0_1 M2 macrophages	CD99	0.00576142	0
C17_NK	C0_1 M2 macrophages	CypA	0.0591107	0
C17_NK	C0_1 M2 macrophages	IFN-II	0.00335804	0
C17_NK	C0_1 M2 macrophages	IL16	0.00400219	0
C17_NK	C0_1 M2 macrophages	LIGHT	0.00798779	0
C17_NK	C0_1 M2 macrophages	MHC-I	0.00400219	0
C17_NK	C0_1 M2 macrophages	MHC-II	0.0538244	0.01
C17_NK	C0_1 M2 macrophages	SEMA4	0.00447095	0
C17_NK	C0_1 M2 macrophages	SPP1	0.0282415	0
C17_NK	C0_1 M2 macrophages	TGFb	0.00521391	0
C17_NK	C0_1 M2 macrophages	THBS	0.0124678	0
C17_NK	C0_1 M2 macrophages	TNF	0.00400219	0
C17_NK	C0_1 M2 macrophages	VISFATIN	0.0141208	0
C17_NK	C11_B cell	CD45	0.0126467	0
C17_NK	C11_B cell	IFN-II	0.00111961	0
C17_NK	C11_B cell	LIGHT	0.00111961	0
C17_NK	C11_B cell	THBS	0.00400219	0
C17_NK	C12_Prolif T	CLEC	0.0148884	0
C17_NK	C12_Prolif T	IL16	0.00111961	0
C17_NK	C12_Prolif T	LIGHT	0.00335134	0
C17_NK	C12_Prolif T	PARs	0.00111961	0
C17_NK	C12_Prolif T	THBS	0.0051218	0
C17_NK	C13_CD4 T	CLEC	0.0317587	0
C17_NK	C13_CD4 T	LIGHT	0.00111961	0
C17_NK	C13_CD4 T	THBS	0.002893	0
C17_NK	C14_T reg	CCL	0.00767143	0
C17_NK	C14_T reg	CLEC	0.0367758	0
C17_NK	C14_T reg	IL16	0.00111961	0
C17_NK	C14_T reg	LIGHT	0.00111961	0
C17_NK	C14_T reg	THBS	0.00383956	0
C17_NK	C15_CD8 T	CLEC	0.0252524	0
C17_NK	C15_CD8 T	MHC-I	0.0799183	0
C17_NK	C16_CD8 cytox	CLEC	0.0408559	0
C17_NK	C16_CD8 cytox	LCK	0.00622479	0
C17_NK	C16_CD8 cytox	LIGHT	0.00111961	0
C17_NK	C16_CD8 cytox	MHC-I	0.779524	0
C17_NK	C16_CD8 cytox	Prostaglandin	0.00400219	0
C17_NK	C16_CD8 cytox	THBS	0.00111961	0
C17_NK	C17_NK	ADGRE	0.0114241	0.03
C17_NK	C17_NK	CD99	0.00111961	0.01
C17_NK	C17_NK	CLEC	0.118585	0
C17_NK	C17_NK	MHC-I	0.228222	0
C17_NK	C17_NK	THBS	0.00111961	0
C17_NK	C1_0 M1 macrophages	ADGRE	0.0096622	0.01
C17_NK	C1_0 M1 macrophages	ANNEXIN	0.00111961	0
C17_NK	C1_0 M1 macrophages	CADM	0.00400219	0
C17_NK	C1_0 M1 macrophages	CD96	0.00111961	0
[truncated: 5,839 more rows]

## Sheet: Outgoing cell type patterns
CellGroup	Pattern	Contribution
C3_1 Monocytes	Pattern 1	0.600825
C1_0 M1 macrophages	Pattern 1	8.1647e-11
C1_1 M1 macrophages	Pattern 1	8.08872e-11
C0_0 M2 macrophages	Pattern 1	1
C0_1 M2 macrophages	Pattern 1	0.61933
C2_0 M2 macrophages	Pattern 1	0.438059
C3_0 M2 macrophages	Pattern 1	0.881867
C6_1 M2 macrophages	Pattern 1	0.0275667
C7_0 M2 macrophages	Pattern 1	0.688568
C7_1 M2 macrophages	Pattern 1	0.325885
C4_0 DC	Pattern 1	0.165061
C5_0 DC	Pattern 1	0.0972066
C5_1 DC	Pattern 1	3.47646e-06
C9_0 DC	Pattern 1	7.12369e-11
C6_0 Epithelial-like cells	Pattern 1	0.176234
C11_B cell	Pattern 1	7.21838e-08
C12_Prolif T	Pattern 1	1.82259e-10
C13_CD4 T	Pattern 1	0.0320161
C14_T reg	Pattern 1	2.59577e-10
C15_CD8 T	Pattern 1	0.0360049
C16_CD8 cytox	Pattern 1	5.0955e-05
C17_NK	Pattern 1	5.1755e-10
C3_1 Monocytes	Pattern 2	0.130762
C1_0 M1 macrophages	Pattern 2	2.54828e-10
C1_1 M1 macrophages	Pattern 2	2.52411e-10
C0_0 M2 macrophages	Pattern 2	2.57578e-09
C0_1 M2 macrophages	Pattern 2	2.08825e-10
C2_0 M2 macrophages	Pattern 2	0.03041
C3_0 M2 macrophages	Pattern 2	0.000790226
C6_1 M2 macrophages	Pattern 2	2.95119e-10
C7_0 M2 macrophages	Pattern 2	1.9699e-10
C7_1 M2 macrophages	Pattern 2	1.56487e-10
C4_0 DC	Pattern 2	0.109551
C5_0 DC	Pattern 2	0.110975
C5_1 DC	Pattern 2	3.30406e-10
C9_0 DC	Pattern 2	2.0094e-10
C6_0 Epithelial-like cells	Pattern 2	0.0749667
C11_B cell	Pattern 2	0.654824
C12_Prolif T	Pattern 2	1
C13_CD4 T	Pattern 2	0.892272
C14_T reg	Pattern 2	1
C15_CD8 T	Pattern 2	0.79365
C16_CD8 cytox	Pattern 2	0.999949
C17_NK	Pattern 2	0.906124
C3_1 Monocytes	Pattern 3	0.268413
C1_0 M1 macrophages	Pattern 3	0.334375
C1_1 M1 macrophages	Pattern 3	0.336029
C0_0 M2 macrophages	Pattern 3	1.15691e-10
C0_1 M2 macrophages	Pattern 3	0.380372
C2_0 M2 macrophages	Pattern 3	1.58673e-10
C3_0 M2 macrophages	Pattern 3	1.51001e-10
C6_1 M2 macrophages	Pattern 3	6.08218e-05
C7_0 M2 macrophages	Pattern 3	1.16595e-10
C7_1 M2 macrophages	Pattern 3	0.00279098
C4_0 DC	Pattern 3	0.725388
C5_0 DC	Pattern 3	0.545379
C5_1 DC	Pattern 3	0.679794
C9_0 DC	Pattern 3	1
C6_0 Epithelial-like cells	Pattern 3	0.047583
C11_B cell	Pattern 3	0.345175
C12_Prolif T	Pattern 3	3.14339e-10
C13_CD4 T	Pattern 3	8.14405e-10
C14_T reg	Pattern 3	4.47688e-10
C15_CD8 T	Pattern 3	1.62746e-09
C16_CD8 cytox	Pattern 3	3.68026e-10
C17_NK	Pattern 3	0.0827107
C3_1 Monocytes	Pattern 4	7.45818e-11
C1_0 M1 macrophages	Pattern 4	0.665625
C1_1 M1 macrophages	Pattern 4	0.663971
C0_0 M2 macrophages	Pattern 4	6.68699e-11
C0_1 M2 macrophages	Pattern 4	0.000298287
C2_0 M2 macrophages	Pattern 4	0.531531
C3_0 M2 macrophages	Pattern 4	0.117343
C6_1 M2 macrophages	Pattern 4	0.972372
C7_0 M2 macrophages	Pattern 4	0.311432
C7_1 M2 macrophages	Pattern 4	0.671324
C4_0 DC	Pattern 4	5.2725e-09
C5_0 DC	Pattern 4	0.24644
C5_1 DC	Pattern 4	0.320203
C9_0 DC	Pattern 4	7.26456e-11
C6_0 Epithelial-like cells	Pattern 4	0.701216
C11_B cell	Pattern 4	5.72529e-10
C12_Prolif T	Pattern 4	2.07451e-10
C13_CD4 T	Pattern 4	0.0757114
C14_T reg	Pattern 4	2.95455e-10
C15_CD8 T	Pattern 4	0.170346
C16_CD8 cytox	Pattern 4	2.42877e-10
C17_NK	Pattern 4	0.0111657

## Sheet: Outgoing pathway patterns
Pattern	Signaling	Contribution
Pattern 1	MIF	0.332162
Pattern 1	MHC-II	0.263247
Pattern 1	SPP1	0.168132
Pattern 1	GALECTIN	0.64093
Pattern 1	MHC-I	0.267374
Pattern 1	CCL	0.2607
Pattern 1	APP	0.561169
Pattern 1	CypA	0.292323
Pattern 1	ICAM	0.345065
Pattern 1	CD45	0.271598
Pattern 1	TNF	0.189274
Pattern 1	ApoE	0.388841
Pattern 1	ANNEXIN	0.526357
Pattern 1	ADGRE	0.450077
Pattern 1	Prostaglandin	0.273882
Pattern 1	IL1	0.361449
Pattern 1	CD99	0.442561
Pattern 1	VISFATIN	0.34522
Pattern 1	PLAU	0.173909
Pattern 1	COMPLEMENT	1.75131e-09
Pattern 1	Cholesterol	0.4099
Pattern 1	LAIR1	0.448503
Pattern 1	CLEC	0.162091
Pattern 1	CD86	0.323565
Pattern 1	THBS	0.706402
Pattern 1	GRN	0.52592
Pattern 1	VEGF	0.377333
Pattern 1	CD6	1.32629e-08
Pattern 1	LAMININ	0.806972
Pattern 1	CD80	1.29324e-09
Pattern 1	SEMA3	0.930904
Pattern 1	TGFb	0.676217
Pattern 1	ANGPTL	3.38835e-09
Pattern 1	SEMA4	0.127508
Pattern 1	GAS	3.10032e-09
Pattern 1	NECTIN	0.147443
Pattern 1	RESISTIN	0.992327
Pattern 1	CXCL	0.344588
Pattern 1	CD46	0.482445
Pattern 1	JAM	0.742231
Pattern 1	CADM	0.130228
Pattern 1	CSF	1.06608e-08
Pattern 1	IL6	0.669374
Pattern 1	IL16	0.0863497
Pattern 1	PECAM1	0.999998
Pattern 1	MPZ	0.0860932
Pattern 1	CysLTs	0.886353
Pattern 1	IFN-I	0.262598
Pattern 1	NOTCH	0.328772
Pattern 1	BAFF	0.368877
Pattern 1	CD137	1.0632e-09
Pattern 1	COLLAGEN	1.39761e-08
Pattern 1	SEMA7	4.0274e-09
Pattern 1	ICOS	0.390627
Pattern 1	SELPLG	7.30743e-09
Pattern 1	LCK	1.41956e-08
Pattern 1	TWEAK	0.643086
Pattern 1	IFN-II	2.6757e-07
Pattern 1	IL10	4.30132e-09
Pattern 1	CALCR	0.431626
Pattern 1	CD39	2.04669e-09
Pattern 1	LIGHT	2.6757e-07
Pattern 1	CLDN	0.382001
Pattern 1	CD70	3.49121e-09
Pattern 1	LXA4	5.98223e-09
Pattern 1	OX40	1.19907e-08
Pattern 1	PD-L1	7.68208e-09
Pattern 1	CD96	2.87561e-08
Pattern 1	DHEA	0.464255
Pattern 1	PARs	2.55918e-08
Pattern 1	PECAM2	0.999996
Pattern 1	DESMOSOME	0.00658111
Pattern 1	FLT3	6.74407e-09
Pattern 1	12oxoLTB4	0.728126
Pattern 1	SN	1
Pattern 1	Calcitriol	1.19907e-08
Pattern 1	ncWNT	1.79768e-08
Pattern 1	AGRN	1.19907e-08
Pattern 1	NRG	0.732914
Pattern 1	PTPRM	0.158463
Pattern 1	BMP	1.81332e-08
Pattern 2	MIF	0.155474
Pattern 2	MHC-II	0.0291522
Pattern 2	SPP1	0.129589
Pattern 2	GALECTIN	0.00854001
Pattern 2	MHC-I	0.291988
Pattern 2	CCL	0.123204
Pattern 2	APP	2.37635e-09
Pattern 2	CypA	0.136832
Pattern 2	ICAM	1.355e-09
Pattern 2	CD45	0.354455
Pattern 2	TNF	5.08146e-09
Pattern 2	ApoE	2.49074e-09
Pattern 2	ANNEXIN	0.116052
Pattern 2	ADGRE	0.0341713
Pattern 2	Prostaglandin	0.169076
Pattern 2	IL1	0.0124286
Pattern 2	CD99	0.381042
Pattern 2	VISFATIN	0.0698118
Pattern 2	PLAU	4.60939e-09
Pattern 2	COMPLEMENT	1.26469e-08
Pattern 2	Cholesterol	0.047732
Pattern 2	LAIR1	2.93809e-09
Pattern 2	CLEC	0.560981
Pattern 2	CD86	1.39866e-09
Pattern 2	THBS	0.0162627
Pattern 2	GRN	1.44245e-09
Pattern 2	VEGF	1.17114e-09
Pattern 2	CD6	1
Pattern 2	LAMININ	0.0271706
Pattern 2	CD80	4.13682e-09
Pattern 2	SEMA3	1.0308e-08
Pattern 2	TGFb	0.152001
Pattern 2	ANGPTL	1.6909e-08
Pattern 2	SEMA4	0.212158
Pattern 2	GAS	8.29507e-09
Pattern 2	NECTIN	1.60882e-09
Pattern 2	RESISTIN	0.00767333
Pattern 2	CXCL	1.0375e-09
Pattern 2	CD46	0.221676
Pattern 2	JAM	8.23304e-09
Pattern 2	CADM	0.00335174
Pattern 2	CSF	5.86278e-08
Pattern 2	IL6	5.77133e-08
Pattern 2	IL16	0.666169
Pattern 2	PECAM1	1.60889e-06
Pattern 2	MPZ	2.79156e-08
Pattern 2	CysLTs	4.56085e-09
Pattern 2	IFN-I	1.15788e-07
Pattern 2	NOTCH	5.99576e-09
Pattern 2	BAFF	0.00210609
Pattern 2	CD137	3.68892e-09
Pattern 2	COLLAGEN	1.00927e-07
Pattern 2	SEMA7	8.95643e-09
Pattern 2	ICOS	0.0132128
Pattern 2	SELPLG	0.728782
Pattern 2	LCK	1
Pattern 2	TWEAK	9.25728e-05
Pattern 2	IFN-II	0.999999
Pattern 2	IL10	3.10615e-08
Pattern 2	CALCR	7.99064e-09
Pattern 2	CD39	6.65412e-09
Pattern 2	LIGHT	0.999999
Pattern 2	CLDN	0.00970869
Pattern 2	CD70	0.00461282
Pattern 2	LXA4	0.0465541
Pattern 2	OX40	2.53046e-08
Pattern 2	PD-L1	1.62119e-08
Pattern 2	CD96	1
Pattern 2	DHEA	1.74189e-09
Pattern 2	PARs	1
Pattern 2	PECAM2	3.76101e-06
Pattern 2	DESMOSOME	1.2647e-08
Pattern 2	FLT3	1
Pattern 2	12oxoLTB4	3.68723e-08
Pattern 2	SN	6.54298e-08
Pattern 2	Calcitriol	2.53046e-08
Pattern 2	ncWNT	9.69408e-08
Pattern 2	AGRN	2.53046e-08
Pattern 2	NRG	0.108143
Pattern 2	PTPRM	8.79137e-08
Pattern 2	BMP	9.81469e-08
Pattern 3	MIF	0.211063
Pattern 3	MHC-II	0.379573
Pattern 3	SPP1	0.0298401
Pattern 3	GALECTIN	0.0949348
Pattern 3	MHC-I	0.183361
Pattern 3	CCL	0.0233635
Pattern 3	APP	0.323059
Pattern 3	CypA	0.268435
Pattern 3	ICAM	0.272749
Pattern 3	CD45	0.140435
Pattern 3	TNF	8.51396e-10
Pattern 3	ApoE	4.55e-10
Pattern 3	ANNEXIN	0.0646695
Pattern 3	ADGRE	0.189934
Pattern 3	Prostaglandin	0.211101
Pattern 3	IL1	0.0664058
Pattern 3	CD99	4.92221e-10
Pattern 3	VISFATIN	0.243255
Pattern 3	PLAU	0.117548
Pattern 3	COMPLEMENT	1.9469e-09
Pattern 3	Cholesterol	5.51216e-10
Pattern 3	LAIR1	5.50493e-10
Pattern 3	CLEC	0.0946117
Pattern 3	CD86	0.429891
Pattern 3	THBS	0.277335
Pattern 3	GRN	0.194134
Pattern 3	VEGF	0.339037
Pattern 3	CD6	6.57053e-09
Pattern 3	LAMININ	4.43851e-09
Pattern 3	CD80	0.580613
Pattern 3	SEMA3	2.35413e-09
Pattern 3	TGFb	0.171782
Pattern 3	ANGPTL	0.224922
Pattern 3	SEMA4	0.0354189
Pattern 3	GAS	0.750803
Pattern 3	NECTIN	0.498298
Pattern 3	RESISTIN	2.61314e-09
Pattern 3	CXCL	0.269929
Pattern 3	CD46	0.119344
Pattern 3	JAM	0.129641
Pattern 3	CADM	5.18445e-09
Pattern 3	CSF	0.159903
Pattern 3	IL6	1.18559e-08
Pattern 3	IL16	0.247481
Pattern 3	PECAM1	1.77613e-09
Pattern 3	MPZ	0.0071759
Pattern 3	CysLTs	0.0602497
Pattern 3	IFN-I	2.00326e-08
Pattern 3	NOTCH	0.210174
Pattern 3	BAFF	0.472225
Pattern 3	CD137	0.508345
Pattern 3	COLLAGEN	1.5537e-08
Pattern 3	SEMA7	0.942826
Pattern 3	ICOS	0.358536
Pattern 3	SELPLG	0.136786
Pattern 3	LCK	7.03261e-09
Pattern 3	TWEAK	0.260483
Pattern 3	IFN-II	1.32557e-07
Pattern 3	IL10	4.78171e-09
Pattern 3	CALCR	1.4865e-09
Pattern 3	CD39	0.565916
Pattern 3	LIGHT	1.32557e-07
Pattern 3	CLDN	1.7796e-09
Pattern 3	CD70	0.728393
Pattern 3	LXA4	0.779973
Pattern 3	OX40	1
Pattern 3	PD-L1	1
Pattern 3	CD96	1.4246e-08
Pattern 3	DHEA	0.100621
Pattern 3	PARs	1.26784e-08
Pattern 3	PECAM2	1.78095e-09
Pattern 3	DESMOSOME	0.955488
Pattern 3	FLT3	3.34106e-09
Pattern 3	12oxoLTB4	7.75907e-09
Pattern 3	SN	1.53597e-08
Pattern 3	Calcitriol	1
Pattern 3	ncWNT	0.172684
Pattern 3	AGRN	1
Pattern 3	NRG	0.158943
Pattern 3	PTPRM	1.4531e-08
Pattern 3	BMP	0.17026
Pattern 4	MIF	0.301301
Pattern 4	MHC-II	0.328028
Pattern 4	SPP1	0.672439
Pattern 4	GALECTIN	0.255595
Pattern 4	MHC-I	0.257276
Pattern 4	CCL	0.592733
Pattern 4	APP	0.115772
Pattern 4	CypA	0.30241
Pattern 4	ICAM	0.382186
Pattern 4	CD45	0.233512
Pattern 4	TNF	0.810726
Pattern 4	ApoE	0.611159
Pattern 4	ANNEXIN	0.292922
Pattern 4	ADGRE	0.325818
Pattern 4	Prostaglandin	0.345941
Pattern 4	IL1	0.559717
Pattern 4	CD99	0.176397
Pattern 4	VISFATIN	0.341713
Pattern 4	PLAU	0.708543
Pattern 4	COMPLEMENT	1
Pattern 4	Cholesterol	0.542368
Pattern 4	LAIR1	0.551497
Pattern 4	CLEC	0.182316
Pattern 4	CD86	0.246543
Pattern 4	THBS	1.43564e-08
Pattern 4	GRN	0.279946
Pattern 4	VEGF	0.283631
Pattern 4	CD6	1.75398e-08
Pattern 4	LAMININ	0.165857
Pattern 4	CD80	0.419387
Pattern 4	SEMA3	0.069096
Pattern 4	TGFb	8.05316e-10
Pattern 4	ANGPTL	0.775077
Pattern 4	SEMA4	0.624915
Pattern 4	GAS	0.249197
Pattern 4	NECTIN	0.354258
Pattern 4	RESISTIN	2.04383e-09
Pattern 4	CXCL	0.385483
Pattern 4	CD46	0.176535
Pattern 4	JAM	0.128128
Pattern 4	CADM	0.86642
Pattern 4	CSF	0.840097
Pattern 4	IL6	0.330626
Pattern 4	IL16	9.8102e-10
Pattern 4	PECAM1	1.38558e-09
Pattern 4	MPZ	0.906731
Pattern 4	CysLTs	0.0533975
Pattern 4	IFN-I	0.737402
Pattern 4	NOTCH	0.461053
Pattern 4	BAFF	0.156792
Pattern 4	CD137	0.491655
Pattern 4	COLLAGEN	1
Pattern 4	SEMA7	0.0571739
Pattern 4	ICOS	0.237624
Pattern 4	SELPLG	0.134431
Pattern 4	LCK	1.87732e-08
Pattern 4	TWEAK	0.0963389
Pattern 4	IFN-II	3.53852e-07
Pattern 4	IL10	1
Pattern 4	CALCR	0.568374
Pattern 4	CD39	0.434084
Pattern 4	LIGHT	3.53852e-07
Pattern 4	CLDN	0.60829
Pattern 4	CD70	0.266994
Pattern 4	LXA4	0.173473
Pattern 4	OX40	1.03988e-08
Pattern 4	PD-L1	6.6622e-09
Pattern 4	CD96	3.8029e-08
Pattern 4	DHEA	0.435124
Pattern 4	PARs	3.38443e-08
Pattern 4	PECAM2	1.38934e-09
Pattern 4	DESMOSOME	0.037931
Pattern 4	FLT3	8.91882e-09
Pattern 4	12oxoLTB4	0.271874
Pattern 4	SN	1.19823e-08
Pattern 4	Calcitriol	1.03988e-08
Pattern 4	ncWNT	0.827316
Pattern 4	AGRN	1.03988e-08
Pattern 4	NRG	1.96491e-08
Pattern 4	PTPRM	0.841537
Pattern 4	BMP	0.82974
